# Supplementary material for: High fiber diet attenuate the inflammation and adverse remodeling of myocardial infarction via modulation of gut microbiota and metabolites
Source: Front Microbiol. 2022 Dec 21;13:1046912. doi: 10.3389/fmicb.2022.1046912 (PMC9810810; doi:10.3389/fmicb.2022.1046912)
Supplement: Supplementary file 1 [file Data_Sheet_1.ZIP]

Archive with 9 entries (8 files):
- Global metabolome analysis data/
- Global metabolome analysis data/MI-Control_Sham-Control-diff-quant-identification-filtering-neg.txt
- Global metabolome analysis data/MI-Control_Sham-Control-diff-quant-identification-filtering-pos.txt
- Global metabolome analysis data/MI-Fibre_MI-Control-diff-quant-identification-filtering-neg.txt
- Global metabolome analysis data/MI-Fibre_MI-Control-diff-quant-identification-filtering-pos.txt
- Global metabolome analysis data/MI-Fibre_Sham-Fibre-diff-quant-identification-filtering-neg.txt
- Global metabolome analysis data/MI-Fibre_Sham-Fibre-diff-quant-identification-filtering-pos.txt
- Global metabolome analysis data/Sham-Fibre_Sham-Control-diff-quant-identification-filtering-neg.txt
- Global metabolome analysis data/Sham-Fibre_Sham-Control-diff-quant-identification-filtering-pos.txt
