# Supplementary material for: High fiber diet attenuate the inflammation and adverse remodeling of myocardial infarction via modulation of gut microbiota and metabolites
Source: Front Microbiol. 2022 Dec 21;13:1046912. doi: 10.3389/fmicb.2022.1046912 (PMC9810810; doi:10.3389/fmicb.2022.1046912)
Supplement: Supplementary file 1 [file Data_Sheet_1.ZIP › Global metabolome analysis data/MI-Fibre_MI-Control-diff-quant-identification-filtering-neg.txt]

Compound ID	ratio	t.test_p.value_BHcorrect	VIP	sample	ID.1	KEGG.ID	Formula	Adducts	Score	Fragmentation.Score	Mass.Error..ppm.	Isotope.Similarity	Description	Super.class	Class	Sub.class	m.z	Neutral.mass..Da.	Retention.time..min.	Charge	Pathway
0.49_321.9016m/z	2.94484683778665	0.000888450400319809	1.22254356575846	MI-Fibre:MI-Control	NA	NA	NA	NA	NA	NA	NA	NA	NA	NA	NA	NA	NA	NA	NA	NA	NA
0.50_434.8697m/z	3.18976165166897	0.0132129041301008	1.11632055060683	MI-Fibre:MI-Control	NA	NA	NA	NA	NA	NA	NA	NA	NA	NA	NA	NA	NA	NA	NA	NA	NA
0.50_564.8270m/z	4.72643148072959	0.0113138920762189	1.29035138358391	MI-Fibre:MI-Control	NA	NA	NA	NA	NA	NA	NA	NA	NA	NA	NA	NA	NA	NA	NA	NA	NA
0.50_694.7834m/z	7.99529123437944	0.0206356885304386	1.64966051654241	MI-Fibre:MI-Control	NA	NA	NA	NA	NA	NA	NA	NA	NA	NA	NA	NA	NA	NA	NA	NA	NA
0.50_712.8285m/z	3.9106979330044	0.0250236806700935	1.47182286729131	MI-Fibre:MI-Control	NA	NA	NA	NA	NA	NA	NA	NA	NA	NA	NA	NA	NA	NA	NA	NA	NA
0.52_242.9420m/z	2.24143992415805	0.00440881336208637	1.03353237152454	MI-Fibre:MI-Control	NA	NA	NA	NA	NA	NA	NA	NA	NA	NA	NA	NA	NA	NA	NA	NA	NA
0.52_310.9287m/z	2.53369377929153	0.000879571498655099	1.12618188283858	MI-Fibre:MI-Control	NA	NA	NA	NA	NA	NA	NA	NA	NA	NA	NA	NA	NA	NA	NA	NA	NA
0.52_372.9002m/z	2.81704417253324	0.0198560472328188	1.26085931648575	MI-Fibre:MI-Control	NA	NA	NA	NA	NA	NA	NA	NA	NA	NA	NA	NA	NA	NA	NA	NA	NA
0.52_486.8722m/z	2.09007611111141	0.0143232234338734	1.00471275934641	MI-Fibre:MI-Control	NA	NA	NA	NA	NA	NA	NA	NA	NA	NA	NA	NA	NA	NA	NA	NA	NA
0.52_502.8553m/z	3.25200691597541	0.00454213606119118	1.17031099514349	MI-Fibre:MI-Control	NA	NA	NA	NA	NA	NA	NA	NA	NA	NA	NA	NA	NA	NA	NA	NA	NA
0.52_670.8376m/z	3.36567449220672	0.0453363590533011	1.16083662892383	MI-Fibre:MI-Control	NA	NA	NA	NA	NA	NA	NA	NA	NA	NA	NA	NA	NA	NA	NA	NA	NA
0.52_736.8185m/z	4.50643917688298	0.0155068101523381	1.19606031703737	MI-Fibre:MI-Control	NA	NA	NA	NA	NA	NA	NA	NA	NA	NA	NA	NA	NA	NA	NA	NA	NA
0.53_378.9155m/z	2.20287982330097	0.0154804199153161	1.00316156219195	MI-Fibre:MI-Control	NA	NA	NA	NA	NA	NA	NA	NA	NA	NA	NA	NA	NA	NA	NA	NA	NA
0.53_683.8159n	2.74779606213558	0.0110012419969994	1.05398798607053	MI-Fibre:MI-Control	NA	NA	NA	NA	NA	NA	NA	NA	NA	NA	NA	NA	NA	NA	NA	NA	NA
0.53_854.8200m/z	2.52786219751397	0.0174319482329906	1.03746409518062	MI-Fibre:MI-Control	NA	NA	NA	NA	NA	NA	NA	NA	NA	NA	NA	NA	NA	NA	NA	NA	NA
0.53_870.8019m/z	2.9708071125139	0.0270724109795824	1.07486593986624	MI-Fibre:MI-Control	NA	NA	NA	NA	NA	NA	NA	NA	NA	NA	NA	NA	NA	NA	NA	NA	NA
0.55_1160.6570m/z	2.58340055923199	0.0286016482759623	1.03061120117723	MI-Fibre:MI-Control	NA	NA	NA	NA	NA	NA	NA	NA	NA	NA	NA	NA	NA	NA	NA	NA	NA
0.55_588.8949m/z	0.377690232817695	0.0304005401882596	1.02729607603467	MI-Fibre:MI-Control	NA	NA	NA	NA	NA	NA	NA	NA	NA	NA	NA	NA	NA	NA	NA	NA	NA
0.55_656.8814m/z	0.334456102210855	0.0290624456492912	1.36632280229372	MI-Fibre:MI-Control	NA	NA	NA	NA	NA	NA	NA	NA	NA	NA	NA	NA	NA	NA	NA	NA	NA
0.55_724.8679m/z	0.253257335810103	0.0246249993877581	1.27289644776097	MI-Fibre:MI-Control	NA	NA	NA	NA	NA	NA	NA	NA	NA	NA	NA	NA	NA	NA	NA	NA	NA
0.55_808.8295m/z	0.357462534330013	0.0223052241266232	1.04302895317779	MI-Fibre:MI-Control	NA	NA	NA	NA	NA	NA	NA	NA	NA	NA	NA	NA	NA	NA	NA	NA	NA
0.56_1016.7037m/z	2.8622983510885	0.027893475991921	1.25657803340537	MI-Fibre:MI-Control	NA	NA	NA	NA	NA	NA	NA	NA	NA	NA	NA	NA	NA	NA	NA	NA	NA
0.56_1050.6967m/z	2.52938849512374	0.0409043045714167	1.16018029915962	MI-Fibre:MI-Control	HMDB0004880	null	C54H101NO18	M-H	34.7	0	2.03130987948801	76.0514109582537	Trihexosylceramide (d18:1/18:0)	Lipids and lipid-like molecules	Sphingolipids	Glycosphingolipids	1050.69672529634	NA	0.561883333333333	1	NA
0.56_1057.6311n	6.49645809261448	0.0305149774383644	1.89718202961808	MI-Fibre:MI-Control	NA	NA	NA	NA	NA	NA	NA	NA	NA	NA	NA	NA	NA	NA	NA	NA	NA
0.56_1076.6902m/z	2.92549486776114	0.0134441916181612	1.27507007139309	MI-Fibre:MI-Control	NA	NA	NA	NA	NA	NA	NA	NA	NA	NA	NA	NA	NA	NA	NA	NA	NA
0.56_1094.7058m/z	2.09781419743135	0.00641651862659046	1.06718890966223	MI-Fibre:MI-Control	NA	NA	NA	NA	NA	NA	NA	NA	NA	NA	NA	NA	NA	NA	NA	NA	NA
0.56_1100.6959m/z	3.55864396830362	0.0192414705801411	1.39779171061506	MI-Fibre:MI-Control	NA	NA	NA	NA	NA	NA	NA	NA	NA	NA	NA	NA	NA	NA	NA	NA	NA
0.56_1110.6765m/z	3.11153633975051	0.0154974056926732	1.2625774907271	MI-Fibre:MI-Control	NA	NA	NA	NA	NA	NA	NA	NA	NA	NA	NA	NA	NA	NA	NA	NA	NA
0.56_1127.6641n	2.56213232530993	0.000573420760636523	1.21824814464859	MI-Fibre:MI-Control	NA	NA	NA	NA	NA	NA	NA	NA	NA	NA	NA	NA	NA	NA	NA	NA	NA
0.56_1178.6722m/z	3.11381893893454	0.00358383892410773	1.36432865200362	MI-Fibre:MI-Control	NA	NA	NA	NA	NA	NA	NA	NA	NA	NA	NA	NA	NA	NA	NA	NA	NA
0.56_264.9333m/z	2.49531784147192	0.000190841213043683	1.22625881343531	MI-Fibre:MI-Control	NA	NA	NA	NA	NA	NA	NA	NA	NA	NA	NA	NA	NA	NA	NA	NA	NA
0.56_332.9207m/z	1.80936476212419	2.78196122629632e-05	1.00759806886841	MI-Fibre:MI-Control	C07695	C07695	C5H4FeN6Na2O3	M+Cl	18.9	0	7.97536841280724	3.205746636185	Sodium nitroprusside dihydrate;	null	null	null	332.920741630317	NA	0.561883333333333	1	NULL
0.56_332.9207m/z	1.80936476212419	2.78196122629632e-05	1.00759806886841	MI-Fibre:MI-Control	C17103	C17103	C10H14BrCl3O	M-H	22.6	0	-4.0194316010182	17.4777507792193	Costatol;	null	null	null	332.920741630317	NA	0.561883333333333	1	NULL
0.56_348.8944m/z	4.11290255605518	0.00060591061470806	1.12803290471957	MI-Fibre:MI-Control	C19025	C19025	C12H6Cl4N2S	M-H	24.4	0	3.13583554669052	25.4713922230111	Chlorfensulphide; Azosulfide;	null	null	null	348.894400800697	NA	0.561883333333333	1	NULL
0.56_416.8817m/z	2.89173757309248	0.000197093846723737	1.33714990846685	MI-Fibre:MI-Control	NA	NA	NA	NA	NA	NA	NA	NA	NA	NA	NA	NA	NA	NA	NA	NA	NA
0.56_432.8553m/z	5.98399397619749	0.00701705285365054	1.3807714146485	MI-Fibre:MI-Control	NA	NA	NA	NA	NA	NA	NA	NA	NA	NA	NA	NA	NA	NA	NA	NA	NA
0.56_484.8690m/z	1.95794176589422	5.32178032316907e-05	1.03329223757006	MI-Fibre:MI-Control	NA	NA	NA	NA	NA	NA	NA	NA	NA	NA	NA	NA	NA	NA	NA	NA	NA
0.56_500.8425m/z	4.2034881473681	0.00049148923663609	1.49475816276602	MI-Fibre:MI-Control	NA	NA	NA	NA	NA	NA	NA	NA	NA	NA	NA	NA	NA	NA	NA	NA	NA
0.56_568.8297m/z	3.09853651350753	0.00028519380271538	1.37350101273218	MI-Fibre:MI-Control	NA	NA	NA	NA	NA	NA	NA	NA	NA	NA	NA	NA	NA	NA	NA	NA	NA
0.56_636.8169m/z	2.28953555910938	0.000311028006986434	1.15300313079492	MI-Fibre:MI-Control	NA	NA	NA	NA	NA	NA	NA	NA	NA	NA	NA	NA	NA	NA	NA	NA	NA
0.56_652.7901m/z	5.29962977040449	0.00040517448961731	1.40661343644679	MI-Fibre:MI-Control	NA	NA	NA	NA	NA	NA	NA	NA	NA	NA	NA	NA	NA	NA	NA	NA	NA
0.56_788.7651m/z	3.09530387201388	0.00223767816486854	1.26274614317425	MI-Fibre:MI-Control	NA	NA	NA	NA	NA	NA	NA	NA	NA	NA	NA	NA	NA	NA	NA	NA	NA
0.56_804.7391m/z	6.93415953631932	0.0080479232386363	1.78656718532433	MI-Fibre:MI-Control	NA	NA	NA	NA	NA	NA	NA	NA	NA	NA	NA	NA	NA	NA	NA	NA	NA
0.56_806.7817m/z	2.17045117395073	0.00912093996972473	1.07510633475084	MI-Fibre:MI-Control	C15426	C15426	C6H10Hg2I2O2	M+Cl	18.2	0	-7.83379050766703	0	2,5-Bis[(iodomercuri)methyl]-p-dioxane;	null	null	null	806.781666596857	NA	0.561883333333333	1	NULL
0.56_814.7759m/z	2.22951640307483	0.0215416397860997	1.18151508769361	MI-Fibre:MI-Control	NA	NA	NA	NA	NA	NA	NA	NA	NA	NA	NA	NA	NA	NA	NA	NA	NA
0.56_822.7602m/z	4.34771480598838	0.0110477755417316	1.53723058946185	MI-Fibre:MI-Control	NA	NA	NA	NA	NA	NA	NA	NA	NA	NA	NA	NA	NA	NA	NA	NA	NA
0.56_856.7528m/z	2.62853929987105	0.00957520977267681	1.09688489546188	MI-Fibre:MI-Control	NA	NA	NA	NA	NA	NA	NA	NA	NA	NA	NA	NA	NA	NA	NA	NA	NA
0.56_889.7084n	2.68156724182398	0.00245432886495224	1.24396023002946	MI-Fibre:MI-Control	NA	NA	NA	NA	NA	NA	NA	NA	NA	NA	NA	NA	NA	NA	NA	NA	NA
0.56_923.6928n	2.86634922673805	0.0124206696117143	1.29784623706509	MI-Fibre:MI-Control	NA	NA	NA	NA	NA	NA	NA	NA	NA	NA	NA	NA	NA	NA	NA	NA	NA
0.56_957.6957n	2.46694038832147	0.00385499694939827	1.20686927336212	MI-Fibre:MI-Control	NA	NA	NA	NA	NA	NA	NA	NA	NA	NA	NA	NA	NA	NA	NA	NA	NA
0.58_196.9456m/z	3.76018103584707	0.00219385211111197	1.31470227830071	MI-Fibre:MI-Control	NA	NA	NA	NA	NA	NA	NA	NA	NA	NA	NA	NA	NA	NA	NA	NA	NA
0.58_222.0480m/z	5.52438698203867	3.54539859790753e-05	1.69298131846658	MI-Fibre:MI-Control	NA	NA	NA	NA	NA	NA	NA	NA	NA	NA	NA	NA	NA	NA	NA	NA	NA
0.58_280.9071m/z	8.12737180495512	0.00118830614447575	1.68904453000443	MI-Fibre:MI-Control	NA	NA	NA	NA	NA	NA	NA	NA	NA	NA	NA	NA	NA	NA	NA	NA	NA
0.58_502.8411m/z	11.5240377633317	0.00258633251043777	1.6321580171475	MI-Fibre:MI-Control	NA	NA	NA	NA	NA	NA	NA	NA	NA	NA	NA	NA	NA	NA	NA	NA	NA
0.58_570.8297m/z	5.45291351772774	0.00161243318973381	1.62035967524861	MI-Fibre:MI-Control	NA	NA	NA	NA	NA	NA	NA	NA	NA	NA	NA	NA	NA	NA	NA	NA	NA
0.58_584.8034m/z	8.26751438604424	0.0274906710640655	1.96060920489743	MI-Fibre:MI-Control	NA	NA	NA	NA	NA	NA	NA	NA	NA	NA	NA	NA	NA	NA	NA	NA	NA
0.58_603.7837n	2.57753520807987	0.00433586727639995	1.23067845738689	MI-Fibre:MI-Control	NA	NA	NA	NA	NA	NA	NA	NA	NA	NA	NA	NA	NA	NA	NA	NA	NA
0.58_668.7639m/z	14.9706461468333	0.0265460390113094	1.44593283265648	MI-Fibre:MI-Control	NA	NA	NA	NA	NA	NA	NA	NA	NA	NA	NA	NA	NA	NA	NA	NA	NA
0.58_737.7584n	1.95498104779112	0.000577133474469152	1.04658754030437	MI-Fibre:MI-Control	NA	NA	NA	NA	NA	NA	NA	NA	NA	NA	NA	NA	NA	NA	NA	NA	NA
0.59_154.0610m/z	3.51495696860589	0.0146705676510716	1.45295737339365	MI-Fibre:MI-Control	C00768	C00768	C6H9N3O2	M-H	36.7	0.227	-7.93755247191061	92.2164762516091	Histidine; alpha-Amino-1H-imidazole-4-propionic acid;	null	null	null	154.060969238043	NA	0.590466666666667	1	NULL
0.59_154.0610m/z	3.51495696860589	0.0146705676510716	1.45295737339365	MI-Fibre:MI-Control	C01162	C01162	C6H9N3O2	M-H	36.7	0.228	-7.93755247191061	92.2164762516091	3-(Pyrazol-1-yl)-L-alanine; beta-Pyrazol-1-ylalanine;	null	null	null	154.060969238043	NA	0.590466666666667	1	NULL
0.59_154.0610m/z	3.51495696860589	0.0146705676510716	1.45295737339365	MI-Fibre:MI-Control	HMDB0000177	C00135	C6H9N3O2	M-H	36.7	0.227	-7.93755247209389	92.2164762516091	L-Histidine	Organic acids and derivatives	Carboxylic acids and derivatives	Amino acids, peptides, and analogues	154.060969238043	NA	0.590466666666667	1	map00340 Histidine metabolism; map00410 beta-Alanine metabolism; map00970 Aminoacyl-tRNA biosynthesis; map01100 Metabolic pathways; map01230 Biosynthesis of amino acids; map02010 ABC transporters; map04974 Protein digestion and absorption; map05230 Central carbon metabolism in cancer;
0.59_154.0610m/z	3.51495696860589	0.0146705676510716	1.45295737339365	MI-Fibre:MI-Control	HMDB0034267	null	C6H9N3O2	M-H	36.7	0.228	-7.93755247191061	92.2164762516091	L-2-Amino-3-(1-pyrazolyl)propanoic acid	Organic acids and derivatives	Carboxylic acids and derivatives	Amino acids, peptides, and analogues	154.060969238043	NA	0.590466666666667	1	NA
0.59_154.0610m/z	3.51495696860589	0.0146705676510716	1.45295737339365	MI-Fibre:MI-Control	C00135	C00135	C6H9N3O2	M-H	36.7	0.227	-7.93755247191061	92.2164762516091	L-Histidine; (S)-alpha-Amino-1H-imidazole-4-propionic acid;	Organic acids and derivatives	Carboxylic acids and derivatives	Amino acids, peptides, and analogues	154.060969238043	NA	0.590466666666667	1	map00340 Histidine metabolism; map00410 beta-Alanine metabolism; map00970 Aminoacyl-tRNA biosynthesis; map01100 Metabolic pathways; map01230 Biosynthesis of amino acids; map02010 ABC transporters; map04974 Protein digestion and absorption; map05230 Central carbon metabolism in cancer;
0.59_154.0610m/z	3.51495696860589	0.0146705676510716	1.45295737339365	MI-Fibre:MI-Control	C06419	C06419	C6H9N3O2	M-H	36.7	0.227	-7.93755247191061	92.2164762516091	D-Histidine; (R)-alpha-Amino-1H-imidazole-4-propionic acid;	null	null	null	154.060969238043	NA	0.590466666666667	1	NULL
0.60_175.0713m/z	5.62612425675086	1.3711663768194e-05	1.80719887857883	MI-Fibre:MI-Control	C19719	C19719	C6H12N2O4	M-H	40.4	11.2	-6.16186819974015	97.6224939536407	D-Alanyl-D-serine;	null	null	null	175.071345460734	NA	0.60475	1
0.60_175.0713m/z	5.62612425675086	1.3711663768194e-05	1.80719887857883	MI-Fibre:MI-Control	HMDB0028851	null	C6H12N2O4	M-H	48.7	53.1	-6.16186819974015	97.6224939536407	Glycyl-Threonine	Organic acids and derivatives	Carboxylic acids and derivatives	Amino acids, peptides, and analogues	175.071345460734	NA	0.60475	1	NA
0.60_175.0713m/z	5.62612425675086	1.3711663768194e-05	1.80719887857883	MI-Fibre:MI-Control	HMDB0029061	null	C6H12N2O4	M-H	38.6	2.51	-6.16186819974015	97.6224939536407	Threoninyl-Glycine	Organic acids and derivatives	Carboxylic acids and derivatives	Amino acids, peptides, and analogues	175.071345460734	NA	0.60475	1	NA
0.60_175.0713m/z	5.62612425675086	1.3711663768194e-05	1.80719887857883	MI-Fibre:MI-Control	HMDB0028696	null	C6H12N2O4	M-H	40.4	11.2	-6.16186819974015	97.6224939536407	Alanyl-Serine	Organic acids and derivatives	Carboxylic acids and derivatives	Amino acids, peptides, and analogues	175.071345460734	NA	0.60475	1	NA
0.60_175.0713m/z	5.62612425675086	1.3711663768194e-05	1.80719887857883	MI-Fibre:MI-Control	HMDB0029032	null	C6H12N2O4	M-H	40.4	11.2	-6.16186819974015	97.6224939536407	Serylalanine	Organic acids and derivatives	Carboxylic acids and derivatives	Amino acids, peptides, and analogues	175.071345460734	NA	0.60475	1	NA
0.60_175.0713m/z	5.62612425675086	1.3711663768194e-05	1.80719887857883	MI-Fibre:MI-Control	C21397	C21397	C6H12N2O4	M-H	38.6	2.51	-6.16186819974015	97.6224939536407	Ethylenediamine-N,N'-diacetic acid; Ethylenediaminediacetate; EDDA;	null	null	null	175.071345460734	NA	0.60475	1	NULL
0.60_583.9744n	2.55803587227706	8.84300666862283e-05	1.39238224422099	MI-Fibre:MI-Control	NA	NA	NA	NA	NA	NA	NA	NA	NA	NA	NA	NA	NA	NA	NA	NA	NA
0.62_145.0609m/z	2.94017696596938	0.00157432229445463	1.30600203855931	MI-Fibre:MI-Control	C00303	C00303	C5H10N2O3	M-H	56.3	93.6	-6.63960094056918	95.6637177831337	Glutamine; 2-Aminoglutaramic acid;	null	null	null	145.060895916166	NA	0.619033333333333	1	NULL
0.62_145.0609m/z	2.94017696596938	0.00157432229445463	1.30600203855931	MI-Fibre:MI-Control	C21029	C21029	C5H10N2O3	M-H	54.7	85.2	-6.63960094076376	95.6637177831337	(R)-3-Ureidoisobutyrate; (R)-N-Carbamyl-beta-aminoisobutyrate;	null	null	null	145.060895916166	NA	0.619033333333333	1	map00240 Pyrimidine metabolism; map01100 Metabolic pathways;
0.62_145.0609m/z	2.94017696596938	0.00157432229445463	1.30600203855931	MI-Fibre:MI-Control	C05100	C05100	C5H10N2O3	M-H	54.7	85.2	-6.63960094076376	95.6637177831337	3-Ureidoisobutyrate;	Organic acids and derivatives	Organic carbonic acids and derivatives	Ureas	145.060895916166	NA	0.619033333333333	1	NULL
0.62_145.0609m/z	2.94017696596938	0.00157432229445463	1.30600203855931	MI-Fibre:MI-Control	HMDB0002031	C05100	C5H10N2O3	M-H	54.7	85.2	-6.63960094076376	95.6637177831337	Ureidoisobutyric acid	Organic acids and derivatives	Organic carbonic acids and derivatives	Ureas	145.060895916166	NA	0.619033333333333	1	NULL
0.62_145.0609m/z	2.94017696596938	0.00157432229445463	1.30600203855931	MI-Fibre:MI-Control	C00064	C00064	C5H10N2O3	M-H	56.3	93.6	-6.63960094076376	95.6637177831337	L-Glutamine; L-2-Aminoglutaramic acid;	Organic acids and derivatives	Carboxylic acids and derivatives	Amino acids, peptides, and analogues	145.060895916166	NA	0.619033333333333	1	map00220 Arginine biosynthesis; map00230 Purine metabolism; map00240 Pyrimidine metabolism; map00250 Alanine, aspartate and glutamate metabolism; map00471 D-Glutamine and D-glutamate metabolism; map00630 Glyoxylate and dicarboxylate metabolism; map00910 Nitrogen metabolism; map00970 Aminoacyl-tRNA biosynthesis; map01100 Metabolic pathways; map01230 Biosynthesis of amino acids; map02010 ABC transp…
0.62_145.0609m/z	2.94017696596938	0.00157432229445463	1.30600203855931	MI-Fibre:MI-Control	C16673	C16673	C5H10N2O3	M-H	56.3	93.6	-6.63960094076376	95.6637177831337	Isoglutamine; 4,5-Diamino-5-oxopentanoic acid; DL-Isoglutamine;	null	null	null	145.060895916166	NA	0.619033333333333	1	map00340 Histidine metabolism;
0.62_145.0609m/z	2.94017696596938	0.00157432229445463	1.30600203855931	MI-Fibre:MI-Control	HMDB0000641	C00064	C5H10N2O3	M-H	56.3	93.6	-6.63960094076376	95.6637177831337	L-Glutamine	Organic acids and derivatives	Carboxylic acids and derivatives	Amino acids, peptides, and analogues	145.060895916166	NA	0.619033333333333	1	map00220 Arginine biosynthesis; map00230 Purine metabolism; map00240 Pyrimidine metabolism; map00250 Alanine, aspartate and glutamate metabolism; map00471 D-Glutamine and D-glutamate metabolism; map00630 Glyoxylate and dicarboxylate metabolism; map00910 Nitrogen metabolism; map00970 Aminoacyl-tRNA biosynthesis; map01100 Metabolic pathways; map01230 Biosynthesis of amino acids; map02010 ABC transp…
0.62_145.0609m/z	2.94017696596938	0.00157432229445463	1.30600203855931	MI-Fibre:MI-Control	C00819	C00819	C5H10N2O3	M-H	56.3	93.6	-6.63960094076376	95.6637177831337	D-Glutamine; D-2-Aminoglutaramic acid;	Organic acids and derivatives	Carboxylic acids and derivatives	Amino acids, peptides, and analogues	145.060895916166	NA	0.619033333333333	1	map00471 D-Glutamine and D-glutamate metabolism; map01100 Metabolic pathways;
0.62_145.0609m/z	2.94017696596938	0.00157432229445463	1.30600203855931	MI-Fibre:MI-Control	HMDB0003423	C00819	C5H10N2O3	M-H	56.3	93.6	-6.63960094076376	95.6637177831337	D-Glutamine	Organic acids and derivatives	Carboxylic acids and derivatives	Amino acids, peptides, and analogues	145.060895916166	NA	0.619033333333333	1	map00471 D-Glutamine and D-glutamate metabolism; map01100 Metabolic pathways;
0.62_145.0609m/z	2.94017696596938	0.00157432229445463	1.30600203855931	MI-Fibre:MI-Control	HMDB0006899	null	C5H10N2O3	M-H	52.7	75.4	-6.63960094076376	95.6637177831337	Alanylglycine	Organic acids and derivatives	Carboxylic acids and derivatives	Amino acids, peptides, and analogues	145.060895916166	NA	0.619033333333333	1	NA
0.62_167.9963m/z	2.52267855712613	5.46338542760792e-05	1.28897010236258	MI-Fibre:MI-Control	HMDB0002757	null	C3H7NO5S	M-H	37.9	0	-5.50844458741602	95.9705494309826	Cysteic acid	Organic acids and derivatives	Carboxylic acids and derivatives	Amino acids, peptides, and analogues	167.996285943204	NA	0.619033333333333	1	NA
0.62_167.9963m/z	2.52267855712613	5.46338542760792e-05	1.28897010236258	MI-Fibre:MI-Control	C00506	C00506	C3H7NO5S	M-H	37.9	0	-5.50844458741602	95.9705494309826	L-Cysteate; L-Cysteic acid; 3-Sulfoalanine; 2-Amino-3-sulfopropionic acid;	null	null	null	167.996285943204	NA	0.619033333333333	1	map00270 Cysteine and methionine metabolism; map00430 Taurine and hypotaurine metabolism; map01100 Metabolic pathways; map04080 Neuroactive ligand-receptor interaction;
0.62_243.9562m/z	4.11119580451024	0.000907612428890776	1.3543052513448	MI-Fibre:MI-Control	NA	NA	NA	NA	NA	NA	NA	NA	NA	NA	NA	NA	NA	NA	NA	NA	NA
0.62_251.9789m/z	8.86349480931379	0.00530172018328453	1.82408391722193	MI-Fibre:MI-Control	NA	NA	NA	NA	NA	NA	NA	NA	NA	NA	NA	NA	NA	NA	NA	NA	NA
0.62_265.0662m/z	5.58395153761931	0.0249714229068832	1.51585997761993	MI-Fibre:MI-Control	C05570	C05570	C9H16N3O2S+	M+Cl	38.4	0	2.04572799133816	94.2324935469997	Ergothioneine;	null	null	null	265.066194781128	NA	0.619033333333333	1	map00340 Histidine metabolism;
0.62_472.0007m/z	3.32764434896637	0.0367431180815813	1.13296876683752	MI-Fibre:MI-Control	NA	NA	NA	NA	NA	NA	NA	NA	NA	NA	NA	NA	NA	NA	NA	NA	NA
0.63_339.0208m/z	2.10624488096297	0.00778155257843859	1.07494999481949	MI-Fibre:MI-Control	HMDB0128972	null	C14H12O8S	M-H	29.4	0	8.21415201394845	56.0504691725815	{[4-(7-methoxy-2-oxo-2H-chromen-6-yl)-2-oxobut-3-en-1-yl]oxy}sulfonic acid	Phenylpropanoids and polyketides	Coumarins and derivatives	null	339.020804928727	NA	0.633316666666667	1	NA
0.63_339.0208m/z	2.10624488096297	0.00778155257843859	1.07494999481949	MI-Fibre:MI-Control	C11021	C11021	C16H14Cl2O4	M-H	27.3	0	3.43217980069	40.4786827877416	Diclofop methyl;	null	null	null	339.020804928727	NA	0.633316666666667	1	NULL
0.65_102.0551m/z	2.49484053926426	0.000388132470605939	1.28407468366495	MI-Fibre:MI-Control	C11735	C11735	C4H9NO2	M-H	37.1	0	-9.70209654600612	96.3657156708357	N-Ethylglycine;	Organic acids and derivatives	Carboxylic acids and derivatives	Amino acids, peptides, and analogues	102.055052170186	NA	0.6476	1	NULL
0.65_102.0551m/z	2.49484053926426	0.000388132470605939	1.28407468366495	MI-Fibre:MI-Control	C19514	C19514	C4H9NO2	M-H	37.1	0	-9.70209654600612	96.3657156708357	n-Propyl carbamate;	null	null	null	102.055052170186	NA	0.6476	1	NULL
0.65_102.0551m/z	2.49484053926426	0.000388132470605939	1.28407468366495	MI-Fibre:MI-Control	C01205	C01205	C4H9NO2	M-H	37.1	0	-9.70209654600612	96.3657156708357	(R)-3-Amino-2-methylpropanoate; (R)-3-Aminoisobutyrate; D-3-Aminoisobutanoate; (R)-beta-Aminoisobutyrate;	Organic acids and derivatives	Carboxylic acids and derivatives	Amino acids, peptides, and analogues	102.055052170186	NA	0.6476	1	map00240 Pyrimidine metabolism; map00280 Valine, leucine and isoleucine degradation; map01100 Metabolic pathways;
0.65_102.0551m/z	2.49484053926426	0.000388132470605939	1.28407468366495	MI-Fibre:MI-Control	HMDB0000452	C02356	C4H9NO2	M-H	37.1	0	-9.70209654600612	96.3657156708357	L-alpha-Aminobutyric acid	Organic acids and derivatives	Carboxylic acids and derivatives	Amino acids, peptides, and analogues	102.055052170186	NA	0.6476	1	map00270 Cysteine and methionine metabolism; map01100 Metabolic pathways;
0.65_102.0551m/z	2.49484053926426	0.000388132470605939	1.28407468366495	MI-Fibre:MI-Control	C02261	C02261	C4H9NO2	M-H	37.1	0	-9.70209654600612	96.3657156708357	D-2-Aminobutyrate; D-2-Aminobutyric acid; D-2-Aminobutanoic acid; (R)-2-Aminobutanoic acid;	Organic acids and derivatives	Carboxylic acids and derivatives	Amino acids, peptides, and analogues	102.055052170186	NA	0.6476	1	NULL
0.65_102.0551m/z	2.49484053926426	0.000388132470605939	1.28407468366495	MI-Fibre:MI-Control	C00334	C00334	C4H9NO2	M-H	37.1	0	-9.70209654600612	96.3657156708357	4-Aminobutanoate; 4-Aminobutanoic acid; 4-Aminobutyrate; 4-Aminobutyric acid; gamma-Aminobutyric acid; GABA;	Organic acids and derivatives	Carboxylic acids and derivatives	Amino acids, peptides, and analogues	102.055052170186	NA	0.6476	1	map00250 Alanine, aspartate and glutamate metabolism; map00330 Arginine and proline metabolism; map00410 beta-Alanine metabolism; map00650 Butanoate metabolism; map00760 Nicotinate and nicotinamide metabolism; map01100 Metabolic pathways; map04024 cAMP signaling pathway; map04080 Neuroactive ligand-receptor interaction; map04721 Synaptic vesicle cycle; map04723 Retrograde endocannabinoid signalin…
0.65_102.0551m/z	2.49484053926426	0.000388132470605939	1.28407468366495	MI-Fibre:MI-Control	C02356	C02356	C4H9NO2	M-H	37.1	0	-9.70209654600612	96.3657156708357	(S)-2-Aminobutanoate; (S)-2-Aminobutanoic acid; (S)-2-Aminobutyric acid;	Organic acids and derivatives	Carboxylic acids and derivatives	Amino acids, peptides, and analogues	102.055052170186	NA	0.6476	1	map00270 Cysteine and methionine metabolism; map01100 Metabolic pathways;
0.65_102.0551m/z	2.49484053926426	0.000388132470605939	1.28407468366495	MI-Fibre:MI-Control	HMDB0002166	C03284	C4H9NO2	M-H	37.1	0	-9.70209654600612	96.3657156708357	(S)-b-aminoisobutyric acid	Organic acids and derivatives	Carboxylic acids and derivatives	Amino acids, peptides, and analogues	102.055052170186	NA	0.6476	1	map00280 Valine, leucine and isoleucine degradation;
0.65_102.0551m/z	2.49484053926426	0.000388132470605939	1.28407468366495	MI-Fibre:MI-Control	HMDB0003911	C05145	C4H9NO2	M-H	37.1	0	-9.70209654600612	96.3657156708357	3-Aminoisobutanoic acid	Organic acids and derivatives	Carboxylic acids and derivatives	Amino acids, peptides, and analogues	102.055052170186	NA	0.6476	1	NULL
0.65_102.0551m/z	2.49484053926426	0.000388132470605939	1.28407468366495	MI-Fibre:MI-Control	C03665	C03665	C4H9NO2	M-H	37.1	0	-9.70209654600612	96.3657156708357	2-Amino-2-methylpropanoate; 2-Aminoisobutyric acid;	Organic acids and derivatives	Carboxylic acids and derivatives	Amino acids, peptides, and analogues	102.055052170186	NA	0.6476	1	NULL
0.65_102.0551m/z	2.49484053926426	0.000388132470605939	1.28407468366495	MI-Fibre:MI-Control	HMDB0002299	C01205	C4H9NO2	M-H	37.1	0	-9.70209654600612	96.3657156708357	(R)-b-aminoisobutyric acid	Organic acids and derivatives	Carboxylic acids and derivatives	Amino acids, peptides, and analogues	102.055052170186	NA	0.6476	1	map00240 Pyrimidine metabolism; map00280 Valine, leucine and isoleucine degradation; map01100 Metabolic pathways;
0.65_102.0551m/z	2.49484053926426	0.000388132470605939	1.28407468366495	MI-Fibre:MI-Control	C11109	C11109	C4H9NO2	M-H	37.1	0	-9.70209654600612	96.3657156708357	HBA;	null	null	null	102.055052170186	NA	0.6476	1	NULL
0.65_102.0551m/z	2.49484053926426	0.000388132470605939	1.28407468366495	MI-Fibre:MI-Control	C05145	C05145	C4H9NO2	M-H	37.1	0	-9.70209654600612	96.3657156708357	3-Aminoisobutyric acid; 3-Aminoisobutanoate; 3-Amino-2-methylpropanoate;	Organic acids and derivatives	Carboxylic acids and derivatives	Amino acids, peptides, and analogues	102.055052170186	NA	0.6476	1	NULL
0.65_102.0551m/z	2.49484053926426	0.000388132470605939	1.28407468366495	MI-Fibre:MI-Control	C01026	C01026	C4H9NO2	M-H	37.1	0	-9.70209654600612	96.3657156708357	N,N-Dimethylglycine; Dimethylglycine;	Organic acids and derivatives	Carboxylic acids and derivatives	Amino acids, peptides, and analogues	102.055052170186	NA	0.6476	1	map00260 Glycine, serine and threonine metabolism; map01100 Metabolic pathways;
0.65_102.0551m/z	2.49484053926426	0.000388132470605939	1.28407468366495	MI-Fibre:MI-Control	HMDB0031654	null	C4H9NO2	M-H	37.1	0	-9.70209654586824	96.3657156708357	3-Aminobutanoic acid	Organic acids and derivatives	Carboxylic acids and derivatives	Amino acids, peptides, and analogues	102.055052170186	NA	0.6476	1	NA
0.65_102.0551m/z	2.49484053926426	0.000388132470605939	1.28407468366495	MI-Fibre:MI-Control	HMDB0000650	C02261	C4H9NO2	M-H	37.1	0	-9.70209654600612	96.3657156708357	D-alpha-Aminobutyric acid	Organic acids and derivatives	Carboxylic acids and derivatives	Amino acids, peptides, and analogues	102.055052170186	NA	0.6476	1	NULL
0.65_102.0551m/z	2.49484053926426	0.000388132470605939	1.28407468366495	MI-Fibre:MI-Control	C02721	C02721	C4H9NO2	M-H	37.1	0	-9.70209654600612	96.3657156708357	N-Methyl-L-alanine;	Organic acids and derivatives	Carboxylic acids and derivatives	Amino acids, peptides, and analogues	102.055052170186	NA	0.6476	1	NULL
0.65_102.0551m/z	2.49484053926426	0.000388132470605939	1.28407468366495	MI-Fibre:MI-Control	C03284	C03284	C4H9NO2	M-H	37.1	0	-9.70209654600612	96.3657156708357	L-3-Aminoisobutanoate; (S)-3-Aminoisobutyrate; L-3-Aminoisobutyrate; (S)-3-Aminoisobutanoate; (S)-3-Amino-2-methylpropanoate; (S)-beta-Aminoisobutyrate;	Organic acids and derivatives	Carboxylic acids and derivatives	Amino acids, peptides, and analogues	102.055052170186	NA	0.6476	1	map00280 Valine, leucine and isoleucine degradation;
0.65_102.0551m/z	2.49484053926426	0.000388132470605939	1.28407468366495	MI-Fibre:MI-Control	HMDB0038394	null	C4H9NO2	M-H	37.1	0	-9.70209654600612	96.3657156708357	O-Acetylethanolamine	Organic acids and derivatives	Carboxylic acids and derivatives	Carboxylic acid derivatives	102.055052170186	NA	0.6476	1	NA
0.65_102.0551m/z	2.49484053926426	0.000388132470605939	1.28407468366495	MI-Fibre:MI-Control	HMDB0001906	C03665	C4H9NO2	M-H	37.1	0	-9.70209654600612	96.3657156708357	2-Aminoisobutyric acid	Organic acids and derivatives	Carboxylic acids and derivatives	Amino acids, peptides, and analogues	102.055052170186	NA	0.6476	1	NULL
0.65_102.0551m/z	2.49484053926426	0.000388132470605939	1.28407468366495	MI-Fibre:MI-Control	HMDB0094692	C02721	C4H9NO2	M-H	37.1	0	-9.70209654586824	96.3657156708357	N-Methylalanine	Organic acids and derivatives	Carboxylic acids and derivatives	Amino acids, peptides, and analogues	102.055052170186	NA	0.6476	1	NULL
0.65_102.0551m/z	2.49484053926426	0.000388132470605939	1.28407468366495	MI-Fibre:MI-Control	HMDB0000092	C01026	C4H9NO2	M-H	37.1	0	-9.70209654600612	96.3657156708357	Dimethylglycine	Organic acids and derivatives	Carboxylic acids and derivatives	Amino acids, peptides, and analogues	102.055052170186	NA	0.6476	1	map00260 Glycine, serine and threonine metabolism; map01100 Metabolic pathways;
0.65_102.0551m/z	2.49484053926426	0.000388132470605939	1.28407468366495	MI-Fibre:MI-Control	HMDB0000112	C00334	C4H9NO2	M-H	37.1	0	-9.70209654600612	96.3657156708357	gamma-Aminobutyric acid	Organic acids and derivatives	Carboxylic acids and derivatives	Amino acids, peptides, and analogues	102.055052170186	NA	0.6476	1	map00250 Alanine, aspartate and glutamate metabolism; map00330 Arginine and proline metabolism; map00410 beta-Alanine metabolism; map00650 Butanoate metabolism; map00760 Nicotinate and nicotinamide metabolism; map01100 Metabolic pathways; map04024 cAMP signaling pathway; map04080 Neuroactive ligand-receptor interaction; map04721 Synaptic vesicle cycle; map04723 Retrograde endocannabinoid signalin…
0.65_102.0551m/z	2.49484053926426	0.000388132470605939	1.28407468366495	MI-Fibre:MI-Control	HMDB0041945	C11735	C4H9NO2	M-H	37.1	0	-9.70209654586824	96.3657156708357	N-Ethylglycine	Organic acids and derivatives	Carboxylic acids and derivatives	Amino acids, peptides, and analogues	102.055052170186	NA	0.6476	1	NULL
0.65_102.0551m/z	2.49484053926426	0.000388132470605939	1.28407468366495	MI-Fibre:MI-Control	HMDB0031329	null	C4H9NO2	M-H	37.1	0	-9.70209654600612	96.3657156708357	Butyl nitrite	Organic nitrogen compounds	Organonitrogen compounds	Organic nitroso compounds	102.055052170186	NA	0.6476	1	NA
0.65_102.0551m/z	2.49484053926426	0.000388132470605939	1.28407468366495	MI-Fibre:MI-Control	HMDB0094693	null	C4H9NO2	M-H	37.1	0	-9.70209654586824	96.3657156708357	3-Aminobutyrate	Organic acids and derivatives	Carboxylic acids and derivatives	Amino acids, peptides, and analogues	102.055052170186	NA	0.6476	1	NA
0.65_128.0344m/z	2.43122397373893	0.00104230829172867	1.27074175400655	MI-Fibre:MI-Control	C01879	C01879	C5H7NO3	M-H	38.1	0	-6.89975889792628	98.4284506100571	5-Oxoproline; Pidolic acid; Pyroglutamic acid; 5-Pyrrolidone-2-carboxylic acid; Pyroglutamate; 5-Oxo-L-proline; L-Pyroglutamic acid; L-5-Pyrrolidone-2-carboxylic acid;	Organic acids and derivatives	Carboxylic acids and derivatives	Amino acids, peptides, and analogues	128.03442629319	NA	0.6476	1	map00480 Glutathione metabolism;
0.65_128.0344m/z	2.43122397373893	0.00104230829172867	1.27074175400655	MI-Fibre:MI-Control	HMDB0000267	C01879	C5H7NO3	M-H	38.1	0	-6.89975889792628	98.4284506100571	Pyroglutamic acid	Organic acids and derivatives	Carboxylic acids and derivatives	Amino acids, peptides, and analogues	128.03442629319	NA	0.6476	1	map00480 Glutathione metabolism;
0.65_128.0344m/z	2.43122397373893	0.00104230829172867	1.27074175400655	MI-Fibre:MI-Control	HMDB0000805	null	C5H7NO3	M-H	38.1	0	-6.89975889814653	98.4284506100571	Pyrrolidonecarboxylic acid	Organic acids and derivatives	Carboxylic acids and derivatives	Amino acids, peptides, and analogues	128.03442629319	NA	0.6476	1	NA
0.65_128.0344m/z	2.43122397373893	0.00104230829172867	1.27074175400655	MI-Fibre:MI-Control	HMDB0061093	null	C5H7NO3	M-H	38.1	0	-6.89975889792628	98.4284506100571	dimethadione	Organoheterocyclic compounds	Azolidines	Oxazolidines	128.03442629319	NA	0.6476	1	NA
0.65_128.0344m/z	2.43122397373893	0.00104230829172867	1.27074175400655	MI-Fibre:MI-Control	HMDB0062585	C04281	C5H7NO3	M-H	38.1	0	-6.89975889792628	98.4284506100571	(3R,5S)-1-pyrroline-3-hydroxy-5-carboxylic Acid	Organic acids and derivatives	Carboxylic acids and derivatives	Amino acids, peptides, and analogues	128.03442629319	NA	0.6476	1	map00330 Arginine and proline metabolism; map01100 Metabolic pathways;
0.65_128.0344m/z	2.43122397373893	0.00104230829172867	1.27074175400655	MI-Fibre:MI-Control	HMDB0060262	null	C5H7NO3	M-H	38.1	0	-6.89975889814653	98.4284506100571	5-Oxoprolinate	Organic acids and derivatives	Carboxylic acids and derivatives	Amino acids, peptides, and analogues	128.03442629319	NA	0.6476	1	NA
0.65_128.0344m/z	2.43122397373893	0.00104230829172867	1.27074175400655	MI-Fibre:MI-Control	HMDB0001843	null	C5H7NO3	M-H	38.1	0	-6.89975889770604	98.4284506100571	N-Acryloylglycine	Organic acids and derivatives	Carboxylic acids and derivatives	Amino acids, peptides, and analogues	128.03442629319	NA	0.6476	1	NA
0.65_128.0344m/z	2.43122397373893	0.00104230829172867	1.27074175400655	MI-Fibre:MI-Control	HMDB0001369	null	C5H7NO3	M-H	38.1	0	-6.89975889792628	98.4284506100571	Pyrroline hydroxycarboxylic acid	Organic acids and derivatives	Carboxylic acids and derivatives	Amino acids, peptides, and analogues	128.03442629319	NA	0.6476	1	NA
0.65_128.0344m/z	2.43122397373893	0.00104230829172867	1.27074175400655	MI-Fibre:MI-Control	C04282	C04282	C5H7NO3	M-H	38.1	0	-6.89975889770604	98.4284506100571	1-Pyrroline-4-hydroxy-2-carboxylate;	Organoheterocyclic compounds	Pyrrolines	null	128.03442629319	NA	0.6476	1	map00330 Arginine and proline metabolism;
0.65_128.0344m/z	2.43122397373893	0.00104230829172867	1.27074175400655	MI-Fibre:MI-Control	C04281	C04281	C5H7NO3	M-H	38.1	0	-6.89975889770604	98.4284506100571	L-1-Pyrroline-3-hydroxy-5-carboxylate; 3-Hydroxy-L-1-pyrroline-5-carboxylate; (3R,5S)-1-Pyrroline-3-hydroxy-5-carboxylate; (3R,5S)-3-Hydroxy-1-pyrroline-5-carboxylate;	Organic acids and derivatives	Carboxylic acids and derivatives	Amino acids, peptides, and analogues	128.03442629319	NA	0.6476	1	map00330 Arginine and proline metabolism; map01100 Metabolic pathways;
0.65_128.0344m/z	2.43122397373893	0.00104230829172867	1.27074175400655	MI-Fibre:MI-Control	HMDB0002234	C04282	C5H7NO3	M-H	38.1	0	-6.89975889792628	98.4284506100571	1-Pyrroline-4-hydroxy-2-carboxylate	Organoheterocyclic compounds	Pyrrolines	null	128.03442629319	NA	0.6476	1	map00330 Arginine and proline metabolism;
0.65_128.0344m/z	2.43122397373893	0.00104230829172867	1.27074175400655	MI-Fibre:MI-Control	C02237	C02237	C5H7NO3	M-H	38.1	0	-6.89975889792628	98.4284506100571	5-Oxo-D-proline; D-Pyroglutamic acid; D-5-Pyrrolidone-2-carboxylic acid;	null	null	null	128.03442629319	NA	0.6476	1	map00471 D-Glutamine and D-glutamate metabolism;
0.65_128.0344m/z	2.43122397373893	0.00104230829172867	1.27074175400655	MI-Fibre:MI-Control	C01877	C01877	C5H7NO3	M-H	38.1	0	-6.89975889792628	98.4284506100571	4-Oxoproline; 4-Oxo-L-proline;	null	null	null	128.03442629319	NA	0.6476	1	map00330 Arginine and proline metabolism;
0.65_146.0451m/z	2.44037735765514	0.000555719016187803	1.27990964219689	MI-Fibre:MI-Control	C00217	C00217	C5H9NO4	M-H	38.6	0	-5.17208985400557	98.9461878628253	D-Glutamate; D-Glutamic acid; D-Glutaminic acid; D-2-Aminoglutaric acid;	Organic acids and derivatives	Carboxylic acids and derivatives	Amino acids, peptides, and analogues	146.045120767525	NA	0.6476	1	map00471 D-Glutamine and D-glutamate metabolism; map01100 Metabolic pathways;
0.65_146.0451m/z	2.44037735765514	0.000555719016187803	1.27990964219689	MI-Fibre:MI-Control	HMDB0062183	null	C5H9NO4	M-H	38.6	0	-5.17208985381229	98.9461878628253	N-lactoyl-Glycine	Organic acids and derivatives	Carboxylic acids and derivatives	Amino acids, peptides, and analogues	146.045120767525	NA	0.6476	1	NA
0.65_146.0451m/z	2.44037735765514	0.000555719016187803	1.27990964219689	MI-Fibre:MI-Control	C03618	C03618	C5H9NO4	M-H	38.6	0	-5.17208985400557	98.9461878628253	L-threo-3-Methylaspartate; (2S,3S)-3-Methylaspartate;	null	null	null	146.045120767525	NA	0.6476	1	map00630 Glyoxylate and dicarboxylate metabolism; map01100 Metabolic pathways; map01200 Carbon metabolism;
0.65_146.0451m/z	2.44037735765514	0.000555719016187803	1.27990964219689	MI-Fibre:MI-Control	C00302	C00302	C5H9NO4	M-H	38.6	0	-5.17208985381229	98.9461878628253	Glutamate; Glutaminic acid; 2-Aminoglutaric acid;	Organic acids and derivatives	Carboxylic acids and derivatives	Amino acids, peptides, and analogues	146.045120767525	NA	0.6476	1
0.65_146.0451m/z	2.44037735765514	0.000555719016187803	1.27990964219689	MI-Fibre:MI-Control	HMDB0006556	C05938	C5H9NO4	M-H	38.6	0	-5.17208985400557	98.9461878628253	L-4-Hydroxyglutamate semialdehyde	Organic acids and derivatives	Carboxylic acids and derivatives	Amino acids, peptides, and analogues	146.045120767525	NA	0.6476	1	map00330 Arginine and proline metabolism;
0.65_146.0451m/z	2.44037735765514	0.000555719016187803	1.27990964219689	MI-Fibre:MI-Control	C00979	C00979	C5H9NO4	M-H	38.6	0	-5.17208985381229	98.9461878628253	O-Acetyl-L-serine; O3-Acetyl-L-serine;	Organic acids and derivatives	Carboxylic acids and derivatives	Amino acids, peptides, and analogues	146.045120767525	NA	0.6476	1	map00270 Cysteine and methionine metabolism; map00920 Sulfur metabolism; map01100 Metabolic pathways; map01200 Carbon metabolism; map01230 Biosynthesis of amino acids; map04122 Sulfur relay system;
0.65_146.0451m/z	2.44037735765514	0.000555719016187803	1.27990964219689	MI-Fibre:MI-Control	HMDB0060475	C00302	C5H9NO4	M-H	38.6	0	-5.17208985400557	98.9461878628253	DL-Glutamate	Organic acids and derivatives	Carboxylic acids and derivatives	Amino acids, peptides, and analogues	146.045120767525	NA	0.6476	1
0.65_146.0451m/z	2.44037735765514	0.000555719016187803	1.27990964219689	MI-Fibre:MI-Control	HMDB0002931	null	C5H9NO4	M-H	38.6	0	-5.17208985400557	98.9461878628253	N-Acetylserine	Organic acids and derivatives	Carboxylic acids and derivatives	Amino acids, peptides, and analogues	146.045120767525	NA	0.6476	1	NA
0.65_146.0451m/z	2.44037735765514	0.000555719016187803	1.27990964219689	MI-Fibre:MI-Control	C03790	C03790	C5H9NO4	M-H	38.6	0	-5.17208985400557	98.9461878628253	N-(Carboxymethyl)-D-alanine; Strombine;	null	null	null	146.045120767525	NA	0.6476	1	NULL
0.65_146.0451m/z	2.44037735765514	0.000555719016187803	1.27990964219689	MI-Fibre:MI-Control	HMDB0003011	C00979	C5H9NO4	M-H	38.6	0	-5.17208985400557	98.9461878628253	O-Acetylserine	Organic acids and derivatives	Carboxylic acids and derivatives	Amino acids, peptides, and analogues	146.045120767525	NA	0.6476	1	map00270 Cysteine and methionine metabolism; map00920 Sulfur metabolism; map01100 Metabolic pathways; map01200 Carbon metabolism; map01230 Biosynthesis of amino acids; map04122 Sulfur relay system;
0.65_146.0451m/z	2.44037735765514	0.000555719016187803	1.27990964219689	MI-Fibre:MI-Control	C12269	C12269	C5H9NO4	M-H	38.6	0	-5.17208985381229	98.9461878628253	N-Methyl-D-aspartic acid; N-Methyl-D-aspartate; NMDA;	Organic acids and derivatives	Carboxylic acids and derivatives	Amino acids, peptides, and analogues	146.045120767525	NA	0.6476	1	NULL
0.65_146.0451m/z	2.44037735765514	0.000555719016187803	1.27990964219689	MI-Fibre:MI-Control	HMDB0003339	C00217	C5H9NO4	M-H	38.6	0	-5.17208985400557	98.9461878628253	D-Glutamic acid	Organic acids and derivatives	Carboxylic acids and derivatives	Amino acids, peptides, and analogues	146.045120767525	NA	0.6476	1	map00471 D-Glutamine and D-glutamate metabolism; map01100 Metabolic pathways;
0.65_146.0451m/z	2.44037735765514	0.000555719016187803	1.27990964219689	MI-Fibre:MI-Control	C05574	C05574	C5H9NO4	M-H	38.6	0	-5.17208985400557	98.9461878628253	3-Aminopentanedioate; Isoglutamate; Isoglutamic acid; 3-Aminopentanedioic acid;	null	null	null	146.045120767525	NA	0.6476	1	NULL
0.65_146.0451m/z	2.44037735765514	0.000555719016187803	1.27990964219689	MI-Fibre:MI-Control	HMDB0033550	null	C5H9NO4	M-H	38.6	0	-5.17208985381229	98.9461878628253	3-(Carboxymethylamino)propanoic acid	Organic acids and derivatives	Carboxylic acids and derivatives	Amino acids, peptides, and analogues	146.045120767525	NA	0.6476	1	NA
0.65_146.0451m/z	2.44037735765514	0.000555719016187803	1.27990964219689	MI-Fibre:MI-Control	HMDB0002393	C12269	C5H9NO4	M-H	38.6	0	-5.17208985400557	98.9461878628253	N-Methyl-D-aspartic acid	Organic acids and derivatives	Carboxylic acids and derivatives	Amino acids, peptides, and analogues	146.045120767525	NA	0.6476	1	NULL
0.65_146.0451m/z	2.44037735765514	0.000555719016187803	1.27990964219689	MI-Fibre:MI-Control	C05941	C05941	C5H9NO4	M-H	38.6	0	-5.17208985381229	98.9461878628253	2-Oxo-4-hydroxy-5-aminovalerate;	null	null	null	146.045120767525	NA	0.6476	1	map00330 Arginine and proline metabolism;
0.65_146.0451m/z	2.44037735765514	0.000555719016187803	1.27990964219689	MI-Fibre:MI-Control	C00025	C00025	C5H9NO4	M-H	38.6	0	-5.17208985400557	98.9461878628253	L-Glutamate; L-Glutamic acid; L-Glutaminic acid; Glutamate;	Organic acids and derivatives	Carboxylic acids and derivatives	Amino acids, peptides, and analogues	146.045120767525	NA	0.6476	1	map00220 Arginine biosynthesis; map00250 Alanine, aspartate and glutamate metabolism; map00330 Arginine and proline metabolism; map00340 Histidine metabolism; map00430 Taurine and hypotaurine metabolism; map00471 D-Glutamine and D-glutamate metabolism; map00480 Glutathione metabolism; map00524 Neomycin, kanamycin and gentamicin biosynthesis; map00630 Glyoxylate and dicarboxylate metabolism; map00…
0.65_146.0451m/z	2.44037735765514	0.000555719016187803	1.27990964219689	MI-Fibre:MI-Control	C05938	C05938	C5H9NO4	M-H	38.6	0	-5.17208985381229	98.9461878628253	L-4-Hydroxyglutamate semialdehyde;	Organic acids and derivatives	Carboxylic acids and derivatives	Amino acids, peptides, and analogues	146.045120767525	NA	0.6476	1	map00330 Arginine and proline metabolism;
0.65_146.0451m/z	2.44037735765514	0.000555719016187803	1.27990964219689	MI-Fibre:MI-Control	HMDB0000148	C00025	C5H9NO4	M-H	38.6	0	-5.17208985400557	98.9461878628253	L-Glutamic acid	Organic acids and derivatives	Carboxylic acids and derivatives	Amino acids, peptides, and analogues	146.045120767525	NA	0.6476	1	map00220 Arginine biosynthesis; map00250 Alanine, aspartate and glutamate metabolism; map00330 Arginine and proline metabolism; map00340 Histidine metabolism; map00430 Taurine and hypotaurine metabolism; map00471 D-Glutamine and D-glutamate metabolism; map00480 Glutathione metabolism; map00524 Neomycin, kanamycin and gentamicin biosynthesis; map00630 Glyoxylate and dicarboxylate metabolism; map00…
0.65_171.0050m/z	6.8564358426668	0.00624410266811236	1.9836530532071	MI-Fibre:MI-Control	HMDB0002520	C02979	C3H9O6P	M-H	39.2	9.6	-8.15966075746821	95.3687481851849	Beta-Glycerophosphoric acid	Lipids and lipid-like molecules	Glycerophospholipids	Glycerophosphates	171.004994630759	NA	0.6476	1	NULL
0.65_171.0050m/z	6.8564358426668	0.00624410266811236	1.9836530532071	MI-Fibre:MI-Control	C03189	C03189	C3H9O6P	M-H	39.2	9.6	-8.15966075746821	95.3687481851849	DL-Glycerol 1-phosphate; Glycerol 1-phosphate; Glycerol-3-phosphate; rac-Glycerol 1-phosphate; DL-Glyceryl 1-phosphate; DL-Glycerol 3-phosphate;	null	null	null	171.004994630759	NA	0.6476	1	NULL
0.65_171.0050m/z	6.8564358426668	0.00624410266811236	1.9836530532071	MI-Fibre:MI-Control	HMDB0031825	null	C8H8S	M+Cl	35.9	0	6.77822933557012	87.0510608276048	Phenyl vinyl sulfide	Organosulfur compounds	Thioethers	Aryl thioethers	171.004994630759	NA	0.6476	1	NA
0.65_171.0050m/z	6.8564358426668	0.00624410266811236	1.9836530532071	MI-Fibre:MI-Control	HMDB0000126	C00093	C3H9O6P	M-H	39.2	9.6	-8.15966075746821	95.3687481851849	Glycerol 3-phosphate	Lipids and lipid-like molecules	Glycerophospholipids	Glycerophosphates	171.004994630759	NA	0.6476	1	map00561 Glycerolipid metabolism; map00564 Glycerophospholipid metabolism; map01100 Metabolic pathways; map02010 ABC transporters; map05231 Choline metabolism in cancer;
0.65_171.0050m/z	6.8564358426668	0.00624410266811236	1.9836530532071	MI-Fibre:MI-Control	C00093	C00093	C3H9O6P	M-H	39.2	9.6	-8.15966075746821	95.3687481851849	sn-Glycerol 3-phosphate; Glycerophosphoric acid; D-Glycerol 1-phosphate;	Lipids and lipid-like molecules	Glycerophospholipids	Glycerophosphates	171.004994630759	NA	0.6476	1	map00561 Glycerolipid metabolism; map00564 Glycerophospholipid metabolism; map01100 Metabolic pathways; map02010 ABC transporters; map05231 Choline metabolism in cancer;
0.65_171.0050m/z	6.8564358426668	0.00624410266811236	1.9836530532071	MI-Fibre:MI-Control	C00623	C00623	C3H9O6P	M-H	39.2	9.6	-8.15966075746821	95.3687481851849	sn-Glycerol 1-phosphate; sn-Gro-1-P; L-Glycerol 1-phosphate;	null	null	null	171.004994630759	NA	0.6476	1	map00564 Glycerophospholipid metabolism;
0.65_171.0050m/z	6.8564358426668	0.00624410266811236	1.9836530532071	MI-Fibre:MI-Control	C02979	C02979	C3H9O6P	M-H	39.2	9.6	-8.15966075746821	95.3687481851849	Glycerol 2-phosphate; beta-Glycerophosphoric acid;	Lipids and lipid-like molecules	Glycerophospholipids	Glycerophosphates	171.004994630759	NA	0.6476	1	NULL
0.65_265.9951m/z	3.89959722689104	0.00520551341337269	1.30342875463746	MI-Fibre:MI-Control	NA	NA	NA	NA	NA	NA	NA	NA	NA	NA	NA	NA	NA	NA	NA	NA	NA
0.65_281.9679m/z	8.01852583904827	0.0297285475485922	2.18203655359368	MI-Fibre:MI-Control	NA	NA	NA	NA	NA	NA	NA	NA	NA	NA	NA	NA	NA	NA	NA	NA	NA
0.65_293.0971m/z	3.23821096628991	0.0125484997291621	1.2193240941533	MI-Fibre:MI-Control	C09936	C09936	C16H18O3	M+Cl	37.1	0	7.96576913624299	94.2845513895177	Heritonin;	null	null	null	293.097051904834	NA	0.6476	1	NULL
0.65_293.0971m/z	3.23821096628991	0.0125484997291621	1.2193240941533	MI-Fibre:MI-Control	C10271	C10271	C16H18O3	M+Cl	37.1	0	7.96576913624299	94.2845513895177	3'-O-Methylbatatasin III;	null	null	null	293.097051904834	NA	0.6476	1	NULL
0.65_293.0971m/z	3.23821096628991	0.0125484997291621	1.2193240941533	MI-Fibre:MI-Control	HMDB0038752	null	C10H18N2O8	M-H	36.5	0.758	-6.75676244110697	89.6265962654773	Distichonic acid A	null	null	null	293.097051904834	NA	0.6476	1	NA
0.65_293.0971m/z	3.23821096628991	0.0125484997291621	1.2193240941533	MI-Fibre:MI-Control	HMDB0038753	null	C10H18N2O8	M-H	36.5	0.758	-6.75676244110697	89.6265962654773	Distichonic acid B	null	null	null	293.097051904834	NA	0.6476	1	NA
0.65_293.0971m/z	3.23821096628991	0.0125484997291621	1.2193240941533	MI-Fibre:MI-Control	C18134	C18134	C16H18O3	M+Cl	37.1	0	7.96576913624299	94.2845513895177	Dihydroechinofuran;	null	null	null	293.097051904834	NA	0.6476	1	map00130 Ubiquinone and other terpenoid-quinone biosynthesis;
0.65_293.0971m/z	3.23821096628991	0.0125484997291621	1.2193240941533	MI-Fibre:MI-Control	HMDB0030420	null	C16H18O3	M+Cl	37.1	0	7.96576913646321	94.2845513895177	Strobilurin A	Benzenoids	Benzene and substituted derivatives	Styrenes	293.097051904834	NA	0.6476	1	NA
0.65_293.0971m/z	3.23821096628991	0.0125484997291621	1.2193240941533	MI-Fibre:MI-Control	C03411	C03411	C10H18N2O8	M-H	36.5	0.689	-6.75676244091369	89.6265962654773	N-Glycosyl-L-asparagine;	null	null	null	293.097051904834	NA	0.6476	1	NULL
0.65_303.9508m/z	3.68969278491738	9.80192796887587e-05	1.28679264852015	MI-Fibre:MI-Control	NA	NA	NA	NA	NA	NA	NA	NA	NA	NA	NA	NA	NA	NA	NA	NA	NA
0.65_315.0793m/z	3.0835373831889	0.00426338601126341	1.38432281586788	MI-Fibre:MI-Control	HMDB0032987	null	C18H16O3	M+Cl	39.3	0.247	-0.148963668809545	96.4941838507406	Ipriflavone	Phenylpropanoids and polyketides	Isoflavonoids	Isoflav-2-enes	315.079303945595	NA	0.6476	1	NA
0.65_315.0793m/z	3.0835373831889	0.00426338601126341	1.38432281586788	MI-Fibre:MI-Control	HMDB0041304	null	C18H16O3	M+Cl	39.3	0	-0.148963669012477	96.4941838507406	Asparenyol	Benzenoids	Phenol ethers	Anisoles	315.079303945595	NA	0.6476	1	NA
0.65_315.0793m/z	3.0835373831889	0.00426338601126341	1.38432281586788	MI-Fibre:MI-Control	HMDB0015058	null	C14H12N6O	M+Cl	39.9	11.6	9.43785749828544	97.9806533655258	Levosimendan	Benzenoids	Benzene and substituted derivatives	Phenylhydrazines	315.079303945595	NA	0.6476	1	NA
0.65_315.0793m/z	3.0835373831889	0.00426338601126341	1.38432281586788	MI-Fibre:MI-Control	HMDB0015081	null	C18H16O3	M+Cl	39.3	0	-0.148963669012477	96.4941838507406	Phenprocoumon	Phenylpropanoids and polyketides	Coumarins and derivatives	Hydroxycoumarins	315.079303945595	NA	0.6476	1	NA
0.65_315.0793m/z	3.0835373831889	0.00426338601126341	1.38432281586788	MI-Fibre:MI-Control	C15191	C15191	C18H16O3	M+Cl	39.3	0	-0.148963669012477	96.4941838507406	(2-Isopropyl-1-benzofuran-3-yl)(4-hydroxyphenyl)methanone; 2-Isopropyl-3-(4-hydroxybenzoyl)benzofuran;	null	null	null	315.079303945595	NA	0.6476	1	NULL
0.65_315.0793m/z	3.0835373831889	0.00426338601126341	1.38432281586788	MI-Fibre:MI-Control	C08485	C08485	C18H16O3	M+Cl	39.6	1.56	-0.148963669012477	96.4941838507406	2-(4-Methoxyphenethyl)chromone;	null	null	null	315.079303945595	NA	0.6476	1	NULL
0.65_331.0518m/z	3.430173315169	0.000463010134624716	1.48640620779407	MI-Fibre:MI-Control	C19403	C19403	C16H12N2O4	M+Cl	37	0	9.01608628329617	94.8683375736631	3,3'-Dimethoxybenzidine-4,4'-diisocyanate;	null	null	null	331.051777652864	NA	0.6476	1	NULL
0.65_331.0518m/z	3.430173315169	0.000463010134624716	1.48640620779407	MI-Fibre:MI-Control	HMDB0040798	null	C16H12N2O4	M+Cl	37	0	9.01608628329617	94.8683375736631	5-Hydroxy-4-methoxy-3-methyl-2,6-canthinedione	Alkaloids and derivatives	Indolonaphthyridine alkaloids	null	331.051777652864	NA	0.6476	1	NA
0.65_331.0518m/z	3.430173315169	0.000463010134624716	1.48640620779407	MI-Fibre:MI-Control	HMDB0060867	null	C16H12N2O4	M+Cl	37	0	9.01608628348816	94.8683375736631	Phenytoin methylcatechol	Organoheterocyclic compounds	Azolidines	Imidazolidines	331.051777652864	NA	0.6476	1	NA
0.65_331.0518m/z	3.430173315169	0.000463010134624716	1.48640620779407	MI-Fibre:MI-Control	HMDB0029301	null	C16H12N2O4	M+Cl	37	0	9.01608628329617	94.8683375736631	5,5',6,6'-Tetrahydroxy-3,3'-biindolyl	Organoheterocyclic compounds	Indoles and derivatives	Hydroxyindoles	331.051777652864	NA	0.6476	1	NA
0.65_334.0648n	2.68952527681146	0.000235165258351022	1.24726257010389	MI-Fibre:MI-Control	C04703	C04703	C9H19O11P	M-H, M+Cl	39.4	10.1	-5.18849313674507	92.9899776663133	alpha-D-Galactosyl-(1,1')-sn-glycerol 3-phosphate; 1-O-alpha-D-Galactosyl-sn-glycerol 3-phosphate;	null	null	null	333.057488320758	334.064764752758	0.6476	1	NULL
0.65_334.0648n	2.68952527681146	0.000235165258351022	1.24726257010389	MI-Fibre:MI-Control	HMDB0011649	C01225	C9H19O11P	M-H, M+Cl	39.4	10.1	-5.18849313674507	92.9899776663133	1-(sn-Glycero-3-phospho)-1D-myo-inositol	Lipids and lipid-like molecules	Glycerophospholipids	Glycerophosphoinositols	333.057488320758	334.064764752758	0.6476	1	NULL
0.65_334.0648n	2.68952527681146	0.000235165258351022	1.24726257010389	MI-Fibre:MI-Control	C01225	C01225	C9H19O11P	M-H, M+Cl	39.4	10.1	-5.18849313674507	92.9899776663133	sn-Glycero-3-phospho-1-inositol; 1-(sn-Glycero-3-phospho)-1D-myo-inositol;	Lipids and lipid-like molecules	Glycerophospholipids	Glycerophosphoinositols	333.057488320758	334.064764752758	0.6476	1	NULL
0.65_334.0648n	2.68952527681146	0.000235165258351022	1.24726257010389	MI-Fibre:MI-Control	C04641	C04641	C9H19O11P	M-H, M+Cl	39.4	10.1	-5.18849313674507	92.9899776663133	2-(alpha-D-Galactosyl)-sn-glycerol 3-phosphate;	null	null	null	333.057488320758	334.064764752758	0.6476	1	NULL
0.65_334.0648n	2.68952527681146	0.000235165258351022	1.24726257010389	MI-Fibre:MI-Control	C10517	C10517	C9H19O11P	M-H, M+Cl	39.4	10.1	-5.18849313674507	92.9899776663133	2-(alpha-D-Glucosyl)-sn-glycerol 3-phosphate;	null	null	null	333.057488320758	334.064764752758	0.6476	1	NULL
0.65_353.0326m/z	2.68316389198088	0.000943683354874089	1.31815480024605	MI-Fibre:MI-Control	HMDB0004068	null	C18H10N2O4	M+Cl	37.4	3.55	-2.8012606233705	86.6970222273145	Melanin	Benzenoids	Anthracenes	null	353.032567128222	NA	0.6476	1	NA
0.65_353.0326m/z	2.68316389198088	0.000943683354874089	1.31815480024605	MI-Fibre:MI-Control	HMDB0135529	null	C15H14O8S	M-H	36.7	0	-3.09242553418449	87.3486729575555	(4,5,7-trihydroxy-2-phenyl-3,4-dihydro-2H-1-benzopyran-3-yl)oxidanesulfonic acid	Phenylpropanoids and polyketides	Flavonoids	Sulfated flavonoids	353.032567128222	NA	0.6476	1	NA
0.65_353.0326m/z	2.68316389198088	0.000943683354874089	1.31815480024605	MI-Fibre:MI-Control	HMDB0132272	null	C15H14O8S	M-H	36.7	0	-3.09242553418449	87.3486729575555	[4-(3,5,7-trihydroxy-3,4-dihydro-2H-1-benzopyran-2-yl)phenyl]oxidanesulfonic acid	Phenylpropanoids and polyketides	Flavonoids	Flavans	353.032567128222	NA	0.6476	1	NA
0.65_353.0326m/z	2.68316389198088	0.000943683354874089	1.31815480024605	MI-Fibre:MI-Control	HMDB0129332	null	C15H14O8S	M-H	36.7	0	-3.09242553418449	87.3486729575555	(2-methoxy-2-{2-oxo-2H-furo[2,3-h]chromen-8-yl}propoxy)sulfonic acid	Phenylpropanoids and polyketides	Coumarins and derivatives	Furanocoumarins	353.032567128222	NA	0.6476	1	NA
0.65_353.0326m/z	2.68316389198088	0.000943683354874089	1.31815480024605	MI-Fibre:MI-Control	HMDB0135528	null	C15H14O8S	M-H	36.7	0	-3.09242553418449	87.3486729575555	(3,5,7-trihydroxy-2-phenyl-3,4-dihydro-2H-1-benzopyran-4-yl)oxidanesulfonic acid	Phenylpropanoids and polyketides	Flavonoids	Flavans	353.032567128222	NA	0.6476	1	NA
0.65_353.0326m/z	2.68316389198088	0.000943683354874089	1.31815480024605	MI-Fibre:MI-Control	HMDB0127741	null	C15H14O8S	M-H	36.7	0	-3.09242553418449	87.3486729575555	[3-(3,5,7-trihydroxy-3,4-dihydro-2H-1-benzopyran-2-yl)phenyl]oxidanesulfonic acid	Phenylpropanoids and polyketides	Flavonoids	Flavans	353.032567128222	NA	0.6476	1	NA
0.65_353.0326m/z	2.68316389198088	0.000943683354874089	1.31815480024605	MI-Fibre:MI-Control	HMDB0129986	null	C15H14O8S	M-H	36.7	0	-3.09242553418449	87.3486729575555	{4-[1-oxo-1-(2,4,6-trihydroxyphenyl)propan-2-yl]phenyl}oxidanesulfonic acid	null	null	null	353.032567128222	NA	0.6476	1	NA
0.65_353.0326m/z	2.68316389198088	0.000943683354874089	1.31815480024605	MI-Fibre:MI-Control	HMDB0135091	null	C15H14O8S	M-H	36.7	0	-3.09242553418449	87.3486729575555	[5-(3,7-dihydroxy-3,4-dihydro-2H-1-benzopyran-2-yl)-2-hydroxyphenyl]oxidanesulfonic acid	Phenylpropanoids and polyketides	Flavonoids	Flavans	353.032567128222	NA	0.6476	1	NA
0.65_353.0326m/z	2.68316389198088	0.000943683354874089	1.31815480024605	MI-Fibre:MI-Control	HMDB0059996	null	C15H14O8S	M-H	36.7	0	-3.09242553418449	87.3486729575555	Dihydronaringenin-O-sulphate	Phenylpropanoids and polyketides	Linear 1,3-diarylpropanoids	Chalcones and dihydrochalcones	353.032567128222	NA	0.6476	1	NA
0.65_353.0326m/z	2.68316389198088	0.000943683354874089	1.31815480024605	MI-Fibre:MI-Control	HMDB0134595	null	C15H14O8S	M-H	36.7	0	-3.09242553418449	87.3486729575555	{2-methoxy-5-[(E)-2-(2,3,5-trihydroxyphenyl)ethenyl]phenyl}oxidanesulfonic acid	Phenylpropanoids and polyketides	Stilbenes	null	353.032567128222	NA	0.6476	1	NA
0.65_353.0326m/z	2.68316389198088	0.000943683354874089	1.31815480024605	MI-Fibre:MI-Control	C12393	C12393	C18H10N2O4	M+Cl	36.7	0	-2.8012606233705	86.6970222273145	Prekinamycin;	null	null	null	353.032567128222	NA	0.6476	1
0.65_353.0326m/z	2.68316389198088	0.000943683354874089	1.31815480024605	MI-Fibre:MI-Control	HMDB0134600	null	C15H14O8S	M-H	36.7	0	-3.09242553418449	87.3486729575555	{2-methoxy-5-[(E)-2-(3,4,5-trihydroxyphenyl)ethenyl]phenyl}oxidanesulfonic acid	Phenylpropanoids and polyketides	Stilbenes	null	353.032567128222	NA	0.6476	1	NA
0.65_353.0326m/z	2.68316389198088	0.000943683354874089	1.31815480024605	MI-Fibre:MI-Control	HMDB0134604	null	C15H14O8S	M-H	36.7	0	-3.09242553418449	87.3486729575555	{3-[(E)-2-(3,5-dihydroxyphenyl)ethenyl]-2-hydroxy-6-methoxyphenyl}oxidanesulfonic acid	Phenylpropanoids and polyketides	Stilbenes	null	353.032567128222	NA	0.6476	1	NA
0.65_353.0326m/z	2.68316389198088	0.000943683354874089	1.31815480024605	MI-Fibre:MI-Control	HMDB0134610	null	C15H14O8S	M-H	36.7	0	-3.09242553418449	87.3486729575555	{5-[3-(3,5-dihydroxyphenyl)oxiran-2-yl]-2-methoxyphenyl}oxidanesulfonic acid	Phenylpropanoids and polyketides	Stilbenes	null	353.032567128222	NA	0.6476	1	NA
0.65_353.0326m/z	2.68316389198088	0.000943683354874089	1.31815480024605	MI-Fibre:MI-Control	HMDB0029682	null	C18H10O8	M-H	35.9	0	6.42949577207725	86.697332273006	Cyclovariegatin	Organoheterocyclic compounds	Benzofurans	null	353.032567128222	NA	0.6476	1	NA
0.65_353.0326m/z	2.68316389198088	0.000943683354874089	1.31815480024605	MI-Fibre:MI-Control	HMDB0133592	null	C15H14O8S	M-H	36.7	0	-3.09242553418449	87.3486729575555	(2-benzyl-2,4,6-trihydroxy-2,3-dihydro-1-benzofuran-3-yl)oxidanesulfonic acid	Organoheterocyclic compounds	Coumarans	null	353.032567128222	NA	0.6476	1	NA
0.65_375.0163m/z	2.16544338412926	0.00221758356924008	1.07003583455016	MI-Fibre:MI-Control	NA	NA	NA	NA	NA	NA	NA	NA	NA	NA	NA	NA	NA	NA	NA	NA	NA
0.65_390.9921m/z	4.13671048668315	0.00137755172733593	1.48590584699198	MI-Fibre:MI-Control	C08193	C08193	C6H11AuO5S	M-H	36.8	0	0.267073279200773	84.1168246546135	Aurothioglucose;	null	null	null	390.992116411105	NA	0.6476	1	NULL
0.66_199.9679m/z	0.178670453937998	0.030956634994975	1.14596504772222	MI-Fibre:MI-Control	HMDB0000731	C05824	C3H7NO5S2	M-H	37	0	-6.85395708885532	92.5581575432281	Cysteine-S-sulfate	Organic acids and derivatives	Carboxylic acids and derivatives	Amino acids, peptides, and analogues	199.967910410342	NA	0.6619	1	map00270 Cysteine and methionine metabolism; map01230 Biosynthesis of amino acids;
0.66_199.9679m/z	0.178670453937998	0.030956634994975	1.14596504772222	MI-Fibre:MI-Control	C05824	C05824	C3H7NO5S2	M-H	37	0	-6.85395708885532	92.5581575432281	S-Sulfo-L-cysteine;	Organic acids and derivatives	Carboxylic acids and derivatives	Amino acids, peptides, and analogues	199.967910410342	NA	0.6619	1	map00270 Cysteine and methionine metabolism; map01230 Biosynthesis of amino acids;
0.66_250.9930m/z	3.15874765498948	0.020750742263023	1.09679105033014	MI-Fibre:MI-Control	C13085	C13085	C6H9NaO7	M+Cl	37	0	-4.82227443766271	90.3625157398826	Sodium glucuronate;	null	null	null	250.992956476558	NA	0.6619	1	NULL
0.66_250.9930m/z	3.15874765498948	0.020750742263023	1.09679105033014	MI-Fibre:MI-Control	C06722	C06722	C12H8O2S	M+Cl	37.5	0	-4.37598105479842	92.6156853871298	1,2-Dihydroxydibenzothiophene;	null	null	null	250.992956476558	NA	0.6619	1	NULL
0.66_250.9930m/z	3.15874765498948	0.020750742263023	1.09679105033014	MI-Fibre:MI-Control	C21150	C21150	C12H8O2S	M+Cl	37.5	0	-4.37598105479842	92.6156853871298	Dibenzothiophene-5,5-dioxide;	null	null	null	250.992956476558	NA	0.6619	1	NULL
0.68_195.0498m/z	17.9012727480128	4.72554622554043e-07	2.17158945867515	MI-Fibre:MI-Control	C00770	C00770	C6H12O7	M-H	38.4	0	-6.20449888862842	99.1056066421406	L-Idonate;	null	null	null	195.049809846239	NA	0.676183333333333	1	NULL
0.68_195.0498m/z	17.9012727480128	4.72554622554043e-07	2.17158945867515	MI-Fibre:MI-Control	C03215	C03215	C6H12O7	M-H	38.4	0	-6.20449888848346	99.1056066421406	2-Carboxy-D-arabinitol;	null	null	null	195.049809846239	NA	0.676183333333333	1	NULL
0.68_195.0498m/z	17.9012727480128	4.72554622554043e-07	2.17158945867515	MI-Fibre:MI-Control	HMDB0000565	C00880	C6H12O7	M-H	38.4	0	-6.20449888848346	99.1056066421406	Galactonic acid	Organic acids and derivatives	Hydroxy acids and derivatives	Medium-chain hydroxy acids and derivatives	195.049809846239	NA	0.676183333333333	1	map00052 Galactose metabolism; map01100 Metabolic pathways;
0.68_195.0498m/z	17.9012727480128	4.72554622554043e-07	2.17158945867515	MI-Fibre:MI-Control	C00257	C00257	C6H12O7	M-H	38.4	0	-6.20449888862842	99.1056066421406	D-Gluconic acid; D-Gluconate; D-gluco-Hexonic acid;	Organic oxygen compounds	Organooxygen compounds	Carbohydrates and carbohydrate conjugates	195.049809846239	NA	0.676183333333333	1	map00030 Pentose phosphate pathway; map01100 Metabolic pathways; map01200 Carbon metabolism;
0.68_195.0498m/z	17.9012727480128	4.72554622554043e-07	2.17158945867515	MI-Fibre:MI-Control	HMDB0003290	null	C6H12O7	M-H	38.4	0	-6.2044988883385	99.1056066421406	Gulonic acid	Organic acids and derivatives	Hydroxy acids and derivatives	Medium-chain hydroxy acids and derivatives	195.049809846239	NA	0.676183333333333	1	NA
0.68_195.0498m/z	17.9012727480128	4.72554622554043e-07	2.17158945867515	MI-Fibre:MI-Control	C00880	C00880	C6H12O7	M-H	38.4	0	-6.20449888862842	99.1056066421406	D-Galactonate; D-Galactonic acid;	Organic acids and derivatives	Hydroxy acids and derivatives	Medium-chain hydroxy acids and derivatives	195.049809846239	NA	0.676183333333333	1	map00052 Galactose metabolism; map01100 Metabolic pathways;
0.68_195.0498m/z	17.9012727480128	4.72554622554043e-07	2.17158945867515	MI-Fibre:MI-Control	HMDB0000625	C00257	C6H12O7	M-H	38.4	0	-6.2044988883385	99.1056066421406	Gluconic acid	Organic oxygen compounds	Organooxygen compounds	Carbohydrates and carbohydrate conjugates	195.049809846239	NA	0.676183333333333	1	map00030 Pentose phosphate pathway; map01100 Metabolic pathways; map01200 Carbon metabolism;
0.68_195.0498m/z	17.9012727480128	4.72554622554043e-07	2.17158945867515	MI-Fibre:MI-Control	C15930	C15930	C6H12O7	M-H	38.4	0	-6.20449888862842	99.1056066421406	L-Galactonate; L-Galactonic acid;	null	null	null	195.049809846239	NA	0.676183333333333	1	map00040 Pentose and glucuronate interconversions; map00053 Ascorbate and aldarate metabolism; map01100 Metabolic pathways;
0.68_195.0498m/z	17.9012727480128	4.72554622554043e-07	2.17158945867515	MI-Fibre:MI-Control	C00817	C00817	C6H12O7	M-H	38.4	0	-6.20449888848346	99.1056066421406	D-Altronate;	null	null	null	195.049809846239	NA	0.676183333333333	1	map00040 Pentose and glucuronate interconversions; map01100 Metabolic pathways;
0.68_195.0498m/z	17.9012727480128	4.72554622554043e-07	2.17158945867515	MI-Fibre:MI-Control	C00514	C00514	C6H12O7	M-H	38.4	0	-6.20449888862842	99.1056066421406	D-Mannonate;	null	null	null	195.049809846239	NA	0.676183333333333	1	map00040 Pentose and glucuronate interconversions; map01100 Metabolic pathways;
0.68_195.0498m/z	17.9012727480128	4.72554622554043e-07	2.17158945867515	MI-Fibre:MI-Control	C00800	C00800	C6H12O7	M-H	38.4	0	-6.20449888862842	99.1056066421406	L-Gulonate; L-Gulonic acid; Gulonate; Gulonic acid;	null	null	null	195.049809846239	NA	0.676183333333333	1	map00040 Pentose and glucuronate interconversions; map00053 Ascorbate and aldarate metabolism; map01100 Metabolic pathways;
0.68_210.0725n	3.3972433941161	7.86706079145002e-05	1.41963569041074	MI-Fibre:MI-Control	C19612	C19612	C7H14O7	M-H, M+Cl	38.7	3.64	-6.90920293547699	97.5893611929084	Coriose; D-altro-3-Heptulose;	null	null	null	245.041994302376	210.072501342329	0.676183333333333	1	NULL
0.68_210.0725n	3.3972433941161	7.86706079145002e-05	1.41963569041074	MI-Fibre:MI-Control	C21043	C21043	C7H14O7	M-H, M+Cl	39.7	8.65	-6.90920293547699	97.5893611929084	L-glycero-D-manno-Heptose; L-glycero-D-manno-Heptopyranose;	null	null	null	245.041994302376	210.072501342329	0.676183333333333	1	NULL
0.68_210.0725n	3.3972433941161	7.86706079145002e-05	1.41963569041074	MI-Fibre:MI-Control	HMDB0029901	null	C7H14O7	M-H, M+Cl	39.7	8.65	-6.9092029353417	97.5893611929084	L-Galacto-2-heptulose	Organic oxygen compounds	Organooxygen compounds	Carbohydrates and carbohydrate conjugates	245.041994302376	210.072501342329	0.676183333333333	1	NA
0.68_210.0725n	3.3972433941161	7.86706079145002e-05	1.41963569041074	MI-Fibre:MI-Control	C11165	C11165	C11H14O2S	M-H, M+Cl	37.2	0	5.00141368713956	91.6781509903792	Thiolactomycin;	null	null	null	245.041994302376	210.072501342329	0.676183333333333	1	NULL
0.68_210.0725n	3.3972433941161	7.86706079145002e-05	1.41963569041074	MI-Fibre:MI-Control	HMDB0029935	null	C7H14O7	M-H, M+Cl	39.7	8.65	-6.9092029353417	97.5893611929084	D-Manno-2-heptulose	Organic oxygen compounds	Organooxygen compounds	Carbohydrates and carbohydrate conjugates	245.041994302376	210.072501342329	0.676183333333333	1	NA
0.68_210.0725n	3.3972433941161	7.86706079145002e-05	1.41963569041074	MI-Fibre:MI-Control	HMDB0003219	null	C7H14O7	M-H, M+Cl	38.7	3.64	-6.90920293547699	97.5893611929084	Sedoheptulose	Organic oxygen compounds	Organooxygen compounds	Carbohydrates and carbohydrate conjugates	245.041994302376	210.072501342329	0.676183333333333	1	NA
0.68_210.0725n	3.3972433941161	7.86706079145002e-05	1.41963569041074	MI-Fibre:MI-Control	HMDB0029952	null	C7H14O7	M-H, M+Cl	39.7	8.65	-6.9092029353417	97.5893611929084	D-altro-D-manno-Heptose	Organic oxygen compounds	Organooxygen compounds	Carbohydrates and carbohydrate conjugates	245.041994302376	210.072501342329	0.676183333333333	1	NA
0.68_210.0725n	3.3972433941161	7.86706079145002e-05	1.41963569041074	MI-Fibre:MI-Control	C02076	C02076	C7H14O7	M-H, M+Cl	39.7	8.65	-6.9092029353417	97.5893611929084	Sedoheptulose; D-altro-Heptulose; D-Sedoheptulose; Volemulose;	null	null	null	245.041994302376	210.072501342329	0.676183333333333	1
0.68_210.0725n	3.3972433941161	7.86706079145002e-05	1.41963569041074	MI-Fibre:MI-Control	C21042	C21042	C7H14O7	M-H, M+Cl	39.7	8.65	-6.90920293547699	97.5893611929084	D-glycero-D-manno-Heptose; D-glycero-D-manno-Heptopyranose;	null	null	null	245.041994302376	210.072501342329	0.676183333333333	1	NULL
0.68_210.0725n	3.3972433941161	7.86706079145002e-05	1.41963569041074	MI-Fibre:MI-Control	C08355	C08355	C7H14O7	M-H, M+Cl	39.7	8.65	-6.9092029353417	97.5893611929084	beta-D-Sedoheptulopyranose; beta-D-Sedoheptulose;	null	null	null	245.041994302376	210.072501342329	0.676183333333333	1	NULL
0.68_210.0725n	3.3972433941161	7.86706079145002e-05	1.41963569041074	MI-Fibre:MI-Control	C08236	C08236	C7H14O7	M-H, M+Cl	39.7	8.65	-6.9092029353417	97.5893611929084	alpha-D-Mannoheptulopyranose; Mannoheptulose;	null	null	null	245.041994302376	210.072501342329	0.676183333333333	1	NULL
0.68_240.0811n	2.18428813150851	6.1464594961341e-05	1.16191011899681	MI-Fibre:MI-Control	NA	NA	NA	NA	NA	NA	NA	NA	NA	NA	NA	NA	NA	NA	NA	NA	NA
0.68_451.0168m/z	2.29665936490923	0.00959128635505844	1.12158404717005	MI-Fibre:MI-Control	NA	NA	NA	NA	NA	NA	NA	NA	NA	NA	NA	NA	NA	NA	NA	NA	NA
0.68_453.0152m/z	2.56718450853633	0.00491207608537896	1.20405158513567	MI-Fibre:MI-Control	C18883	C18883	C14H10F4N4O7S	M-H	36.8	0	4.15123285241464	88.9650394537774	Primisulfuron;	null	null	null	453.015240870186	NA	0.676183333333333	1	NULL
0.69_256.0584m/z	0.516238925031584	0.00256953886281269	1.0809550771997	MI-Fibre:MI-Control	C03878	C03878	C8H15NO6	M+Cl	38.7	0.371	-4.38629077564356	98.1486991697679	N-Acetyl-beta-D-glucosamine;	Organic oxygen compounds	Organooxygen compounds	Carbohydrates and carbohydrate conjugates	256.058368738458	NA	0.690466666666667	1	NULL
0.69_256.0584m/z	0.516238925031584	0.00256953886281269	1.0809550771997	MI-Fibre:MI-Control	C21216	C21216	C7H16NO7P	M-H	38.9	0.409	-3.08602860333602	97.6542014247557	Validamine 7-phosphate;	null	null	null	256.058368738458	NA	0.690466666666667	1
0.69_256.0584m/z	0.516238925031584	0.00256953886281269	1.0809550771997	MI-Fibre:MI-Control	HMDB0000215	C00140	C8H15NO6	M+Cl	38.7	0.371	-4.38629077577212	98.1486991697679	N-Acetyl-D-glucosamine	Organic oxygen compounds	Organooxygen compounds	Carbohydrates and carbohydrate conjugates	256.058368738458	NA	0.690466666666667	1	map00520 Amino sugar and nucleotide sugar metabolism; map01100 Metabolic pathways; map02010 ABC transporters;
0.69_256.0584m/z	0.516238925031584	0.00256953886281269	1.0809550771997	MI-Fibre:MI-Control	HMDB0062641	null	C8H15NO6	M+Cl	38.6	0	-4.38629077577212	98.1486991697679	Aldehydo-N-acetyl-D-glucosamine	Organic oxygen compounds	Organooxygen compounds	Carbohydrates and carbohydrate conjugates	256.058368738458	NA	0.690466666666667	1	NA
0.69_256.0584m/z	0.516238925031584	0.00256953886281269	1.0809550771997	MI-Fibre:MI-Control	C01132	C01132	C8H15NO6	M+Cl	38.7	0.371	-4.38629077564356	98.1486991697679	N-Acetyl-D-galactosamine; N-Acetyl-D-chondrosamine; 2-Acetamido-2-deoxy-D-galactose;	null	null	null	256.058368738458	NA	0.690466666666667	1	map00052 Galactose metabolism;
0.69_256.0584m/z	0.516238925031584	0.00256953886281269	1.0809550771997	MI-Fibre:MI-Control	HMDB0000853	C05021	C8H15NO6	M+Cl	38.7	0.371	-4.38629077577212	98.1486991697679	N-Acetyl-b-D-galactosamine	Organic oxygen compounds	Organooxygen compounds	Carbohydrates and carbohydrate conjugates	256.058368738458	NA	0.690466666666667	1	NULL
0.69_256.0584m/z	0.516238925031584	0.00256953886281269	1.0809550771997	MI-Fibre:MI-Control	C21061	C21061	C8H15NO6	M+Cl	38.7	0.371	-4.38629077564356	98.1486991697679	N-Acetyl-D-talosamine; 2-Acetamido-2-deoxy-D-talopyranose;	null	null	null	256.058368738458	NA	0.690466666666667	1	NULL
0.69_256.0584m/z	0.516238925031584	0.00256953886281269	1.0809550771997	MI-Fibre:MI-Control	HMDB0000212	null	C8H15NO6	M+Cl	38.7	0.371	-4.38629077564356	98.1486991697679	N-Acetylgalactosamine	Organic oxygen compounds	Organooxygen compounds	Carbohydrates and carbohydrate conjugates	256.058368738458	NA	0.690466666666667	1	NA
0.69_256.0584m/z	0.516238925031584	0.00256953886281269	1.0809550771997	MI-Fibre:MI-Control	C21036	C21036	C8H15NO6	M+Cl	38.7	0.371	-4.38629077564356	98.1486991697679	N-Acetyl-L-altrosamine; 2-Acetamido-2-deoxy-L-altropyranose;	null	null	null	256.058368738458	NA	0.690466666666667	1	NULL
0.69_256.0584m/z	0.516238925031584	0.00256953886281269	1.0809550771997	MI-Fibre:MI-Control	C21052	C21052	C8H15NO6	M+Cl	38.7	0.371	-4.38629077564356	98.1486991697679	N-Acetyl-L-idosamine; 2-Acetamido-2-deoxy-L-idopyranose;	null	null	null	256.058368738458	NA	0.690466666666667	1	NULL
0.69_256.0584m/z	0.516238925031584	0.00256953886281269	1.0809550771997	MI-Fibre:MI-Control	C11087	C11087	C12H16ClNOS	M-H	32.3	0	5.96089808481662	68.4556676219304	Orbencarb;	null	null	null	256.058368738458	NA	0.690466666666667	1	NULL
0.69_256.0584m/z	0.516238925031584	0.00256953886281269	1.0809550771997	MI-Fibre:MI-Control	C03136	C03136	C8H15NO6	M+Cl	38.7	0.371	-4.38629077564356	98.1486991697679	N-Acetyl-D-hexosamine;	null	null	null	256.058368738458	NA	0.690466666666667	1	NULL
0.69_256.0584m/z	0.516238925031584	0.00256953886281269	1.0809550771997	MI-Fibre:MI-Control	C21039	C21039	C8H15NO6	M+Cl	38.7	0.371	-4.38629077564356	98.1486991697679	N-Acetyl-D-allosamine; 2-Acetamido-2-deoxy-D-allopyranose;	null	null	null	256.058368738458	NA	0.690466666666667	1	NULL
0.69_256.0584m/z	0.516238925031584	0.00256953886281269	1.0809550771997	MI-Fibre:MI-Control	C00140	C00140	C8H15NO6	M+Cl	38.7	0.371	-4.38629077564356	98.1486991697679	N-Acetyl-D-glucosamine; N-Acetylchitosamine; 2-Acetamido-2-deoxy-D-glucose; GlcNAc;	Organic oxygen compounds	Organooxygen compounds	Carbohydrates and carbohydrate conjugates	256.058368738458	NA	0.690466666666667	1	map00520 Amino sugar and nucleotide sugar metabolism; map01100 Metabolic pathways; map02010 ABC transporters;
0.69_256.0584m/z	0.516238925031584	0.00256953886281269	1.0809550771997	MI-Fibre:MI-Control	C20328	C20328	C8H15NO6	M+Cl	38.7	0.371	-4.38629077564356	98.1486991697679	N-Acetyl-alpha-D-glucosamine;	null	null	null	256.058368738458	NA	0.690466666666667	1	NULL
0.69_256.0584m/z	0.516238925031584	0.00256953886281269	1.0809550771997	MI-Fibre:MI-Control	HMDB0001129	null	C8H15NO6	M+Cl	38.7	0.371	-4.38629077577212	98.1486991697679	N-Acetylmannosamine	Organic oxygen compounds	Organooxygen compounds	Carbohydrates and carbohydrate conjugates	256.058368738458	NA	0.690466666666667	1	NA
0.69_256.0584m/z	0.516238925031584	0.00256953886281269	1.0809550771997	MI-Fibre:MI-Control	HMDB0038751	null	C8H15NO6	M+Cl	38.7	0.422	-4.38629077577212	98.1486991697679	Avenic acid B	null	null	null	256.058368738458	NA	0.690466666666667	1	NA
0.69_256.0584m/z	0.516238925031584	0.00256953886281269	1.0809550771997	MI-Fibre:MI-Control	C00645	C00645	C8H15NO6	M+Cl	38.7	0.371	-4.38629077564356	98.1486991697679	N-Acetyl-D-mannosamine; 2-Acetamido-2-deoxy-D-mannose;	null	null	null	256.058368738458	NA	0.690466666666667	1	map00520 Amino sugar and nucleotide sugar metabolism; map01100 Metabolic pathways;
0.69_256.0584m/z	0.516238925031584	0.00256953886281269	1.0809550771997	MI-Fibre:MI-Control	C21049	C21049	C8H15NO6	M+Cl	38.7	0.371	-4.38629077564356	98.1486991697679	N-Acetyl-D-gulosamine; 2-Acetamido-2-deoxy-D-gulopyranose;	null	null	null	256.058368738458	NA	0.690466666666667	1	NULL
0.69_256.0584m/z	0.516238925031584	0.00256953886281269	1.0809550771997	MI-Fibre:MI-Control	HMDB0000803	C03878	C8H15NO6	M+Cl	38.7	0.371	-4.38629077564356	98.1486991697679	beta-N-Acetylglucosamine	Organic oxygen compounds	Organooxygen compounds	Carbohydrates and carbohydrate conjugates	256.058368738458	NA	0.690466666666667	1	NULL
0.69_256.0584m/z	0.516238925031584	0.00256953886281269	1.0809550771997	MI-Fibre:MI-Control	C02711	C02711	C8H15NO6	M+Cl	38.7	0.371	-4.38629077564356	98.1486991697679	N-Acetylhexosamine;	null	null	null	256.058368738458	NA	0.690466666666667	1	NULL
0.69_256.0584m/z	0.516238925031584	0.00256953886281269	1.0809550771997	MI-Fibre:MI-Control	C05021	C05021	C8H15NO6	M+Cl	38.7	0.371	-4.38629077564356	98.1486991697679	N-Acetyl-beta-D-galactosamine;	Organic oxygen compounds	Organooxygen compounds	Carbohydrates and carbohydrate conjugates	256.058368738458	NA	0.690466666666667	1	NULL
0.69_256.0584m/z	0.516238925031584	0.00256953886281269	1.0809550771997	MI-Fibre:MI-Control	C14428	C14428	C12H16ClNOS	M-H	32.3	0	5.96089808481662	68.4556676219304	Thiobencarb; Benthiocarb; S-4-Chlorobenzyl diethylthiocarbamate;	null	null	null	256.058368738458	NA	0.690466666666667	1	NULL
0.69_258.0556m/z	0.530830515476889	0.00424033901503769	1.04559442096481	MI-Fibre:MI-Control	HMDB0000866	null	C11H13NO4	M+Cl	38	0	7.97042012064598	98.8058522602653	N-Acetyl-L-tyrosine	Organic acids and derivatives	Carboxylic acids and derivatives	Amino acids, peptides, and analogues	258.055637276802	NA	0.690466666666667	1	NA
0.69_258.0556m/z	0.530830515476889	0.00424033901503769	1.04559442096481	MI-Fibre:MI-Control	C14433	C14433	C11H13NO4	M+Cl	38	0	7.97042012064598	98.8058522602653	Bendiocarb; 2,2-Dimethyl-1,3-benzodioxol-4-ol methylcarbamate;	null	null	null	258.055637276802	NA	0.690466666666667	1	NULL
0.69_258.0556m/z	0.530830515476889	0.00424033901503769	1.04559442096481	MI-Fibre:MI-Control	C18951	C18951	C11H14ClNO4	M-H	33.4	0	6.86354121622243	74.8823731754223	Cloethocarb;	null	null	null	258.055637276802	NA	0.690466666666667	1	NULL
0.69_258.0556m/z	0.530830515476889	0.00424033901503769	1.04559442096481	MI-Fibre:MI-Control	HMDB0094724	null	C11H13NO4	M+Cl	38	0	7.97042012064598	98.8058522602653	3-hydroxyphenylpropionylglycine	Organic acids and derivatives	Carboxylic acids and derivatives	Amino acids, peptides, and analogues	258.055637276802	NA	0.690466666666667	1	NA
0.69_258.0556m/z	0.530830515476889	0.00424033901503769	1.04559442096481	MI-Fibre:MI-Control	HMDB0094726	null	C11H13NO4	M+Cl	38	0	7.97042012064598	98.8058522602653	5-hydroxyphenylpropionylglycine	Organic acids and derivatives	Carboxylic acids and derivatives	Amino acids, peptides, and analogues	258.055637276802	NA	0.690466666666667	1	NA
0.69_258.0556m/z	0.530830515476889	0.00424033901503769	1.04559442096481	MI-Fibre:MI-Control	C18953	C18953	C11H13NO4	M+Cl	38	0	7.97042012077339	98.8058522602653	Dioxacarb;	null	null	null	258.055637276802	NA	0.690466666666667	1	NULL
0.69_258.0556m/z	0.530830515476889	0.00424033901503769	1.04559442096481	MI-Fibre:MI-Control	HMDB0094725	null	C11H13NO4	M+Cl	38	0	7.97042012064598	98.8058522602653	4-hydroxyphenylpropionylglycine	Organic acids and derivatives	Carboxylic acids and derivatives	Amino acids, peptides, and analogues	258.055637276802	NA	0.690466666666667	1	NA
0.69_258.0556m/z	0.530830515476889	0.00424033901503769	1.04559442096481	MI-Fibre:MI-Control	HMDB0094727	null	C11H13NO4	M+Cl	38	0	7.97042012064598	98.8058522602653	6-hydroxyphenylpropionylglycine	Organic acids and derivatives	Carboxylic acids and derivatives	Amino acids, peptides, and analogues	258.055637276802	NA	0.690466666666667	1	NA
0.69_258.0556m/z	0.530830515476889	0.00424033901503769	1.04559442096481	MI-Fibre:MI-Control	HMDB0094723	null	C11H13NO4	M+Cl	38	0	7.97042012077339	98.8058522602653	2-hydroxyphenylpropionylglycine	Organic acids and derivatives	Carboxylic acids and derivatives	Amino acids, peptides, and analogues	258.055637276802	NA	0.690466666666667	1	NA
0.69_258.0556m/z	0.530830515476889	0.00424033901503769	1.04559442096481	MI-Fibre:MI-Control	C13048	C13048	C10H14NO5P	M-H	38.2	0	7.54466141113654	99.5274025031609	p-Nitrophenyl-O-ethyl ethylphosphonate; Ethyl 4-nitrophenyl ethylphosphonate;	null	null	null	258.055637276802	NA	0.690466666666667	1	NULL
0.69_258.0556m/z	0.530830515476889	0.00424033901503769	1.04559442096481	MI-Fibre:MI-Control	HMDB0013068	null	C11H13NO4	M+Cl	38	0	7.97042012077339	98.8058522602653	Salsolinol 1-carboxylate	Organoheterocyclic compounds	Tetrahydroisoquinolines	null	258.055637276802	NA	0.690466666666667	1	NA
0.69_268.0834m/z	6.32995853180087	0.000514802546109467	1.94433876940846	MI-Fibre:MI-Control	C04337	C04337	C7H15N5O4	M+Cl	33	3.37	6.99420622595664	69.772038406054	N(omega)-Nitro-L-arginine methyl ester; N(G)-Nitro-L-arginine methyl ester;	null	null	null	268.083435719517	NA	0.690466666666667	1	NULL
0.69_268.0834m/z	6.32995853180087	0.000514802546109467	1.94433876940846	MI-Fibre:MI-Control	HMDB0142117	null	C12H15NO6	M-H	35.4	8.59	2.87988586797827	71.8460310993436	2-{[hydroxy(2,3,4-trimethoxyphenyl)methylidene]amino}acetic acid	Benzenoids	Benzene and substituted derivatives	Benzoic acids and derivatives	268.083435719517	NA	0.690466666666667	1	NA
0.69_268.0834m/z	6.32995853180087	0.000514802546109467	1.94433876940846	MI-Fibre:MI-Control	C19766	C19766	C10H12FN5O3	M-H	34.6	8.54	-6.33736178291637	71.6783552014845	5'-Deoxy-5'-fluoroadenosine;	null	null	null	268.083435719517	NA	0.690466666666667	1	NULL
0.69_389.1653m/z	33.1980154696299	0.000125858609547822	2.80679971541434	MI-Fibre:MI-Control	C09256	C09256	C21H26N2O3	M+Cl	37.2	4.11	4.25333681559197	86.6404433730746	Yohimbine;	Alkaloids and derivatives	Yohimbine alkaloids	null	389.165250509938	NA	0.690466666666667	1	NULL
0.69_389.1653m/z	33.1980154696299	0.000125858609547822	2.80679971541434	MI-Fibre:MI-Control	C11783	C11783	C21H26N2O3	M+Cl	36.3	0	4.25333681559197	86.6404433730746	Minovincinine;	null	null	null	389.165250509938	NA	0.690466666666667	1
0.69_389.1653m/z	33.1980154696299	0.000125858609547822	2.80679971541434	MI-Fibre:MI-Control	HMDB0029094	null	C22H22N4O3	M-H	36.1	4.69	8.55105579405333	85.1338805457089	Tryptophyl-Tryptophan	Organic acids and derivatives	Carboxylic acids and derivatives	Amino acids, peptides, and analogues	389.165250509938	NA	0.690466666666667	1	NA
0.69_389.1653m/z	33.1980154696299	0.000125858609547822	2.80679971541434	MI-Fibre:MI-Control	HMDB0015464	C09256	C21H26N2O3	M+Cl	37.2	4.11	4.25333681575246	86.6404433730746	Yohimbine	Alkaloids and derivatives	Yohimbine alkaloids	null	389.165250509938	NA	0.690466666666667	1	NULL
0.69_389.1653m/z	33.1980154696299	0.000125858609547822	2.80679971541434	MI-Fibre:MI-Control	C21682	C21682	C21H26N2O3	M+Cl	37.2	4.11	4.25333681559197	86.6404433730746	(3R)-3-Hydroxy-2,3-dihydrotabersonine;	null	null	null	389.165250509938	NA	0.690466666666667	1	NULL
0.69_389.1653m/z	33.1980154696299	0.000125858609547822	2.80679971541434	MI-Fibre:MI-Control	C11809	C11809	C21H26N2O3	M+Cl	36.3	0	4.25333681559197	86.6404433730746	17-O-Acetylnorajmaline;	null	null	null	389.165250509938	NA	0.690466666666667	1
0.69_389.1653m/z	33.1980154696299	0.000125858609547822	2.80679971541434	MI-Fibre:MI-Control	C06492	C06492	C21H27ClN2O3	M-H	32.2	0	3.86114726316321	65.6368341549375	Compound II(R/S); 5-(7-(6-Chloro-4-(5-hydro-4-methyl-2-oxazolyl)phenoxy)heptyl)-3-methylisoxazole;	null	null	null	389.165250509938	NA	0.690466666666667	1	NULL
0.69_389.1653m/z	33.1980154696299	0.000125858609547822	2.80679971541434	MI-Fibre:MI-Control	C11691	C11691	C21H26N2O3	M+Cl	36.3	0	4.25333681559197	86.6404433730746	Stemmadenine;	null	null	null	389.165250509938	NA	0.690466666666667	1	map01100 Metabolic pathways;
0.69_389.1653m/z	33.1980154696299	0.000125858609547822	2.80679971541434	MI-Fibre:MI-Control	C09251	C09251	C21H26N2O3	M+Cl	36.3	0	4.25333681559197	86.6404433730746	Vincamine;	null	null	null	389.165250509938	NA	0.690466666666667	1	NULL
0.69_389.1653m/z	33.1980154696299	0.000125858609547822	2.80679971541434	MI-Fibre:MI-Control	C20925	C20925	C15H26N4O8	M-H	37.5	4.15	-6.50187005154256	90.6482147229393	L-Alanyl-gamma-D-glutamyl-meso-2,6-diaminoheptanedioate; L-Alanyl-gamma-D-glutamyl-meso-2,6-diaminopimelate;	null	null	null	389.165250509938	NA	0.690466666666667	1	NULL
0.69_555.1292m/z	0.522044872329852	0.00976406091253946	1.06486631728839	MI-Fibre:MI-Control	HMDB0033497	null	C31H24O10	M-H	39	16.6	-0.790470511080786	79.3946774379025	6-O-Demethylnigerone	Organoheterocyclic compounds	Naphthopyrans	Naphthopyranones	555.129230923423	NA	0.690466666666667	1	NA
0.69_555.1292m/z	0.522044872329852	0.00976406091253946	1.06486631728839	MI-Fibre:MI-Control	HMDB0128921	null	C25H28O12	M+Cl	41.2	25.7	3.37068830218463	84.2357109196198	3,4,5-trihydroxy-6-[(8-{2-[(3-methylbut-2-enoyl)oxy]propan-2-yl}-2-oxo-2H,8H,9H-furo[2,3-h]chromen-9-yl)oxy]oxane-2-carboxylic acid	Phenylpropanoids and polyketides	Coumarins and derivatives	Furanocoumarins	555.129230923423	NA	0.690466666666667	1	NA
0.69_555.1292m/z	0.522044872329852	0.00976406091253946	1.06486631728839	MI-Fibre:MI-Control	HMDB0034100	null	C31H24O10	M-H	39	16.6	-0.790470511080786	79.3946774379025	Dianhydroaurasperone C	Organoheterocyclic compounds	Naphthopyrans	Naphthopyranones	555.129230923423	NA	0.690466666666667	1	NA
0.69_555.1292m/z	0.522044872329852	0.00976406091253946	1.06486631728839	MI-Fibre:MI-Control	HMDB0033488	C08995	C31H24O10	M-H	39	16.6	-0.790470511285208	79.3946774379025	Aurasperone D	Organoheterocyclic compounds	Naphthopyrans	Naphthopyranones	555.129230923423	NA	0.690466666666667	1	NULL
0.69_555.1292m/z	0.522044872329852	0.00976406091253946	1.06486631728839	MI-Fibre:MI-Control	C08995	C08995	C31H24O10	M-H	39	16.6	-0.790470511285208	79.3946774379025	Aurasperone D;	Organoheterocyclic compounds	Naphthopyrans	Naphthopyranones	555.129230923423	NA	0.690466666666667	1	NULL
0.69_555.1292m/z	0.522044872329852	0.00976406091253946	1.06486631728839	MI-Fibre:MI-Control	HMDB0129100	null	C25H28O12	M+Cl	41.2	25.7	3.37068830218463	84.2357109196198	3,4,5-trihydroxy-6-{[2-(9-{[(2E)-2-methylbut-2-enoyl]oxy}-2-oxo-2H,8H,9H-furo[2,3-h]chromen-8-yl)propan-2-yl]oxy}oxane-2-carboxylic acid	Phenylpropanoids and polyketides	Coumarins and derivatives	Furanocoumarins	555.129230923423	NA	0.690466666666667	1	NA
0.69_555.1292m/z	0.522044872329852	0.00976406091253946	1.06486631728839	MI-Fibre:MI-Control	HMDB0129234	null	C31H24O10	M-H	39.8	20.7	-0.790470511285208	79.3946774379025	3-[5,7-dihydroxy-2-(4-hydroxy-3-methoxyphenyl)-4-oxo-3,4-dihydro-2H-1-benzopyran-8-yl]-5,7-dihydroxy-2-phenyl-3,4-dihydro-2H-1-benzopyran-4-one	Phenylpropanoids and polyketides	Flavonoids	Biflavonoids and polyflavonoids	555.129230923423	NA	0.690466666666667	1	NA
0.69_555.1292m/z	0.522044872329852	0.00976406091253946	1.06486631728839	MI-Fibre:MI-Control	C10313	C10313	C25H28O12	M+Cl	37.9	9.4	3.37068830196607	84.2357109196198	Chryso-obtusin glucoside;	null	null	null	555.129230923423	NA	0.690466666666667	1	NULL
0.69_555.1292m/z	0.522044872329852	0.00976406091253946	1.06486631728839	MI-Fibre:MI-Control	HMDB0128919	null	C25H28O12	M+Cl	41.2	25.7	3.37068830218463	84.2357109196198	3,4,5-trihydroxy-6-[(2-{9-[(3-methylbut-2-enoyl)oxy]-2-oxo-2H,8H,9H-furo[2,3-h]chromen-8-yl}propan-2-yl)oxy]oxane-2-carboxylic acid	Phenylpropanoids and polyketides	Coumarins and derivatives	Furanocoumarins	555.129230923423	NA	0.690466666666667	1	NA
0.71_159.0765m/z	4.37033990411568	1.31256890330495e-06	1.47912345925365	MI-Fibre:MI-Control	C03153	C03153	C6H12N2O3	M-H	55.1	90.7	-6.46660468055717	92.3091582187304	N5-Methyl-L-glutamine;	null	null	null	159.076480616053	NA	0.7112	1	NULL
0.71_159.0765m/z	4.37033990411568	1.31256890330495e-06	1.47912345925365	MI-Fibre:MI-Control	C00993	C00993	C6H12N2O3	M-H	55.1	90.7	-6.46660468055717	92.3091582187304	D-Alanyl-D-alanine; D-Ala-D-Ala;	Organic acids and derivatives	Carboxylic acids and derivatives	Amino acids, peptides, and analogues	159.076480616053	NA	0.7112	1	map01100 Metabolic pathways;
0.71_159.0765m/z	4.37033990411568	1.31256890330495e-06	1.47912345925365	MI-Fibre:MI-Control	HMDB0031411	C06442	C6H12N2O3	M-H	55.1	90.7	-6.46660468055717	92.3091582187304	4-Acetamido-2-aminobutanoic acid	Organic acids and derivatives	Carboxylic acids and derivatives	Amino acids, peptides, and analogues	159.076480616053	NA	0.7112	1	map00260 Glycine, serine and threonine metabolism; map01100 Metabolic pathways;
0.71_159.0765m/z	4.37033990411568	1.31256890330495e-06	1.47912345925365	MI-Fibre:MI-Control	HMDB0028680	null	C6H12N2O3	M-H	55.1	90.7	-6.46660468055717	92.3091582187304	Alanyl-Alanine	Organic acids and derivatives	Carboxylic acids and derivatives	Amino acids, peptides, and analogues	159.076480616053	NA	0.7112	1	NA
0.71_159.0765m/z	4.37033990411568	1.31256890330495e-06	1.47912345925365	MI-Fibre:MI-Control	HMDB0003459	C00993	C6H12N2O3	M-H	55.1	90.7	-6.46660468055717	92.3091582187304	D-Alanyl-D-alanine	Organic acids and derivatives	Carboxylic acids and derivatives	Amino acids, peptides, and analogues	159.076480616053	NA	0.7112	1	map01100 Metabolic pathways;
0.71_159.0765m/z	4.37033990411568	1.31256890330495e-06	1.47912345925365	MI-Fibre:MI-Control	C06442	C06442	C6H12N2O3	M-H	55.1	90.7	-6.46660468055717	92.3091582187304	N(gamma)-Acetyldiaminobutyrate; N4-Acetyl-L-2,4-diaminobutyrate; N4-Acetyl-L-2,4-diaminobutanoate; (2S)-4-Acetamido-2-aminobutanoate;	Organic acids and derivatives	Carboxylic acids and derivatives	Amino acids, peptides, and analogues	159.076480616053	NA	0.7112	1	map00260 Glycine, serine and threonine metabolism; map01100 Metabolic pathways;
0.71_159.0765m/z	4.37033990411568	1.31256890330495e-06	1.47912345925365	MI-Fibre:MI-Control	C19929	C19929	C6H12N2O3	M-H	55.1	90.7	-6.46660468055717	92.3091582187304	N(alpha)-Acetyl-L-2,4-diaminobutyrate; N-alpha-Acetyl-L-2,4-diaminobutyrate; N2-Acetyl-L-2,4-diaminobutanoate; (2S)-2-Acetamido-4-aminobutanoate;	null	null	null	159.076480616053	NA	0.7112	1	map00260 Glycine, serine and threonine metabolism; map01100 Metabolic pathways;
0.71_159.0765m/z	4.37033990411568	1.31256890330495e-06	1.47912345925365	MI-Fibre:MI-Control	C10996	C10996	C6H12N2O3	M-H	37	0	-6.46660468073471	92.3091582187304	Daminozide;	null	null	null	159.076480616053	NA	0.7112	1	NULL
0.71_203.0660m/z	2.77254307273762	0.000281539313138748	1.33386578847575	MI-Fibre:MI-Control	HMDB0011667	null	C7H12N2O5	M-H	43.5	27.7	-6.60620824489623	97.0573948246589	gamma-Glutamylglycine	Organic acids and derivatives	Carboxylic acids and derivatives	Amino acids, peptides, and analogues	203.065996900793	NA	0.7112	1	NA
0.71_203.0660m/z	2.77254307273762	0.000281539313138748	1.33386578847575	MI-Fibre:MI-Control	HMDB0028746	null	C7H12N2O5	M-H	43.5	27.7	-6.60620824489623	97.0573948246589	Aspartyl-Alanine	Organic acids and derivatives	Carboxylic acids and derivatives	Amino acids, peptides, and analogues	203.065996900793	NA	0.7112	1	NA
0.71_203.0660m/z	2.77254307273762	0.000281539313138748	1.33386578847575	MI-Fibre:MI-Control	HMDB0011162	null	C7H12N2O5	M-H	43.5	27.7	-6.60620824489623	97.0573948246589	L-beta-aspartyl-L-alanine	Organic acids and derivatives	Peptidomimetics	Hybrid peptides	203.065996900793	NA	0.7112	1	NA
0.71_203.0660m/z	2.77254307273762	0.000281539313138748	1.33386578847575	MI-Fibre:MI-Control	HMDB0032329	null	C10H16S	M+Cl	37.2	0	-4.02095953720202	90.874040797401	2-Hexylthiophene	Organoheterocyclic compounds	Heteroaromatic compounds	null	203.065996900793	NA	0.7112	1	NA
0.71_203.0660m/z	2.77254307273762	0.000281539313138748	1.33386578847575	MI-Fibre:MI-Control	C07070	C07070	C11H12N2S	M-H	36.6	0	5.65456151654809	89.2966480001195	Levamisole;	Organoheterocyclic compounds	Imidazothiazoles	null	203.065996900793	NA	0.7112	1	NULL
0.71_203.0660m/z	2.77254307273762	0.000281539313138748	1.33386578847575	MI-Fibre:MI-Control	HMDB0028683	null	C7H12N2O5	M-H	43.5	27.7	-6.60620824489623	97.0573948246589	Alanyl-Aspartic acid	Organic acids and derivatives	Carboxylic acids and derivatives	Amino acids, peptides, and analogues	203.065996900793	NA	0.7112	1	NA
0.71_203.0660m/z	2.77254307273762	0.000281539313138748	1.33386578847575	MI-Fibre:MI-Control	HMDB0014986	C07070	C11H12N2S	M-H	36.6	0	5.65456151654809	89.2966480001195	Levamisole	Organoheterocyclic compounds	Imidazothiazoles	null	203.065996900793	NA	0.7112	1	NULL
0.71_203.0660m/z	2.77254307273762	0.000281539313138748	1.33386578847575	MI-Fibre:MI-Control	HMDB0028840	null	C7H12N2O5	M-H	43.5	27.7	-6.60620824489623	97.0573948246589	Glycyl-Glutamate	Organic acids and derivatives	Carboxylic acids and derivatives	Amino acids, peptides, and analogues	203.065996900793	NA	0.7112	1	NA
0.71_203.0660m/z	2.77254307273762	0.000281539313138748	1.33386578847575	MI-Fibre:MI-Control	HMDB0028819	null	C7H12N2O5	M-H	43.5	27.7	-6.60620824489623	97.0573948246589	Glutamylglycine	Organic acids and derivatives	Carboxylic acids and derivatives	Amino acids, peptides, and analogues	203.065996900793	NA	0.7112	1	NA
0.71_319.0619m/z	0.446911905846213	0.0114335376641309	1.09929342662244	MI-Fibre:MI-Control	C12390	C12390	C19H12O5	M-H	40.1	7.97	2.10125407207879	95.0314112158673	Dehydrorabelomycin;	null	null	null	319.061869595823	NA	0.7112	1
0.71_319.0619m/z	0.446911905846213	0.0114335376641309	1.09929342662244	MI-Fibre:MI-Control	C07576	C07576	C12H17N2O4P	M+Cl	39.6	7.89	-0.441289951242818	90.7742466210645	Psilocybin; Psilocybine;	null	null	null	319.061869595823	NA	0.7112	1
0.71_319.0619m/z	0.446911905846213	0.0114335376641309	1.09929342662244	MI-Fibre:MI-Control	HMDB0135631	null	C16H16O5S	M-H	36.1	0	-8.43117925605405	89.6552963959312	{[(2E)-1-(4-methoxyphenyl)-3-phenylprop-2-en-1-yl]oxy}sulfonic acid	Phenylpropanoids and polyketides	Linear 1,3-diarylpropanoids	null	319.061869595823	NA	0.7112	1	NA
0.71_319.0619m/z	0.446911905846213	0.0114335376641309	1.09929342662244	MI-Fibre:MI-Control	C12399	C12399	C19H12O5	M-H	40.1	7.97	2.10125407207879	95.0314112158673	19-Hydroxytetrangulol;	null	null	null	319.061869595823	NA	0.7112	1
0.71_94.9798m/z	2.50432023183481	0.0186963741453639	1.06489976695509	MI-Fibre:MI-Control	HMDB0031436	null	H4O4Si	M-H	36.4	0	-8.3126129358144	91.3547123499716	Silicic acid	Mixed metal/non-metal compounds	Miscellaneous mixed metal/non-metals	Miscellaneous metallic oxoanionic compounds	94.9798107968843	NA	0.7112	1	NA
0.73_1061.3050m/z	3.1991733853546	0.0314451210054124	1.11598458435487	MI-Fibre:MI-Control	NA	NA	NA	NA	NA	NA	NA	NA	NA	NA	NA	NA	NA	NA	NA	NA	NA
0.73_439.0753m/z	2.49710714598944	0.00249069844052011	1.18890462657641	MI-Fibre:MI-Control	HMDB0032299	null	C20H16N6O2S	M+Cl	38.6	0.659	0.939810890287074	93.6751210028569	Glyceryl lactopalmitate	Organoheterocyclic compounds	Azoles	Pyrazoles	439.075325863832	NA	0.725483333333333	1	NA
0.73_439.0753m/z	2.49710714598944	0.00249069844052011	1.18890462657641	MI-Fibre:MI-Control	HMDB0033343	null	C21H21ClO6	M+Cl	34.7	4.25	8.06347810863674	78.404096550107	Mollicellin D	Phenylpropanoids and polyketides	Depsides and depsidones	null	439.075325863832	NA	0.725483333333333	1	NA
0.73_488.1570m/z	1.96468089337832	0.0222453006394705	1.02285151394582	MI-Fibre:MI-Control	NA	NA	NA	NA	NA	NA	NA	NA	NA	NA	NA	NA	NA	NA	NA	NA	NA
0.74_105.0184m/z	5.84359807460481	4.28683485756077e-06	1.88648499848635	MI-Fibre:MI-Control	HMDB0031818	null	C3H6O4	M-H	41.2	19.4	-9.12068244329811	96.4966097292617	D-2,3-Dihydroxypropanoic acid	Organic oxygen compounds	Organooxygen compounds	Carbohydrates and carbohydrate conjugates	105.018365203632	NA	0.739766666666667	1	NA
0.74_105.0184m/z	5.84359807460481	4.28683485756077e-06	1.88648499848635	MI-Fibre:MI-Control	HMDB0006372	null	C3H6O4	M-H	41.2	19.4	-9.12068244356617	96.4966097292617	L-Glyceric acid	Organic oxygen compounds	Organooxygen compounds	Carbohydrates and carbohydrate conjugates	105.018365203632	NA	0.739766666666667	1	NA
0.74_105.0184m/z	5.84359807460481	4.28683485756077e-06	1.88648499848635	MI-Fibre:MI-Control	HMDB0000139	C00258	C3H6O4	M-H	41.2	19.4	-9.12068244329811	96.4966097292617	Glyceric acid	Organic oxygen compounds	Organooxygen compounds	Carbohydrates and carbohydrate conjugates	105.018365203632	NA	0.739766666666667	1	map00030 Pentose phosphate pathway; map00260 Glycine, serine and threonine metabolism; map00561 Glycerolipid metabolism; map00630 Glyoxylate and dicarboxylate metabolism; map01100 Metabolic pathways; map01200 Carbon metabolism;
0.74_105.0184m/z	5.84359807460481	4.28683485756077e-06	1.88648499848635	MI-Fibre:MI-Control	C00258	C00258	C3H6O4	M-H	41.2	19.4	-9.12068244343214	96.4966097292617	D-Glycerate; Glycerate; (R)-Glycerate; Glyceric acid;	Organic oxygen compounds	Organooxygen compounds	Carbohydrates and carbohydrate conjugates	105.018365203632	NA	0.739766666666667	1	map00030 Pentose phosphate pathway; map00260 Glycine, serine and threonine metabolism; map00561 Glycerolipid metabolism; map00630 Glyoxylate and dicarboxylate metabolism; map01100 Metabolic pathways; map01200 Carbon metabolism;
0.74_149.0444m/z	0.239575898030547	0.0313529901071644	1.34102127282238	MI-Fibre:MI-Control	HMDB0094694	C20569	C5H10O5	M-H	41.2	20	-7.65137109621208	94.7214166975639	beta-Arabinose	Organic oxygen compounds	Organooxygen compounds	Carbohydrates and carbohydrate conjugates	149.044398876664	NA	0.739766666666667	1	NULL
0.74_149.0444m/z	0.239575898030547	0.0313529901071644	1.34102127282238	MI-Fibre:MI-Control	C00312	C00312	C5H10O5	M-H	41.2	20	-7.65137109621208	94.7214166975639	L-Xylulose; L-threo-Pentulose; L-Lyxulose;	null	null	null	149.044398876664	NA	0.739766666666667	1	map00040 Pentose and glucuronate interconversions; map01100 Metabolic pathways;
0.74_149.0444m/z	0.239575898030547	0.0313529901071644	1.34102127282238	MI-Fibre:MI-Control	C00309	C00309	C5H10O5	M-H	41.2	20	-7.65137109621208	94.7214166975639	D-Ribulose; D-erythro-2-Pentulose; D-Arabinoketose; D-Arabinulose; D-Riboketose;	null	null	null	149.044398876664	NA	0.739766666666667	1	map00040 Pentose and glucuronate interconversions; map01100 Metabolic pathways;
0.74_149.0444m/z	0.239575898030547	0.0313529901071644	1.34102127282238	MI-Fibre:MI-Control	C01394	C01394	C5H10O5	M-H	41.1	19.5	-7.65137109621208	94.7214166975639	Xylose;	null	null	null	149.044398876664	NA	0.739766666666667	1	NULL
0.74_149.0444m/z	0.239575898030547	0.0313529901071644	1.34102127282238	MI-Fibre:MI-Control	HMDB0127617	null	C5H10O5	M-H	40.4	15.6	-7.65137109621208	94.7214166975639	3-hydroxy-2,2-bis(hydroxymethyl)propanoic acid	Organic acids and derivatives	Hydroxy acids and derivatives	Beta hydroxy acids and derivatives	149.044398876664	NA	0.739766666666667	1	NA
0.74_149.0444m/z	0.239575898030547	0.0313529901071644	1.34102127282238	MI-Fibre:MI-Control	C00310	C00310	C5H10O5	M-H	41.2	20	-7.65137109621208	94.7214166975639	D-Xylulose; D-threo-Pentulose; D-Lyxulose;	Organic oxygen compounds	Organooxygen compounds	Carbohydrates and carbohydrate conjugates	149.044398876664	NA	0.739766666666667	1	map00040 Pentose and glucuronate interconversions; map01100 Metabolic pathways;
0.74_149.0444m/z	0.239575898030547	0.0313529901071644	1.34102127282238	MI-Fibre:MI-Control	C20569	C20569	C5H10O5	M-H	41.2	20	-7.65137109621208	94.7214166975639	beta-L-Arabinofuranose;	Organic oxygen compounds	Organooxygen compounds	Carbohydrates and carbohydrate conjugates	149.044398876664	NA	0.739766666666667	1	NULL
0.74_149.0444m/z	0.239575898030547	0.0313529901071644	1.34102127282238	MI-Fibre:MI-Control	C00259	C00259	C5H10O5	M-H	41.1	19.5	-7.65137109621208	94.7214166975639	L-Arabinose; L-Arabinopyranose;	Organic oxygen compounds	Organooxygen compounds	Carbohydrates and carbohydrate conjugates	149.044398876664	NA	0.739766666666667	1	map00040 Pentose and glucuronate interconversions; map00053 Ascorbate and aldarate metabolism; map00520 Amino sugar and nucleotide sugar metabolism; map01100 Metabolic pathways; map02010 ABC transporters;
0.74_149.0444m/z	0.239575898030547	0.0313529901071644	1.34102127282238	MI-Fibre:MI-Control	C05052	C05052	C5H10O5	M-H	40.5	16.3	-7.65137109640149	94.7214166975639	Ribulose;	null	null	null	149.044398876664	NA	0.739766666666667	1	NULL
0.74_149.0444m/z	0.239575898030547	0.0313529901071644	1.34102127282238	MI-Fibre:MI-Control	C06115	C06115	C5H10O5	M-H	41.2	20	-7.65137109621208	94.7214166975639	L-Arabinofuranose;	Organic oxygen compounds	Organooxygen compounds	Carbohydrates and carbohydrate conjugates	149.044398876664	NA	0.739766666666667	1	NULL
0.74_149.0444m/z	0.239575898030547	0.0313529901071644	1.34102127282238	MI-Fibre:MI-Control	C08354	C08354	C5H10O5	M-H	41.2	20	-7.65137109621208	94.7214166975639	alpha-D-Ribulose;	null	null	null	149.044398876664	NA	0.739766666666667	1	NULL
0.74_149.0444m/z	0.239575898030547	0.0313529901071644	1.34102127282238	MI-Fibre:MI-Control	C01510	C01510	C5H10O5	M-H	41.2	20	-7.65137109621208	94.7214166975639	L-Xylose; L-Xylofuranose;	null	null	null	149.044398876664	NA	0.739766666666667	1	NULL
0.74_149.0444m/z	0.239575898030547	0.0313529901071644	1.34102127282238	MI-Fibre:MI-Control	HMDB0000283	C00121	C5H10O5	M-H	41.2	20	-7.65137109621208	94.7214166975639	D-Ribose	Organic oxygen compounds	Organooxygen compounds	Carbohydrates and carbohydrate conjugates	149.044398876664	NA	0.739766666666667	1	map00030 Pentose phosphate pathway; map02010 ABC transporters;
0.74_149.0444m/z	0.239575898030547	0.0313529901071644	1.34102127282238	MI-Fibre:MI-Control	C02604	C02604	C5H10O5	M-H	41.1	19.5	-7.65137109621208	94.7214166975639	alpha-L-Arabinose;	null	null	null	149.044398876664	NA	0.739766666666667	1	NULL
0.74_149.0444m/z	0.239575898030547	0.0313529901071644	1.34102127282238	MI-Fibre:MI-Control	HMDB0059753	null	C5H10O5	M-H	40.5	16.3	-7.65137109621208	94.7214166975639	2-Deoxypentonic acid	Organic acids and derivatives	Hydroxy acids and derivatives	Beta hydroxy acids and derivatives	149.044398876664	NA	0.739766666666667	1	NA
0.74_149.0444m/z	0.239575898030547	0.0313529901071644	1.34102127282238	MI-Fibre:MI-Control	C08346	C08346	C5H10O5	M-H	40.5	16.5	-7.65137109640149	94.7214166975639	beta-D-Apiose;	null	null	null	149.044398876664	NA	0.739766666666667	1	NULL
0.74_149.0444m/z	0.239575898030547	0.0313529901071644	1.34102127282238	MI-Fibre:MI-Control	C00476	C00476	C5H10O5	M-H	41.1	19.5	-7.65137109621208	94.7214166975639	D-Lyxose;	null	null	null	149.044398876664	NA	0.739766666666667	1	map00040 Pentose and glucuronate interconversions;
0.74_149.0444m/z	0.239575898030547	0.0313529901071644	1.34102127282238	MI-Fibre:MI-Control	C16639	C16639	C5H10O5	M-H	41.2	20	-7.65137109621208	94.7214166975639	beta-D-Ribofuranose;	null	null	null	149.044398876664	NA	0.739766666666667	1	NULL
0.74_149.0444m/z	0.239575898030547	0.0313529901071644	1.34102127282238	MI-Fibre:MI-Control	C08353	C08353	C5H10O5	M-H	41.1	19.5	-7.65137109621208	94.7214166975639	beta-D-Ribopyranose; Ribose;	null	null	null	149.044398876664	NA	0.739766666666667	1	NULL
0.74_149.0444m/z	0.239575898030547	0.0313529901071644	1.34102127282238	MI-Fibre:MI-Control	HMDB0029942	null	C5H10O5	M-H	40.5	16.3	-7.65137109621208	94.7214166975639	D-Arabinose	Organic oxygen compounds	Organooxygen compounds	Carbohydrates and carbohydrate conjugates	149.044398876664	NA	0.739766666666667	1	NA
0.74_149.0444m/z	0.239575898030547	0.0313529901071644	1.34102127282238	MI-Fibre:MI-Control	C02096	C02096	C5H10O5	M-H	41.1	19.5	-7.65137109621208	94.7214166975639	beta-D-Xylose;	null	null	null	149.044398876664	NA	0.739766666666667	1	NULL
0.74_149.0444m/z	0.239575898030547	0.0313529901071644	1.34102127282238	MI-Fibre:MI-Control	C21040	C21040	C5H10O5	M-H	40.5	16.5	-7.65137109640149	94.7214166975639	Apiose; 3-C-(Hydroxymethyl)-D-erythofuranose; D-Apiose;	null	null	null	149.044398876664	NA	0.739766666666667	1	NULL
0.74_149.0444m/z	0.239575898030547	0.0313529901071644	1.34102127282238	MI-Fibre:MI-Control	HMDB0060254	null	C5H10O5	M-H	41.1	19.5	-7.65137109621208	94.7214166975639	Aldehydo-D-xylose	Organic oxygen compounds	Organooxygen compounds	Carbohydrates and carbohydrate conjugates	149.044398876664	NA	0.739766666666667	1	NA
0.74_149.0444m/z	0.239575898030547	0.0313529901071644	1.34102127282238	MI-Fibre:MI-Control	C21067	C21067	C5H10O5	M-H	41.2	20	-7.65137109621208	94.7214166975639	D-Arabinofuranose;	null	null	null	149.044398876664	NA	0.739766666666667	1	NULL
0.74_149.0444m/z	0.239575898030547	0.0313529901071644	1.34102127282238	MI-Fibre:MI-Control	C11476	C11476	C5H10O5	M-H	40.5	16.3	-7.65137109621208	94.7214166975639	L-Arabinose;	null	null	null	149.044398876664	NA	0.739766666666667	1	NULL
0.74_149.0444m/z	0.239575898030547	0.0313529901071644	1.34102127282238	MI-Fibre:MI-Control	C02204	C02204	C5H10O5	M-H	41.1	19.5	-7.65137109621208	94.7214166975639	alpha-D-Lyxose;	null	null	null	149.044398876664	NA	0.739766666666667	1	NULL
0.74_149.0444m/z	0.239575898030547	0.0313529901071644	1.34102127282238	MI-Fibre:MI-Control	C01488	C01488	C5H10O5	M-H	40.5	16.2	-7.65137109621208	94.7214166975639	D-Apiose;	null	null	null	149.044398876664	NA	0.739766666666667	1	NULL
0.74_149.0444m/z	0.239575898030547	0.0313529901071644	1.34102127282238	MI-Fibre:MI-Control	HMDB0000098	C00181	C5H10O5	M-H	41.1	19.5	-7.65137109621208	94.7214166975639	D-Xylose	Organic oxygen compounds	Organooxygen compounds	Carbohydrates and carbohydrate conjugates	149.044398876664	NA	0.739766666666667	1	map00040 Pentose and glucuronate interconversions; map00520 Amino sugar and nucleotide sugar metabolism; map01100 Metabolic pathways; map02010 ABC transporters;
0.74_149.0444m/z	0.239575898030547	0.0313529901071644	1.34102127282238	MI-Fibre:MI-Control	HMDB0003371	C00310	C5H10O5	M-H	41.2	20	-7.65137109621208	94.7214166975639	L-Ribulose	Organic oxygen compounds	Organooxygen compounds	Carbohydrates and carbohydrate conjugates	149.044398876664	NA	0.739766666666667	1	map00040 Pentose and glucuronate interconversions; map01100 Metabolic pathways;
0.74_149.0444m/z	0.239575898030547	0.0313529901071644	1.34102127282238	MI-Fibre:MI-Control	HMDB0001644	null	C5H10O5	M-H	40.5	16.3	-7.65137109621208	94.7214166975639	D-Xylulose	Organooxygen compounds	Carbohydrates and carbohydrate conjugates	Monosaccharides	149.044398876664	NA	0.739766666666667	1	NA
0.74_149.0444m/z	0.239575898030547	0.0313529901071644	1.34102127282238	MI-Fibre:MI-Control	C02205	C02205	C5H10O5	M-H	41.1	19.5	-7.65137109621208	94.7214166975639	alpha-D-Xylose;	null	null	null	149.044398876664	NA	0.739766666666667	1	NULL
0.74_149.0444m/z	0.239575898030547	0.0313529901071644	1.34102127282238	MI-Fibre:MI-Control	C21057	C21057	C5H10O5	M-H	41.1	19.5	-7.65137109621208	94.7214166975639	D-Ribose; D-Ribopyranose;	null	null	null	149.044398876664	NA	0.739766666666667	1	NULL
0.74_149.0444m/z	0.239575898030547	0.0313529901071644	1.34102127282238	MI-Fibre:MI-Control	HMDB0000366	null	C5H10O5	M-H	40.5	16.3	-7.65137109640149	94.7214166975639	2-Deoxyribonic acid	Organic acids and derivatives	Hydroxy acids and derivatives	Beta hydroxy acids and derivatives	149.044398876664	NA	0.739766666666667	1	NA
0.74_149.0444m/z	0.239575898030547	0.0313529901071644	1.34102127282238	MI-Fibre:MI-Control	C21382	C21382	C5H10O5	M-H	41.1	19.5	-7.65137109621208	94.7214166975639	R-THMF; (2R,4S)-2-Methyl-2,3,3,4-tetrahydroxytetrahydrofuran;	null	null	null	149.044398876664	NA	0.739766666666667	1
0.74_149.0444m/z	0.239575898030547	0.0313529901071644	1.34102127282238	MI-Fibre:MI-Control	HMDB0012325	C06115	C5H10O5	M-H	41.2	20	-7.65137109621208	94.7214166975639	Arabinofuranose	Organic oxygen compounds	Organooxygen compounds	Carbohydrates and carbohydrate conjugates	149.044398876664	NA	0.739766666666667	1	NULL
0.74_149.0444m/z	0.239575898030547	0.0313529901071644	1.34102127282238	MI-Fibre:MI-Control	C01508	C01508	C5H10O5	M-H	41.1	19.5	-7.65137109621208	94.7214166975639	L-Lyxose;	null	null	null	149.044398876664	NA	0.739766666666667	1	map00040 Pentose and glucuronate interconversions;
0.74_149.0444m/z	0.239575898030547	0.0313529901071644	1.34102127282238	MI-Fibre:MI-Control	C00508	C00508	C5H10O5	M-H	41.2	20	-7.65137109621208	94.7214166975639	L-Ribulose; L-erythro-Pentulose; L-Arabinoketose; L-Arabinulose; L-Riboketose;	null	null	null	149.044398876664	NA	0.739766666666667	1	map00040 Pentose and glucuronate interconversions; map01100 Metabolic pathways;
0.74_149.0444m/z	0.239575898030547	0.0313529901071644	1.34102127282238	MI-Fibre:MI-Control	HMDB0000751	null	C5H10O5	M-H	40.5	16.3	-7.65137109621208	94.7214166975639	L-Threo-2-pentulose	Organic oxygen compounds	Organooxygen compounds	Carbohydrates and carbohydrate conjugates	149.044398876664	NA	0.739766666666667	1	NA
0.74_149.0444m/z	0.239575898030547	0.0313529901071644	1.34102127282238	MI-Fibre:MI-Control	C00181	C00181	C5H10O5	M-H	41.1	19.5	-7.65137109621208	94.7214166975639	D-Xylose; Wood sugar;	Organic oxygen compounds	Organooxygen compounds	Carbohydrates and carbohydrate conjugates	149.044398876664	NA	0.739766666666667	1	map00040 Pentose and glucuronate interconversions; map00520 Amino sugar and nucleotide sugar metabolism; map01100 Metabolic pathways; map02010 ABC transporters;
0.74_149.0444m/z	0.239575898030547	0.0313529901071644	1.34102127282238	MI-Fibre:MI-Control	C02479	C02479	C5H10O5	M-H	41.1	19.5	-7.65137109621208	94.7214166975639	beta-L-Arabinose;	null	null	null	149.044398876664	NA	0.739766666666667	1	NULL
0.74_149.0444m/z	0.239575898030547	0.0313529901071644	1.34102127282238	MI-Fibre:MI-Control	HMDB0029941	null	C5H10O5	M-H	40.5	16.5	-7.65137109621208	94.7214166975639	D-Apiose	Organic oxygen compounds	Organooxygen compounds	Carbohydrates and carbohydrate conjugates	149.044398876664	NA	0.739766666666667	1	NA
0.74_149.0444m/z	0.239575898030547	0.0313529901071644	1.34102127282238	MI-Fibre:MI-Control	C00121	C00121	C5H10O5	M-H	41.2	20	-7.65137109621208	94.7214166975639	D-Ribose;	Organic oxygen compounds	Organooxygen compounds	Carbohydrates and carbohydrate conjugates	149.044398876664	NA	0.739766666666667	1	map00030 Pentose phosphate pathway; map02010 ABC transporters;
0.74_149.0444m/z	0.239575898030547	0.0313529901071644	1.34102127282238	MI-Fibre:MI-Control	C00216	C00216	C5H10O5	M-H	41.1	19.5	-7.65137109621208	94.7214166975639	D-Arabinose;	null	null	null	149.044398876664	NA	0.739766666666667	1	NULL
0.74_149.0444m/z	0.239575898030547	0.0313529901071644	1.34102127282238	MI-Fibre:MI-Control	HMDB0000621	null	C5H10O5	M-H	40.5	16.3	-7.65137109621208	94.7214166975639	D-Ribulose	Organic oxygen compounds	Organooxygen compounds	Carbohydrates and carbohydrate conjugates	149.044398876664	NA	0.739766666666667	1	NA
0.74_149.0444m/z	0.239575898030547	0.0313529901071644	1.34102127282238	MI-Fibre:MI-Control	HMDB0000646	C00259	C5H10O5	M-H	41.1	19.5	-7.65137109621208	94.7214166975639	L-Arabinose	Organic oxygen compounds	Organooxygen compounds	Carbohydrates and carbohydrate conjugates	149.044398876664	NA	0.739766666666667	1	map00040 Pentose and glucuronate interconversions; map00053 Ascorbate and aldarate metabolism; map00520 Amino sugar and nucleotide sugar metabolism; map01100 Metabolic pathways; map02010 ABC transporters;
0.74_283.1009m/z	0.419500970589359	0.000709874491539197	1.03509543568252	MI-Fibre:MI-Control	HMDB0126522	null	C14H20O4S	M-H	37.7	0	-0.137792544525958	88.6221693800222	{[(2Z)-2-(phenylmethylidene)heptyl]oxy}sulfonic acid	Benzenoids	Benzene and substituted derivatives	null	283.100914539644	NA	0.739766666666667	1	NA
0.74_329.1066m/z	0.354924856775275	0.00576379342695084	1.12660673397533	MI-Fibre:MI-Control	C20982	C20982	C18H18N2O2	M+Cl	37.9	1.34	1.41935596534483	89.6827873993551	9-(Dimethylallyl)-5,10-dihydrophenazine-1-carboxylate; Dihydroendophenazine A;	null	null	null	329.106646610841	NA	0.739766666666667	1
0.74_329.1066m/z	0.354924856775275	0.00576379342695084	1.12660673397533	MI-Fibre:MI-Control	HMDB0041061	null	C18H18N2O2	M+Cl	38.5	4.66	1.41935596553809	89.6827873993551	Nigellidine	Organoheterocyclic compounds	Benzopyrazoles	Indazoles	329.106646610841	NA	0.739766666666667	1	NA
0.74_329.1066m/z	0.354924856775275	0.00576379342695084	1.12660673397533	MI-Fibre:MI-Control	HMDB0039134	null	C17H23ClO2	M+Cl	33.3	3.41	-4.80170100701489	68.793547044604	Ginsenoyne B	Organohalogen compounds	Halohydrins	Chlorohydrins	329.106646610841	NA	0.739766666666667	1	NA
0.74_329.1066m/z	0.354924856775275	0.00576379342695084	1.12660673397533	MI-Fibre:MI-Control	C18791	C18791	C18H19ClN2O2	M-H	33.6	0	1.26467043668029	69.3934255651829	Halofenozide;	null	null	null	329.106646610841	NA	0.739766666666667	1	NULL
0.74_329.1066m/z	0.354924856775275	0.00576379342695084	1.12660673397533	MI-Fibre:MI-Control	C18927	C18927	C12H19N6OP	M+Cl	36.7	2.4	4.92773464319783	86.7511740672595	Triamiphos;	null	null	null	329.106646610841	NA	0.739766666666667	1	NULL
0.74_329.1066m/z	0.354924856775275	0.00576379342695084	1.12660673397533	MI-Fibre:MI-Control	C15193	C15193	C18H18N2O2	M+Cl	39.4	9.19	1.41935596534483	89.6827873993551	2-[3-Ethyl-5-(4-methoxyphenyl)-1H-pyrazol-4-yl]phenol;	null	null	null	329.106646610841	NA	0.739766666666667	1	NULL
0.74_447.1331m/z	7.19698574912154	0.000490600310311595	1.79321012417346	MI-Fibre:MI-Control	HMDB0029481	null	C22H24O10	M-H	41.9	25	7.70284723656033	92.8520636716646	Isosakuranin	Phenylpropanoids and polyketides	Flavonoids	Flavonoid glycosides	447.133122463724	NA	0.739766666666667	1	NA
0.74_447.1331m/z	7.19698574912154	0.000490600310311595	1.79321012417346	MI-Fibre:MI-Control	HMDB0040561	null	C22H24O10	M-H	40.4	17.6	7.70284723656033	92.8520636716646	Aromadendrin 4'-methyl ether 7-rhamnoside	Phenylpropanoids and polyketides	Flavonoids	Flavonoid glycosides	447.133122463724	NA	0.739766666666667	1	NA
0.74_447.1331m/z	7.19698574912154	0.000490600310311595	1.79321012417346	MI-Fibre:MI-Control	HMDB0041536	null	C22H24O10	M-H	36.9	0.185	7.70284723668718	92.8520636716646	Piperenol C	Organic acids and derivatives	Carboxylic acids and derivatives	Pentacarboxylic acids and derivatives	447.133122463724	NA	0.739766666666667	1	NA
0.74_447.1331m/z	7.19698574912154	0.000490600310311595	1.79321012417346	MI-Fibre:MI-Control	HMDB0033741	null	C22H24O10	M-H	41.9	25	7.70284723656033	92.8520636716646	Puddumin A	Phenylpropanoids and polyketides	Flavonoids	Flavonoid glycosides	447.133122463724	NA	0.739766666666667	1	NA
0.74_447.1331m/z	7.19698574912154	0.000490600310311595	1.79321012417346	MI-Fibre:MI-Control	HMDB0031586	null	C22H24O10	M-H	41.6	23.8	7.70284723656033	92.8520636716646	7-Hydroxy-8-O-methylaloin B	Benzenoids	Anthracenes	null	447.133122463724	NA	0.739766666666667	1	NA
0.74_447.1331m/z	7.19698574912154	0.000490600310311595	1.79321012417346	MI-Fibre:MI-Control	HMDB0033467	null	C22H24N2O6	M+Cl	38.9	2.17	0.690665542628811	93.0515387882875	Dicaffeoylputrescine	Phenylpropanoids and polyketides	Cinnamic acids and derivatives	Hydroxycinnamic acids and derivatives	447.133122463724	NA	0.739766666666667	1	NA
0.74_447.1331m/z	7.19698574912154	0.000490600310311595	1.79321012417346	MI-Fibre:MI-Control	HMDB0037509	null	C22H24O10	M-H	41.9	25	7.70284723668718	92.8520636716646	Chalconosakuranetin	Phenylpropanoids and polyketides	Flavonoids	Flavonoid glycosides	447.133122463724	NA	0.739766666666667	1	NA
0.74_447.1331m/z	7.19698574912154	0.000490600310311595	1.79321012417346	MI-Fibre:MI-Control	C17391	C17391	C22H24O10	M-H	41.9	25	7.70284723656033	92.8520636716646	Sakuranin; NSC 407308;	null	null	null	447.133122463724	NA	0.739766666666667	1	NULL
0.74_609.1825m/z	4.18611906382277	3.42407635154801e-05	1.64264213733123	MI-Fibre:MI-Control	C19690	C19690	C20H34N8O10S2	M-H	38.2	10.8	9.54024164149752	90.8798942092785	Glutathione amide disulfide;	null	null	null	609.182476194531	NA	0.739766666666667	1	NULL
0.74_609.1825m/z	4.18611906382277	3.42407635154801e-05	1.64264213733123	MI-Fibre:MI-Control	C09755	C09755	C28H34O15	M-H	41.9	18.9	-0.0291011914659483	90.7789178845357	Hesperidin; Hesperetin 7-O-rutinoside; Ciratin;	null	null	null	609.182476194531	NA	0.739766666666667	1	NULL
0.74_609.1825m/z	4.18611906382277	3.42407635154801e-05	1.64264213733123	MI-Fibre:MI-Control	HMDB0003265	null	C28H34O15	M-H	41.9	18.9	-0.0291011914659483	90.7789178845357	Hesperidin	Phenylpropanoids and polyketides	Flavonoids	Flavonoid glycosides	609.182476194531	NA	0.739766666666667	1	NA
0.74_609.1825m/z	4.18611906382277	3.42407635154801e-05	1.64264213733123	MI-Fibre:MI-Control	C10644	C10644	C34H30N2O9	M-H	35.8	0.552	-8.81344497859272	88.2000749499528	Atalanine;	null	null	null	609.182476194531	NA	0.739766666666667	1	NULL
0.74_609.1825m/z	4.18611906382277	3.42407635154801e-05	1.64264213733123	MI-Fibre:MI-Control	C09332	C09332	C24H30N8O9	M+Cl	41	17	-0.870202362849141	88.8982635990413	THF-L-glutamate; Tetrahydropteroyldiglutamate; (6S)-H4PteGlu2;	null	null	null	609.182476194531	NA	0.739766666666667	1	map00790 Folate biosynthesis;
0.74_609.1825m/z	4.18611906382277	3.42407635154801e-05	1.64264213733123	MI-Fibre:MI-Control	HMDB0036333	null	C28H34O15	M-H	42.2	20.4	-0.0291011914659483	90.7789178845357	4'-Hydroxyacetophenone 4'-[4-hydroxy-3,5-dimethoxybenzoyl-(->5)-apiosyl-(1->2)-glucoside]	Phenylpropanoids and polyketides	Tannins	Hydrolyzable tannins	609.182476194531	NA	0.739766666666667	1	NA
0.74_609.1825m/z	4.18611906382277	3.42407635154801e-05	1.64264213733123	MI-Fibre:MI-Control	HMDB0006825	null	C24H30N8O9	M+Cl	41	17	-0.870202362849141	88.8982635990413	Tetrahydrofolyl-[Glu](2)	Organoheterocyclic compounds	Pteridines and derivatives	Pterins and derivatives	609.182476194531	NA	0.739766666666667	1	NA
0.74_609.1825m/z	4.18611906382277	3.42407635154801e-05	1.64264213733123	MI-Fibre:MI-Control	HMDB0030748	null	C28H34O15	M-H	43.2	25.5	-0.0291011912796344	90.7789178845357	Hesperetin 7-neohesperidoside	Phenylpropanoids and polyketides	Flavonoids	Flavonoid glycosides	609.182476194531	NA	0.739766666666667	1	NA
0.74_609.1825m/z	4.18611906382277	3.42407635154801e-05	1.64264213733123	MI-Fibre:MI-Control	C09806	C09806	C28H34O15	M-H	43.2	25.5	-0.0291011914659483	90.7789178845357	Neohesperidin; Hesperetin 7-O-neohesperidoside;	null	null	null	609.182476194531	NA	0.739766666666667	1
0.74_846.2699n	3.00440276488584	0.0297285475485922	1.16598498259827	MI-Fibre:MI-Control	NA	NA	NA	NA	NA	NA	NA	NA	NA	NA	NA	NA	NA	NA	NA	NA	NA
0.75_1008.3213n	5.03101514452144	0.000490835178840712	1.74421451402445	MI-Fibre:MI-Control	NA	NA	NA	NA	NA	NA	NA	NA	NA	NA	NA	NA	NA	NA	NA	NA	NA
0.75_1018.2986n	3.45964399464813	0.0105808692613536	1.26677111142924	MI-Fibre:MI-Control	NA	NA	NA	NA	NA	NA	NA	NA	NA	NA	NA	NA	NA	NA	NA	NA	NA
0.75_1050.3341n	5.41931346487747	0.02095781374317	1.3317039988627	MI-Fibre:MI-Control	NA	NA	NA	NA	NA	NA	NA	NA	NA	NA	NA	NA	NA	NA	NA	NA	NA
0.75_1095.3344m/z	10.8468146737789	0.0164529474529685	1.60502507618512	MI-Fibre:MI-Control	NA	NA	NA	NA	NA	NA	NA	NA	NA	NA	NA	NA	NA	NA	NA	NA	NA
0.75_1169.3637m/z	6.46825757051673	0.0288874343937188	1.43283486250925	MI-Fibre:MI-Control	NA	NA	NA	NA	NA	NA	NA	NA	NA	NA	NA	NA	NA	NA	NA	NA	NA
0.75_1183.3518m/z	2.74845487672479	0.0198560472328188	1.18216857011118	MI-Fibre:MI-Control	NA	NA	NA	NA	NA	NA	NA	NA	NA	NA	NA	NA	NA	NA	NA	NA	NA
0.75_217.0816m/z	5.62801797901384	0.000167626887467603	1.74526663320334	MI-Fibre:MI-Control	C20958	C20958	C8H14N2O5	M-H	39.3	4.6	-6.23648453819265	98.9165616737183	L-Alanyl-L-glutamate;	null	null	null	217.081635007774	NA	0.75405	1	NULL
0.75_217.0816m/z	5.62801797901384	0.000167626887467603	1.74526663320334	MI-Fibre:MI-Control	HMDB0006248	null	C8H14N2O5	M-H	39.1	3.92	-6.23648453819265	98.9165616737183	gamma-Glutamylalanine	Organic acids and derivatives	Carboxylic acids and derivatives	Amino acids, peptides, and analogues	217.081635007774	NA	0.75405	1	NA
0.75_217.0816m/z	5.62801797901384	0.000167626887467603	1.74526663320334	MI-Fibre:MI-Control	HMDB0029040	null	C8H14N2O5	M-H	39.4	5.15	-6.23648453819265	98.9165616737183	Serinyl-Hydroxyproline	Organic acids and derivatives	Carboxylic acids and derivatives	Amino acids, peptides, and analogues	217.081635007774	NA	0.75405	1	NA
0.75_217.0816m/z	5.62801797901384	0.000167626887467603	1.74526663320334	MI-Fibre:MI-Control	HMDB0036301	null	C8H14N2O5	M-H	39.1	3.92	-6.23648453819265	98.9165616737183	N-gamma-L-Glutamyl-D-alanine	Organic acids and derivatives	Carboxylic acids and derivatives	Amino acids, peptides, and analogues	217.081635007774	NA	0.75405	1	NA
0.75_217.0816m/z	5.62801797901384	0.000167626887467603	1.74526663320334	MI-Fibre:MI-Control	HMDB0003764	null	C8H14N2O5	M-H	39.1	3.92	-6.23648453819265	98.9165616737183	Glutamylalanine	Organic acids and derivatives	Carboxylic acids and derivatives	Amino acids, peptides, and analogues	217.081635007774	NA	0.75405	1	NA
0.75_217.0816m/z	5.62801797901384	0.000167626887467603	1.74526663320334	MI-Fibre:MI-Control	C03738	C03738	C8H14N2O5	M-H	39.1	3.92	-6.23648453819265	98.9165616737183	gamma-L-Glutamyl-D-alanine; L-gamma-Glutamyl-D-alanine;	null	null	null	217.081635007774	NA	0.75405	1	NULL
0.75_217.0816m/z	5.62801797901384	0.000167626887467603	1.74526663320334	MI-Fibre:MI-Control	C20957	C20957	C8H14N2O5	M-H	39.3	4.6	-6.23648453819265	98.9165616737183	L-Alanyl-D-glutamate;	null	null	null	217.081635007774	NA	0.75405	1	NULL
0.75_217.0816m/z	5.62801797901384	0.000167626887467603	1.74526663320334	MI-Fibre:MI-Control	HMDB0028686	null	C8H14N2O5	M-H	39.3	4.6	-6.23648453819265	98.9165616737183	Alanyl-Glutamic acid	Organic acids and derivatives	Carboxylic acids and derivatives	Amino acids, peptides, and analogues	217.081635007774	NA	0.75405	1	NA
0.75_217.0816m/z	5.62801797901384	0.000167626887467603	1.74526663320334	MI-Fibre:MI-Control	HMDB0028872	null	C8H14N2O5	M-H	39.2	4.08	-6.23648453819265	98.9165616737183	Hydroxyprolyl-Serine	Organic acids and derivatives	Carboxylic acids and derivatives	Amino acids, peptides, and analogues	217.081635007774	NA	0.75405	1	NA
0.75_304.1132m/z	2.62846443281857	0.0175389088720197	1.26075795859628	MI-Fibre:MI-Control	C10867	C10867	C17H19NO2	M+Cl	38.1	4.67	8.29837012346689	95.0271599567223	Strobamine; Cyclohepta(6)pyran-5,8-imin-4(5H)-one, 2,3,6,7,8,9-hexahydro-10-methyl-2-phenyl-,(2alpha,5beta,8beta)-(+)-;	null	null	null	304.113213589687	NA	0.75405	1	NULL
0.75_304.1132m/z	2.62846443281857	0.0175389088720197	1.26075795859628	MI-Fibre:MI-Control	HMDB0032423	null	C14H23NO2S	M+Cl	37.8	0.574	-4.22705996592685	93.1234811330549	2-(4-Methyl-5-thiazolyl)ethyl octanoate	Organoheterocyclic compounds	Azoles	Thiazoles	304.113213589687	NA	0.75405	1	NA
0.75_304.1132m/z	2.62846443281857	0.0175389088720197	1.26075795859628	MI-Fibre:MI-Control	C14896	C14896	C17H19NO2	M+Cl	38.3	5.84	8.29837012325569	95.0271599567223	1-Methyl-6-(1,2,3,4-tetrahydro-6-methoxy-2-naphthyl)-2(1H)-pyridone;	null	null	null	304.113213589687	NA	0.75405	1	NULL
0.75_304.1132m/z	2.62846443281857	0.0175389088720197	1.26075795859628	MI-Fibre:MI-Control	C18548	C18548	C17H19NO2	M+Cl	37.2	0	8.29837012346689	95.0271599567223	Mepronil;	null	null	null	304.113213589687	NA	0.75405	1	NULL
0.75_304.1132m/z	2.62846443281857	0.0175389088720197	1.26075795859628	MI-Fibre:MI-Control	C15044	C15044	C17H19NO2	M+Cl	37.2	0	8.29837012325569	95.0271599567223	2,3-Dimethoxy-[2-(4-Pyridinyl)-1-butenyl]phenol; 4-[1-[(2,3-Dimethoxyphenyl)methylene]propyl]pyridine;	null	null	null	304.113213589687	NA	0.75405	1	NULL
0.75_325.0749m/z	2.09037662998981	0.00313066451167541	1.0976671761396	MI-Fibre:MI-Control	HMDB0040737	null	C11H18O11	M-H	40	30.5	-8.31852880163298	78.8562796766721	Aldobiouronic acid D3	Organooxygen compounds	Carbohydrates and carbohydrate conjugates	Sugar acids and derivatives	325.074922413693	NA	0.75405	1	NA
0.75_325.0749m/z	2.09037662998981	0.00313066451167541	1.0976671761396	MI-Fibre:MI-Control	HMDB0127655	null	C11H18O11	M-H	39.6	28.4	-8.3185288018073	78.8562796766721	3,4,5-trihydroxy-6-{[3-hydroxy-2,2-bis(hydroxymethyl)propanoyl]oxy}oxane-2-carboxylic acid	Organic oxygen compounds	Organooxygen compounds	Carbohydrates and carbohydrate conjugates	325.074922413693	NA	0.75405	1	NA
0.75_325.0749m/z	2.09037662998981	0.00313066451167541	1.0976671761396	MI-Fibre:MI-Control	C15224	C15224	C12H27ClSn	M-H	20	0	-0.381560692906606	0.528108639061564	Tributyltin chloride; Tri-n-butylchlorotin; Tributylchlorostannane;	null	null	null	325.074922413693	NA	0.75405	1	NULL
0.75_325.0749m/z	2.09037662998981	0.00313066451167541	1.0976671761396	MI-Fibre:MI-Control	HMDB0127654	null	C11H18O11	M-H	39.6	28.4	-8.3185288018073	78.8562796766721	6-[2-carboxy-2,2-bis(hydroxymethyl)ethoxy]-3,4,5-trihydroxyoxane-2-carboxylic acid	Organic oxygen compounds	Organooxygen compounds	Carbohydrates and carbohydrate conjugates	325.074922413693	NA	0.75405	1	NA
0.75_325.0749m/z	2.09037662998981	0.00313066451167541	1.0976671761396	MI-Fibre:MI-Control	HMDB0128892	null	C18H14O6	M-H	38.8	20.5	9.69298538956125	83.8984385533231	11-hydroxy-15-methoxy-6,8,20-trioxapentacyclo[10.8.0.0²,⁹.0³,⁷.0¹⁴,¹⁹]icosa-1(12),2(9),10,14,16,18-hexaen-13-one	Phenylpropanoids and polyketides	Sterigmatocystins	null	325.074922413693	NA	0.75405	1	NA
0.75_325.0749m/z	2.09037662998981	0.00313066451167541	1.0976671761396	MI-Fibre:MI-Control	C20445	C20445	C18H14O6	M-H	38.8	20.5	9.69298538956125	83.8984385533231	Dihydrosterigmatocystin; DHST;	null	null	null	325.074922413693	NA	0.75405	1
0.75_325.0749m/z	2.09037662998981	0.00313066451167541	1.0976671761396	MI-Fibre:MI-Control	C17471	C17471	C18H14O6	M-H	38.8	20.6	9.69298538956125	83.8984385533231	Ophiopogonone A;	null	null	null	325.074922413693	NA	0.75405	1	NULL
0.75_325.0749m/z	2.09037662998981	0.00313066451167541	1.0976671761396	MI-Fibre:MI-Control	HMDB0037570	null	C18H14O6	M-H	35.6	4.75	9.69298538956125	83.8984385533231	Demethoxykanugin	Phenylpropanoids and polyketides	Flavonoids	O-methylated flavonoids	325.074922413693	NA	0.75405	1	NA
0.75_325.0749m/z	2.09037662998981	0.00313066451167541	1.0976671761396	MI-Fibre:MI-Control	C10074	C10074	C18H14O6	M-H	38.8	20.7	9.69298538956125	83.8984385533231	Jacareubin;	null	null	null	325.074922413693	NA	0.75405	1	NULL
0.75_325.0749m/z	2.09037662998981	0.00313066451167541	1.0976671761396	MI-Fibre:MI-Control	HMDB0030590	null	C18H14O6	M-H	38.8	20.5	9.69298538956125	83.8984385533231	Dihydrosterigmatocystin	Phenylpropanoids and polyketides	Sterigmatocystins	null	325.074922413693	NA	0.75405	1	NA
0.75_325.0749m/z	2.09037662998981	0.00313066451167541	1.0976671761396	MI-Fibre:MI-Control	HMDB0129365	null	C18H14O6	M-H	37.8	15.9	9.69298538956125	83.8984385533231	1-(3,4-dihydroxyphenyl)-3-(4-methoxy-1-benzofuran-5-yl)propane-1,3-dione	Phenylpropanoids and polyketides	Linear 1,3-diarylpropanoids	Chalcones and dihydrochalcones	325.074922413693	NA	0.75405	1	NA
0.75_325.0749m/z	2.09037662998981	0.00313066451167541	1.0976671761396	MI-Fibre:MI-Control	HMDB0033100	null	C18H14O6	M-H	38.8	20.5	9.69298538956125	83.8984385533231	Atroviridin	Organoheterocyclic compounds	Benzopyrans	1-benzopyrans	325.074922413693	NA	0.75405	1	NA
0.75_325.0749m/z	2.09037662998981	0.00313066451167541	1.0976671761396	MI-Fibre:MI-Control	HMDB0036343	null	C18H14O6	M-H	38.8	20.7	9.69298538956125	83.8984385533231	O-Demethylforbexanthone	Organoheterocyclic compounds	Benzopyrans	1-benzopyrans	325.074922413693	NA	0.75405	1	NA
0.75_325.0749m/z	2.09037662998981	0.00313066451167541	1.0976671761396	MI-Fibre:MI-Control	HMDB0039723	null	C11H18O11	M-H	39.8	29.5	-8.31852880163298	78.8562796766721	3-O-alpha-D-Glucopyranuronosyl-D-xylose	Organic oxygen compounds	Organooxygen compounds	Carbohydrates and carbohydrate conjugates	325.074922413693	NA	0.75405	1	NA
0.75_329.0527m/z	3.33372319234383	0.00166350315932218	1.29093552026178	MI-Fibre:MI-Control	HMDB0126655	null	C13H14O10	M-H	38.4	0	3.99479048575748	96.8118581784617	6-(3-carboxy-5-hydroxyphenoxy)-3,4,5-trihydroxyoxane-2-carboxylic acid	Organic oxygen compounds	Organooxygen compounds	Carbohydrates and carbohydrate conjugates	329.052738727921	NA	0.75405	1	NA
0.75_329.0527m/z	3.33372319234383	0.00166350315932218	1.29093552026178	MI-Fibre:MI-Control	HMDB0126446	null	C13H14O10	M-H	38.4	0	3.99479048575748	96.8118581784617	6-(2,4-dihydroxybenzoyloxy)-3,4,5-trihydroxyoxane-2-carboxylic acid	Organic oxygen compounds	Organooxygen compounds	Carbohydrates and carbohydrate conjugates	329.052738727921	NA	0.75405	1	NA
0.75_329.0527m/z	3.33372319234383	0.00166350315932218	1.29093552026178	MI-Fibre:MI-Control	HMDB0126444	null	C13H14O10	M-H	38.4	0	3.99479048575748	96.8118581784617	6-(4-carboxy-3-hydroxyphenoxy)-3,4,5-trihydroxyoxane-2-carboxylic acid	Organic oxygen compounds	Organooxygen compounds	Carbohydrates and carbohydrate conjugates	329.052738727921	NA	0.75405	1	NA
0.75_329.0527m/z	3.33372319234383	0.00166350315932218	1.29093552026178	MI-Fibre:MI-Control	HMDB0124991	null	C13H14O10	M-H	38.4	0	3.99479048575748	96.8118581784617	6-(5-carboxy-2-hydroxyphenoxy)-3,4,5-trihydroxyoxane-2-carboxylic acid	Phenylpropanoids and polyketides	Tannins	Hydrolyzable tannins	329.052738727921	NA	0.75405	1	NA
0.75_329.0527m/z	3.33372319234383	0.00166350315932218	1.29093552026178	MI-Fibre:MI-Control	HMDB0134104	null	C13H14O10	M-H	38.4	0	3.99479048575748	96.8118581784617	6-(2,3-dihydroxybenzoyloxy)-3,4,5-trihydroxyoxane-2-carboxylic acid	Organic oxygen compounds	Organooxygen compounds	Carbohydrates and carbohydrate conjugates	329.052738727921	NA	0.75405	1	NA
0.75_329.0527m/z	3.33372319234383	0.00166350315932218	1.29093552026178	MI-Fibre:MI-Control	HMDB0124990	null	C13H14O10	M-H	38.4	0	3.99479048575748	96.8118581784617	6-(4-carboxy-2-hydroxyphenoxy)-3,4,5-trihydroxyoxane-2-carboxylic acid	null	null	null	329.052738727921	NA	0.75405	1	NA
0.75_329.0527m/z	3.33372319234383	0.00166350315932218	1.29093552026178	MI-Fibre:MI-Control	HMDB0125147	null	C13H14O10	M-H	38.4	0	3.99479048575748	96.8118581784617	6-(4-formyl-3,5-dihydroxyphenoxy)-3,4,5-trihydroxyoxane-2-carboxylic acid	Organic oxygen compounds	Organooxygen compounds	Carbohydrates and carbohydrate conjugates	329.052738727921	NA	0.75405	1	NA
0.75_329.0527m/z	3.33372319234383	0.00166350315932218	1.29093552026178	MI-Fibre:MI-Control	HMDB0134111	null	C13H14O10	M-H	38.4	0	3.99479048575748	96.8118581784617	6-(2,5-dihydroxybenzoyloxy)-3,4,5-trihydroxyoxane-2-carboxylic acid	Organic oxygen compounds	Organooxygen compounds	Carbohydrates and carbohydrate conjugates	329.052738727921	NA	0.75405	1	NA
0.75_329.0527m/z	3.33372319234383	0.00166350315932218	1.29093552026178	MI-Fibre:MI-Control	HMDB0126656	null	C13H14O10	M-H	38.4	0	3.99479048575748	96.8118581784617	6-(3,5-dihydroxybenzoyloxy)-3,4,5-trihydroxyoxane-2-carboxylic acid	Organic oxygen compounds	Organooxygen compounds	Carbohydrates and carbohydrate conjugates	329.052738727921	NA	0.75405	1	NA
0.75_329.0527m/z	3.33372319234383	0.00166350315932218	1.29093552026178	MI-Fibre:MI-Control	HMDB0060776	null	C14H10N4O6	M-H	39.1	0	-0.0572542474453474	95.341899684966	5-Hydroxydantrolene	Organoheterocyclic compounds	Azolidines	Imidazolidines	329.052738727921	NA	0.75405	1	NA
0.75_329.0527m/z	3.33372319234383	0.00166350315932218	1.29093552026178	MI-Fibre:MI-Control	HMDB0126445	null	C13H14O10	M-H	38.4	0	3.99479048575748	96.8118581784617	6-(2-carboxy-5-hydroxyphenoxy)-3,4,5-trihydroxyoxane-2-carboxylic acid	Organic oxygen compounds	Organooxygen compounds	Carbohydrates and carbohydrate conjugates	329.052738727921	NA	0.75405	1	NA
0.75_329.0527m/z	3.33372319234383	0.00166350315932218	1.29093552026178	MI-Fibre:MI-Control	HMDB0124992	null	C13H14O10	M-H	38.4	0	3.99479048575748	96.8118581784617	6-(3,4-dihydroxybenzoyloxy)-3,4,5-trihydroxyoxane-2-carboxylic acid	Organic oxygen compounds	Organooxygen compounds	Carbohydrates and carbohydrate conjugates	329.052738727921	NA	0.75405	1	NA
0.75_329.0527m/z	3.33372319234383	0.00166350315932218	1.29093552026178	MI-Fibre:MI-Control	HMDB0134110	null	C13H14O10	M-H	38.4	0	3.99479048575748	96.8118581784617	6-(2-carboxy-4-hydroxyphenoxy)-3,4,5-trihydroxyoxane-2-carboxylic acid	Organic oxygen compounds	Organooxygen compounds	Carbohydrates and carbohydrate conjugates	329.052738727921	NA	0.75405	1	NA
0.75_329.0527m/z	3.33372319234383	0.00166350315932218	1.29093552026178	MI-Fibre:MI-Control	C13785	C13785	C19H15ClO	M+Cl	32.4	0	7.46265908177053	70.2913936717929	TRAM-3; (2-Chlorophenyl)diphenylmethanol;	null	null	null	329.052738727921	NA	0.75405	1	NULL
0.75_329.0527m/z	3.33372319234383	0.00166350315932218	1.29093552026178	MI-Fibre:MI-Control	HMDB0134102	null	C13H14O10	M-H	38.4	0	3.99479048575748	96.8118581784617	6-(3-carboxy-2-hydroxyphenoxy)-3,4,5-trihydroxyoxane-2-carboxylic acid	Organic oxygen compounds	Organooxygen compounds	Carbohydrates and carbohydrate conjugates	329.052738727921	NA	0.75405	1	NA
0.75_329.0527m/z	3.33372319234383	0.00166350315932218	1.29093552026178	MI-Fibre:MI-Control	HMDB0125146	null	C13H14O10	M-H	38.4	0	3.99479048575748	96.8118581784617	6-(2-formyl-3,5-dihydroxyphenoxy)-3,4,5-trihydroxyoxane-2-carboxylic acid	Organic oxygen compounds	Organooxygen compounds	Carbohydrates and carbohydrate conjugates	329.052738727921	NA	0.75405	1	NA
0.75_329.0527m/z	3.33372319234383	0.00166350315932218	1.29093552026178	MI-Fibre:MI-Control	HMDB0134109	null	C13H14O10	M-H	38.4	0	3.99479048575748	96.8118581784617	6-(3-carboxy-4-hydroxyphenoxy)-3,4,5-trihydroxyoxane-2-carboxylic acid	Organic oxygen compounds	Organooxygen compounds	Carbohydrates and carbohydrate conjugates	329.052738727921	NA	0.75405	1	NA
0.75_329.0527m/z	3.33372319234383	0.00166350315932218	1.29093552026178	MI-Fibre:MI-Control	HMDB0134103	null	C13H14O10	M-H	38.4	0	3.99479048575748	96.8118581784617	6-(2-carboxy-6-hydroxyphenoxy)-3,4,5-trihydroxyoxane-2-carboxylic acid	Organic oxygen compounds	Organooxygen compounds	Carbohydrates and carbohydrate conjugates	329.052738727921	NA	0.75405	1	NA
0.75_383.1178m/z	3.26910362491684	0.00689513203153731	1.24156220304662	MI-Fibre:MI-Control	C02130	C02130	C14H24O12	M-H	48.1	51	-4.37242014950164	94.7934318851996	Acetyl-maltose; 6-O-Acetyl-alpha-D-glucopyranosyl-(1->4)-D-glucose;	null	null	null	383.117820208744	NA	0.75405	1	NULL
0.75_383.1178m/z	3.26910362491684	0.00689513203153731	1.24156220304662	MI-Fibre:MI-Control	C09241	C09241	C21H20N2O3	M+Cl	42.5	23.3	2.94817392235433	92.7023384934669	Serpentine; Serpentine (alkaloid);	null	null	null	383.117820208744	NA	0.75405	1
0.75_383.1178m/z	3.26910362491684	0.00689513203153731	1.24156220304662	MI-Fibre:MI-Control	C09028	C09028	C21H20N2O3	M+Cl	42.3	22.4	2.94817392235433	92.7023384934669	Alstonine;	null	null	null	383.117820208744	NA	0.75405	1	NULL
0.75_383.1178m/z	3.26910362491684	0.00689513203153731	1.24156220304662	MI-Fibre:MI-Control	C00021	C00021	C14H20N6O5S	M-H	40	16.9	9.13219367608869	93.0493219648911	S-Adenosyl-L-homocysteine; S-Adenosylhomocysteine;	Nucleosides, nucleotides, and analogues	5'-deoxyribonucleosides	5'-deoxy-5'-thionucleosides	383.117820208744	NA	0.75405	1	map00270 Cysteine and methionine metabolism; map01100 Metabolic pathways; map01230 Biosynthesis of amino acids;
0.75_383.1178m/z	3.26910362491684	0.00689513203153731	1.24156220304662	MI-Fibre:MI-Control	HMDB0000939	C00021	C14H20N6O5S	M-H	40	16.9	9.13219367608869	93.0493219648911	S-Adenosylhomocysteine	Nucleosides, nucleotides, and analogues	5'-deoxyribonucleosides	5'-deoxy-5'-thionucleosides	383.117820208744	NA	0.75405	1	map00270 Cysteine and methionine metabolism; map01100 Metabolic pathways; map01230 Biosynthesis of amino acids;
0.75_414.1332n	0.345349374779738	0.00214069142837363	1.39443595371004	MI-Fibre:MI-Control	C20571	C20571	C15H26O13	M-H, M+Cl	44.9	45.9	-9.95660447863077	89.2881772887427	alpha-1,5-L-Arabinotriose;	null	null	null	449.104856314533	414.133217486397	0.75405	1	map02010 ABC transporters;
0.75_414.1332n	0.345349374779738	0.00214069142837363	1.39443595371004	MI-Fibre:MI-Control	HMDB0038865	null	C15H26O13	M-H, M+Cl	44.9	45.9	-9.95660447863077	89.2881772887427	a-L-Arabinofuranosyl-(1->3)-b-D-xylopyranosyl-(1->4)-D-xylose	null	null	null	449.104856314533	414.133217486397	0.75405	1	NA
0.75_414.1332n	0.345349374779738	0.00214069142837363	1.39443595371004	MI-Fibre:MI-Control	C10874	C10874	C22H22O8	M-H, M+Cl	40.9	14.7	4.2252871698165	94.4972277188936	Podophyllotoxin;	Lignans, neolignans and related compounds	Lignan lactones	Podophyllotoxins	449.104856314533	414.133217486397	0.75405	1
0.75_414.1332n	0.345349374779738	0.00214069142837363	1.39443595371004	MI-Fibre:MI-Control	C10871	C10871	C22H22O8	M-H, M+Cl	40.9	14.7	4.2252871698165	94.4972277188936	Picropodophyllin;	Lignans, neolignans and related compounds	Lignan lactones	Podophyllotoxins	449.104856314533	414.133217486397	0.75405	1	NULL
0.75_414.1332n	0.345349374779738	0.00214069142837363	1.39443595371004	MI-Fibre:MI-Control	HMDB0139003	null	C22H22O8	M-H, M+Cl	40.9	14.8	4.2252871698165	94.4972277188936	7,14-dihydroxy-6-methoxy-4,12-dimethyl-5-(3-methylbutanoyl)-10-oxo-2,9-dioxatricyclo[9.4.0.0³,⁸]pentadeca-1(11),3(8),4,6,12,14-hexaene-15-carbaldehyde	Phenylpropanoids and polyketides	Depsides and depsidones	null	449.104856314533	414.133217486397	0.75405	1	NA
0.75_414.1332n	0.345349374779738	0.00214069142837363	1.39443595371004	MI-Fibre:MI-Control	HMDB0031452	C10871	C22H22O8	M-H, M+Cl	40.9	14.7	4.22528716995376	94.4972277188936	Lignans	Lignans, neolignans and related compounds	Lignan lactones	Podophyllotoxins	449.104856314533	414.133217486397	0.75405	1	NULL
0.75_414.1332n	0.345349374779738	0.00214069142837363	1.39443595371004	MI-Fibre:MI-Control	HMDB0038861	null	C15H26O13	M-H, M+Cl	44.6	44.4	-9.95660447863077	89.2881772887427	beta-D-Xylopyranosyl-(1->3)-alpha-L-arabinofuranosyl-(1->3)-L-arabinose	null	null	null	449.104856314533	414.133217486397	0.75405	1	NA
0.75_414.1332n	0.345349374779738	0.00214069142837363	1.39443595371004	MI-Fibre:MI-Control	HMDB0034935	null	C22H22O8	M-H, M+Cl	42.1	21.2	4.22528716995376	94.4972277188936	Dulxanthone G	Organoheterocyclic compounds	Benzopyrans	1-benzopyrans	449.104856314533	414.133217486397	0.75405	1	NA
0.75_414.1332n	0.345349374779738	0.00214069142837363	1.39443595371004	MI-Fibre:MI-Control	HMDB0015310	C10874	C22H22O8	M-H, M+Cl	40.9	14.7	4.22528716995376	94.4972277188936	Podofilox	Lignans, neolignans and related compounds	Lignan lactones	Podophyllotoxins	449.104856314533	414.133217486397	0.75405	1
0.75_414.1332n	0.345349374779738	0.00214069142837363	1.39443595371004	MI-Fibre:MI-Control	HMDB0139004	null	C22H22O8	M-H, M+Cl	42	20.6	4.22528716995376	94.4972277188936	7,14-dihydroxy-15-(hydroxymethyl)-6-methoxy-4,12-dimethyl-5-(3-methylbut-2-enoyl)-2,9-dioxatricyclo[9.4.0.0³,⁸]pentadeca-1(11),3(8),4,6,12,14-hexaen-10-one	Phenylpropanoids and polyketides	Depsides and depsidones	null	449.104856314533	414.133217486397	0.75405	1	NA
0.75_414.1332n	0.345349374779738	0.00214069142837363	1.39443595371004	MI-Fibre:MI-Control	HMDB0034960	null	C22H22O8	M-H, M+Cl	42.2	21.6	4.22528716995376	94.4972277188936	Edulone A	Organoheterocyclic compounds	Naphthopyrans	Naphthopyranones	449.104856314533	414.133217486397	0.75405	1	NA
0.75_414.1332n	0.345349374779738	0.00214069142837363	1.39443595371004	MI-Fibre:MI-Control	HMDB0041223	null	C15H26O13	M-H, M+Cl	44.5	44	-9.95660447863077	89.2881772887427	a-L-Arabinofuranosyl-(1->3)-[a-L-arabinofuranosyl-(1r5)]-L-arabinose	Organic oxygen compounds	Organooxygen compounds	Carbohydrates and carbohydrate conjugates	449.104856314533	414.133217486397	0.75405	1	NA
0.75_414.1332n	0.345349374779738	0.00214069142837363	1.39443595371004	MI-Fibre:MI-Control	HMDB0034936	null	C22H22O8	M-H, M+Cl	44.1	31.1	4.22528716995376	94.4972277188936	Dulxanthone H	Organoheterocyclic compounds	Benzopyrans	1-benzopyrans	449.104856314533	414.133217486397	0.75405	1	NA
0.75_414.1332n	0.345349374779738	0.00214069142837363	1.39443595371004	MI-Fibre:MI-Control	HMDB0038860	null	C15H26O13	M-H, M+Cl	44.8	45.6	-9.95660447863077	89.2881772887427	beta-D-Xylopyranosyl-(1->5)-alpha-L-arabinofuranosyl-(1->5)-L-arabinose	null	null	null	449.104856314533	414.133217486397	0.75405	1	NA
0.75_414.1332n	0.345349374779738	0.00214069142837363	1.39443595371004	MI-Fibre:MI-Control	HMDB0038859	null	C15H26O13	M-H, M+Cl	44.7	45	-9.95660447863077	89.2881772887427	beta-D-Xylopyranosyl-(1->5)-alpha-L-arabinofuranosyl-(1->3)-L-arabinose	Organooxygen compounds	Carbohydrates and carbohydrate conjugates	Glycosyl compounds	449.104856314533	414.133217486397	0.75405	1	NA
0.75_460.2010m/z	20.2225221746825	6.42628630493891e-05	2.40918493522948	MI-Fibre:MI-Control	C14212	C14212	C29H31NO2	M+Cl	34.8	0.481	-9.18393197190332	83.8683488646511	Nafoxidine;	null	null	null	460.200975204377	NA	0.75405	1	NULL
0.75_504.1660n	2.50131095221117	0.00932259536477915	1.12155116661783	MI-Fibre:MI-Control	HMDB0129055	null	C25H28O11	M-H, M+Cl	41.5	23.5	5.72768728195997	90.4976541729903	6-{5-[(E)-2-{3,5-dihydroxy-4-[(1E)-3-methylbut-1-en-1-yl]phenyl}ethenyl]-2,4-dihydroxyphenoxy}-3,4,5-trihydroxyoxane-2-carboxylic acid	Phenylpropanoids and polyketides	Stilbenes	Stilbene glycosides	539.135293725783	504.166049402049	0.75405	1	NA
0.75_504.1660n	2.50131095221117	0.00932259536477915	1.12155116661783	MI-Fibre:MI-Control	HMDB0011729	C03661	C18H32O16	M-H, M+Cl	45.3	36.8	-5.92169876324163	96.3523623082378	1-Kestose	Organic oxygen compounds	Organooxygen compounds	Carbohydrates and carbohydrate conjugates	539.135293725783	504.166049402049	0.75405	1	NULL
0.75_504.1660n	2.50131095221117	0.00932259536477915	1.12155116661783	MI-Fibre:MI-Control	HMDB0129057	null	C25H28O11	M-H, M+Cl	41.5	23.5	5.72768728195997	90.4976541729903	6-{5-[(E)-2-{3,5-dihydroxy-4-[(1E)-3-methylbut-1-en-1-yl]phenyl}ethenyl]-2,3-dihydroxyphenoxy}-3,4,5-trihydroxyoxane-2-carboxylic acid	Phenylpropanoids and polyketides	Stilbenes	Stilbene glycosides	539.135293725783	504.166049402049	0.75405	1	NA
0.75_504.1660n	2.50131095221117	0.00932259536477915	1.12155116661783	MI-Fibre:MI-Control	C01698	C01698	C6H12O6.[C12H20O10]n	M-H, M+Cl	26.2	37.6	-5.92169876324163	NA	Galactogen;	null	null	null	539.135293725783	504.166049402049	0.75405	1	NULL
0.75_504.1660n	2.50131095221117	0.00932259536477915	1.12155116661783	MI-Fibre:MI-Control	HMDB0029937	null	C18H32O16	M-H, M+Cl	45.3	36.9	-5.92169876324163	96.3523623082378	Panose	Organic oxygen compounds	Organooxygen compounds	Carbohydrates and carbohydrate conjugates	539.135293725783	504.166049402049	0.75405	1	NA
0.75_504.1660n	2.50131095221117	0.00932259536477915	1.12155116661783	MI-Fibre:MI-Control	HMDB0011730	C08243	C18H32O16	M-H, M+Cl	45.5	37.8	-5.92169876324163	96.3523623082378	Melezitose	Organic oxygen compounds	Organooxygen compounds	Carbohydrates and carbohydrate conjugates	539.135293725783	504.166049402049	0.75405	1	NULL
0.75_504.1660n	2.50131095221117	0.00932259536477915	1.12155116661783	MI-Fibre:MI-Control	HMDB0040181	null	C18H32O16	M-H, M+Cl	45.3	36.9	-5.92169876324163	96.3523623082378	Fagopyritol A2	Organic oxygen compounds	Organooxygen compounds	Carbohydrates and carbohydrate conjugates	539.135293725783	504.166049402049	0.75405	1	NA
0.75_504.1660n	2.50131095221117	0.00932259536477915	1.12155116661783	MI-Fibre:MI-Control	C01835	C01835	C18H32O16	M-H, M+Cl	45.3	36.9	-5.92169876324163	96.3523623082378	Maltotriose; Amylotriose;	null	null	null	539.135293725783	504.166049402049	0.75405	1	map02010 ABC transporters; map04973 Carbohydrate digestion and absorption;
0.75_504.1660n	2.50131095221117	0.00932259536477915	1.12155116661783	MI-Fibre:MI-Control	HMDB0129054	null	C25H28O11	M-H, M+Cl	41.5	23.5	5.72768728195997	90.4976541729903	6-{4-[(E)-2-{3,5-dihydroxy-4-[(1E)-3-methylbut-1-en-1-yl]phenyl}ethenyl]-2,5-dihydroxyphenoxy}-3,4,5-trihydroxyoxane-2-carboxylic acid	Phenylpropanoids and polyketides	Stilbenes	Stilbene glycosides	539.135293725783	504.166049402049	0.75405	1	NA
0.75_504.1660n	2.50131095221117	0.00932259536477915	1.12155116661783	MI-Fibre:MI-Control	HMDB0001262	C01935	C18H32O16	M-H, M+Cl	45.3	36.9	-5.92169876324163	96.3523623082378	Maltotriose	Organic oxygen compounds	Organooxygen compounds	Carbohydrates and carbohydrate conjugates	539.135293725783	504.166049402049	0.75405	1	map00500 Starch and sucrose metabolism; map01100 Metabolic pathways; map02010 ABC transporters;
0.75_504.1660n	2.50131095221117	0.00932259536477915	1.12155116661783	MI-Fibre:MI-Control	HMDB0038852	C00420	C18H32O16	M-H, M+Cl	45.3	36.9	-5.92169876324163	96.3523623082378	beta-D-Galactopyranosyl-(1->4)-beta-D-galactopyranosyl-(1->4)-D-galactose	null	null	null	539.135293725783	504.166049402049	0.75405	1	NULL
0.75_504.1660n	2.50131095221117	0.00932259536477915	1.12155116661783	MI-Fibre:MI-Control	HMDB0029910	null	C18H32O16	M-H, M+Cl	45.3	36.9	-5.92169876324163	96.3523623082378	Gentiotriose	Organic oxygen compounds	Organooxygen compounds	Carbohydrates and carbohydrate conjugates	539.135293725783	504.166049402049	0.75405	1	NA
0.75_504.1660n	2.50131095221117	0.00932259536477915	1.12155116661783	MI-Fibre:MI-Control	HMDB0006857	null	C18H32O16	M-H, M+Cl	45.3	36.9	-5.92169876324163	96.3523623082378	Dextrin	Organic oxygen compounds	Organooxygen compounds	Carbohydrates and carbohydrate conjugates	539.135293725783	504.166049402049	0.75405	1	NA
0.75_504.1660n	2.50131095221117	0.00932259536477915	1.12155116661783	MI-Fibre:MI-Control	HMDB0125577	null	C25H28O11	M-H, M+Cl	43.5	33.7	5.72768728195997	90.4976541729903	6-{4-[(E)-2-{4-[(3,3-dimethyloxiran-2-yl)methyl]-3,5-dihydroxyphenyl}ethenyl]-3-hydroxyphenoxy}-3,4,5-trihydroxyoxane-2-carboxylic acid	Phenylpropanoids and polyketides	Stilbenes	Stilbene glycosides	539.135293725783	504.166049402049	0.75405	1	NA
0.75_504.1660n	2.50131095221117	0.00932259536477915	1.12155116661783	MI-Fibre:MI-Control	C08782	C08782	C25H28O11	M-H, M+Cl	42.2	27.1	5.72768728184722	90.4976541729903	Sergeolide;	null	null	null	539.135293725783	504.166049402049	0.75405	1	NULL
0.75_504.1660n	2.50131095221117	0.00932259536477915	1.12155116661783	MI-Fibre:MI-Control	HMDB0039707	null	C18H32O16	M-H, M+Cl	45.3	36.9	-5.92169876324163	96.3523623082378	alpha-D-Glucopyranosyl-(1->4)-alpha-D-glucopyranosyl-(1->6)-D-glucose	Organooxygen compounds	Carbohydrates and carbohydrate conjugates	Oligosaccharides	539.135293725783	504.166049402049	0.75405	1	NA
0.75_504.1660n	2.50131095221117	0.00932259536477915	1.12155116661783	MI-Fibre:MI-Control	C21454	C21454	C18H32O16	M-H, M+Cl	45.4	37.7	-5.92169876324163	96.3523623082378	beta-1,2-Mannotriose; beta-D-Mannopyranosyl-(1->2)-beta-D-mannopyranosyl-(1->2)-D-mannopyranose;	null	null	null	539.135293725783	504.166049402049	0.75405	1	NULL
0.75_504.1660n	2.50131095221117	0.00932259536477915	1.12155116661783	MI-Fibre:MI-Control	HMDB0038853	null	C18H32O16	M-H, M+Cl	45.5	37.8	-5.92169876324163	96.3523623082378	beta-D-Galactopyranosyl-(1->3)-beta-D-galactopyranosyl-(1->6)-D-galactose	null	null	null	539.135293725783	504.166049402049	0.75405	1	NA
0.75_504.1660n	2.50131095221117	0.00932259536477915	1.12155116661783	MI-Fibre:MI-Control	HMDB0129047	null	C25H28O11	M-H, M+Cl	41.4	22.8	5.72768728195997	90.4976541729903	3,4,5-trihydroxy-6-{2-hydroxy-4-[(E)-2-{2,3,5-trihydroxy-4-[(1E)-3-methylbut-1-en-1-yl]phenyl}ethenyl]phenoxy}oxane-2-carboxylic acid	Phenylpropanoids and polyketides	Stilbenes	Stilbene glycosides	539.135293725783	504.166049402049	0.75405	1	NA
0.75_504.1660n	2.50131095221117	0.00932259536477915	1.12155116661783	MI-Fibre:MI-Control	HMDB0039708	null	C18H32O16	M-H, M+Cl	45.5	37.8	-5.92169876324163	96.3523623082378	3-beta-Cellobiosylglucose	Organic oxygen compounds	Organooxygen compounds	Carbohydrates and carbohydrate conjugates	539.135293725783	504.166049402049	0.75405	1	NA
0.75_504.1660n	2.50131095221117	0.00932259536477915	1.12155116661783	MI-Fibre:MI-Control	C01898	C01898	C12H22O11.[C6H10O5]n-2	M-H, M+Cl	26	36.9	-5.92169876324163	NA	Cellodextrin; Cellooligosaccharide;	null	null	null	539.135293725783	504.166049402049	0.75405	1	map00500 Starch and sucrose metabolism; map01100 Metabolic pathways;
0.75_504.1660n	2.50131095221117	0.00932259536477915	1.12155116661783	MI-Fibre:MI-Control	HMDB0039704	null	C18H32O16	M-H, M+Cl	45.5	37.8	-5.92169876324163	96.3523623082378	alpha-D-Glucopyranosyl-(1->6)-alpha-D-glucopyranosyl-(1->2)-D-glucose	Organooxygen compounds	Carbohydrates and carbohydrate conjugates	Oligosaccharides	539.135293725783	504.166049402049	0.75405	1	NA
0.75_504.1660n	2.50131095221117	0.00932259536477915	1.12155116661783	MI-Fibre:MI-Control	HMDB0039706	null	C18H32O16	M-H, M+Cl	45.5	38	-5.92169876312888	96.3523623082378	4-beta-Laminaribiosylglucose	Organic oxygen compounds	Organooxygen compounds	Carbohydrates and carbohydrate conjugates	539.135293725783	504.166049402049	0.75405	1	NA
0.75_504.1660n	2.50131095221117	0.00932259536477915	1.12155116661783	MI-Fibre:MI-Control	HMDB0129063	null	C25H28O11	M-H, M+Cl	41.5	23.5	5.72768728195997	90.4976541729903	6-{4-[(E)-2-{3,5-dihydroxy-4-[(1E)-3-methylbut-1-en-1-yl]phenyl}ethenyl]-2,3-dihydroxyphenoxy}-3,4,5-trihydroxyoxane-2-carboxylic acid	Phenylpropanoids and polyketides	Stilbenes	Stilbene glycosides	539.135293725783	504.166049402049	0.75405	1	NA
0.75_504.1660n	2.50131095221117	0.00932259536477915	1.12155116661783	MI-Fibre:MI-Control	HMDB0034072	null	C18H32O16	M-H, M+Cl	45.5	37.8	-5.92169876312888	96.3523623082378	Gentianose	Organic oxygen compounds	Organooxygen compounds	Carbohydrates and carbohydrate conjugates	539.135293725783	504.166049402049	0.75405	1	NA
0.75_504.1660n	2.50131095221117	0.00932259536477915	1.12155116661783	MI-Fibre:MI-Control	HMDB0033748	null	C18H32O16	M-H, M+Cl	45.4	37.7	-5.92169876324163	96.3523623082378	Umbelliferose	Organooxygen compounds	Carbohydrates and carbohydrate conjugates	Glycosyl compounds	539.135293725783	504.166049402049	0.75405	1	NA
0.75_504.1660n	2.50131095221117	0.00932259536477915	1.12155116661783	MI-Fibre:MI-Control	HMDB0129046	null	C25H28O11	M-H, M+Cl	41.4	22.8	5.72768728195997	90.4976541729903	6-{3-[(E)-2-(3,4-dihydroxyphenyl)ethenyl]-2,5-dihydroxy-6-[(1E)-3-methylbut-1-en-1-yl]phenoxy}-3,4,5-trihydroxyoxane-2-carboxylic acid	Phenylpropanoids and polyketides	Stilbenes	Stilbene glycosides	539.135293725783	504.166049402049	0.75405	1	NA
0.75_504.1660n	2.50131095221117	0.00932259536477915	1.12155116661783	MI-Fibre:MI-Control	HMDB0006599	null	C18H32O16	M-H, M+Cl	45.5	38	-5.92169876312888	96.3523623082378	3-Galactosyllactose	Organic oxygen compounds	Organooxygen compounds	Carbohydrates and carbohydrate conjugates	539.135293725783	504.166049402049	0.75405	1	NA
0.75_504.1660n	2.50131095221117	0.00932259536477915	1.12155116661783	MI-Fibre:MI-Control	HMDB0129041	null	C25H28O11	M-H, M+Cl	42.9	30.6	5.72768728195997	90.4976541729903	6-{4-[(E)-2-{3,5-dihydroxy-4-[(1E)-3-hydroxy-3-methylbut-1-en-1-yl]phenyl}ethenyl]-2-hydroxyphenoxy}-3,4,5-trihydroxyoxane-2-carboxylic acid	Phenylpropanoids and polyketides	Stilbenes	Stilbene glycosides	539.135293725783	504.166049402049	0.75405	1	NA
0.75_504.1660n	2.50131095221117	0.00932259536477915	1.12155116661783	MI-Fibre:MI-Control	HMDB0029922	null	C18H32O16	M-H, M+Cl	45.5	37.8	-5.92169876324163	96.3523623082378	Galactotriose	Organic oxygen compounds	Organooxygen compounds	Carbohydrates and carbohydrate conjugates	539.135293725783	504.166049402049	0.75405	1	NA
0.75_504.1660n	2.50131095221117	0.00932259536477915	1.12155116661783	MI-Fibre:MI-Control	C12410	C12410	C25H28O11	M-H, M+Cl	42.8	30.2	5.72768728195997	90.4976541729903	Urdamycinone F;	null	null	null	539.135293725783	504.166049402049	0.75405	1
0.75_504.1660n	2.50131095221117	0.00932259536477915	1.12155116661783	MI-Fibre:MI-Control	C01935	C01935	C12H22O11.[C6H10O5]n-2	M-H, M+Cl	26	36.9	-5.92169876324163	NA	Maltodextrin; Maltodextrin(n); Maltodextrin(n-2); n+2 Maltodextrin; Linear maltodextrin; Maltooligosaccharide;	Organic oxygen compounds	Organooxygen compounds	Carbohydrates and carbohydrate conjugates	539.135293725783	504.166049402049	0.75405	1	map00500 Starch and sucrose metabolism; map01100 Metabolic pathways; map02010 ABC transporters;
0.75_504.1660n	2.50131095221117	0.00932259536477915	1.12155116661783	MI-Fibre:MI-Control	C00883	C00883	C18H32O16	M-H, M+Cl	45.4	37.6	-5.92169876324163	96.3523623082378	Galactomannan; Galactomannoglycan;	null	null	null	539.135293725783	504.166049402049	0.75405	1	NULL
0.75_504.1660n	2.50131095221117	0.00932259536477915	1.12155116661783	MI-Fibre:MI-Control	C08251	C08251	C18H32O16	M-H, M+Cl	45.4	37.7	-5.92169876324163	96.3523623082378	Umbelliferose; beta-D-Fructofuranosyl 2-O-alpha-D-galactopyranosyl-beta-D-glucopyranoside;	null	null	null	539.135293725783	504.166049402049	0.75405	1	NULL
0.75_504.1660n	2.50131095221117	0.00932259536477915	1.12155116661783	MI-Fibre:MI-Control	C00713	C00713	C18H32O16	M-H, M+Cl	45.3	36.9	-5.92169876324163	96.3523623082378	Panose;	null	null	null	539.135293725783	504.166049402049	0.75405	1	NULL
0.75_504.1660n	2.50131095221117	0.00932259536477915	1.12155116661783	MI-Fibre:MI-Control	C00771	C00771	C12H22O11.[C6H10O5]n	M-H, M+Cl	26.2	37.8	-5.92169876324163	NA	Laminarin; Laminaran;	null	null	null	539.135293725783	504.166049402049	0.75405	1	NULL
0.75_504.1660n	2.50131095221117	0.00932259536477915	1.12155116661783	MI-Fibre:MI-Control	HMDB0125560	null	C25H28O11	M-H, M+Cl	41.5	23.4	5.72768728195997	90.4976541729903	6-{4-[(E)-2-[3,5-dihydroxy-4-(3-methylbut-2-en-1-yl)phenyl]ethenyl]-3,5-dihydroxyphenoxy}-3,4,5-trihydroxyoxane-2-carboxylic acid	Phenylpropanoids and polyketides	Stilbenes	Stilbene glycosides	539.135293725783	504.166049402049	0.75405	1	NA
0.75_504.1660n	2.50131095221117	0.00932259536477915	1.12155116661783	MI-Fibre:MI-Control	HMDB0125552	null	C25H28O11	M-H, M+Cl	41.3	22.7	5.72768728195997	90.4976541729903	6-{6-[(E)-2-(2,4-dihydroxyphenyl)ethenyl]-2,4-dihydroxy-3-(3-methylbut-2-en-1-yl)phenoxy}-3,4,5-trihydroxyoxane-2-carboxylic acid	Phenylpropanoids and polyketides	Stilbenes	Stilbene glycosides	539.135293725783	504.166049402049	0.75405	1	NA
0.75_504.1660n	2.50131095221117	0.00932259536477915	1.12155116661783	MI-Fibre:MI-Control	C00420	C00420	C12H22O11.[C6H10O5]n	M-H, M+Cl	26	36.9	-5.92169876324163	NA	Polysaccharide; Glycan; Polyglycose;	null	null	null	539.135293725783	504.166049402049	0.75405	1	NULL
0.75_504.1660n	2.50131095221117	0.00932259536477915	1.12155116661783	MI-Fibre:MI-Control	HMDB0129042	null	C25H28O11	M-H, M+Cl	42.9	30.6	5.72768728195997	90.4976541729903	6-{5-[(E)-2-{3,5-dihydroxy-4-[(1E)-3-hydroxy-3-methylbut-1-en-1-yl]phenyl}ethenyl]-2-hydroxyphenoxy}-3,4,5-trihydroxyoxane-2-carboxylic acid	Phenylpropanoids and polyketides	Stilbenes	Stilbene glycosides	539.135293725783	504.166049402049	0.75405	1	NA
0.75_504.1660n	2.50131095221117	0.00932259536477915	1.12155116661783	MI-Fibre:MI-Control	HMDB0129058	null	C25H28O11	M-H, M+Cl	41.4	22.9	5.72768728195997	90.4976541729903	3,4,5-trihydroxy-6-{3-hydroxy-2-[(1E)-3-methylbut-1-en-1-yl]-5-[(E)-2-(3,4,5-trihydroxyphenyl)ethenyl]phenoxy}oxane-2-carboxylic acid	Phenylpropanoids and polyketides	Stilbenes	Stilbene glycosides	539.135293725783	504.166049402049	0.75405	1	NA
0.75_504.1660n	2.50131095221117	0.00932259536477915	1.12155116661783	MI-Fibre:MI-Control	HMDB0039703	null	C18H32O16	M-H, M+Cl	45.5	37.8	-5.92169876324163	96.3523623082378	3-beta-Gentiobiosylglucose	Organic oxygen compounds	Organooxygen compounds	Carbohydrates and carbohydrate conjugates	539.135293725783	504.166049402049	0.75405	1	NA
0.75_504.1660n	2.50131095221117	0.00932259536477915	1.12155116661783	MI-Fibre:MI-Control	HMDB0129059	null	C25H28O11	M-H, M+Cl	41.5	23.5	5.72768728195997	90.4976541729903	6-{4-[(E)-2-{3,5-dihydroxy-4-[(1E)-3-methylbut-1-en-1-yl]phenyl}ethenyl]-2,6-dihydroxyphenoxy}-3,4,5-trihydroxyoxane-2-carboxylic acid	Phenylpropanoids and polyketides	Stilbenes	Stilbene glycosides	539.135293725783	504.166049402049	0.75405	1	NA
0.75_504.1660n	2.50131095221117	0.00932259536477915	1.12155116661783	MI-Fibre:MI-Control	HMDB0129045	null	C25H28O11	M-H, M+Cl	41.4	22.8	5.72768728195997	90.4976541729903	6-{6-[(E)-2-(3,4-dihydroxyphenyl)ethenyl]-2,4-dihydroxy-3-[(1E)-3-methylbut-1-en-1-yl]phenoxy}-3,4,5-trihydroxyoxane-2-carboxylic acid	Phenylpropanoids and polyketides	Stilbenes	Stilbene glycosides	539.135293725783	504.166049402049	0.75405	1	NA
0.75_504.1660n	2.50131095221117	0.00932259536477915	1.12155116661783	MI-Fibre:MI-Control	C08243	C08243	C18H32O16	M-H, M+Cl	45.5	37.8	-5.92169876324163	96.3523623082378	Melezitose;	Organic oxygen compounds	Organooxygen compounds	Carbohydrates and carbohydrate conjugates	539.135293725783	504.166049402049	0.75405	1	NULL
0.75_504.1660n	2.50131095221117	0.00932259536477915	1.12155116661783	MI-Fibre:MI-Control	C21335	C21335	C12H22O11.[C6H10O5]n-2	M-H, M+Cl	26.2	37.7	-5.92169876324163	NA	1,2-beta-Oligomannan; 1,2-beta-D-Mannooligosaccharide; [(1->2)-beta-D-Mannosyl]n;	null	null	null	539.135293725783	504.166049402049	0.75405	1	NULL
0.75_504.1660n	2.50131095221117	0.00932259536477915	1.12155116661783	MI-Fibre:MI-Control	HMDB0129048	null	C25H28O11	M-H, M+Cl	41.4	22.8	5.72768728195997	90.4976541729903	3,4,5-trihydroxy-6-{2-hydroxy-5-[(E)-2-{2,3,5-trihydroxy-4-[(1E)-3-methylbut-1-en-1-yl]phenyl}ethenyl]phenoxy}oxane-2-carboxylic acid	Phenylpropanoids and polyketides	Stilbenes	Stilbene glycosides	539.135293725783	504.166049402049	0.75405	1	NA
0.75_504.1660n	2.50131095221117	0.00932259536477915	1.12155116661783	MI-Fibre:MI-Control	C07283	C07283	C12H22O10.[C6H10O6]n	M-H, M+Cl	26.2	37.8	-5.92169876324163	NA	(1->3)-beta-D-Galactopyranans; (1->3)-beta-D-Galactans;	null	null	null	539.135293725783	504.166049402049	0.75405	1	NULL
0.75_504.1660n	2.50131095221117	0.00932259536477915	1.12155116661783	MI-Fibre:MI-Control	HMDB0125568	null	C25H28O11	M-H, M+Cl	41.5	23.4	5.72768728195997	90.4976541729903	6-{4-[(E)-2-[3,5-dihydroxy-4-(3-methylbut-2-en-1-yl)phenyl]ethenyl]-2,3-dihydroxyphenoxy}-3,4,5-trihydroxyoxane-2-carboxylic acid	Phenylpropanoids and polyketides	Stilbenes	Stilbene glycosides	539.135293725783	504.166049402049	0.75405	1	NA
0.75_504.1660n	2.50131095221117	0.00932259536477915	1.12155116661783	MI-Fibre:MI-Control	C08239	C08239	C18H32O16	M-H, M+Cl	45.5	37.8	-5.92169876324163	96.3523623082378	Gentianose; beta-D-Fructofuranosyl O-beta-D-glucopyranosyl-(1-6)-alpha-D-glucopyranoside;	null	null	null	539.135293725783	504.166049402049	0.75405	1	NULL
0.75_504.1660n	2.50131095221117	0.00932259536477915	1.12155116661783	MI-Fibre:MI-Control	HMDB0125554	null	C25H28O11	M-H, M+Cl	41.3	22.7	5.72768728195997	90.4976541729903	3,4,5-trihydroxy-6-{3-hydroxy-4-[(E)-2-[2,3,5-trihydroxy-4-(3-methylbut-2-en-1-yl)phenyl]ethenyl]phenoxy}oxane-2-carboxylic acid	Phenylpropanoids and polyketides	Stilbenes	Stilbene glycosides	539.135293725783	504.166049402049	0.75405	1	NA
0.75_504.1660n	2.50131095221117	0.00932259536477915	1.12155116661783	MI-Fibre:MI-Control	HMDB0129062	null	C25H28O11	M-H, M+Cl	41.4	22.9	5.72768728195997	90.4976541729903	3,4,5-trihydroxy-6-{3-hydroxy-2-[(1E)-3-methylbut-1-en-1-yl]-5-[(E)-2-(2,3,4-trihydroxyphenyl)ethenyl]phenoxy}oxane-2-carboxylic acid	Phenylpropanoids and polyketides	Stilbenes	Stilbene glycosides	539.135293725783	504.166049402049	0.75405	1	NA
0.75_504.1660n	2.50131095221117	0.00932259536477915	1.12155116661783	MI-Fibre:MI-Control	C00492	C00492	C18H32O16	M-H, M+Cl	45.5	37.8	-5.92169876324163	96.3523623082378	Raffinose; Melitose; Melitriose; Gossypose; 6G-alpha-D-galactosylsucrose;	null	null	null	539.135293725783	504.166049402049	0.75405	1	map00052 Galactose metabolism; map02010 ABC transporters;
0.75_504.1660n	2.50131095221117	0.00932259536477915	1.12155116661783	MI-Fibre:MI-Control	HMDB0129053	null	C25H28O11	M-H, M+Cl	41.4	22.9	5.72768728195997	90.4976541729903	3,4,5-trihydroxy-6-{3-hydroxy-2-[(1E)-3-methylbut-1-en-1-yl]-5-[(E)-2-(2,4,5-trihydroxyphenyl)ethenyl]phenoxy}oxane-2-carboxylic acid	Phenylpropanoids and polyketides	Stilbenes	Stilbene glycosides	539.135293725783	504.166049402049	0.75405	1	NA
0.75_504.1660n	2.50131095221117	0.00932259536477915	1.12155116661783	MI-Fibre:MI-Control	HMDB0129049	null	C25H28O11	M-H, M+Cl	41.4	22.8	5.72768728195997	90.4976541729903	6-{5-[(E)-2-(3,4-dihydroxyphenyl)ethenyl]-3,4-dihydroxy-2-[(1E)-3-methylbut-1-en-1-yl]phenoxy}-3,4,5-trihydroxyoxane-2-carboxylic acid	Phenylpropanoids and polyketides	Stilbenes	Stilbene glycosides	539.135293725783	504.166049402049	0.75405	1	NA
0.75_504.1660n	2.50131095221117	0.00932259536477915	1.12155116661783	MI-Fibre:MI-Control	C06219	C06219	C18H32O16	M-H, M+Cl	45.3	36.9	-5.92169876324163	96.3523623082378	Cellotriose;	null	null	null	539.135293725783	504.166049402049	0.75405	1	NULL
0.75_504.1660n	2.50131095221117	0.00932259536477915	1.12155116661783	MI-Fibre:MI-Control	C06215	C06215	C12H22O11.[C6H10O5]n	M-H, M+Cl	26.2	37.7	-5.92169876324163	NA	Levan; (2,6-beta-D-Fructosyl)n; Levan n; 2,6-beta-D-Fructan; (2,6-beta-D-Fructosyl)n+1;	null	null	null	539.135293725783	504.166049402049	0.75405	1	map00500 Starch and sucrose metabolism;
0.75_504.1660n	2.50131095221117	0.00932259536477915	1.12155116661783	MI-Fibre:MI-Control	HMDB0029929	null	C18H32O16	M-H, M+Cl	45.4	37.6	-5.92169876324163	96.3523623082378	6-O-Glucosylmaltose	Organic oxygen compounds	Organooxygen compounds	Carbohydrates and carbohydrate conjugates	539.135293725783	504.166049402049	0.75405	1	NA
0.75_504.1660n	2.50131095221117	0.00932259536477915	1.12155116661783	MI-Fibre:MI-Control	C17207	C17207	C12H22O11.[C6H10O5]n-2	M-H, M+Cl	26	36.9	-5.92169876324163	NA	1,4-beta-D-Mannooligosaccharide; [(1->4)-beta-D-Mannosyl]n;	null	null	null	539.135293725783	504.166049402049	0.75405	1	NULL
0.75_504.1660n	2.50131095221117	0.00932259536477915	1.12155116661783	MI-Fibre:MI-Control	HMDB0125572	null	C25H28O11	M-H, M+Cl	41.3	22.7	5.72768728184722	90.4976541729903	6-(4-{3-[3,5-dihydroxy-4-(3-methylbut-2-en-1-yl)phenyl]oxiran-2-yl}-3-hydroxyphenoxy)-3,4,5-trihydroxyoxane-2-carboxylic acid	Phenylpropanoids and polyketides	Stilbenes	Stilbene glycosides	539.135293725783	504.166049402049	0.75405	1	NA
0.75_504.1660n	2.50131095221117	0.00932259536477915	1.12155116661783	MI-Fibre:MI-Control	HMDB0125566	null	C25H28O11	M-H, M+Cl	41.5	23.4	5.72768728195997	90.4976541729903	6-{3-[(E)-2-[3,5-dihydroxy-4-(3-methylbut-2-en-1-yl)phenyl]ethenyl]-2,6-dihydroxyphenoxy}-3,4,5-trihydroxyoxane-2-carboxylic acid	Phenylpropanoids and polyketides	Stilbenes	Stilbene glycosides	539.135293725783	504.166049402049	0.75405	1	NA
0.75_504.1660n	2.50131095221117	0.00932259536477915	1.12155116661783	MI-Fibre:MI-Control	HMDB0129066	null	C25H28O11	M-H, M+Cl	41.4	22.9	5.72768728195997	90.4976541729903	6-{5-[3-(3,4-dihydroxyphenyl)oxiran-2-yl]-3-hydroxy-2-[(1E)-3-methylbut-1-en-1-yl]phenoxy}-3,4,5-trihydroxyoxane-2-carboxylic acid	Phenylpropanoids and polyketides	Stilbenes	Stilbene glycosides	539.135293725783	504.166049402049	0.75405	1	NA
0.75_504.1660n	2.50131095221117	0.00932259536477915	1.12155116661783	MI-Fibre:MI-Control	HMDB0125567	null	C25H28O11	M-H, M+Cl	41.3	22.7	5.72768728195997	90.4976541729903	3,4,5-trihydroxy-6-[3-hydroxy-2-(3-methylbut-2-en-1-yl)-5-[(E)-2-(2,3,4-trihydroxyphenyl)ethenyl]phenoxy]oxane-2-carboxylic acid	Phenylpropanoids and polyketides	Stilbenes	Stilbene glycosides	539.135293725783	504.166049402049	0.75405	1	NA
0.75_504.1660n	2.50131095221117	0.00932259536477915	1.12155116661783	MI-Fibre:MI-Control	HMDB0129067	null	C25H28O11	M-H, M+Cl	41.4	22.9	5.72768728195997	90.4976541729903	6-[4-(3-{3,5-dihydroxy-4-[(1E)-3-methylbut-1-en-1-yl]phenyl}oxiran-2-yl)-2-hydroxyphenoxy]-3,4,5-trihydroxyoxane-2-carboxylic acid	Phenylpropanoids and polyketides	Stilbenes	Stilbene glycosides	539.135293725783	504.166049402049	0.75405	1	NA
0.75_504.1660n	2.50131095221117	0.00932259536477915	1.12155116661783	MI-Fibre:MI-Control	HMDB0125558	null	C25H28O11	M-H, M+Cl	41.5	23.4	5.72768728195997	90.4976541729903	6-{2-[(E)-2-[3,5-dihydroxy-4-(3-methylbut-2-en-1-yl)phenyl]ethenyl]-3,5-dihydroxyphenoxy}-3,4,5-trihydroxyoxane-2-carboxylic acid	Phenylpropanoids and polyketides	Stilbenes	Stilbene glycosides	539.135293725783	504.166049402049	0.75405	1	NA
0.75_504.1660n	2.50131095221117	0.00932259536477915	1.12155116661783	MI-Fibre:MI-Control	C02160	C02160	C18H32O16	M-H, M+Cl	45.3	36.9	-5.92169876324163	96.3523623082378	Isomaltotriose;	null	null	null	539.135293725783	504.166049402049	0.75405	1	map02010 ABC transporters;
0.75_504.1660n	2.50131095221117	0.00932259536477915	1.12155116661783	MI-Fibre:MI-Control	HMDB0129061	null	C25H28O11	M-H, M+Cl	41.5	23.5	5.72768728195997	90.4976541729903	6-{6-[(E)-2-{3,5-dihydroxy-4-[(1E)-3-methylbut-1-en-1-yl]phenyl}ethenyl]-2,3-dihydroxyphenoxy}-3,4,5-trihydroxyoxane-2-carboxylic acid	Phenylpropanoids and polyketides	Stilbenes	Stilbene glycosides	539.135293725783	504.166049402049	0.75405	1	NA
0.75_504.1660n	2.50131095221117	0.00932259536477915	1.12155116661783	MI-Fibre:MI-Control	HMDB0038851	null	C18H32O16	M-H, M+Cl	45.5	37.8	-5.92169876324163	96.3523623082378	beta-D-Galactopyranosyl-(1->2)-[beta-D-galactopyranosyl-(1->4)]-D-galactose	null	null	null	539.135293725783	504.166049402049	0.75405	1	NA
0.75_504.1660n	2.50131095221117	0.00932259536477915	1.12155116661783	MI-Fibre:MI-Control	HMDB0125556	null	C25H28O11	M-H, M+Cl	41.3	22.7	5.72768728195997	90.4976541729903	6-{5-[(E)-2-(2,4-dihydroxyphenyl)ethenyl]-3,4-dihydroxy-2-(3-methylbut-2-en-1-yl)phenoxy}-3,4,5-trihydroxyoxane-2-carboxylic acid	Phenylpropanoids and polyketides	Stilbenes	Stilbene glycosides	539.135293725783	504.166049402049	0.75405	1	NA
0.75_504.1660n	2.50131095221117	0.00932259536477915	1.12155116661783	MI-Fibre:MI-Control	HMDB0125553	null	C25H28O11	M-H, M+Cl	41.3	22.7	5.72768728195997	90.4976541729903	6-{3-[(E)-2-(2,4-dihydroxyphenyl)ethenyl]-2,5-dihydroxy-6-(3-methylbut-2-en-1-yl)phenoxy}-3,4,5-trihydroxyoxane-2-carboxylic acid	Phenylpropanoids and polyketides	Stilbenes	Stilbene glycosides	539.135293725783	504.166049402049	0.75405	1	NA
0.75_504.1660n	2.50131095221117	0.00932259536477915	1.12155116661783	MI-Fibre:MI-Control	HMDB0125562	null	C25H28O11	M-H, M+Cl	41.3	22.7	5.72768728195997	90.4976541729903	3,4,5-trihydroxy-6-[3-hydroxy-2-(3-methylbut-2-en-1-yl)-5-[(E)-2-(2,4,5-trihydroxyphenyl)ethenyl]phenoxy]oxane-2-carboxylic acid	Phenylpropanoids and polyketides	Stilbenes	Stilbene glycosides	539.135293725783	504.166049402049	0.75405	1	NA
0.75_504.1660n	2.50131095221117	0.00932259536477915	1.12155116661783	MI-Fibre:MI-Control	HMDB0125573	null	C25H28O11	M-H, M+Cl	41.3	22.7	5.72768728184722	90.4976541729903	6-(2-{3-[3,5-dihydroxy-4-(3-methylbut-2-en-1-yl)phenyl]oxiran-2-yl}-5-hydroxyphenoxy)-3,4,5-trihydroxyoxane-2-carboxylic acid	Phenylpropanoids and polyketides	Stilbenes	Stilbene glycosides	539.135293725783	504.166049402049	0.75405	1	NA
0.75_504.1660n	2.50131095221117	0.00932259536477915	1.12155116661783	MI-Fibre:MI-Control	HMDB0029921	null	C18H32O16	M-H, M+Cl	45.5	37.8	-5.92169876324163	96.3523623082378	Neokestose	Organooxygen compounds	Carbohydrates and carbohydrate conjugates	Oligosaccharides	539.135293725783	504.166049402049	0.75405	1	NA
0.75_504.1660n	2.50131095221117	0.00932259536477915	1.12155116661783	MI-Fibre:MI-Control	HMDB0003213	null	C18H32O16	M-H, M+Cl	45.5	37.8	-5.92169876312888	96.3523623082378	Raffinose	Organic oxygen compounds	Organooxygen compounds	Carbohydrates and carbohydrate conjugates	539.135293725783	504.166049402049	0.75405	1	NA
0.75_504.1660n	2.50131095221117	0.00932259536477915	1.12155116661783	MI-Fibre:MI-Control	HMDB0125563	null	C25H28O11	M-H, M+Cl	41.5	23.4	5.72768728195997	90.4976541729903	6-{4-[(E)-2-[3,5-dihydroxy-4-(3-methylbut-2-en-1-yl)phenyl]ethenyl]-2,5-dihydroxyphenoxy}-3,4,5-trihydroxyoxane-2-carboxylic acid	Phenylpropanoids and polyketides	Stilbenes	Stilbene glycosides	539.135293725783	504.166049402049	0.75405	1	NA
0.75_504.1660n	2.50131095221117	0.00932259536477915	1.12155116661783	MI-Fibre:MI-Control	HMDB0129073	null	C25H28O11	M-H, M+Cl	42.5	28.6	5.72768728195997	90.4976541729903	6-{5-[(E)-2-(3,4-dihydroxyphenyl)ethenyl]-3-hydroxy-2-[3-(propan-2-yl)oxiran-2-yl]phenoxy}-3,4,5-trihydroxyoxane-2-carboxylic acid	Phenylpropanoids and polyketides	Stilbenes	Stilbene glycosides	539.135293725783	504.166049402049	0.75405	1	NA
0.75_504.1660n	2.50131095221117	0.00932259536477915	1.12155116661783	MI-Fibre:MI-Control	HMDB0129075	null	C25H28O11	M-H, M+Cl	42.5	28.6	5.72768728195997	90.4976541729903	6-{5-[(E)-2-{3,5-dihydroxy-4-[3-(propan-2-yl)oxiran-2-yl]phenyl}ethenyl]-2-hydroxyphenoxy}-3,4,5-trihydroxyoxane-2-carboxylic acid	Phenylpropanoids and polyketides	Stilbenes	Stilbene glycosides	539.135293725783	504.166049402049	0.75405	1	NA
0.75_504.1660n	2.50131095221117	0.00932259536477915	1.12155116661783	MI-Fibre:MI-Control	HMDB0125569	null	C25H28O11	M-H, M+Cl	41.5	23.4	5.72768728195997	90.4976541729903	6-{6-[(E)-2-[3,5-dihydroxy-4-(3-methylbut-2-en-1-yl)phenyl]ethenyl]-2,3-dihydroxyphenoxy}-3,4,5-trihydroxyoxane-2-carboxylic acid	Phenylpropanoids and polyketides	Stilbenes	Stilbene glycosides	539.135293725783	504.166049402049	0.75405	1	NA
0.75_504.1660n	2.50131095221117	0.00932259536477915	1.12155116661783	MI-Fibre:MI-Control	HMDB0125559	null	C25H28O11	M-H, M+Cl	41.3	22.7	5.72768728195997	90.4976541729903	3,4,5-trihydroxy-6-[3-hydroxy-2-(3-methylbut-2-en-1-yl)-5-[(E)-2-(2,4,6-trihydroxyphenyl)ethenyl]phenoxy]oxane-2-carboxylic acid	Phenylpropanoids and polyketides	Stilbenes	Stilbene glycosides	539.135293725783	504.166049402049	0.75405	1	NA
0.75_504.1660n	2.50131095221117	0.00932259536477915	1.12155116661783	MI-Fibre:MI-Control	HMDB0125555	null	C25H28O11	M-H, M+Cl	41.3	22.7	5.72768728195997	90.4976541729903	3,4,5-trihydroxy-6-{5-hydroxy-2-[(E)-2-[2,3,5-trihydroxy-4-(3-methylbut-2-en-1-yl)phenyl]ethenyl]phenoxy}oxane-2-carboxylic acid	Phenylpropanoids and polyketides	Stilbenes	Stilbene glycosides	539.135293725783	504.166049402049	0.75405	1	NA
0.75_504.1660n	2.50131095221117	0.00932259536477915	1.12155116661783	MI-Fibre:MI-Control	HMDB0041948	null	C18H32O16	M-H, M+Cl	45.3	37	-5.92169876324163	96.3523623082378	Nephritogenoside	Lipids and lipid-like molecules	Fatty Acyls	Fatty acyl glycosides	539.135293725783	504.166049402049	0.75405	1	NA
0.75_504.1660n	2.50131095221117	0.00932259536477915	1.12155116661783	MI-Fibre:MI-Control	C02493	C02493	C12H22O11.[C6H10O5]	M-H, M+Cl	26	36.9	-5.92169876324163	NA	1,6-beta-D-Glucan;	null	null	null	539.135293725783	504.166049402049	0.75405	1	NULL
0.75_504.1660n	2.50131095221117	0.00932259536477915	1.12155116661783	MI-Fibre:MI-Control	HMDB0129064	null	C25H28O11	M-H, M+Cl	41.5	23.5	5.72768728195997	90.4976541729903	6-{3-[(E)-2-{3,5-dihydroxy-4-[(1E)-3-methylbut-1-en-1-yl]phenyl}ethenyl]-2,6-dihydroxyphenoxy}-3,4,5-trihydroxyoxane-2-carboxylic acid	Phenylpropanoids and polyketides	Stilbenes	Stilbene glycosides	539.135293725783	504.166049402049	0.75405	1	NA
0.75_504.1660n	2.50131095221117	0.00932259536477915	1.12155116661783	MI-Fibre:MI-Control	HMDB0003539	null	C18H32O16	M-H, M+Cl	45.5	37.8	-5.92169876324163	96.3523623082378	Levan	Organic oxygen compounds	Organooxygen compounds	Carbohydrates and carbohydrate conjugates	539.135293725783	504.166049402049	0.75405	1	NA
0.75_504.1660n	2.50131095221117	0.00932259536477915	1.12155116661783	MI-Fibre:MI-Control	C04417	C04417	C12H22O11.[C6H10O5]n	M-H, M+Cl	26	36.9	-5.92169876324163	NA	6-alpha-D-(1,4-alpha-D-Glucano)-glucan;	null	null	null	539.135293725783	504.166049402049	0.75405	1	NULL
0.75_504.1660n	2.50131095221117	0.00932259536477915	1.12155116661783	MI-Fibre:MI-Control	HMDB0125571	null	C25H28O11	M-H, M+Cl	41.3	22.7	5.72768728184722	90.4976541729903	6-{5-[3-(2,4-dihydroxyphenyl)oxiran-2-yl]-3-hydroxy-2-(3-methylbut-2-en-1-yl)phenoxy}-3,4,5-trihydroxyoxane-2-carboxylic acid	Phenylpropanoids and polyketides	Stilbenes	Stilbene glycosides	539.135293725783	504.166049402049	0.75405	1	NA
0.75_504.1660n	2.50131095221117	0.00932259536477915	1.12155116661783	MI-Fibre:MI-Control	HMDB0035322	null	C18H32O16	M-H, M+Cl	45.3	37	-5.92169876324163	96.3523623082378	Fagopyritol B2	Organic oxygen compounds	Organooxygen compounds	Carbohydrates and carbohydrate conjugates	539.135293725783	504.166049402049	0.75405	1	NA
0.75_504.1660n	2.50131095221117	0.00932259536477915	1.12155116661783	MI-Fibre:MI-Control	HMDB0040984	null	C18H32O16	M-H, M+Cl	45.4	37.7	-5.92169876324163	96.3523623082378	Sophorotriose	Organic oxygen compounds	Organooxygen compounds	Carbohydrates and carbohydrate conjugates	539.135293725783	504.166049402049	0.75405	1	NA
0.75_504.1660n	2.50131095221117	0.00932259536477915	1.12155116661783	MI-Fibre:MI-Control	HMDB0125576	null	C25H28O11	M-H, M+Cl	43.5	33.7	5.72768728195997	90.4976541729903	6-{5-[(E)-2-(2,4-dihydroxyphenyl)ethenyl]-2-[(3,3-dimethyloxiran-2-yl)methyl]-3-hydroxyphenoxy}-3,4,5-trihydroxyoxane-2-carboxylic acid	Phenylpropanoids and polyketides	Stilbenes	Stilbene glycosides	539.135293725783	504.166049402049	0.75405	1	NA
0.75_504.1660n	2.50131095221117	0.00932259536477915	1.12155116661783	MI-Fibre:MI-Control	HMDB0129082	null	C25H28O11	M-H, M+Cl	42.9	30.7	5.72768728195997	90.4976541729903	6-{5-[(E)-2-{3,5-dihydroxy-4-[(1E)-4-hydroxy-3-methylbut-1-en-1-yl]phenyl}ethenyl]-2-hydroxyphenoxy}-3,4,5-trihydroxyoxane-2-carboxylic acid	Phenylpropanoids and polyketides	Stilbenes	Stilbene glycosides	539.135293725783	504.166049402049	0.75405	1	NA
0.75_504.1660n	2.50131095221117	0.00932259536477915	1.12155116661783	MI-Fibre:MI-Control	HMDB0129080	null	C25H28O11	M-H, M+Cl	42.9	30.7	5.72768728195997	90.4976541729903	6-{5-[(E)-2-(3,4-dihydroxyphenyl)ethenyl]-3-hydroxy-2-[(1E)-4-hydroxy-3-methylbut-1-en-1-yl]phenoxy}-3,4,5-trihydroxyoxane-2-carboxylic acid	Phenylpropanoids and polyketides	Stilbenes	Stilbene glycosides	539.135293725783	504.166049402049	0.75405	1	NA
0.75_504.1660n	2.50131095221117	0.00932259536477915	1.12155116661783	MI-Fibre:MI-Control	HMDB0029930	null	C18H32O16	M-H, M+Cl	45.5	37.8	-5.92169876324163	96.3523623082378	beta-D-Fructofuranosyl alpha-D-glucopyranosyl-(1->4)-D-glucopyranoside	Organooxygen compounds	Carbohydrates and carbohydrate conjugates	Glycosyl compounds	539.135293725783	504.166049402049	0.75405	1	NA
0.75_504.1660n	2.50131095221117	0.00932259536477915	1.12155116661783	MI-Fibre:MI-Control	HMDB0060468	C05404	C18H32O16	M-H, M+Cl	45.3	36.9	-5.92169876324163	96.3523623082378	D-Gal alpha 1->6D-Gal alpha 1->6D-Glucose	Organic oxygen compounds	Organooxygen compounds	Carbohydrates and carbohydrate conjugates	539.135293725783	504.166049402049	0.75405	1	map00052 Galactose metabolism;
0.75_504.1660n	2.50131095221117	0.00932259536477915	1.12155116661783	MI-Fibre:MI-Control	HMDB0125564	null	C25H28O11	M-H, M+Cl	41.5	23.4	5.72768728195997	90.4976541729903	6-{2-[(E)-2-[3,5-dihydroxy-4-(3-methylbut-2-en-1-yl)phenyl]ethenyl]-4,5-dihydroxyphenoxy}-3,4,5-trihydroxyoxane-2-carboxylic acid	Phenylpropanoids and polyketides	Stilbenes	Stilbene glycosides	539.135293725783	504.166049402049	0.75405	1	NA
0.75_504.1660n	2.50131095221117	0.00932259536477915	1.12155116661783	MI-Fibre:MI-Control	HMDB0129040	null	C25H28O11	M-H, M+Cl	42.9	30.6	5.72768728195997	90.4976541729903	6-{5-[(E)-2-(3,4-dihydroxyphenyl)ethenyl]-3-hydroxy-2-[(1E)-3-hydroxy-3-methylbut-1-en-1-yl]phenoxy}-3,4,5-trihydroxyoxane-2-carboxylic acid	Phenylpropanoids and polyketides	Stilbenes	Stilbene glycosides	539.135293725783	504.166049402049	0.75405	1	NA
0.75_504.1660n	2.50131095221117	0.00932259536477915	1.12155116661783	MI-Fibre:MI-Control	HMDB0125578	null	C25H28O11	M-H, M+Cl	43.5	33.7	5.72768728195997	90.4976541729903	6-{2-[(E)-2-{4-[(3,3-dimethyloxiran-2-yl)methyl]-3,5-dihydroxyphenyl}ethenyl]-5-hydroxyphenoxy}-3,4,5-trihydroxyoxane-2-carboxylic acid	Phenylpropanoids and polyketides	Stilbenes	Stilbene glycosides	539.135293725783	504.166049402049	0.75405	1	NA
0.75_504.1660n	2.50131095221117	0.00932259536477915	1.12155116661783	MI-Fibre:MI-Control	HMDB0033673	null	C18H32O16	M-H, M+Cl	45.5	37.8	-5.92169876324163	96.3523623082378	6-Kestose	Organic oxygen compounds	Organooxygen compounds	Carbohydrates and carbohydrate conjugates	539.135293725783	504.166049402049	0.75405	1	NA
0.75_504.1660n	2.50131095221117	0.00932259536477915	1.12155116661783	MI-Fibre:MI-Control	HMDB0129052	null	C25H28O11	M-H, M+Cl	41.5	23.5	5.72768728195997	90.4976541729903	6-{2-[(E)-2-{3,5-dihydroxy-4-[(1E)-3-methylbut-1-en-1-yl]phenyl}ethenyl]-4,5-dihydroxyphenoxy}-3,4,5-trihydroxyoxane-2-carboxylic acid	Phenylpropanoids and polyketides	Stilbenes	Stilbene glycosides	539.135293725783	504.166049402049	0.75405	1	NA
0.75_504.1660n	2.50131095221117	0.00932259536477915	1.12155116661783	MI-Fibre:MI-Control	C03200	C03200	C12H22O10.[C6H10O6]n	M-H, M+Cl	26.2	37.8	-5.92169876324163	NA	1,3-beta-D-Oligoglucan;	null	null	null	539.135293725783	504.166049402049	0.75405	1	NULL
0.75_504.1660n	2.50131095221117	0.00932259536477915	1.12155116661783	MI-Fibre:MI-Control	C03367	C03367	C18H32O16	M-H, M+Cl	45.3	36.9	-5.92169876324163	96.3523623082378	6-alpha-Maltosylglucose;	null	null	null	539.135293725783	504.166049402049	0.75405	1	NULL
0.75_504.1660n	2.50131095221117	0.00932259536477915	1.12155116661783	MI-Fibre:MI-Control	HMDB0129571	null	C25H28O11	M-H, M+Cl	44.6	39	5.72768728184722	90.4976541729903	3-(3,4-dimethoxyphenyl)-7-methoxy-8-methyl-5-{[3,4,5-trihydroxy-6-(hydroxymethyl)oxan-2-yl]oxy}-4H-chromen-4-one	Phenylpropanoids and polyketides	Isoflavonoids	Isoflavonoid O-glycosides	539.135293725783	504.166049402049	0.75405	1	NA
0.75_504.1660n	2.50131095221117	0.00932259536477915	1.12155116661783	MI-Fibre:MI-Control	C03848	C03848	C18H32O16	M-H, M+Cl	45.5	37.8	-5.92169876324163	96.3523623082378	6F-alpha-D-Galactosylsucrose; Planteose;	null	null	null	539.135293725783	504.166049402049	0.75405	1	NULL
0.75_504.1660n	2.50131095221117	0.00932259536477915	1.12155116661783	MI-Fibre:MI-Control	C06400	C06400	C12H22O11.[C6H10O5]n	M-H, M+Cl	26.2	37.8	-5.92169876324163	NA	1-alpha-D-[(1->4)-alpha-D-Glucosyl](n-1)-alpha-D-glucopyranoside; 4-alpha-D-(1,4-alpha-D-Glucanosyl)n trehalose; Maltooligosyltrehalose;	null	null	null	539.135293725783	504.166049402049	0.75405	1	map00500 Starch and sucrose metabolism; map01100 Metabolic pathways;
0.75_504.1660n	2.50131095221117	0.00932259536477915	1.12155116661783	MI-Fibre:MI-Control	HMDB0125561	null	C25H28O11	M-H, M+Cl	41.5	23.4	5.72768728195997	90.4976541729903	6-{5-[(E)-2-[3,5-dihydroxy-4-(3-methylbut-2-en-1-yl)phenyl]ethenyl]-2,4-dihydroxyphenoxy}-3,4,5-trihydroxyoxane-2-carboxylic acid	Phenylpropanoids and polyketides	Stilbenes	Stilbene glycosides	539.135293725783	504.166049402049	0.75405	1	NA
0.75_504.1660n	2.50131095221117	0.00932259536477915	1.12155116661783	MI-Fibre:MI-Control	C03661	C03661	C18H32O16	M-H, M+Cl	45.3	36.8	-5.92169876324163	96.3523623082378	1F-beta-D-Fructosylsucrose; beta-D-Fructofuranosyl-(2->1)-beta-D-fructofuranosyl alpha-D-glucopyranoside;	Organic oxygen compounds	Organooxygen compounds	Carbohydrates and carbohydrate conjugates	539.135293725783	504.166049402049	0.75405	1	NULL
0.75_504.1660n	2.50131095221117	0.00932259536477915	1.12155116661783	MI-Fibre:MI-Control	HMDB0129074	null	C25H28O11	M-H, M+Cl	42.5	28.6	5.72768728195997	90.4976541729903	6-{4-[(E)-2-{3,5-dihydroxy-4-[3-(propan-2-yl)oxiran-2-yl]phenyl}ethenyl]-2-hydroxyphenoxy}-3,4,5-trihydroxyoxane-2-carboxylic acid	Phenylpropanoids and polyketides	Stilbenes	Stilbene glycosides	539.135293725783	504.166049402049	0.75405	1	NA
0.75_504.1660n	2.50131095221117	0.00932259536477915	1.12155116661783	MI-Fibre:MI-Control	HMDB0129081	null	C25H28O11	M-H, M+Cl	42.9	30.7	5.72768728195997	90.4976541729903	6-{4-[(E)-2-{3,5-dihydroxy-4-[(1E)-4-hydroxy-3-methylbut-1-en-1-yl]phenyl}ethenyl]-2-hydroxyphenoxy}-3,4,5-trihydroxyoxane-2-carboxylic acid	Phenylpropanoids and polyketides	Stilbenes	Stilbene glycosides	539.135293725783	504.166049402049	0.75405	1	NA
0.75_504.1660n	2.50131095221117	0.00932259536477915	1.12155116661783	MI-Fibre:MI-Control	HMDB0129068	null	C25H28O11	M-H, M+Cl	41.4	22.9	5.72768728195997	90.4976541729903	6-[5-(3-{3,5-dihydroxy-4-[(1E)-3-methylbut-1-en-1-yl]phenyl}oxiran-2-yl)-2-hydroxyphenoxy]-3,4,5-trihydroxyoxane-2-carboxylic acid	Phenylpropanoids and polyketides	Stilbenes	Stilbene glycosides	539.135293725783	504.166049402049	0.75405	1	NA
0.75_504.1660n	2.50131095221117	0.00932259536477915	1.12155116661783	MI-Fibre:MI-Control	C05404	C05404	C18H32O16	M-H, M+Cl	45.3	36.9	-5.92169876324163	96.3523623082378	D-Gal alpha 1->6D-Gal alpha 1->6D-Glucose; D-Gal-alpha1->6D-Gal-alpha1->6D-Glucose; Manninotriose;	Organic oxygen compounds	Organooxygen compounds	Carbohydrates and carbohydrate conjugates	539.135293725783	504.166049402049	0.75405	1	map00052 Galactose metabolism;
0.75_517.1384m/z	2.47599786632653	0.00707452701593691	1.32887565580714	MI-Fibre:MI-Control	HMDB0125619	null	C18H30O17	M-H	51.2	70.7	-5.04428433925088	90.9894433028257	3,4,5-trihydroxy-6-{[4-hydroxy-2,5-bis(hydroxymethyl)-2-{[3,4,5-trihydroxy-6-(hydroxymethyl)oxan-2-yl]oxy}oxolan-3-yl]oxy}oxane-2-carboxylic acid	Organic oxygen compounds	Organooxygen compounds	Carbohydrates and carbohydrate conjugates	517.138409375268	NA	0.75405	1	NA
0.75_517.1384m/z	2.47599786632653	0.00707452701593691	1.32887565580714	MI-Fibre:MI-Control	HMDB0125624	null	C18H30O17	M-H	51.2	70.7	-5.04428433925088	90.9894433028257	6-{[3,4-dihydroxy-5-(hydroxymethyl)-5-{[3,4,5-trihydroxy-6-(hydroxymethyl)oxan-2-yl]oxy}oxolan-2-yl]methoxy}-3,4,5-trihydroxyoxane-2-carboxylic acid	Organic oxygen compounds	Organooxygen compounds	Carbohydrates and carbohydrate conjugates	517.138409375268	NA	0.75405	1	NA
0.75_517.1384m/z	2.47599786632653	0.00707452701593691	1.32887565580714	MI-Fibre:MI-Control	HMDB0038776	null	C25H26O12	M-H	46.9	56	6.290816119849	85.4607327457239	Medicarpin 3-O-(6'-malonylglucoside)	null	null	null	517.138409375268	NA	0.75405	1	NA
0.75_517.1384m/z	2.47599786632653	0.00707452701593691	1.32887565580714	MI-Fibre:MI-Control	HMDB0125623	null	C18H30O17	M-H	50.9	69.4	-5.04428433925088	90.9894433028257	6-{[3,4-dihydroxy-5-(hydroxymethyl)-2-{[3,4,5-trihydroxy-6-(hydroxymethyl)oxan-2-yl]oxy}oxolan-2-yl]methoxy}-3,4,5-trihydroxyoxane-2-carboxylic acid	Organic oxygen compounds	Organooxygen compounds	Carbohydrates and carbohydrate conjugates	517.138409375268	NA	0.75405	1	NA
0.75_517.1384m/z	2.47599786632653	0.00707452701593691	1.32887565580714	MI-Fibre:MI-Control	HMDB0037042	null	C24H31ClO8	M+Cl	35.1	13.5	-3.60365160740137	66.0673453604748	Melleolide D	Lipids and lipid-like molecules	Prenol lipids	Sesquiterpenoids	517.138409375268	NA	0.75405	1	NA
0.75_517.1384m/z	2.47599786632653	0.00707452701593691	1.32887565580714	MI-Fibre:MI-Control	HMDB0125617	null	C18H30O17	M-H	51.2	70.7	-5.04428433925088	90.9894433028257	6-[(6-{[3,4-dihydroxy-2,5-bis(hydroxymethyl)oxolan-2-yl]oxy}-3,4,5-trihydroxyoxan-2-yl)methoxy]-3,4,5-trihydroxyoxane-2-carboxylic acid	Organic oxygen compounds	Organooxygen compounds	Carbohydrates and carbohydrate conjugates	517.138409375268	NA	0.75405	1	NA
0.75_517.1384m/z	2.47599786632653	0.00707452701593691	1.32887565580714	MI-Fibre:MI-Control	C16224	C16224	C25H26O12	M-H	46.9	56	6.29081611962959	85.4607327457239	Medicarpin 3-O-glucoside-6'-malonate;	null	null	null	517.138409375268	NA	0.75405	1
0.75_517.1384m/z	2.47599786632653	0.00707452701593691	1.32887565580714	MI-Fibre:MI-Control	HMDB0125620	null	C18H30O17	M-H	51.2	70.7	-5.04428433925088	90.9894433028257	6-[(2-{[3,4-dihydroxy-2,5-bis(hydroxymethyl)oxolan-2-yl]oxy}-4,5-dihydroxy-6-(hydroxymethyl)oxan-3-yl)oxy]-3,4,5-trihydroxyoxane-2-carboxylic acid	Organic oxygen compounds	Organooxygen compounds	Carbohydrates and carbohydrate conjugates	517.138409375268	NA	0.75405	1	NA
0.75_517.1384m/z	2.47599786632653	0.00707452701593691	1.32887565580714	MI-Fibre:MI-Control	HMDB0125618	null	C18H30O17	M-H	51.2	70.7	-5.04428433925088	90.9894433028257	3,4,5-trihydroxy-6-{[4-hydroxy-2,5-bis(hydroxymethyl)-5-{[3,4,5-trihydroxy-6-(hydroxymethyl)oxan-2-yl]oxy}oxolan-3-yl]oxy}oxane-2-carboxylic acid	Organic oxygen compounds	Organooxygen compounds	Carbohydrates and carbohydrate conjugates	517.138409375268	NA	0.75405	1	NA
0.75_517.1384m/z	2.47599786632653	0.00707452701593691	1.32887565580714	MI-Fibre:MI-Control	HMDB0129588	null	C25H26O12	M-H	47.5	59.2	6.290816119849	85.4607327457239	6-{[3-(3,4-dimethoxyphenyl)-7-methoxy-8-methyl-4-oxo-4H-chromen-5-yl]oxy}-3,4,5-trihydroxyoxane-2-carboxylic acid	Phenylpropanoids and polyketides	Isoflavonoids	Isoflavonoid O-glycosides	517.138409375268	NA	0.75405	1	NA
0.75_517.1384m/z	2.47599786632653	0.00707452701593691	1.32887565580714	MI-Fibre:MI-Control	HMDB0125622	null	C18H30O17	M-H	51.2	70.7	-5.04428433925088	90.9894433028257	6-[(6-{[3,4-dihydroxy-2,5-bis(hydroxymethyl)oxolan-2-yl]oxy}-4,5-dihydroxy-2-(hydroxymethyl)oxan-3-yl)oxy]-3,4,5-trihydroxyoxane-2-carboxylic acid	Organic oxygen compounds	Organooxygen compounds	Carbohydrates and carbohydrate conjugates	517.138409375268	NA	0.75405	1	NA
0.75_517.1384m/z	2.47599786632653	0.00707452701593691	1.32887565580714	MI-Fibre:MI-Control	HMDB0125621	null	C18H30O17	M-H	51.2	70.7	-5.04428433925088	90.9894433028257	6-[(2-{[3,4-dihydroxy-2,5-bis(hydroxymethyl)oxolan-2-yl]oxy}-3,5-dihydroxy-6-(hydroxymethyl)oxan-4-yl)oxy]-3,4,5-trihydroxyoxane-2-carboxylic acid	Organic oxygen compounds	Organooxygen compounds	Carbohydrates and carbohydrate conjugates	517.138409375268	NA	0.75405	1	NA
0.75_542.1428n	2.19773395355749	0.00440035321686537	1.09506602432632	MI-Fibre:MI-Control	HMDB0039341	null	C27H26O12	M-H, M+Cl	41.3	11.7	0.609370535448144	95.5287314152133	Resveratrol 4'-(2-galloylglucoside)	Phenylpropanoids and polyketides	Stilbenes	Stilbene glycosides	541.135480202161	542.142756634161	0.75405	1	NA
0.75_542.1428n	2.19773395355749	0.00440035321686537	1.09506602432632	MI-Fibre:MI-Control	HMDB0034687	null	C27H26O12	M-H, M+Cl	41.5	12.9	0.609370535448144	95.5287314152133	Resveratrol 4'-(6-galloylglucoside)	Phenylpropanoids and polyketides	Stilbenes	Stilbene glycosides	541.135480202161	542.142756634161	0.75405	1	NA
0.75_542.1428n	2.19773395355749	0.00440035321686537	1.09506602432632	MI-Fibre:MI-Control	HMDB0135732	null	C27H26O12	M-H, M+Cl	42.5	17.9	0.609370535448144	95.5287314152133	6-(2-{12,12-dimethyl-4-oxo-3,11,14-trioxatetracyclo[8.5.0.0²,⁷.0¹³,¹⁵]pentadeca-1(10),2(7),5,8-tetraen-5-yl}-5-methoxyphenoxy)-3,4,5-trihydroxyoxane-2-carboxylic acid	Phenylpropanoids and polyketides	Isoflavonoids	Pyranoisoflavonoids	541.135480202161	542.142756634161	0.75405	1	NA
0.75_542.1428n	2.19773395355749	0.00440035321686537	1.09506602432632	MI-Fibre:MI-Control	HMDB0135727	null	C27H26O12	M-H, M+Cl	43.1	20.8	0.609370535448144	95.5287314152133	6-(6-{8,8-dimethyl-2-oxo-2H,8H-pyrano[2,3-f]chromen-3-yl}-2-hydroxy-3-methoxyphenoxy)-3,4,5-trihydroxyoxane-2-carboxylic acid	Phenylpropanoids and polyketides	Isoflavonoids	Pyranoisoflavonoids	541.135480202161	542.142756634161	0.75405	1	NA
0.75_542.1428n	2.19773395355749	0.00440035321686537	1.09506602432632	MI-Fibre:MI-Control	HMDB0135731	null	C27H26O12	M-H, M+Cl	43.1	20.8	0.609370535448144	95.5287314152133	6-(2-{8,8-dimethyl-2-oxo-2H,8H-pyrano[2,3-f]chromen-3-yl}-4-hydroxy-5-methoxyphenoxy)-3,4,5-trihydroxyoxane-2-carboxylic acid	Phenylpropanoids and polyketides	Isoflavonoids	Pyranoisoflavonoids	541.135480202161	542.142756634161	0.75405	1	NA
0.75_542.1428n	2.19773395355749	0.00440035321686537	1.09506602432632	MI-Fibre:MI-Control	HMDB0135730	null	C27H26O12	M-H, M+Cl	43.1	20.8	0.609370535448144	95.5287314152133	6-(5-{8,8-dimethyl-2-oxo-2H,8H-pyrano[2,3-f]chromen-3-yl}-4-hydroxy-2-methoxyphenoxy)-3,4,5-trihydroxyoxane-2-carboxylic acid	Phenylpropanoids and polyketides	Isoflavonoids	Isoflavonoid O-glycosides	541.135480202161	542.142756634161	0.75405	1	NA
0.75_542.1428n	2.19773395355749	0.00440035321686537	1.09506602432632	MI-Fibre:MI-Control	HMDB0135726	null	C27H26O12	M-H, M+Cl	43.1	20.8	0.609370535448144	95.5287314152133	6-(3-{8,8-dimethyl-2-oxo-2H,8H-pyrano[2,3-f]chromen-3-yl}-2-hydroxy-6-methoxyphenoxy)-3,4,5-trihydroxyoxane-2-carboxylic acid	Phenylpropanoids and polyketides	Isoflavonoids	Isoflavonoid O-glycosides	541.135480202161	542.142756634161	0.75405	1	NA
0.75_542.1428n	2.19773395355749	0.00440035321686537	1.09506602432632	MI-Fibre:MI-Control	HMDB0135735	null	C27H26O12	M-H, M+Cl	43.1	20.8	0.609370535448144	95.5287314152133	3,4,5-trihydroxy-6-{2-[8-(hydroxymethyl)-8-methyl-2-oxo-2H,8H-pyrano[2,3-f]chromen-3-yl]-5-methoxyphenoxy}oxane-2-carboxylic acid	Phenylpropanoids and polyketides	Isoflavonoids	Pyranoisoflavonoids	541.135480202161	542.142756634161	0.75405	1	NA
0.75_549.1067m/z	2.66801459205905	0.00859752949143536	1.4356775057227	MI-Fibre:MI-Control	HMDB0039565	null	C28H22O12	M-H	33.8	0	5.16622620219763	74.7683328679722	BL II	Organic acids and derivatives	Carboxylic acids and derivatives	Pentacarboxylic acids and derivatives	549.106691706774	NA	0.75405	1	NA
0.75_549.1646m/z	4.0693947306031	0.0162154936354926	1.34843497359311	MI-Fibre:MI-Control	HMDB0040728	null	C26H30O13	M-H	43.6	33.9	5.83066390261047	90.6328829281393	Neolicuroside	Phenylpropanoids and polyketides	Flavonoids	Flavonoid glycosides	549.164572432815	NA	0.75405	1	NA
0.75_549.1646m/z	4.0693947306031	0.0162154936354926	1.34843497359311	MI-Fibre:MI-Control	HMDB0125472	null	C26H30O13	M-H	42.5	28.5	5.83066390261047	90.6328829281393	6-(4-{2-[4,6-dihydroxy-3-(4-hydroxy-3-methylbut-2-en-1-yl)-2-methoxyphenyl]acetyl}-3-hydroxyphenoxy)-3,4,5-trihydroxyoxane-2-carboxylic acid	Phenylpropanoids and polyketides	Stilbenes	Stilbene glycosides	549.164572432815	NA	0.75405	1	NA
0.75_549.1646m/z	4.0693947306031	0.0162154936354926	1.34843497359311	MI-Fibre:MI-Control	HMDB0125475	null	C26H30O13	M-H	42.5	28.5	5.83066390261047	90.6328829281393	6-{4-[2-(2,4-dihydroxyphenyl)-2-oxoethyl]-5-hydroxy-2-(4-hydroxy-3-methylbut-2-en-1-yl)-3-methoxyphenoxy}-3,4,5-trihydroxyoxane-2-carboxylic acid	Phenylpropanoids and polyketides	Stilbenes	Stilbene glycosides	549.164572432815	NA	0.75405	1	NA
0.75_549.1646m/z	4.0693947306031	0.0162154936354926	1.34843497359311	MI-Fibre:MI-Control	HMDB0125479	null	C26H30O13	M-H	42.5	28.5	5.83066390261047	90.6328829281393	6-{2-[2-(2,4-dihydroxyphenyl)-2-oxoethyl]-4-[(3,3-dimethyloxiran-2-yl)methyl]-5-hydroxy-3-methoxyphenoxy}-3,4,5-trihydroxyoxane-2-carboxylic acid	Phenylpropanoids and polyketides	Stilbenes	Stilbene glycosides	549.164572432815	NA	0.75405	1	NA
0.75_549.1646m/z	4.0693947306031	0.0162154936354926	1.34843497359311	MI-Fibre:MI-Control	HMDB0125477	null	C26H30O13	M-H	42.5	28.5	5.83066390261047	90.6328829281393	6-[4-(2-{3-[(3,3-dimethyloxiran-2-yl)methyl]-4,6-dihydroxy-2-methoxyphenyl}acetyl)-3-hydroxyphenoxy]-3,4,5-trihydroxyoxane-2-carboxylic acid	Phenylpropanoids and polyketides	Stilbenes	Stilbene glycosides	549.164572432815	NA	0.75405	1	NA
0.75_549.1646m/z	4.0693947306031	0.0162154936354926	1.34843497359311	MI-Fibre:MI-Control	HMDB0132644	null	C26H30O13	M-H	42.6	29.2	5.83066390261047	90.6328829281393	6-[3,5-dihydroxy-2-(3-methylbut-2-en-1-yl)-6-[3-(2,4,5-trihydroxyphenyl)propanoyl]phenoxy]-3,4,5-trihydroxyoxane-2-carboxylic acid	Phenylpropanoids and polyketides	Flavonoids	Flavonoid glycosides	549.164572432815	NA	0.75405	1	NA
0.75_549.1646m/z	4.0693947306031	0.0162154936354926	1.34843497359311	MI-Fibre:MI-Control	HMDB0125474	null	C26H30O13	M-H	42.5	28.5	5.83066390261047	90.6328829281393	6-{2-[2-(2,4-dihydroxyphenyl)-2-oxoethyl]-5-hydroxy-4-(4-hydroxy-3-methylbut-2-en-1-yl)-3-methoxyphenoxy}-3,4,5-trihydroxyoxane-2-carboxylic acid	Phenylpropanoids and polyketides	Stilbenes	Stilbene glycosides	549.164572432815	NA	0.75405	1	NA
0.75_549.1646m/z	4.0693947306031	0.0162154936354926	1.34843497359311	MI-Fibre:MI-Control	HMDB0032761	null	C26H30N2O9	M+Cl	42	20.3	0.0789293267130007	89.9495562188071	Nb-trans-Feruloylserotonin glucoside	Organic oxygen compounds	Organooxygen compounds	Carbohydrates and carbohydrate conjugates	549.164572432815	NA	0.75405	1	NA
0.75_549.1646m/z	4.0693947306031	0.0162154936354926	1.34843497359311	MI-Fibre:MI-Control	HMDB0132619	null	C26H30O13	M-H	42.5	28.4	5.83066390261047	90.6328829281393	6-[2-(3-{3-[(3,3-dimethyloxiran-2-yl)methyl]-2,4,6-trihydroxyphenyl}-3-oxopropyl)-5-hydroxyphenoxy]-3,4,5-trihydroxyoxane-2-carboxylic acid	Phenylpropanoids and polyketides	Flavonoids	Flavonoid glycosides	549.164572432815	NA	0.75405	1	NA
0.75_549.1646m/z	4.0693947306031	0.0162154936354926	1.34843497359311	MI-Fibre:MI-Control	HMDB0132621	null	C26H30O13	M-H	42.5	28.4	5.83066390261047	90.6328829281393	6-{2-[3-(2,4-dihydroxyphenyl)propanoyl]-6-[(3,3-dimethyloxiran-2-yl)methyl]-3,5-dihydroxyphenoxy}-3,4,5-trihydroxyoxane-2-carboxylic acid	Phenylpropanoids and polyketides	Flavonoids	Flavonoid glycosides	549.164572432815	NA	0.75405	1	NA
0.75_549.1646m/z	4.0693947306031	0.0162154936354926	1.34843497359311	MI-Fibre:MI-Control	HMDB0132642	null	C26H30O13	M-H	42.7	29.6	5.83066390261047	90.6328829281393	6-(4,5-dihydroxy-2-{3-oxo-3-[2,4,6-trihydroxy-3-(3-methylbut-2-en-1-yl)phenyl]propyl}phenoxy)-3,4,5-trihydroxyoxane-2-carboxylic acid	Phenylpropanoids and polyketides	Flavonoids	Flavonoid glycosides	549.164572432815	NA	0.75405	1	NA
0.75_549.1646m/z	4.0693947306031	0.0162154936354926	1.34843497359311	MI-Fibre:MI-Control	HMDB0125473	null	C26H30O13	M-H	42.5	28.5	5.83066390261047	90.6328829281393	6-(2-{2-[4,6-dihydroxy-3-(4-hydroxy-3-methylbut-2-en-1-yl)-2-methoxyphenyl]acetyl}-5-hydroxyphenoxy)-3,4,5-trihydroxyoxane-2-carboxylic acid	Phenylpropanoids and polyketides	Stilbenes	Stilbene glycosides	549.164572432815	NA	0.75405	1	NA
0.75_549.1646m/z	4.0693947306031	0.0162154936354926	1.34843497359311	MI-Fibre:MI-Control	HMDB0125483	null	C26H30O13	M-H	42.8	29.8	5.83066390261047	90.6328829281393	6-(4-{2-[4,6-dihydroxy-2-methoxy-3-(3-methylbut-2-en-1-yl)phenyl]acetyl}-2,5-dihydroxyphenoxy)-3,4,5-trihydroxyoxane-2-carboxylic acid	Phenylpropanoids and polyketides	Stilbenes	Stilbene glycosides	549.164572432815	NA	0.75405	1	NA
0.75_549.1646m/z	4.0693947306031	0.0162154936354926	1.34843497359311	MI-Fibre:MI-Control	HMDB0125480	null	C26H30O13	M-H	42.5	28.5	5.83066390261047	90.6328829281393	6-{4-[2-(2,4-dihydroxyphenyl)-2-oxoethyl]-2-[(3,3-dimethyloxiran-2-yl)methyl]-5-hydroxy-3-methoxyphenoxy}-3,4,5-trihydroxyoxane-2-carboxylic acid	Phenylpropanoids and polyketides	Stilbenes	Stilbene glycosides	549.164572432815	NA	0.75405	1	NA
0.75_549.1646m/z	4.0693947306031	0.0162154936354926	1.34843497359311	MI-Fibre:MI-Control	HMDB0040544	null	C26H30O13	M-H	43.6	34.2	5.83066390261047	90.6328829281393	Neoliquiritin 2''-apioside	Phenylpropanoids and polyketides	Flavonoids	Flavonoid glycosides	549.164572432815	NA	0.75405	1	NA
0.75_549.1646m/z	4.0693947306031	0.0162154936354926	1.34843497359311	MI-Fibre:MI-Control	HMDB0132620	null	C26H30O13	M-H	42.5	28.4	5.83066390261047	90.6328829281393	6-{2-[3-(2,4-dihydroxyphenyl)propanoyl]-4-[(3,3-dimethyloxiran-2-yl)methyl]-3,5-dihydroxyphenoxy}-3,4,5-trihydroxyoxane-2-carboxylic acid	Phenylpropanoids and polyketides	Flavonoids	Flavonoid glycosides	549.164572432815	NA	0.75405	1	NA
0.75_549.1646m/z	4.0693947306031	0.0162154936354926	1.34843497359311	MI-Fibre:MI-Control	HMDB0125484	null	C26H30O13	M-H	42.8	29.8	5.83066390261047	90.6328829281393	6-(2-{2-[4,6-dihydroxy-2-methoxy-3-(3-methylbut-2-en-1-yl)phenyl]acetyl}-4,5-dihydroxyphenoxy)-3,4,5-trihydroxyoxane-2-carboxylic acid	Phenylpropanoids and polyketides	Stilbenes	Stilbene glycosides	549.164572432815	NA	0.75405	1	NA
0.75_549.1646m/z	4.0693947306031	0.0162154936354926	1.34843497359311	MI-Fibre:MI-Control	HMDB0132639	null	C26H30O13	M-H	42.7	29.6	5.83066390261047	90.6328829281393	6-(2,4-dihydroxy-5-{3-oxo-3-[2,4,6-trihydroxy-3-(3-methylbut-2-en-1-yl)phenyl]propyl}phenoxy)-3,4,5-trihydroxyoxane-2-carboxylic acid	Phenylpropanoids and polyketides	Flavonoids	Flavonoid glycosides	549.164572432815	NA	0.75405	1	NA
0.75_549.1646m/z	4.0693947306031	0.0162154936354926	1.34843497359311	MI-Fibre:MI-Control	HMDB0132618	null	C26H30O13	M-H	42.5	28.4	5.83066390261047	90.6328829281393	6-[4-(3-{3-[(3,3-dimethyloxiran-2-yl)methyl]-2,4,6-trihydroxyphenyl}-3-oxopropyl)-3-hydroxyphenoxy]-3,4,5-trihydroxyoxane-2-carboxylic acid	Phenylpropanoids and polyketides	Flavonoids	Flavonoid glycosides	549.164572432815	NA	0.75405	1	NA
0.75_549.1646m/z	4.0693947306031	0.0162154936354926	1.34843497359311	MI-Fibre:MI-Control	HMDB0125478	null	C26H30O13	M-H	42.5	28.5	5.83066390261047	90.6328829281393	6-[2-(2-{3-[(3,3-dimethyloxiran-2-yl)methyl]-4,6-dihydroxy-2-methoxyphenyl}acetyl)-5-hydroxyphenoxy]-3,4,5-trihydroxyoxane-2-carboxylic acid	Phenylpropanoids and polyketides	Stilbenes	Stilbene glycosides	549.164572432815	NA	0.75405	1	NA
0.75_549.1646m/z	4.0693947306031	0.0162154936354926	1.34843497359311	MI-Fibre:MI-Control	HMDB0125482	null	C26H30O13	M-H	42.8	29.8	5.83066390261047	90.6328829281393	6-(5-{2-[4,6-dihydroxy-2-methoxy-3-(3-methylbut-2-en-1-yl)phenyl]acetyl}-2,4-dihydroxyphenoxy)-3,4,5-trihydroxyoxane-2-carboxylic acid	Phenylpropanoids and polyketides	Stilbenes	Stilbene glycosides	549.164572432815	NA	0.75405	1	NA
0.75_549.1646m/z	4.0693947306031	0.0162154936354926	1.34843497359311	MI-Fibre:MI-Control	HMDB0125486	null	C26H30O13	M-H	42.5	28.5	5.83066390261047	90.6328829281393	3,4,5-trihydroxy-6-[5-hydroxy-3-methoxy-2-(3-methylbut-2-en-1-yl)-4-[2-oxo-2-(2,4,5-trihydroxyphenyl)ethyl]phenoxy]oxane-2-carboxylic acid	Phenylpropanoids and polyketides	Stilbenes	Stilbene glycosides	549.164572432815	NA	0.75405	1	NA
0.75_549.1646m/z	4.0693947306031	0.0162154936354926	1.34843497359311	MI-Fibre:MI-Control	HMDB0134878	null	C26H30O13	M-H	43.6	33.9	5.83066390261047	90.6328829281393	3-{4-[(3-{[3,4-dihydroxy-4-(hydroxymethyl)oxolan-2-yl]oxy}-4,5-dihydroxy-6-(hydroxymethyl)oxan-2-yl)oxy]phenyl}-1-(2,4-dihydroxyphenyl)prop-2-en-1-one	Phenylpropanoids and polyketides	Flavonoids	Flavonoid glycosides	549.164572432815	NA	0.75405	1	NA
0.75_549.1646m/z	4.0693947306031	0.0162154936354926	1.34843497359311	MI-Fibre:MI-Control	HMDB0029808	null	C26H30O13	M-H	43.4	32.9	5.83066390240383	90.6328829281393	Castavinol	Phenylpropanoids and polyketides	Flavonoids	Flavans	549.164572432815	NA	0.75405	1	NA
0.75_549.1646m/z	4.0693947306031	0.0162154936354926	1.34843497359311	MI-Fibre:MI-Control	HMDB0132641	null	C26H30O13	M-H	42.7	29.6	5.83066390261047	90.6328829281393	6-(2,5-dihydroxy-4-{3-oxo-3-[2,4,6-trihydroxy-3-(3-methylbut-2-en-1-yl)phenyl]propyl}phenoxy)-3,4,5-trihydroxyoxane-2-carboxylic acid	Phenylpropanoids and polyketides	Flavonoids	Flavonoid glycosides	549.164572432815	NA	0.75405	1	NA
0.75_549.1646m/z	4.0693947306031	0.0162154936354926	1.34843497359311	MI-Fibre:MI-Control	HMDB0037491	null	C26H30O13	M-H	43.6	34.2	5.83066390240383	90.6328829281393	Liquiritin apioside	Phenylpropanoids and polyketides	Flavonoids	Flavonoid glycosides	549.164572432815	NA	0.75405	1	NA
0.75_549.1646m/z	4.0693947306031	0.0162154936354926	1.34843497359311	MI-Fibre:MI-Control	HMDB0132643	null	C26H30O13	M-H	42.6	29.2	5.83066390261047	90.6328829281393	6-[3,5-dihydroxy-4-(3-methylbut-2-en-1-yl)-2-[3-(2,4,5-trihydroxyphenyl)propanoyl]phenoxy]-3,4,5-trihydroxyoxane-2-carboxylic acid	Phenylpropanoids and polyketides	Flavonoids	Flavonoid glycosides	549.164572432815	NA	0.75405	1	NA
0.75_549.1646m/z	4.0693947306031	0.0162154936354926	1.34843497359311	MI-Fibre:MI-Control	HMDB0132640	null	C26H30O13	M-H	42.5	28.4	5.83066390261047	90.6328829281393	6-[3,5-dihydroxy-2-(3-methylbut-2-en-1-yl)-4-[3-(2,4,5-trihydroxyphenyl)propanoyl]phenoxy]-3,4,5-trihydroxyoxane-2-carboxylic acid	Phenylpropanoids and polyketides	Flavonoids	Flavonoid glycosides	549.164572432815	NA	0.75405	1	NA
0.75_549.1646m/z	4.0693947306031	0.0162154936354926	1.34843497359311	MI-Fibre:MI-Control	HMDB0126376	null	C31H30O7	M+Cl	38	10.7	-7.74440443744025	87.6778419260222	2-[5-(2,4-dihydroxyphenyl)-6-(5-hydroxy-2,2-dimethyl-2H-chromene-6-carbonyl)-3-methylcyclohex-2-en-1-yl]benzene-1,3-diol	Organoheterocyclic compounds	Benzopyrans	1-benzopyrans	549.164572432815	NA	0.75405	1	NA
0.75_549.1646m/z	4.0693947306031	0.0162154936354926	1.34843497359311	MI-Fibre:MI-Control	HMDB0125485	null	C26H30O13	M-H	42.6	29.2	5.83066390261047	90.6328829281393	3,4,5-trihydroxy-6-[5-hydroxy-3-methoxy-4-(3-methylbut-2-en-1-yl)-2-[2-oxo-2-(2,4,5-trihydroxyphenyl)ethyl]phenoxy]oxane-2-carboxylic acid	Phenylpropanoids and polyketides	Stilbenes	Stilbene glycosides	549.164572432815	NA	0.75405	1	NA
0.75_549.1646m/z	4.0693947306031	0.0162154936354926	1.34843497359311	MI-Fibre:MI-Control	HMDB0036332	null	C26H30O13	M-H	41.8	24.9	5.83066390240383	90.6328829281393	4'-Hydroxyacetophenone 4'-[4-hydroxybenzoyl-(->5)-apiosyl-(1->2)-glucoside]	Organooxygen compounds	Carbohydrates and carbohydrate conjugates	Glycosyl compounds	549.164572432815	NA	0.75405	1	NA
0.75_601.1261m/z	3.39968399254044	3.55452932706783e-05	1.47294498651533	MI-Fibre:MI-Control	C13725	C13725	C27H31N2NaO6S2	M+Cl	35.2	0	8.05424380819349	85.2105665355148	Patent blue; Blue VRS;	null	null	null	601.126084229261	NA	0.75405	1	NULL
0.75_601.1261m/z	3.39968399254044	3.55452932706783e-05	1.47294498651533	MI-Fibre:MI-Control	C18212	C18212	C27H36BrClN2O4	M+Cl	28.6	11.5	3.50696887267434	35.8693010981365	Jamaicamide A;	null	null	null	601.126084229261	NA	0.75405	1	NULL
0.75_604.1511m/z	0.410522892915097	0.00251572712348998	1.3249561141462	MI-Fibre:MI-Control	NA	NA	NA	NA	NA	NA	NA	NA	NA	NA	NA	NA	NA	NA	NA	NA	NA
0.75_606.0717m/z	9.83051457070002	2.07494653220783e-05	1.9525882121783	MI-Fibre:MI-Control	HMDB0013112	null	C17H27N3O17P2	M-H	35.2	0.294	-4.22487806872951	80.5085483791838	UDP-N-acetyl-D-mannosamine	Nucleosides, nucleotides, and analogues	Pyrimidine nucleotides	Pyrimidine nucleotide sugars	606.0717283952	NA	0.75405	1	NA
0.75_606.0717m/z	9.83051457070002	2.07494653220783e-05	1.9525882121783	MI-Fibre:MI-Control	HMDB0000304	null	C17H27N3O17P2	M-H	35.2	0.294	-4.22487806891678	80.5085483791838	Uridine diphosphate-N-acetylgalactosamine	Nucleosides, nucleotides, and analogues	Pyrimidine nucleotides	Pyrimidine nucleotide sugars	606.0717283952	NA	0.75405	1	NA
0.75_606.0717m/z	9.83051457070002	2.07494653220783e-05	1.9525882121783	MI-Fibre:MI-Control	C00043	C00043	C17H27N3O17P2	M-H	35.2	0.294	-4.22487806891678	80.5085483791838	UDP-N-acetyl-alpha-D-glucosamine; UDP-N-acetyl-D-glucosamine; UDP-N-acetylglucosamine;	Nucleosides, nucleotides, and analogues	Pyrimidine nucleotides	Pyrimidine nucleotide sugars	606.0717283952	NA	0.75405	1	map00520 Amino sugar and nucleotide sugar metabolism; map00524 Neomycin, kanamycin and gentamicin biosynthesis; map01100 Metabolic pathways; map04931 Insulin resistance;
0.75_606.0717m/z	9.83051457070002	2.07494653220783e-05	1.9525882121783	MI-Fibre:MI-Control	C00203	C00203	C17H27N3O17P2	M-H	35.2	0.294	-4.22487806891678	80.5085483791838	UDP-N-acetyl-D-galactosamine; UDP-N-acetyl-alpha-D-galactosamine;	null	null	null	606.0717283952	NA	0.75405	1	map00520 Amino sugar and nucleotide sugar metabolism; map01100 Metabolic pathways;
0.75_606.0717m/z	9.83051457070002	2.07494653220783e-05	1.9525882121783	MI-Fibre:MI-Control	HMDB0060522	null	C17H27N3O17P2	M-H	35.2	0.294	-4.22487806872951	80.5085483791838	UDP-N-acetyl-alpha-D-galactosamine	Nucleosides, nucleotides, and analogues	Pyrimidine nucleotides	Pyrimidine nucleotide sugars	606.0717283952	NA	0.75405	1	NA
0.75_606.0717m/z	9.83051457070002	2.07494653220783e-05	1.9525882121783	MI-Fibre:MI-Control	HMDB0036242	null	C20H29NO14S2	M+Cl	35.8	3.33	-1.08476671956795	76.9328065192742	4-O-alpha-L-Rhamnopyranosylglucosinalbin	Organic oxygen compounds	Organooxygen compounds	Carbohydrates and carbohydrate conjugates	606.0717283952	NA	0.75405	1	NA
0.75_606.0717m/z	9.83051457070002	2.07494653220783e-05	1.9525882121783	MI-Fibre:MI-Control	HMDB0062760	null	C17H27N3O17P2	M-H	35.2	0.294	-4.22487806891678	80.5085483791838	UDP-N-acetyl-alpha-D-glucosamine(2-)	Nucleosides, nucleotides, and analogues	Pyrimidine nucleotides	Pyrimidine nucleotide sugars	606.0717283952	NA	0.75405	1	NA
0.75_606.0717m/z	9.83051457070002	2.07494653220783e-05	1.9525882121783	MI-Fibre:MI-Control	C01170	C01170	C17H27N3O17P2	M-H	35.2	0.294	-4.22487806891678	80.5085483791838	UDP-N-acetyl-D-mannosamine; UDP-N-acetyl-alpha-D-mannosamine;	null	null	null	606.0717283952	NA	0.75405	1	map00520 Amino sugar and nucleotide sugar metabolism; map01100 Metabolic pathways;
0.75_606.0717m/z	9.83051457070002	2.07494653220783e-05	1.9525882121783	MI-Fibre:MI-Control	HMDB0000290	C00043	C17H27N3O17P2	M-H	35.2	0.294	-4.22487806891678	80.5085483791838	Uridine diphosphate-N-acetylglucosamine	Nucleosides, nucleotides, and analogues	Pyrimidine nucleotides	Pyrimidine nucleotide sugars	606.0717283952	NA	0.75405	1	map00520 Amino sugar and nucleotide sugar metabolism; map00524 Neomycin, kanamycin and gentamicin biosynthesis; map01100 Metabolic pathways; map04931 Insulin resistance;
0.75_666.2163n	2.97031979903257	0.00389049391595452	1.24401226235394	MI-Fibre:MI-Control	C08248	C08248	C24H42O21	M-H, M+Cl	47.5	50.3	-8.35433077860574	96.6501706174876	Sesamose; alpha-D-Galactosyl-(1-6)-alpha-D-galactosyl-(1-6)-beta-D-fructosyl-(2-1)-alpha-D-glucoside;	null	null	null	701.186612516302	666.216292519923	0.75405	1	NULL
0.75_666.2163n	2.97031979903257	0.00389049391595452	1.24401226235394	MI-Fibre:MI-Control	C01613	C01613	C24H42O21	M-H, M+Cl	47.5	50.3	-8.35433077860574	96.6501706174876	Stachyose;	Organic oxygen compounds	Organooxygen compounds	Carbohydrates and carbohydrate conjugates	701.186612516302	666.216292519923	0.75405	1	map00052 Galactose metabolism;
0.75_666.2163n	2.97031979903257	0.00389049391595452	1.24401226235394	MI-Fibre:MI-Control	C00182	C00182	C24H42O21	M-H, M+Cl	46.2	43.8	-8.35433077894703	96.6501706174876	Glycogen;	Organic oxygen compounds	Organooxygen compounds	Carbohydrates and carbohydrate conjugates	701.186612516302	666.216292519923	0.75405	1	map04922 Glucagon signaling pathway;
0.75_666.2163n	2.97031979903257	0.00389049391595452	1.24401226235394	MI-Fibre:MI-Control	C04861	C04861	C24H42O21	M-H, M+Cl	47.5	50.3	-8.35433077860574	96.6501706174876	1,3-alpha-D-Mannosyl-1,2-alpha-D-mannosyl-1,2-alpha-D-mannosyl-D-mannose;	null	null	null	701.186612516302	666.216292519923	0.75405	1	NULL
0.75_666.2163n	2.97031979903257	0.00389049391595452	1.24401226235394	MI-Fibre:MI-Control	HMDB0039337	null	C31H38O16	M-H, M+Cl	50.2	60.3	0.461394368214246	91.1928803602784	Tetramethylquercetin 3-rutinoside	Phenylpropanoids and polyketides	Flavonoids	Flavonoid glycosides	701.186612516302	666.216292519923	0.75405	1	NA
0.75_666.2163n	2.97031979903257	0.00389049391595452	1.24401226235394	MI-Fibre:MI-Control	HMDB0000757	C00182	C24H42O21	M-H, M+Cl	46.2	43.8	-8.35433077894703	96.6501706174876	Glycogen	Organic oxygen compounds	Organooxygen compounds	Carbohydrates and carbohydrate conjugates	701.186612516302	666.216292519923	0.75405	1	map04922 Glucagon signaling pathway;
0.75_666.2163n	2.97031979903257	0.00389049391595452	1.24401226235394	MI-Fibre:MI-Control	C08242	C08242	C24H42O21	M-H, M+Cl	47.5	50.3	-8.35433077877638	96.6501706174876	Lychnose; 1F-alpha-D-Galactosylraffinose;	null	null	null	701.186612516302	666.216292519923	0.75405	1	NULL
0.75_666.2163n	2.97031979903257	0.00389049391595452	1.24401226235394	MI-Fibre:MI-Control	HMDB0029931	null	C24H42O21	M-H, M+Cl	46.9	47	-8.35433077911767	96.6501706174876	Mannan	Organooxygen compounds	Carbohydrates and carbohydrate conjugates	Oligosaccharides	701.186612516302	666.216292519923	0.75405	1	NA
0.75_666.2163n	2.97031979903257	0.00389049391595452	1.24401226235394	MI-Fibre:MI-Control	HMDB0003553	C01613	C24H42O21	M-H, M+Cl	47.5	50.3	-8.35433077894703	96.6501706174876	Stachyose	Organic oxygen compounds	Organooxygen compounds	Carbohydrates and carbohydrate conjugates	701.186612516302	666.216292519923	0.75405	1	map00052 Galactose metabolism;
0.75_666.2163n	2.97031979903257	0.00389049391595452	1.24401226235394	MI-Fibre:MI-Control	C21659	C21659	C24H42O21	M-H, M+Cl	48.1	53.4	-8.35433077894703	96.6501706174876	alpha-Isomaltosyl-1,3-isomaltose;	null	null	null	701.186612516302	666.216292519923	0.75405	1	NULL
0.75_666.2163n	2.97031979903257	0.00389049391595452	1.24401226235394	MI-Fibre:MI-Control	HMDB0038490	null	C24H42O21	M-H, M+Cl	46.8	46.9	-8.3543307784351	96.6501706174876	Bifurcose	Organic oxygen compounds	Organooxygen compounds	Carbohydrates and carbohydrate conjugates	701.186612516302	666.216292519923	0.75405	1	NA
0.75_666.2163n	2.97031979903257	0.00389049391595452	1.24401226235394	MI-Fibre:MI-Control	C02052	C02052	C24H42O21	M-H, M+Cl	46.9	47	-8.35433077877638	96.6501706174876	Maltotetraose;	Organic oxygen compounds	Organooxygen compounds	Carbohydrates and carbohydrate conjugates	701.186612516302	666.216292519923	0.75405	1	NULL
0.75_666.2163n	2.97031979903257	0.00389049391595452	1.24401226235394	MI-Fibre:MI-Control	C01810	C01810	H2O.[C24H40O20]n	M-H, M+Cl	27.5	47	-8.3543307784351	NA	Glucomannan; Glucomannoglycan;	null	null	null	701.186612516302	666.216292519923	0.75405	1	NULL
0.75_666.2163n	2.97031979903257	0.00389049391595452	1.24401226235394	MI-Fibre:MI-Control	C02013	C02013	C24H42O21	M-H, M+Cl	46.9	47	-8.35433077877638	96.6501706174876	Cellotetraose;	null	null	null	701.186612516302	666.216292519923	0.75405	1	NULL
0.75_666.2163n	2.97031979903257	0.00389049391595452	1.24401226235394	MI-Fibre:MI-Control	HMDB0035323	null	C24H42O21	M-H, M+Cl	46.9	47	-8.35433077860574	96.6501706174876	Fagopyritol B3	Organic oxygen compounds	Organooxygen compounds	Carbohydrates and carbohydrate conjugates	701.186612516302	666.216292519923	0.75405	1	NA
0.75_666.2163n	2.97031979903257	0.00389049391595452	1.24401226235394	MI-Fibre:MI-Control	HMDB0039173	null	C24H42O21	M-H, M+Cl	47.5	50.3	-8.3543307784351	96.6501706174876	3-beta-Glucosylcellotriose	Organooxygen compounds	Carbohydrates and carbohydrate conjugates	Oligosaccharides	701.186612516302	666.216292519923	0.75405	1	NA
0.75_666.2163n	2.97031979903257	0.00389049391595452	1.24401226235394	MI-Fibre:MI-Control	HMDB0039176	null	C24H42O21	M-H, M+Cl	47.2	48.5	-8.3543307784351	96.6501706174876	Nystose	Organic oxygen compounds	Organooxygen compounds	Carbohydrates and carbohydrate conjugates	701.186612516302	666.216292519923	0.75405	1	NA
0.75_666.2163n	2.97031979903257	0.00389049391595452	1.24401226235394	MI-Fibre:MI-Control	HMDB0039174	null	C24H42O21	M-H, M+Cl	47.5	50.3	-8.3543307784351	96.6501706174876	3-beta-Cellobiosylcellobiose	Organic oxygen compounds	Organooxygen compounds	Carbohydrates and carbohydrate conjugates	701.186612516302	666.216292519923	0.75405	1	NA
0.75_666.2163n	2.97031979903257	0.00389049391595452	1.24401226235394	MI-Fibre:MI-Control	HMDB0038871	null	C24H42O21	M-H, M+Cl	47.5	50.3	-8.3543307784351	96.6501706174876	Sesamose	Organic oxygen compounds	Organooxygen compounds	Carbohydrates and carbohydrate conjugates	701.186612516302	666.216292519923	0.75405	1	NA
0.75_666.2163n	2.97031979903257	0.00389049391595452	1.24401226235394	MI-Fibre:MI-Control	C03989	C03989	C24H42O21	M-H, M+Cl	47.5	50.3	-8.35433077860574	96.6501706174876	Isolychnose; 3F-alpha-D-Galactosylraffinose;	null	null	null	701.186612516302	666.216292519923	0.75405	1	NULL
0.75_666.2163n	2.97031979903257	0.00389049391595452	1.24401226235394	MI-Fibre:MI-Control	HMDB0001296	C02052	C24H42O21	M-H, M+Cl	46.9	47	-8.35433077877638	96.6501706174876	Maltotetraose	Organic oxygen compounds	Organooxygen compounds	Carbohydrates and carbohydrate conjugates	701.186612516302	666.216292519923	0.75405	1	NULL
0.75_666.2163n	2.97031979903257	0.00389049391595452	1.24401226235394	MI-Fibre:MI-Control	HMDB0038870	null	C24H42O21	M-H, M+Cl	46.7	46.2	-8.3543307784351	96.6501706174876	Neobifurcose	null	null	null	701.186612516302	666.216292519923	0.75405	1	NA
0.75_666.2163n	2.97031979903257	0.00389049391595452	1.24401226235394	MI-Fibre:MI-Control	HMDB0040182	null	C24H42O21	M-H, M+Cl	46.9	47	-8.35433077860574	96.6501706174876	Fagopyritol A3	Organooxygen compounds	Carbohydrates and carbohydrate conjugates	Oligosaccharides	701.186612516302	666.216292519923	0.75405	1	NA
0.75_666.2163n	2.97031979903257	0.00389049391595452	1.24401226235394	MI-Fibre:MI-Control	C04034	C04034	C12H22O11.[C12H20O10]n	M-H, M+Cl	28.2	50.3	-8.35433077860574	NA	(1->6)-beta-D-Galactosylgalactogen; 1,6-beta-D-Galactosylgalactogen;	null	null	null	701.186612516302	666.216292519923	0.75405	1	NULL
0.75_704.1941n	2.39345841933784	0.00267185566437507	1.10108923802874	MI-Fibre:MI-Control	NA	NA	NA	NA	NA	NA	NA	NA	NA	NA	NA	NA	NA	NA	NA	NA	NA
0.75_711.2148m/z	3.8836064937961	0.011684173664493	1.29021604601353	MI-Fibre:MI-Control	HMDB0040319	null	C37H40O12	M+Cl	36.5	6.05	-9.68168086542694	86.8864897490608	5',8,8''-Trihydroxy-3',3''',4',4''',5''',7',7''-heptamethoxy-5,5''-biflavan	Phenylpropanoids and polyketides	Flavonoids	O-methylated flavonoids	711.214830761696	NA	0.75405	1	NA
0.75_711.2148m/z	3.8836064937961	0.011684173664493	1.29021604601353	MI-Fibre:MI-Control	HMDB0041149	null	C32H40O18	M-H	44	31.8	0.902470437387346	89.2615488295842	Glucoliquiritin apioside	Phenylpropanoids and polyketides	Flavonoids	Flavonoid glycosides	711.214830761696	NA	0.75405	1	NA
0.75_764.1852n	2.75609059353279	0.000108763239782531	1.43498746653828	MI-Fibre:MI-Control	NA	NA	NA	NA	NA	NA	NA	NA	NA	NA	NA	NA	NA	NA	NA	NA	NA
0.75_866.2473n	2.01924144092398	0.000631628752666191	1.01661236453147	MI-Fibre:MI-Control	NA	NA	NA	NA	NA	NA	NA	NA	NA	NA	NA	NA	NA	NA	NA	NA	NA
0.75_873.2661m/z	2.86086601265541	0.0140928737811767	1.14554150437482	MI-Fibre:MI-Control	HMDB0134223	null	C56H42O10	M-H	35.5	5.05	-5.10734855796838	78.3961689029818	5-{4-[(E)-2-{3-[3-(3,5-dihydroxyphenyl)-6-hydroxy-2-phenyl-2,3-dihydro-1-benzofuran-4-yl]-2-phenyl-2,3-dihydro-1-benzofuran-5-yl}ethenyl]-6-hydroxy-2-(4-hydroxyphenyl)-2,3-dihydro-1-benzofuran-3-yl}benzene-1,3-diol	Phenylpropanoids and polyketides	2-arylbenzofuran flavonoids	null	873.266055869091	NA	0.75405	1	NA
0.75_873.2661m/z	2.86086601265541	0.0140928737811767	1.14554150437482	MI-Fibre:MI-Control	HMDB0134377	null	C56H42O10	M-H	35.5	5.05	-5.10734855796838	78.3961689029818	4-{4-hydroxy-5-[(E)-2-[6-hydroxy-3-(3-hydroxyphenyl)-2-(4-hydroxyphenyl)-2,3-dihydro-1-benzofuran-4-yl]ethenyl]-2-phenyl-2,3-dihydro-1-benzofuran-3-yl}-3-(3-hydroxyphenyl)-2-(4-hydroxyphenyl)-2,3-dihydro-1-benzofuran-6-ol	Phenylpropanoids and polyketides	2-arylbenzofuran flavonoids	null	873.266055869091	NA	0.75405	1	NA
0.75_873.2661m/z	2.86086601265541	0.0140928737811767	1.14554150437482	MI-Fibre:MI-Control	HMDB0134384	null	C56H42O10	M-H	35.5	5.05	-5.10734855796838	78.3961689029818	5-{4-[(E)-2-{3-[3-(3,5-dihydroxyphenyl)-6-hydroxy-2-phenyl-2,3-dihydro-1-benzofuran-4-yl]-4-hydroxy-2-phenyl-2,3-dihydro-1-benzofuran-5-yl}ethenyl]-6-hydroxy-2-phenyl-2,3-dihydro-1-benzofuran-3-yl}benzene-1,3-diol	Phenylpropanoids and polyketides	2-arylbenzofuran flavonoids	null	873.266055869091	NA	0.75405	1	NA
0.75_873.2661m/z	2.86086601265541	0.0140928737811767	1.14554150437482	MI-Fibre:MI-Control	HMDB0134383	null	C56H42O10	M-H	35.9	7.23	-5.10734855796838	78.3961689029818	5-(6-hydroxy-4-{4-hydroxy-5-[(E)-2-[6-hydroxy-3-(3-hydroxyphenyl)-2-phenyl-2,3-dihydro-1-benzofuran-4-yl]ethenyl]-2-phenyl-2,3-dihydro-1-benzofuran-3-yl}-2-(4-hydroxyphenyl)-2,3-dihydro-1-benzofuran-3-yl)benzene-1,3-diol	Phenylpropanoids and polyketides	2-arylbenzofuran flavonoids	null	873.266055869091	NA	0.75405	1	NA
0.75_873.2661m/z	2.86086601265541	0.0140928737811767	1.14554150437482	MI-Fibre:MI-Control	HMDB0134395	null	C56H42O10	M-H	35.9	7.23	-5.10734855796838	78.3961689029818	6-(6-hydroxy-4-{5-[(E)-2-[6-hydroxy-3-(3-hydroxyphenyl)-2-phenyl-2,3-dihydro-1-benzofuran-4-yl]ethenyl]-2-(4-hydroxyphenyl)-2,3-dihydro-1-benzofuran-3-yl}-2-phenyl-2,3-dihydro-1-benzofuran-3-yl)benzene-1,2,4-triol	Phenylpropanoids and polyketides	2-arylbenzofuran flavonoids	null	873.266055869091	NA	0.75405	1	NA
0.75_873.2661m/z	2.86086601265541	0.0140928737811767	1.14554150437482	MI-Fibre:MI-Control	HMDB0134382	null	C56H42O10	M-H	35.5	5.05	-5.10734855796838	78.3961689029818	5-(6-hydroxy-4-{4-hydroxy-5-[(E)-2-[6-hydroxy-3-(3-hydroxyphenyl)-2-(4-hydroxyphenyl)-2,3-dihydro-1-benzofuran-4-yl]ethenyl]-2-phenyl-2,3-dihydro-1-benzofuran-3-yl}-2-phenyl-2,3-dihydro-1-benzofuran-3-yl)benzene-1,3-diol	Phenylpropanoids and polyketides	2-arylbenzofuran flavonoids	null	873.266055869091	NA	0.75405	1	NA
0.75_873.2661m/z	2.86086601265541	0.0140928737811767	1.14554150437482	MI-Fibre:MI-Control	HMDB0134259	null	C56H42O10	M-H	35.5	5.05	-5.10734855796838	78.3961689029818	3-(3,5-dihydroxyphenyl)-4-{5-[(E)-2-[3-(3,5-dihydroxyphenyl)-6-hydroxy-2-phenyl-2,3-dihydro-1-benzofuran-4-yl]ethenyl]-2-phenyl-2,3-dihydro-1-benzofuran-3-yl}-2-phenyl-2,3-dihydro-1-benzofuran-5,6-diol	Phenylpropanoids and polyketides	2-arylbenzofuran flavonoids	null	873.266055869091	NA	0.75405	1	NA
0.75_873.2661m/z	2.86086601265541	0.0140928737811767	1.14554150437482	MI-Fibre:MI-Control	HMDB0134358	null	C56H42O10	M-H	35.9	7.23	-5.10734855796838	78.3961689029818	5-(6-hydroxy-4-{7-hydroxy-5-[(E)-2-[6-hydroxy-3-(3-hydroxyphenyl)-2-phenyl-2,3-dihydro-1-benzofuran-4-yl]ethenyl]-2-phenyl-2,3-dihydro-1-benzofuran-3-yl}-2-(4-hydroxyphenyl)-2,3-dihydro-1-benzofuran-3-yl)benzene-1,3-diol	Phenylpropanoids and polyketides	2-arylbenzofuran flavonoids	null	873.266055869091	NA	0.75405	1	NA
0.75_873.2661m/z	2.86086601265541	0.0140928737811767	1.14554150437482	MI-Fibre:MI-Control	HMDB0134220	null	C56H42O10	M-H	35.9	7.23	-5.10734855796838	78.3961689029818	5-(6-hydroxy-4-{5-[(E)-2-[6-hydroxy-3-(3-hydroxyphenyl)-2-phenyl-2,3-dihydro-1-benzofuran-4-yl]ethenyl]-2-(4-hydroxyphenyl)-2,3-dihydro-1-benzofuran-3-yl}-2-(4-hydroxyphenyl)-2,3-dihydro-1-benzofuran-3-yl)benzene-1,3-diol	Phenylpropanoids and polyketides	2-arylbenzofuran flavonoids	null	873.266055869091	NA	0.75405	1	NA
0.75_873.2661m/z	2.86086601265541	0.0140928737811767	1.14554150437482	MI-Fibre:MI-Control	HMDB0134455	null	C56H42O10	M-H	35.5	5.05	-5.10734855796838	78.3961689029818	4-{6-hydroxy-4-[(E)-2-{3-[6-hydroxy-3-(3-hydroxyphenyl)-2-(4-hydroxyphenyl)-2,3-dihydro-1-benzofuran-4-yl]-2-phenyl-2,3-dihydro-1-benzofuran-5-yl}ethenyl]-3-(3-hydroxyphenyl)-2,3-dihydro-1-benzofuran-2-yl}benzene-1,2-diol	Phenylpropanoids and polyketides	2-arylbenzofuran flavonoids	null	873.266055869091	NA	0.75405	1	NA
0.75_873.2661m/z	2.86086601265541	0.0140928737811767	1.14554150437482	MI-Fibre:MI-Control	HMDB0134487	null	C56H42O10	M-H	35.5	5.05	-5.10734855796838	78.3961689029818	5-[4-(2-{3-[3-(3,5-dihydroxyphenyl)-6-hydroxy-2-phenyl-2,3-dihydro-1-benzofuran-4-yl]-2-(3-hydroxyphenyl)-2,3-dihydro-1-benzofuran-5-yl}ethenyl)-6-hydroxy-2-phenyl-2,3-dihydro-1-benzofuran-3-yl]benzene-1,3-diol	null	null	null	873.266055869091	NA	0.75405	1	NA
0.75_873.2661m/z	2.86086601265541	0.0140928737811767	1.14554150437482	MI-Fibre:MI-Control	HMDB0134253	null	C56H42O10	M-H	35.9	7.23	-5.10734855796838	78.3961689029818	4-{5-[(E)-2-[3-(3,5-dihydroxyphenyl)-6-hydroxy-2-phenyl-2,3-dihydro-1-benzofuran-4-yl]ethenyl]-2-(4-hydroxyphenyl)-2,3-dihydro-1-benzofuran-3-yl}-3-(3-hydroxyphenyl)-2-phenyl-2,3-dihydro-1-benzofuran-5,6-diol	Phenylpropanoids and polyketides	2-arylbenzofuran flavonoids	null	873.266055869091	NA	0.75405	1	NA
0.75_873.2661m/z	2.86086601265541	0.0140928737811767	1.14554150437482	MI-Fibre:MI-Control	HMDB0134485	null	C56H42O10	M-H	35.5	5.05	-5.10734855796838	78.3961689029818	5-[6-hydroxy-4-(5-{2-[6-hydroxy-3-(3-hydroxyphenyl)-2-(4-hydroxyphenyl)-2,3-dihydro-1-benzofuran-4-yl]ethenyl}-2-(3-hydroxyphenyl)-2,3-dihydro-1-benzofuran-3-yl)-2-phenyl-2,3-dihydro-1-benzofuran-3-yl]benzene-1,3-diol	null	null	null	873.266055869091	NA	0.75405	1	NA
0.75_873.2661m/z	2.86086601265541	0.0140928737811767	1.14554150437482	MI-Fibre:MI-Control	HMDB0134351	null	C56H42O10	M-H	35.9	7.23	-5.10734855796838	78.3961689029818	4-{7-hydroxy-5-[(E)-2-[6-hydroxy-3-(3-hydroxyphenyl)-2-phenyl-2,3-dihydro-1-benzofuran-4-yl]ethenyl]-2-(4-hydroxyphenyl)-2,3-dihydro-1-benzofuran-3-yl}-3-(3-hydroxyphenyl)-2-(4-hydroxyphenyl)-2,3-dihydro-1-benzofuran-6-ol	Phenylpropanoids and polyketides	2-arylbenzofuran flavonoids	null	873.266055869091	NA	0.75405	1	NA
0.75_873.2661m/z	2.86086601265541	0.0140928737811767	1.14554150437482	MI-Fibre:MI-Control	HMDB0134327	null	C56H42O10	M-H	35.5	5.05	-5.10734855796838	78.3961689029818	4-(5-{3-[6-hydroxy-3-(3-hydroxyphenyl)-2-(4-hydroxyphenyl)-2,3-dihydro-1-benzofuran-4-yl]oxiran-2-yl}-2-phenyl-2,3-dihydro-1-benzofuran-3-yl)-3-(3-hydroxyphenyl)-2-(4-hydroxyphenyl)-2,3-dihydro-1-benzofuran-6-ol	Phenylpropanoids and polyketides	2-arylbenzofuran flavonoids	null	873.266055869091	NA	0.75405	1	NA
0.75_873.2661m/z	2.86086601265541	0.0140928737811767	1.14554150437482	MI-Fibre:MI-Control	HMDB0134375	null	C56H42O10	M-H	35.9	7.23	-5.10734855796838	78.3961689029818	4-{4-hydroxy-5-[(E)-2-[6-hydroxy-3-(3-hydroxyphenyl)-2-(4-hydroxyphenyl)-2,3-dihydro-1-benzofuran-4-yl]ethenyl]-2-(4-hydroxyphenyl)-2,3-dihydro-1-benzofuran-3-yl}-3-(3-hydroxyphenyl)-2-phenyl-2,3-dihydro-1-benzofuran-6-ol	Phenylpropanoids and polyketides	2-arylbenzofuran flavonoids	null	873.266055869091	NA	0.75405	1	NA
0.75_873.2661m/z	2.86086601265541	0.0140928737811767	1.14554150437482	MI-Fibre:MI-Control	HMDB0134222	null	C56H42O10	M-H	35.5	5.05	-5.10734855796838	78.3961689029818	5-{4-[(E)-2-{3-[3-(3,5-dihydroxyphenyl)-6-hydroxy-2-phenyl-2,3-dihydro-1-benzofuran-4-yl]-2-(4-hydroxyphenyl)-2,3-dihydro-1-benzofuran-5-yl}ethenyl]-6-hydroxy-2-phenyl-2,3-dihydro-1-benzofuran-3-yl}benzene-1,3-diol	Phenylpropanoids and polyketides	2-arylbenzofuran flavonoids	null	873.266055869091	NA	0.75405	1	NA
0.75_873.2661m/z	2.86086601265541	0.0140928737811767	1.14554150437482	MI-Fibre:MI-Control	HMDB0134376	null	C56H42O10	M-H	35.9	7.23	-5.10734855796838	78.3961689029818	4-{4-hydroxy-5-[(E)-2-[6-hydroxy-3-(3-hydroxyphenyl)-2-phenyl-2,3-dihydro-1-benzofuran-4-yl]ethenyl]-2-(4-hydroxyphenyl)-2,3-dihydro-1-benzofuran-3-yl}-3-(3-hydroxyphenyl)-2-(4-hydroxyphenyl)-2,3-dihydro-1-benzofuran-6-ol	Phenylpropanoids and polyketides	2-arylbenzofuran flavonoids	null	873.266055869091	NA	0.75405	1	NA
0.75_873.2661m/z	2.86086601265541	0.0140928737811767	1.14554150437482	MI-Fibre:MI-Control	HMDB0134217	null	C56H42O10	M-H	35.5	5.05	-5.10734855796838	78.3961689029818	5-{6-hydroxy-4-[(E)-2-{3-[6-hydroxy-3-(3-hydroxyphenyl)-2-(4-hydroxyphenyl)-2,3-dihydro-1-benzofuran-4-yl]-2-(4-hydroxyphenyl)-2,3-dihydro-1-benzofuran-5-yl}ethenyl]-2-phenyl-2,3-dihydro-1-benzofuran-3-yl}benzene-1,3-diol	Phenylpropanoids and polyketides	2-arylbenzofuran flavonoids	null	873.266055869091	NA	0.75405	1	NA
0.75_873.2661m/z	2.86086601265541	0.0140928737811767	1.14554150437482	MI-Fibre:MI-Control	HMDB0134432	null	C56H42O10	M-H	35.5	5.05	-5.10734855796838	78.3961689029818	5-{6-hydroxy-4-[(E)-2-{3-[6-hydroxy-2,3-bis(3-hydroxyphenyl)-2,3-dihydro-1-benzofuran-4-yl]-2-phenyl-2,3-dihydro-1-benzofuran-5-yl}ethenyl]-2-(4-hydroxyphenyl)-2,3-dihydro-1-benzofuran-3-yl}benzene-1,3-diol	Phenylpropanoids and polyketides	2-arylbenzofuran flavonoids	null	873.266055869091	NA	0.75405	1	NA
0.75_873.2661m/z	2.86086601265541	0.0140928737811767	1.14554150437482	MI-Fibre:MI-Control	HMDB0134434	null	C56H42O10	M-H	35.9	7.23	-5.10734855796838	78.3961689029818	5-(6-hydroxy-4-{5-[(E)-2-[6-hydroxy-3-(3-hydroxyphenyl)-2-phenyl-2,3-dihydro-1-benzofuran-4-yl]ethenyl]-2-(4-hydroxyphenyl)-2,3-dihydro-1-benzofuran-3-yl}-2-(3-hydroxyphenyl)-2,3-dihydro-1-benzofuran-3-yl)benzene-1,3-diol	Phenylpropanoids and polyketides	2-arylbenzofuran flavonoids	null	873.266055869091	NA	0.75405	1	NA
0.75_873.2661m/z	2.86086601265541	0.0140928737811767	1.14554150437482	MI-Fibre:MI-Control	HMDB0134486	null	C56H42O10	M-H	35.9	7.23	-5.10734855796838	78.3961689029818	5-[6-hydroxy-4-(5-{2-[6-hydroxy-3-(3-hydroxyphenyl)-2-phenyl-2,3-dihydro-1-benzofuran-4-yl]ethenyl}-2-(3-hydroxyphenyl)-2,3-dihydro-1-benzofuran-3-yl)-2-(4-hydroxyphenyl)-2,3-dihydro-1-benzofuran-3-yl]benzene-1,3-diol	null	null	null	873.266055869091	NA	0.75405	1	NA
0.75_873.2661m/z	2.86086601265541	0.0140928737811767	1.14554150437482	MI-Fibre:MI-Control	HMDB0134221	null	C56H42O10	M-H	35.5	5.05	-5.10734855796838	78.3961689029818	5-(6-hydroxy-4-{5-[(E)-2-[6-hydroxy-3-(3-hydroxyphenyl)-2-(4-hydroxyphenyl)-2,3-dihydro-1-benzofuran-4-yl]ethenyl]-2-phenyl-2,3-dihydro-1-benzofuran-3-yl}-2-(4-hydroxyphenyl)-2,3-dihydro-1-benzofuran-3-yl)benzene-1,3-diol	Phenylpropanoids and polyketides	2-arylbenzofuran flavonoids	null	873.266055869091	NA	0.75405	1	NA
0.75_873.2661m/z	2.86086601265541	0.0140928737811767	1.14554150437482	MI-Fibre:MI-Control	HMDB0134355	null	C56H42O10	M-H	35.5	5.05	-5.10734855796838	78.3961689029818	5-{6-hydroxy-4-[(E)-2-{7-hydroxy-3-[6-hydroxy-3-(3-hydroxyphenyl)-2-(4-hydroxyphenyl)-2,3-dihydro-1-benzofuran-4-yl]-2-phenyl-2,3-dihydro-1-benzofuran-5-yl}ethenyl]-2-phenyl-2,3-dihydro-1-benzofuran-3-yl}benzene-1,3-diol	Phenylpropanoids and polyketides	2-arylbenzofuran flavonoids	null	873.266055869091	NA	0.75405	1	NA
0.75_873.2661m/z	2.86086601265541	0.0140928737811767	1.14554150437482	MI-Fibre:MI-Control	HMDB0134334	null	C56H42O10	M-H	35.5	5.05	-5.10734855796838	78.3961689029818	5-[4-(5-{3-[3-(3,5-dihydroxyphenyl)-6-hydroxy-2-phenyl-2,3-dihydro-1-benzofuran-4-yl]oxiran-2-yl}-2-phenyl-2,3-dihydro-1-benzofuran-3-yl)-6-hydroxy-2-phenyl-2,3-dihydro-1-benzofuran-3-yl]benzene-1,3-diol	Phenylpropanoids and polyketides	2-arylbenzofuran flavonoids	null	873.266055869091	NA	0.75405	1	NA
0.75_873.2661m/z	2.86086601265541	0.0140928737811767	1.14554150437482	MI-Fibre:MI-Control	HMDB0134359	null	C56H42O10	M-H	35.5	5.05	-5.10734855796838	78.3961689029818	5-{4-[(E)-2-{3-[3-(3,5-dihydroxyphenyl)-6-hydroxy-2-phenyl-2,3-dihydro-1-benzofuran-4-yl]-7-hydroxy-2-phenyl-2,3-dihydro-1-benzofuran-5-yl}ethenyl]-6-hydroxy-2-phenyl-2,3-dihydro-1-benzofuran-3-yl}benzene-1,3-diol	Phenylpropanoids and polyketides	2-arylbenzofuran flavonoids	null	873.266055869091	NA	0.75405	1	NA
0.75_873.2661m/z	2.86086601265541	0.0140928737811767	1.14554150437482	MI-Fibre:MI-Control	HMDB0134454	null	C56H42O10	M-H	34.8	1.64	-5.10734855796838	78.3961689029818	4-{5-[(E)-2-[6-hydroxy-2,3-bis(3-hydroxyphenyl)-2,3-dihydro-1-benzofuran-4-yl]ethenyl]-2-(4-hydroxyphenyl)-2,3-dihydro-1-benzofuran-3-yl}-3-(3-hydroxyphenyl)-2-(4-hydroxyphenyl)-2,3-dihydro-1-benzofuran-6-ol	Phenylpropanoids and polyketides	2-arylbenzofuran flavonoids	null	873.266055869091	NA	0.75405	1	NA
0.75_873.2661m/z	2.86086601265541	0.0140928737811767	1.14554150437482	MI-Fibre:MI-Control	HMDB0134333	null	C56H42O10	M-H	35.9	7.23	-5.10734855796838	78.3961689029818	5-[6-hydroxy-4-(5-{3-[6-hydroxy-3-(3-hydroxyphenyl)-2-phenyl-2,3-dihydro-1-benzofuran-4-yl]oxiran-2-yl}-2-phenyl-2,3-dihydro-1-benzofuran-3-yl)-2-(4-hydroxyphenyl)-2,3-dihydro-1-benzofuran-3-yl]benzene-1,3-diol	Phenylpropanoids and polyketides	2-arylbenzofuran flavonoids	null	873.266055869091	NA	0.75405	1	NA
0.75_873.2661m/z	2.86086601265541	0.0140928737811767	1.14554150437482	MI-Fibre:MI-Control	HMDB0134330	null	C56H42O10	M-H	35.5	5.05	-5.10734855796838	78.3961689029818	5-[6-hydroxy-4-(3-{3-[6-hydroxy-3-(3-hydroxyphenyl)-2-(4-hydroxyphenyl)-2,3-dihydro-1-benzofuran-4-yl]-2-phenyl-2,3-dihydro-1-benzofuran-5-yl}oxiran-2-yl)-2-phenyl-2,3-dihydro-1-benzofuran-3-yl]benzene-1,3-diol	Phenylpropanoids and polyketides	2-arylbenzofuran flavonoids	null	873.266055869091	NA	0.75405	1	NA
0.75_873.2661m/z	2.86086601265541	0.0140928737811767	1.14554150437482	MI-Fibre:MI-Control	HMDB0134436	null	C56H42O10	M-H	36	7.39	-5.10734855796838	78.3961689029818	4-[3-(3,5-dihydroxyphenyl)-6-hydroxy-4-{5-[(E)-2-[6-hydroxy-3-(3-hydroxyphenyl)-2-phenyl-2,3-dihydro-1-benzofuran-4-yl]ethenyl]-2-phenyl-2,3-dihydro-1-benzofuran-3-yl}-2,3-dihydro-1-benzofuran-2-yl]benzene-1,2-diol	Phenylpropanoids and polyketides	2-arylbenzofuran flavonoids	null	873.266055869091	NA	0.75405	1	NA
0.75_873.2661m/z	2.86086601265541	0.0140928737811767	1.14554150437482	MI-Fibre:MI-Control	HMDB0134396	null	C56H42O10	M-H	35.5	5.05	-5.10734855796838	78.3961689029818	6-(6-hydroxy-4-{5-[(E)-2-[6-hydroxy-3-(3-hydroxyphenyl)-2-(4-hydroxyphenyl)-2,3-dihydro-1-benzofuran-4-yl]ethenyl]-2-phenyl-2,3-dihydro-1-benzofuran-3-yl}-2-phenyl-2,3-dihydro-1-benzofuran-3-yl)benzene-1,2,4-triol	Phenylpropanoids and polyketides	2-arylbenzofuran flavonoids	null	873.266055869091	NA	0.75405	1	NA
0.75_873.2661m/z	2.86086601265541	0.0140928737811767	1.14554150437482	MI-Fibre:MI-Control	HMDB0134219	null	C56H42O10	M-H	35.5	5.05	-5.10734855796838	78.3961689029818	5-(6-hydroxy-4-{5-[(E)-2-[6-hydroxy-3-(3-hydroxyphenyl)-2-(4-hydroxyphenyl)-2,3-dihydro-1-benzofuran-4-yl]ethenyl]-2-(4-hydroxyphenyl)-2,3-dihydro-1-benzofuran-3-yl}-2-phenyl-2,3-dihydro-1-benzofuran-3-yl)benzene-1,3-diol	Phenylpropanoids and polyketides	2-arylbenzofuran flavonoids	null	873.266055869091	NA	0.75405	1	NA
0.75_873.2661m/z	2.86086601265541	0.0140928737811767	1.14554150437482	MI-Fibre:MI-Control	HMDB0134353	null	C56H42O10	M-H	35.9	7.23	-5.10734855796838	78.3961689029818	5-{6-hydroxy-4-[(E)-2-{7-hydroxy-3-[6-hydroxy-3-(3-hydroxyphenyl)-2-phenyl-2,3-dihydro-1-benzofuran-4-yl]-2-(4-hydroxyphenyl)-2,3-dihydro-1-benzofuran-5-yl}ethenyl]-2-phenyl-2,3-dihydro-1-benzofuran-3-yl}benzene-1,3-diol	Phenylpropanoids and polyketides	2-arylbenzofuran flavonoids	null	873.266055869091	NA	0.75405	1	NA
0.75_873.2661m/z	2.86086601265541	0.0140928737811767	1.14554150437482	MI-Fibre:MI-Control	HMDB0134218	null	C56H42O10	M-H	35.5	5.05	-5.10734855796838	78.3961689029818	5-{6-hydroxy-4-[(E)-2-{3-[6-hydroxy-3-(3-hydroxyphenyl)-2-(4-hydroxyphenyl)-2,3-dihydro-1-benzofuran-4-yl]-2-phenyl-2,3-dihydro-1-benzofuran-5-yl}ethenyl]-2-(4-hydroxyphenyl)-2,3-dihydro-1-benzofuran-3-yl}benzene-1,3-diol	Phenylpropanoids and polyketides	2-arylbenzofuran flavonoids	null	873.266055869091	NA	0.75405	1	NA
0.75_873.2661m/z	2.86086601265541	0.0140928737811767	1.14554150437482	MI-Fibre:MI-Control	HMDB0134328	null	C56H42O10	M-H	35.9	7.23	-5.10734855796838	78.3961689029818	5-[6-hydroxy-4-(3-{3-[6-hydroxy-3-(3-hydroxyphenyl)-2-phenyl-2,3-dihydro-1-benzofuran-4-yl]-2-(4-hydroxyphenyl)-2,3-dihydro-1-benzofuran-5-yl}oxiran-2-yl)-2-phenyl-2,3-dihydro-1-benzofuran-3-yl]benzene-1,3-diol	Phenylpropanoids and polyketides	2-arylbenzofuran flavonoids	null	873.266055869091	NA	0.75405	1	NA
0.75_873.2661m/z	2.86086601265541	0.0140928737811767	1.14554150437482	MI-Fibre:MI-Control	HMDB0134252	null	C56H42O10	M-H	35.5	5.05	-5.10734855796838	78.3961689029818	4-{5-[(E)-2-[6-hydroxy-3-(3-hydroxyphenyl)-2-(4-hydroxyphenyl)-2,3-dihydro-1-benzofuran-4-yl]ethenyl]-2-phenyl-2,3-dihydro-1-benzofuran-3-yl}-3-(3-hydroxyphenyl)-2-(4-hydroxyphenyl)-2,3-dihydro-1-benzofuran-5,6-diol	Phenylpropanoids and polyketides	2-arylbenzofuran flavonoids	null	873.266055869091	NA	0.75405	1	NA
0.75_873.2661m/z	2.86086601265541	0.0140928737811767	1.14554150437482	MI-Fibre:MI-Control	HMDB0134459	null	C56H42O10	M-H	35.5	5.05	-5.10734855796838	78.3961689029818	5-(6-hydroxy-4-{5-[(E)-2-[6-hydroxy-2,3-bis(3-hydroxyphenyl)-2,3-dihydro-1-benzofuran-4-yl]ethenyl]-2-(4-hydroxyphenyl)-2,3-dihydro-1-benzofuran-3-yl}-2-phenyl-2,3-dihydro-1-benzofuran-3-yl)benzene-1,3-diol	Phenylpropanoids and polyketides	2-arylbenzofuran flavonoids	null	873.266055869091	NA	0.75405	1	NA
0.75_873.2661m/z	2.86086601265541	0.0140928737811767	1.14554150437482	MI-Fibre:MI-Control	HMDB0134354	null	C56H42O10	M-H	35.9	7.23	-5.10734855796838	78.3961689029818	5-{6-hydroxy-4-[(E)-2-{7-hydroxy-3-[6-hydroxy-3-(3-hydroxyphenyl)-2-phenyl-2,3-dihydro-1-benzofuran-4-yl]-2-phenyl-2,3-dihydro-1-benzofuran-5-yl}ethenyl]-2-(4-hydroxyphenyl)-2,3-dihydro-1-benzofuran-3-yl}benzene-1,3-diol	Phenylpropanoids and polyketides	2-arylbenzofuran flavonoids	null	873.266055869091	NA	0.75405	1	NA
0.75_873.2661m/z	2.86086601265541	0.0140928737811767	1.14554150437482	MI-Fibre:MI-Control	HMDB0134433	null	C56H42O10	M-H	35.5	5.05	-5.10734855796838	78.3961689029818	4-(4-{5-[(E)-2-[3-(3,5-dihydroxyphenyl)-6-hydroxy-2-phenyl-2,3-dihydro-1-benzofuran-4-yl]ethenyl]-2-phenyl-2,3-dihydro-1-benzofuran-3-yl}-6-hydroxy-3-(3-hydroxyphenyl)-2,3-dihydro-1-benzofuran-2-yl)benzene-1,2-diol	Phenylpropanoids and polyketides	2-arylbenzofuran flavonoids	null	873.266055869091	NA	0.75405	1	NA
0.75_873.2661m/z	2.86086601265541	0.0140928737811767	1.14554150437482	MI-Fibre:MI-Control	HMDB0134409	null	C56H42O10	M-H	35.9	7.23	-5.10734855796838	78.3961689029818	6-[6-hydroxy-4-(2-{3-[6-hydroxy-3-(3-hydroxyphenyl)-2-phenyl-2,3-dihydro-1-benzofuran-4-yl]-2-(4-hydroxyphenyl)-2,3-dihydro-1-benzofuran-5-yl}ethenyl)-2-phenyl-2,3-dihydro-1-benzofuran-3-yl]benzene-1,2,4-triol	null	null	null	873.266055869091	NA	0.75405	1	NA
0.75_873.2661m/z	2.86086601265541	0.0140928737811767	1.14554150437482	MI-Fibre:MI-Control	HMDB0134381	null	C56H42O10	M-H	35.9	7.23	-5.10734855796838	78.3961689029818	5-(6-hydroxy-4-{4-hydroxy-5-[(E)-2-[6-hydroxy-3-(3-hydroxyphenyl)-2-phenyl-2,3-dihydro-1-benzofuran-4-yl]ethenyl]-2-(4-hydroxyphenyl)-2,3-dihydro-1-benzofuran-3-yl}-2-phenyl-2,3-dihydro-1-benzofuran-3-yl)benzene-1,3-diol	Phenylpropanoids and polyketides	2-arylbenzofuran flavonoids	null	873.266055869091	NA	0.75405	1	NA
0.75_873.2661m/z	2.86086601265541	0.0140928737811767	1.14554150437482	MI-Fibre:MI-Control	HMDB0134453	null	C56H42O10	M-H	35.9	7.23	-5.10734855796838	78.3961689029818	4-{6-hydroxy-4-[(E)-2-{3-[6-hydroxy-3-(3-hydroxyphenyl)-2-phenyl-2,3-dihydro-1-benzofuran-4-yl]-2-(4-hydroxyphenyl)-2,3-dihydro-1-benzofuran-5-yl}ethenyl]-3-(3-hydroxyphenyl)-2,3-dihydro-1-benzofuran-2-yl}benzene-1,2-diol	Phenylpropanoids and polyketides	2-arylbenzofuran flavonoids	null	873.266055869091	NA	0.75405	1	NA
0.75_873.2661m/z	2.86086601265541	0.0140928737811767	1.14554150437482	MI-Fibre:MI-Control	HMDB0134379	null	C56H42O10	M-H	35.9	7.23	-5.10734855796838	78.3961689029818	5-{6-hydroxy-4-[(E)-2-{4-hydroxy-3-[6-hydroxy-3-(3-hydroxyphenyl)-2-phenyl-2,3-dihydro-1-benzofuran-4-yl]-2-phenyl-2,3-dihydro-1-benzofuran-5-yl}ethenyl]-2-(4-hydroxyphenyl)-2,3-dihydro-1-benzofuran-3-yl}benzene-1,3-diol	Phenylpropanoids and polyketides	2-arylbenzofuran flavonoids	null	873.266055869091	NA	0.75405	1	NA
0.75_873.2661m/z	2.86086601265541	0.0140928737811767	1.14554150437482	MI-Fibre:MI-Control	HMDB0134356	null	C56H42O10	M-H	35.9	7.23	-5.10734855796838	78.3961689029818	5-(6-hydroxy-4-{7-hydroxy-5-[(E)-2-[6-hydroxy-3-(3-hydroxyphenyl)-2-phenyl-2,3-dihydro-1-benzofuran-4-yl]ethenyl]-2-(4-hydroxyphenyl)-2,3-dihydro-1-benzofuran-3-yl}-2-phenyl-2,3-dihydro-1-benzofuran-3-yl)benzene-1,3-diol	Phenylpropanoids and polyketides	2-arylbenzofuran flavonoids	null	873.266055869091	NA	0.75405	1	NA
0.75_873.2661m/z	2.86086601265541	0.0140928737811767	1.14554150437482	MI-Fibre:MI-Control	HMDB0134378	null	C56H42O10	M-H	35.9	7.23	-5.10734855796838	78.3961689029818	5-{6-hydroxy-4-[(E)-2-{4-hydroxy-3-[6-hydroxy-3-(3-hydroxyphenyl)-2-phenyl-2,3-dihydro-1-benzofuran-4-yl]-2-(4-hydroxyphenyl)-2,3-dihydro-1-benzofuran-5-yl}ethenyl]-2-phenyl-2,3-dihydro-1-benzofuran-3-yl}benzene-1,3-diol	Phenylpropanoids and polyketides	2-arylbenzofuran flavonoids	null	873.266055869091	NA	0.75405	1	NA
0.75_873.2661m/z	2.86086601265541	0.0140928737811767	1.14554150437482	MI-Fibre:MI-Control	HMDB0134350	null	C56H42O10	M-H	35.9	7.23	-5.10734855796838	78.3961689029818	4-{7-hydroxy-5-[(E)-2-[6-hydroxy-3-(3-hydroxyphenyl)-2-(4-hydroxyphenyl)-2,3-dihydro-1-benzofuran-4-yl]ethenyl]-2-(4-hydroxyphenyl)-2,3-dihydro-1-benzofuran-3-yl}-3-(3-hydroxyphenyl)-2-phenyl-2,3-dihydro-1-benzofuran-6-ol	Phenylpropanoids and polyketides	2-arylbenzofuran flavonoids	null	873.266055869091	NA	0.75405	1	NA
0.75_873.2661m/z	2.86086601265541	0.0140928737811767	1.14554150437482	MI-Fibre:MI-Control	HMDB0134306	null	C56H42O10	M-H	35.9	7.23	-5.10734855796838	78.3961689029818	4-[(E)-2-{3-[3-(3,5-dihydroxyphenyl)-6-hydroxy-2-phenyl-2,3-dihydro-1-benzofuran-4-yl]-2-(4-hydroxyphenyl)-2,3-dihydro-1-benzofuran-5-yl}ethenyl]-3-(3-hydroxyphenyl)-2-phenyl-2,3-dihydro-1-benzofuran-5,6-diol	Phenylpropanoids and polyketides	2-arylbenzofuran flavonoids	null	873.266055869091	NA	0.75405	1	NA
0.75_873.2661m/z	2.86086601265541	0.0140928737811767	1.14554150437482	MI-Fibre:MI-Control	HMDB0134357	null	C56H42O10	M-H	35.5	5.05	-5.10734855796838	78.3961689029818	5-(6-hydroxy-4-{7-hydroxy-5-[(E)-2-[6-hydroxy-3-(3-hydroxyphenyl)-2-(4-hydroxyphenyl)-2,3-dihydro-1-benzofuran-4-yl]ethenyl]-2-phenyl-2,3-dihydro-1-benzofuran-3-yl}-2-phenyl-2,3-dihydro-1-benzofuran-3-yl)benzene-1,3-diol	Phenylpropanoids and polyketides	2-arylbenzofuran flavonoids	null	873.266055869091	NA	0.75405	1	NA
0.75_873.2661m/z	2.86086601265541	0.0140928737811767	1.14554150437482	MI-Fibre:MI-Control	HMDB0134307	null	C56H42O10	M-H	35.5	5.05	-5.10734855796838	78.3961689029818	4-[(E)-2-{3-[3-(3,5-dihydroxyphenyl)-6-hydroxy-2-phenyl-2,3-dihydro-1-benzofuran-4-yl]-2-phenyl-2,3-dihydro-1-benzofuran-5-yl}ethenyl]-3-(3-hydroxyphenyl)-2-(4-hydroxyphenyl)-2,3-dihydro-1-benzofuran-5,6-diol	Phenylpropanoids and polyketides	2-arylbenzofuran flavonoids	null	873.266055869091	NA	0.75405	1	NA
0.75_873.2661m/z	2.86086601265541	0.0140928737811767	1.14554150437482	MI-Fibre:MI-Control	HMDB0134478	null	C56H42O10	M-H	35.9	7.23	-5.10734855796838	78.3961689029818	4-{5-[(E)-2-[6-hydroxy-3-(3-hydroxyphenyl)-2-(4-hydroxyphenyl)-2,3-dihydro-1-benzofuran-4-yl]ethenyl]-3-[6-hydroxy-3-(3-hydroxyphenyl)-2-phenyl-2,3-dihydro-1-benzofuran-4-yl]-2,3-dihydro-1-benzofuran-2-yl}benzene-1,2-diol	Phenylpropanoids and polyketides	2-arylbenzofuran flavonoids	null	873.266055869091	NA	0.75405	1	NA
0.75_873.2661m/z	2.86086601265541	0.0140928737811767	1.14554150437482	MI-Fibre:MI-Control	HMDB0134301	null	C56H42O10	M-H	35.9	7.23	-5.10734855796838	78.3961689029818	4-[(E)-2-{3-[6-hydroxy-3-(3-hydroxyphenyl)-2-(4-hydroxyphenyl)-2,3-dihydro-1-benzofuran-4-yl]-2-(4-hydroxyphenyl)-2,3-dihydro-1-benzofuran-5-yl}ethenyl]-3-(3-hydroxyphenyl)-2-phenyl-2,3-dihydro-1-benzofuran-5,6-diol	Phenylpropanoids and polyketides	2-arylbenzofuran flavonoids	null	873.266055869091	NA	0.75405	1	NA
0.75_873.2661m/z	2.86086601265541	0.0140928737811767	1.14554150437482	MI-Fibre:MI-Control	HMDB0134305	null	C56H42O10	M-H	35.5	5.05	-5.10734855796838	78.3961689029818	3-(3,5-dihydroxyphenyl)-4-[(E)-2-{3-[6-hydroxy-3-(3-hydroxyphenyl)-2-(4-hydroxyphenyl)-2,3-dihydro-1-benzofuran-4-yl]-2-phenyl-2,3-dihydro-1-benzofuran-5-yl}ethenyl]-2-phenyl-2,3-dihydro-1-benzofuran-5,6-diol	Phenylpropanoids and polyketides	2-arylbenzofuran flavonoids	null	873.266055869091	NA	0.75405	1	NA
0.75_873.2661m/z	2.86086601265541	0.0140928737811767	1.14554150437482	MI-Fibre:MI-Control	HMDB0134431	null	C56H42O10	M-H	35.5	5.05	-5.10734855796838	78.3961689029818	5-{6-hydroxy-4-[(E)-2-{3-[6-hydroxy-2,3-bis(3-hydroxyphenyl)-2,3-dihydro-1-benzofuran-4-yl]-2-(4-hydroxyphenyl)-2,3-dihydro-1-benzofuran-5-yl}ethenyl]-2-phenyl-2,3-dihydro-1-benzofuran-3-yl}benzene-1,3-diol	Phenylpropanoids and polyketides	2-arylbenzofuran flavonoids	null	873.266055869091	NA	0.75405	1	NA
0.75_873.2661m/z	2.86086601265541	0.0140928737811767	1.14554150437482	MI-Fibre:MI-Control	HMDB0134258	null	C56H42O10	M-H	36.3	9.02	-5.10734855796838	78.3961689029818	3-(3,5-dihydroxyphenyl)-4-{5-[(E)-2-[6-hydroxy-3-(3-hydroxyphenyl)-2-phenyl-2,3-dihydro-1-benzofuran-4-yl]ethenyl]-2-phenyl-2,3-dihydro-1-benzofuran-3-yl}-2-(4-hydroxyphenyl)-2,3-dihydro-1-benzofuran-5,6-diol	Phenylpropanoids and polyketides	2-arylbenzofuran flavonoids	null	873.266055869091	NA	0.75405	1	NA
0.75_873.2661m/z	2.86086601265541	0.0140928737811767	1.14554150437482	MI-Fibre:MI-Control	HMDB0134256	null	C56H42O10	M-H	35.9	7.23	-5.10734855796838	78.3961689029818	3-(3,5-dihydroxyphenyl)-4-{5-[(E)-2-[6-hydroxy-3-(3-hydroxyphenyl)-2-phenyl-2,3-dihydro-1-benzofuran-4-yl]ethenyl]-2-(4-hydroxyphenyl)-2,3-dihydro-1-benzofuran-3-yl}-2-phenyl-2,3-dihydro-1-benzofuran-5,6-diol	Phenylpropanoids and polyketides	2-arylbenzofuran flavonoids	null	873.266055869091	NA	0.75405	1	NA
0.75_873.2661m/z	2.86086601265541	0.0140928737811767	1.14554150437482	MI-Fibre:MI-Control	HMDB0134484	null	C56H42O10	M-H	35.9	7.23	-5.10734855796838	78.3961689029818	4-{3-[3-(3,5-dihydroxyphenyl)-6-hydroxy-2-phenyl-2,3-dihydro-1-benzofuran-4-yl]-5-{2-[6-hydroxy-3-(3-hydroxyphenyl)-2-phenyl-2,3-dihydro-1-benzofuran-4-yl]ethenyl}-2,3-dihydro-1-benzofuran-2-yl}benzene-1,2-diol	null	null	null	873.266055869091	NA	0.75405	1	NA
0.75_873.2661m/z	2.86086601265541	0.0140928737811767	1.14554150437482	MI-Fibre:MI-Control	HMDB0134257	null	C56H42O10	M-H	35.5	5.05	-5.10734855796838	78.3961689029818	3-(3,5-dihydroxyphenyl)-4-{5-[(E)-2-[6-hydroxy-3-(3-hydroxyphenyl)-2-(4-hydroxyphenyl)-2,3-dihydro-1-benzofuran-4-yl]ethenyl]-2-phenyl-2,3-dihydro-1-benzofuran-3-yl}-2-phenyl-2,3-dihydro-1-benzofuran-5,6-diol	Phenylpropanoids and polyketides	2-arylbenzofuran flavonoids	null	873.266055869091	NA	0.75405	1	NA
0.75_873.2661m/z	2.86086601265541	0.0140928737811767	1.14554150437482	MI-Fibre:MI-Control	HMDB0134308	null	C56H42O10	M-H	35.9	7.23	-5.10734855796838	78.3961689029818	4-[(E)-2-{3-[3-(3,5-dihydroxyphenyl)-6-hydroxy-2-(4-hydroxyphenyl)-2,3-dihydro-1-benzofuran-4-yl]-2-phenyl-2,3-dihydro-1-benzofuran-5-yl}ethenyl]-3-(3-hydroxyphenyl)-2-phenyl-2,3-dihydro-1-benzofuran-5,6-diol	Phenylpropanoids and polyketides	2-arylbenzofuran flavonoids	null	873.266055869091	NA	0.75405	1	NA
0.75_873.2661m/z	2.86086601265541	0.0140928737811767	1.14554150437482	MI-Fibre:MI-Control	HMDB0134255	null	C56H42O10	M-H	35.5	5.05	-5.10734855796838	78.3961689029818	4-{5-[(E)-2-[3-(3,5-dihydroxyphenyl)-6-hydroxy-2-phenyl-2,3-dihydro-1-benzofuran-4-yl]ethenyl]-2-phenyl-2,3-dihydro-1-benzofuran-3-yl}-3-(3-hydroxyphenyl)-2-(4-hydroxyphenyl)-2,3-dihydro-1-benzofuran-5,6-diol	Phenylpropanoids and polyketides	2-arylbenzofuran flavonoids	null	873.266055869091	NA	0.75405	1	NA
0.75_873.2661m/z	2.86086601265541	0.0140928737811767	1.14554150437482	MI-Fibre:MI-Control	HMDB0134215	null	C56H42O10	M-H	34.8	1.64	-5.10734855796838	78.3961689029818	4-{5-[(E)-2-[6-hydroxy-3-(3-hydroxyphenyl)-2-(4-hydroxyphenyl)-2,3-dihydro-1-benzofuran-4-yl]ethenyl]-2-(4-hydroxyphenyl)-2,3-dihydro-1-benzofuran-3-yl}-3-(3-hydroxyphenyl)-2-(4-hydroxyphenyl)-2,3-dihydro-1-benzofuran-6-ol	Phenylpropanoids and polyketides	2-arylbenzofuran flavonoids	null	873.266055869091	NA	0.75405	1	NA
0.75_873.2661m/z	2.86086601265541	0.0140928737811767	1.14554150437482	MI-Fibre:MI-Control	HMDB0134216	null	C56H42O10	M-H	35.9	7.23	-5.10734855796838	78.3961689029818	5-{6-hydroxy-4-[(E)-2-{3-[6-hydroxy-3-(3-hydroxyphenyl)-2-phenyl-2,3-dihydro-1-benzofuran-4-yl]-2-(4-hydroxyphenyl)-2,3-dihydro-1-benzofuran-5-yl}ethenyl]-2-(4-hydroxyphenyl)-2,3-dihydro-1-benzofuran-3-yl}benzene-1,3-diol	Phenylpropanoids and polyketides	2-arylbenzofuran flavonoids	null	873.266055869091	NA	0.75405	1	NA
0.75_873.2661m/z	2.86086601265541	0.0140928737811767	1.14554150437482	MI-Fibre:MI-Control	HMDB0134309	null	C56H42O10	M-H	35.5	5.05	-5.10734855796838	78.3961689029818	3-(3,5-dihydroxyphenyl)-4-[(E)-2-{3-[3-(3,5-dihydroxyphenyl)-6-hydroxy-2-phenyl-2,3-dihydro-1-benzofuran-4-yl]-2-phenyl-2,3-dihydro-1-benzofuran-5-yl}ethenyl]-2-phenyl-2,3-dihydro-1-benzofuran-5,6-diol	Phenylpropanoids and polyketides	2-arylbenzofuran flavonoids	null	873.266055869091	NA	0.75405	1	NA
0.75_873.2661m/z	2.86086601265541	0.0140928737811767	1.14554150437482	MI-Fibre:MI-Control	HMDB0134457	null	C56H42O10	M-H	36	7.39	-5.10734855796838	78.3961689029818	4-[3-(3,5-dihydroxyphenyl)-6-hydroxy-4-[(E)-2-{3-[6-hydroxy-3-(3-hydroxyphenyl)-2-phenyl-2,3-dihydro-1-benzofuran-4-yl]-2-phenyl-2,3-dihydro-1-benzofuran-5-yl}ethenyl]-2,3-dihydro-1-benzofuran-2-yl]benzene-1,2-diol	Phenylpropanoids and polyketides	2-arylbenzofuran flavonoids	null	873.266055869091	NA	0.75405	1	NA
0.75_873.2661m/z	2.86086601265541	0.0140928737811767	1.14554150437482	MI-Fibre:MI-Control	HMDB0134302	null	C56H42O10	M-H	35.5	5.05	-5.10734855796838	78.3961689029818	4-(2-{3-[6-hydroxy-3-(3-hydroxyphenyl)-2-(4-hydroxyphenyl)-2,3-dihydro-1-benzofuran-4-yl]-2-phenyl-2,3-dihydro-1-benzofuran-5-yl}ethenyl)-3-(3-hydroxyphenyl)-2-(4-hydroxyphenyl)-2,3-dihydro-1-benzofuran-5,6-diol	null	null	null	873.266055869091	NA	0.75405	1	NA
0.75_873.2661m/z	2.86086601265541	0.0140928737811767	1.14554150437482	MI-Fibre:MI-Control	HMDB0134304	null	C56H42O10	M-H	36.3	9.02	-5.10734855796838	78.3961689029818	3-(3,5-dihydroxyphenyl)-4-(2-{3-[6-hydroxy-3-(3-hydroxyphenyl)-2-phenyl-2,3-dihydro-1-benzofuran-4-yl]-2-phenyl-2,3-dihydro-1-benzofuran-5-yl}ethenyl)-2-(4-hydroxyphenyl)-2,3-dihydro-1-benzofuran-5,6-diol	null	null	null	873.266055869091	NA	0.75405	1	NA
0.75_873.2661m/z	2.86086601265541	0.0140928737811767	1.14554150437482	MI-Fibre:MI-Control	HMDB0134282	null	C56H42O10	M-H	35.5	5.05	-5.10734855796838	78.3961689029818	5-(6-hydroxy-4-{6-hydroxy-5-[(E)-2-[6-hydroxy-3-(3-hydroxyphenyl)-2-(4-hydroxyphenyl)-2,3-dihydro-1-benzofuran-4-yl]ethenyl]-2-phenyl-2,3-dihydro-1-benzofuran-3-yl}-2-phenyl-2,3-dihydro-1-benzofuran-3-yl)benzene-1,3-diol	Phenylpropanoids and polyketides	2-arylbenzofuran flavonoids	null	873.266055869091	NA	0.75405	1	NA
0.75_873.2661m/z	2.86086601265541	0.0140928737811767	1.14554150437482	MI-Fibre:MI-Control	HMDB0134429	null	C56H42O10	M-H	35.9	7.23	-5.10734855796838	78.3961689029818	4-(6-hydroxy-4-{5-[(E)-2-[6-hydroxy-3-(3-hydroxyphenyl)-2-phenyl-2,3-dihydro-1-benzofuran-4-yl]ethenyl]-2-(4-hydroxyphenyl)-2,3-dihydro-1-benzofuran-3-yl}-3-(3-hydroxyphenyl)-2,3-dihydro-1-benzofuran-2-yl)benzene-1,2-diol	Phenylpropanoids and polyketides	2-arylbenzofuran flavonoids	null	873.266055869091	NA	0.75405	1	NA
0.75_873.2661m/z	2.86086601265541	0.0140928737811767	1.14554150437482	MI-Fibre:MI-Control	HMDB0134224	null	C56H42O10	M-H	35.5	5.05	-5.10734855796838	78.3961689029818	5-{4-[(E)-2-{3-[3-(3,5-dihydroxyphenyl)-6-hydroxy-2-(4-hydroxyphenyl)-2,3-dihydro-1-benzofuran-4-yl]-2-phenyl-2,3-dihydro-1-benzofuran-5-yl}ethenyl]-6-hydroxy-2-phenyl-2,3-dihydro-1-benzofuran-3-yl}benzene-1,3-diol	Phenylpropanoids and polyketides	2-arylbenzofuran flavonoids	null	873.266055869091	NA	0.75405	1	NA
0.75_873.2661m/z	2.86086601265541	0.0140928737811767	1.14554150437482	MI-Fibre:MI-Control	HMDB0134380	null	C56H42O10	M-H	35.5	5.05	-5.10734855796838	78.3961689029818	5-{6-hydroxy-4-[(E)-2-{4-hydroxy-3-[6-hydroxy-3-(3-hydroxyphenyl)-2-(4-hydroxyphenyl)-2,3-dihydro-1-benzofuran-4-yl]-2-phenyl-2,3-dihydro-1-benzofuran-5-yl}ethenyl]-2-phenyl-2,3-dihydro-1-benzofuran-3-yl}benzene-1,3-diol	Phenylpropanoids and polyketides	2-arylbenzofuran flavonoids	null	873.266055869091	NA	0.75405	1	NA
0.75_873.2661m/z	2.86086601265541	0.0140928737811767	1.14554150437482	MI-Fibre:MI-Control	HMDB0134460	null	C56H42O10	M-H	35.5	5.05	-5.10734855796838	78.3961689029818	4-{4-[(E)-2-{3-[3-(3,5-dihydroxyphenyl)-6-hydroxy-2-phenyl-2,3-dihydro-1-benzofuran-4-yl]-2-phenyl-2,3-dihydro-1-benzofuran-5-yl}ethenyl]-6-hydroxy-3-(3-hydroxyphenyl)-2,3-dihydro-1-benzofuran-2-yl}benzene-1,2-diol	Phenylpropanoids and polyketides	2-arylbenzofuran flavonoids	null	873.266055869091	NA	0.75405	1	NA
0.75_873.2661m/z	2.86086601265541	0.0140928737811767	1.14554150437482	MI-Fibre:MI-Control	HMDB0134254	null	C56H42O10	M-H	35.9	7.23	-5.10734855796838	78.3961689029818	4-{5-[(E)-2-[3-(3,5-dihydroxyphenyl)-6-hydroxy-2-(4-hydroxyphenyl)-2,3-dihydro-1-benzofuran-4-yl]ethenyl]-2-phenyl-2,3-dihydro-1-benzofuran-3-yl}-3-(3-hydroxyphenyl)-2-phenyl-2,3-dihydro-1-benzofuran-5,6-diol	Phenylpropanoids and polyketides	2-arylbenzofuran flavonoids	null	873.266055869091	NA	0.75405	1	NA
0.75_873.2661m/z	2.86086601265541	0.0140928737811767	1.14554150437482	MI-Fibre:MI-Control	HMDB0134326	null	C56H42O10	M-H	35.9	7.23	-5.10734855796838	78.3961689029818	4-(5-{3-[6-hydroxy-3-(3-hydroxyphenyl)-2-phenyl-2,3-dihydro-1-benzofuran-4-yl]oxiran-2-yl}-2-(4-hydroxyphenyl)-2,3-dihydro-1-benzofuran-3-yl)-3-(3-hydroxyphenyl)-2-(4-hydroxyphenyl)-2,3-dihydro-1-benzofuran-6-ol	Phenylpropanoids and polyketides	2-arylbenzofuran flavonoids	null	873.266055869091	NA	0.75405	1	NA
0.75_873.2661m/z	2.86086601265541	0.0140928737811767	1.14554150437482	MI-Fibre:MI-Control	HMDB0134479	null	C56H42O10	M-H	35.9	7.23	-5.10734855796838	78.3961689029818	4-{3-[6-hydroxy-3-(3-hydroxyphenyl)-2-(4-hydroxyphenyl)-2,3-dihydro-1-benzofuran-4-yl]-5-[(E)-2-[6-hydroxy-3-(3-hydroxyphenyl)-2-phenyl-2,3-dihydro-1-benzofuran-4-yl]ethenyl]-2,3-dihydro-1-benzofuran-2-yl}benzene-1,2-diol	Phenylpropanoids and polyketides	2-arylbenzofuran flavonoids	null	873.266055869091	NA	0.75405	1	NA
0.75_873.2661m/z	2.86086601265541	0.0140928737811767	1.14554150437482	MI-Fibre:MI-Control	HMDB0134284	null	C56H42O10	M-H	35.5	5.05	-5.10734855796838	78.3961689029818	5-{4-[(E)-2-{3-[3-(3,5-dihydroxyphenyl)-6-hydroxy-2-phenyl-2,3-dihydro-1-benzofuran-4-yl]-6-hydroxy-2-phenyl-2,3-dihydro-1-benzofuran-5-yl}ethenyl]-6-hydroxy-2-phenyl-2,3-dihydro-1-benzofuran-3-yl}benzene-1,3-diol	Phenylpropanoids and polyketides	2-arylbenzofuran flavonoids	null	873.266055869091	NA	0.75405	1	NA
0.75_873.2661m/z	2.86086601265541	0.0140928737811767	1.14554150437482	MI-Fibre:MI-Control	HMDB0134329	null	C56H42O10	M-H	35.9	7.23	-5.10734855796838	78.3961689029818	5-[6-hydroxy-4-(3-{3-[6-hydroxy-3-(3-hydroxyphenyl)-2-phenyl-2,3-dihydro-1-benzofuran-4-yl]-2-phenyl-2,3-dihydro-1-benzofuran-5-yl}oxiran-2-yl)-2-(4-hydroxyphenyl)-2,3-dihydro-1-benzofuran-3-yl]benzene-1,3-diol	Phenylpropanoids and polyketides	2-arylbenzofuran flavonoids	null	873.266055869091	NA	0.75405	1	NA
0.75_873.2661m/z	2.86086601265541	0.0140928737811767	1.14554150437482	MI-Fibre:MI-Control	HMDB0134428	null	C56H42O10	M-H	34.8	1.64	-5.10734855796838	78.3961689029818	4-{5-[(E)-2-[6-hydroxy-3-(3-hydroxyphenyl)-2-(4-hydroxyphenyl)-2,3-dihydro-1-benzofuran-4-yl]ethenyl]-2-(4-hydroxyphenyl)-2,3-dihydro-1-benzofuran-3-yl}-2,3-bis(3-hydroxyphenyl)-2,3-dihydro-1-benzofuran-6-ol	Phenylpropanoids and polyketides	2-arylbenzofuran flavonoids	null	873.266055869091	NA	0.75405	1	NA
0.75_873.2661m/z	2.86086601265541	0.0140928737811767	1.14554150437482	MI-Fibre:MI-Control	HMDB0033395	null	C39H50O20	M+Cl	38.9	22.7	8.48224153839818	81.2763105426019	3,5,7-Trihydroxy-4'-methoxy-8-prenylflavone 3-[rhamnosyl-(1->6)-galactoside] 7-galactoside	Phenylpropanoids and polyketides	Flavonoids	Flavonoid glycosides	873.266055869091	NA	0.75405	1	NA
0.75_873.2661m/z	2.86086601265541	0.0140928737811767	1.14554150437482	MI-Fibre:MI-Control	HMDB0134303	null	C56H42O10	M-H	35.9	7.23	-5.10734855796838	78.3961689029818	3-(3,5-dihydroxyphenyl)-4-(2-{3-[6-hydroxy-3-(3-hydroxyphenyl)-2-phenyl-2,3-dihydro-1-benzofuran-4-yl]-2-(4-hydroxyphenyl)-2,3-dihydro-1-benzofuran-5-yl}ethenyl)-2-phenyl-2,3-dihydro-1-benzofuran-5,6-diol	null	null	null	873.266055869091	NA	0.75405	1	NA
0.75_873.2661m/z	2.86086601265541	0.0140928737811767	1.14554150437482	MI-Fibre:MI-Control	HMDB0134280	null	C56H42O10	M-H	35.5	5.05	-5.10734855796838	78.3961689029818	5-{6-hydroxy-4-[(E)-2-{6-hydroxy-3-[6-hydroxy-3-(3-hydroxyphenyl)-2-(4-hydroxyphenyl)-2,3-dihydro-1-benzofuran-4-yl]-2-phenyl-2,3-dihydro-1-benzofuran-5-yl}ethenyl]-2-phenyl-2,3-dihydro-1-benzofuran-3-yl}benzene-1,3-diol	Phenylpropanoids and polyketides	2-arylbenzofuran flavonoids	null	873.266055869091	NA	0.75405	1	NA
0.75_873.2661m/z	2.86086601265541	0.0140928737811767	1.14554150437482	MI-Fibre:MI-Control	HMDB0134352	null	C56H42O10	M-H	35.5	5.05	-5.10734855796838	78.3961689029818	4-{7-hydroxy-5-[(E)-2-[6-hydroxy-3-(3-hydroxyphenyl)-2-(4-hydroxyphenyl)-2,3-dihydro-1-benzofuran-4-yl]ethenyl]-2-phenyl-2,3-dihydro-1-benzofuran-3-yl}-3-(3-hydroxyphenyl)-2-(4-hydroxyphenyl)-2,3-dihydro-1-benzofuran-6-ol	Phenylpropanoids and polyketides	2-arylbenzofuran flavonoids	null	873.266055869091	NA	0.75405	1	NA
0.75_873.2661m/z	2.86086601265541	0.0140928737811767	1.14554150437482	MI-Fibre:MI-Control	HMDB0134430	null	C56H42O10	M-H	35.5	5.05	-5.10734855796838	78.3961689029818	4-(6-hydroxy-4-{5-[(E)-2-[6-hydroxy-3-(3-hydroxyphenyl)-2-(4-hydroxyphenyl)-2,3-dihydro-1-benzofuran-4-yl]ethenyl]-2-phenyl-2,3-dihydro-1-benzofuran-3-yl}-3-(3-hydroxyphenyl)-2,3-dihydro-1-benzofuran-2-yl)benzene-1,2-diol	Phenylpropanoids and polyketides	2-arylbenzofuran flavonoids	null	873.266055869091	NA	0.75405	1	NA
0.75_873.2661m/z	2.86086601265541	0.0140928737811767	1.14554150437482	MI-Fibre:MI-Control	HMDB0134397	null	C56H42O10	M-H	36	7.39	-5.10734855796838	78.3961689029818	6-(6-hydroxy-4-{5-[(E)-2-[6-hydroxy-3-(3-hydroxyphenyl)-2-phenyl-2,3-dihydro-1-benzofuran-4-yl]ethenyl]-2-phenyl-2,3-dihydro-1-benzofuran-3-yl}-2-(4-hydroxyphenyl)-2,3-dihydro-1-benzofuran-3-yl)benzene-1,2,4-triol	Phenylpropanoids and polyketides	2-arylbenzofuran flavonoids	null	873.266055869091	NA	0.75405	1	NA
0.75_873.2661m/z	2.86086601265541	0.0140928737811767	1.14554150437482	MI-Fibre:MI-Control	HMDB0134250	null	C56H42O10	M-H	35.9	7.23	-5.10734855796838	78.3961689029818	4-{5-[(E)-2-[6-hydroxy-3-(3-hydroxyphenyl)-2-(4-hydroxyphenyl)-2,3-dihydro-1-benzofuran-4-yl]ethenyl]-2-(4-hydroxyphenyl)-2,3-dihydro-1-benzofuran-3-yl}-3-(3-hydroxyphenyl)-2-phenyl-2,3-dihydro-1-benzofuran-5,6-diol	Phenylpropanoids and polyketides	2-arylbenzofuran flavonoids	null	873.266055869091	NA	0.75405	1	NA
0.75_873.2661m/z	2.86086601265541	0.0140928737811767	1.14554150437482	MI-Fibre:MI-Control	HMDB0134480	null	C56H42O10	M-H	34.8	1.64	-5.10734855796838	78.3961689029818	4-{5-[(E)-2-[6-hydroxy-3-(3-hydroxyphenyl)-2-(4-hydroxyphenyl)-2,3-dihydro-1-benzofuran-4-yl]ethenyl]-2-(3-hydroxyphenyl)-2,3-dihydro-1-benzofuran-3-yl}-3-(3-hydroxyphenyl)-2-(4-hydroxyphenyl)-2,3-dihydro-1-benzofuran-6-ol	Phenylpropanoids and polyketides	2-arylbenzofuran flavonoids	null	873.266055869091	NA	0.75405	1	NA
0.75_873.2661m/z	2.86086601265541	0.0140928737811767	1.14554150437482	MI-Fibre:MI-Control	HMDB0134251	null	C56H42O10	M-H	35.9	7.23	-5.10734855796838	78.3961689029818	4-{5-[(E)-2-[6-hydroxy-3-(3-hydroxyphenyl)-2-phenyl-2,3-dihydro-1-benzofuran-4-yl]ethenyl]-2-(4-hydroxyphenyl)-2,3-dihydro-1-benzofuran-3-yl}-3-(3-hydroxyphenyl)-2-(4-hydroxyphenyl)-2,3-dihydro-1-benzofuran-5,6-diol	Phenylpropanoids and polyketides	2-arylbenzofuran flavonoids	null	873.266055869091	NA	0.75405	1	NA
0.75_873.2661m/z	2.86086601265541	0.0140928737811767	1.14554150437482	MI-Fibre:MI-Control	HMDB0134456	null	C56H42O10	M-H	35.9	7.23	-5.10734855796838	78.3961689029818	5-{6-hydroxy-4-[(E)-2-{3-[6-hydroxy-3-(3-hydroxyphenyl)-2-phenyl-2,3-dihydro-1-benzofuran-4-yl]-2-(4-hydroxyphenyl)-2,3-dihydro-1-benzofuran-5-yl}ethenyl]-2-(3-hydroxyphenyl)-2,3-dihydro-1-benzofuran-3-yl}benzene-1,3-diol	Phenylpropanoids and polyketides	2-arylbenzofuran flavonoids	null	873.266055869091	NA	0.75405	1	NA
0.75_873.2661m/z	2.86086601265541	0.0140928737811767	1.14554150437482	MI-Fibre:MI-Control	HMDB0134275	null	C56H42O10	M-H	35.9	7.23	-5.10734855796838	78.3961689029818	4-{6-hydroxy-5-[(E)-2-[6-hydroxy-3-(3-hydroxyphenyl)-2-(4-hydroxyphenyl)-2,3-dihydro-1-benzofuran-4-yl]ethenyl]-2-(4-hydroxyphenyl)-2,3-dihydro-1-benzofuran-3-yl}-3-(3-hydroxyphenyl)-2-phenyl-2,3-dihydro-1-benzofuran-6-ol	Phenylpropanoids and polyketides	2-arylbenzofuran flavonoids	null	873.266055869091	NA	0.75405	1	NA
0.75_873.2661m/z	2.86086601265541	0.0140928737811767	1.14554150437482	MI-Fibre:MI-Control	HMDB0134283	null	C56H42O10	M-H	35.9	7.23	-5.10734855796838	78.3961689029818	5-(6-hydroxy-4-{6-hydroxy-5-[(E)-2-[6-hydroxy-3-(3-hydroxyphenyl)-2-phenyl-2,3-dihydro-1-benzofuran-4-yl]ethenyl]-2-phenyl-2,3-dihydro-1-benzofuran-3-yl}-2-(4-hydroxyphenyl)-2,3-dihydro-1-benzofuran-3-yl)benzene-1,3-diol	Phenylpropanoids and polyketides	2-arylbenzofuran flavonoids	null	873.266055869091	NA	0.75405	1	NA
0.75_873.2661m/z	2.86086601265541	0.0140928737811767	1.14554150437482	MI-Fibre:MI-Control	HMDB0134437	null	C56H42O10	M-H	35.5	5.05	-5.10734855796838	78.3961689029818	5-{4-[(E)-2-{3-[3-(3,5-dihydroxyphenyl)-6-hydroxy-2-(3-hydroxyphenyl)-2,3-dihydro-1-benzofuran-4-yl]-2-phenyl-2,3-dihydro-1-benzofuran-5-yl}ethenyl]-6-hydroxy-2-phenyl-2,3-dihydro-1-benzofuran-3-yl}benzene-1,3-diol	Phenylpropanoids and polyketides	2-arylbenzofuran flavonoids	null	873.266055869091	NA	0.75405	1	NA
0.75_873.2661m/z	2.86086601265541	0.0140928737811767	1.14554150437482	MI-Fibre:MI-Control	HMDB0134435	null	C56H42O10	M-H	35.5	5.05	-5.10734855796838	78.3961689029818	5-(6-hydroxy-4-{5-[(E)-2-[6-hydroxy-3-(3-hydroxyphenyl)-2-(4-hydroxyphenyl)-2,3-dihydro-1-benzofuran-4-yl]ethenyl]-2-phenyl-2,3-dihydro-1-benzofuran-3-yl}-2-(3-hydroxyphenyl)-2,3-dihydro-1-benzofuran-3-yl)benzene-1,3-diol	Phenylpropanoids and polyketides	2-arylbenzofuran flavonoids	null	873.266055869091	NA	0.75405	1	NA
0.75_873.2661m/z	2.86086601265541	0.0140928737811767	1.14554150437482	MI-Fibre:MI-Control	HMDB0134411	null	C56H42O10	M-H	35.5	5.05	-5.10734855796838	78.3961689029818	6-[6-hydroxy-4-(2-{3-[6-hydroxy-3-(3-hydroxyphenyl)-2-(4-hydroxyphenyl)-2,3-dihydro-1-benzofuran-4-yl]-2-phenyl-2,3-dihydro-1-benzofuran-5-yl}ethenyl)-2-phenyl-2,3-dihydro-1-benzofuran-3-yl]benzene-1,2,4-triol	null	null	null	873.266055869091	NA	0.75405	1	NA
0.75_873.2661m/z	2.86086601265541	0.0140928737811767	1.14554150437482	MI-Fibre:MI-Control	HMDB0134481	null	C56H42O10	M-H	35.9	7.23	-5.10734855796838	78.3961689029818	4-{5-[(E)-2-[3-(3,5-dihydroxyphenyl)-6-hydroxy-2-phenyl-2,3-dihydro-1-benzofuran-4-yl]ethenyl]-3-[6-hydroxy-3-(3-hydroxyphenyl)-2-phenyl-2,3-dihydro-1-benzofuran-4-yl]-2,3-dihydro-1-benzofuran-2-yl}benzene-1,2-diol	Phenylpropanoids and polyketides	2-arylbenzofuran flavonoids	null	873.266055869091	NA	0.75405	1	NA
0.75_873.2661m/z	2.86086601265541	0.0140928737811767	1.14554150437482	MI-Fibre:MI-Control	HMDB0134461	null	C56H42O10	M-H	35.5	5.05	-5.10734855796838	78.3961689029818	5-(6-hydroxy-4-{5-[(E)-2-[6-hydroxy-2,3-bis(3-hydroxyphenyl)-2,3-dihydro-1-benzofuran-4-yl]ethenyl]-2-phenyl-2,3-dihydro-1-benzofuran-3-yl}-2-(4-hydroxyphenyl)-2,3-dihydro-1-benzofuran-3-yl)benzene-1,3-diol	Phenylpropanoids and polyketides	2-arylbenzofuran flavonoids	null	873.266055869091	NA	0.75405	1	NA
0.75_873.2661m/z	2.86086601265541	0.0140928737811767	1.14554150437482	MI-Fibre:MI-Control	HMDB0134325	null	C56H42O10	M-H	35.9	7.23	-5.10734855796838	78.3961689029818	4-(5-{3-[6-hydroxy-3-(3-hydroxyphenyl)-2-(4-hydroxyphenyl)-2,3-dihydro-1-benzofuran-4-yl]oxiran-2-yl}-2-(4-hydroxyphenyl)-2,3-dihydro-1-benzofuran-3-yl)-3-(3-hydroxyphenyl)-2-phenyl-2,3-dihydro-1-benzofuran-6-ol	Phenylpropanoids and polyketides	2-arylbenzofuran flavonoids	null	873.266055869091	NA	0.75405	1	NA
0.75_873.2661m/z	2.86086601265541	0.0140928737811767	1.14554150437482	MI-Fibre:MI-Control	HMDB0134281	null	C56H42O10	M-H	35.9	7.23	-5.10734855796838	78.3961689029818	5-(6-hydroxy-4-{6-hydroxy-5-[(E)-2-[6-hydroxy-3-(3-hydroxyphenyl)-2-phenyl-2,3-dihydro-1-benzofuran-4-yl]ethenyl]-2-(4-hydroxyphenyl)-2,3-dihydro-1-benzofuran-3-yl}-2-phenyl-2,3-dihydro-1-benzofuran-3-yl)benzene-1,3-diol	Phenylpropanoids and polyketides	2-arylbenzofuran flavonoids	null	873.266055869091	NA	0.75405	1	NA
0.75_873.2661m/z	2.86086601265541	0.0140928737811767	1.14554150437482	MI-Fibre:MI-Control	HMDB0134279	null	C56H42O10	M-H	35.9	7.23	-5.10734855796838	78.3961689029818	5-{6-hydroxy-4-[(E)-2-{6-hydroxy-3-[6-hydroxy-3-(3-hydroxyphenyl)-2-phenyl-2,3-dihydro-1-benzofuran-4-yl]-2-phenyl-2,3-dihydro-1-benzofuran-5-yl}ethenyl]-2-(4-hydroxyphenyl)-2,3-dihydro-1-benzofuran-3-yl}benzene-1,3-diol	Phenylpropanoids and polyketides	2-arylbenzofuran flavonoids	null	873.266055869091	NA	0.75405	1	NA
0.75_873.2661m/z	2.86086601265541	0.0140928737811767	1.14554150437482	MI-Fibre:MI-Control	HMDB0134483	null	C56H42O10	M-H	35.5	5.05	-5.10734855796838	78.3961689029818	5-{6-hydroxy-4-[(E)-2-{3-[6-hydroxy-3-(3-hydroxyphenyl)-2-(4-hydroxyphenyl)-2,3-dihydro-1-benzofuran-4-yl]-2-(3-hydroxyphenyl)-2,3-dihydro-1-benzofuran-5-yl}ethenyl]-2-phenyl-2,3-dihydro-1-benzofuran-3-yl}benzene-1,3-diol	Phenylpropanoids and polyketides	2-arylbenzofuran flavonoids	null	873.266055869091	NA	0.75405	1	NA
0.75_873.2661m/z	2.86086601265541	0.0140928737811767	1.14554150437482	MI-Fibre:MI-Control	HMDB0134276	null	C56H42O10	M-H	35.9	7.23	-5.10734855796838	78.3961689029818	4-{6-hydroxy-5-[(E)-2-[6-hydroxy-3-(3-hydroxyphenyl)-2-phenyl-2,3-dihydro-1-benzofuran-4-yl]ethenyl]-2-(4-hydroxyphenyl)-2,3-dihydro-1-benzofuran-3-yl}-3-(3-hydroxyphenyl)-2-(4-hydroxyphenyl)-2,3-dihydro-1-benzofuran-6-ol	Phenylpropanoids and polyketides	2-arylbenzofuran flavonoids	null	873.266055869091	NA	0.75405	1	NA
0.75_873.2661m/z	2.86086601265541	0.0140928737811767	1.14554150437482	MI-Fibre:MI-Control	HMDB0134278	null	C56H42O10	M-H	35.9	7.23	-5.10734855796838	78.3961689029818	5-{6-hydroxy-4-[(E)-2-{6-hydroxy-3-[6-hydroxy-3-(3-hydroxyphenyl)-2-phenyl-2,3-dihydro-1-benzofuran-4-yl]-2-(4-hydroxyphenyl)-2,3-dihydro-1-benzofuran-5-yl}ethenyl]-2-phenyl-2,3-dihydro-1-benzofuran-3-yl}benzene-1,3-diol	Phenylpropanoids and polyketides	2-arylbenzofuran flavonoids	null	873.266055869091	NA	0.75405	1	NA
0.75_873.2661m/z	2.86086601265541	0.0140928737811767	1.14554150437482	MI-Fibre:MI-Control	HMDB0134462	null	C56H42O10	M-H	35.5	5.05	-5.10734855796838	78.3961689029818	5-{4-[(E)-2-{3-[3-(3,5-dihydroxyphenyl)-6-hydroxy-2-phenyl-2,3-dihydro-1-benzofuran-4-yl]-2-phenyl-2,3-dihydro-1-benzofuran-5-yl}ethenyl]-6-hydroxy-2-(3-hydroxyphenyl)-2,3-dihydro-1-benzofuran-3-yl}benzene-1,3-diol	Phenylpropanoids and polyketides	2-arylbenzofuran flavonoids	null	873.266055869091	NA	0.75405	1	NA
0.75_873.2661m/z	2.86086601265541	0.0140928737811767	1.14554150437482	MI-Fibre:MI-Control	HMDB0134398	null	C56H42O10	M-H	35.5	5.05	-5.10734855796838	78.3961689029818	6-(4-{5-[(E)-2-[3-(3,5-dihydroxyphenyl)-6-hydroxy-2-phenyl-2,3-dihydro-1-benzofuran-4-yl]ethenyl]-2-phenyl-2,3-dihydro-1-benzofuran-3-yl}-6-hydroxy-2-phenyl-2,3-dihydro-1-benzofuran-3-yl)benzene-1,2,4-triol	Phenylpropanoids and polyketides	2-arylbenzofuran flavonoids	null	873.266055869091	NA	0.75405	1	NA
0.75_873.2661m/z	2.86086601265541	0.0140928737811767	1.14554150437482	MI-Fibre:MI-Control	HMDB0134482	null	C56H42O10	M-H	35.9	7.23	-5.10734855796838	78.3961689029818	5-{6-hydroxy-4-[(E)-2-{3-[6-hydroxy-3-(3-hydroxyphenyl)-2-phenyl-2,3-dihydro-1-benzofuran-4-yl]-2-(3-hydroxyphenyl)-2,3-dihydro-1-benzofuran-5-yl}ethenyl]-2-(4-hydroxyphenyl)-2,3-dihydro-1-benzofuran-3-yl}benzene-1,3-diol	Phenylpropanoids and polyketides	2-arylbenzofuran flavonoids	null	873.266055869091	NA	0.75405	1	NA
0.75_873.2661m/z	2.86086601265541	0.0140928737811767	1.14554150437482	MI-Fibre:MI-Control	HMDB0134458	null	C56H42O10	M-H	35.5	5.05	-5.10734855796838	78.3961689029818	5-{6-hydroxy-4-[(E)-2-{3-[6-hydroxy-3-(3-hydroxyphenyl)-2-(4-hydroxyphenyl)-2,3-dihydro-1-benzofuran-4-yl]-2-phenyl-2,3-dihydro-1-benzofuran-5-yl}ethenyl]-2-(3-hydroxyphenyl)-2,3-dihydro-1-benzofuran-3-yl}benzene-1,3-diol	Phenylpropanoids and polyketides	2-arylbenzofuran flavonoids	null	873.266055869091	NA	0.75405	1	NA
0.75_873.2661m/z	2.86086601265541	0.0140928737811767	1.14554150437482	MI-Fibre:MI-Control	HMDB0134300	null	C56H42O10	M-H	35.9	7.23	-5.10734855796838	78.3961689029818	4-[(E)-2-{3-[6-hydroxy-3-(3-hydroxyphenyl)-2-phenyl-2,3-dihydro-1-benzofuran-4-yl]-2-(4-hydroxyphenyl)-2,3-dihydro-1-benzofuran-5-yl}ethenyl]-3-(3-hydroxyphenyl)-2-(4-hydroxyphenyl)-2,3-dihydro-1-benzofuran-5,6-diol	Phenylpropanoids and polyketides	2-arylbenzofuran flavonoids	null	873.266055869091	NA	0.75405	1	NA
0.75_873.2661m/z	2.86086601265541	0.0140928737811767	1.14554150437482	MI-Fibre:MI-Control	HMDB0134277	null	C56H42O10	M-H	35.5	5.05	-5.10734855796838	78.3961689029818	4-{6-hydroxy-5-[(E)-2-[6-hydroxy-3-(3-hydroxyphenyl)-2-(4-hydroxyphenyl)-2,3-dihydro-1-benzofuran-4-yl]ethenyl]-2-phenyl-2,3-dihydro-1-benzofuran-3-yl}-3-(3-hydroxyphenyl)-2-(4-hydroxyphenyl)-2,3-dihydro-1-benzofuran-6-ol	Phenylpropanoids and polyketides	2-arylbenzofuran flavonoids	null	873.266055869091	NA	0.75405	1	NA
0.75_873.2661m/z	2.86086601265541	0.0140928737811767	1.14554150437482	MI-Fibre:MI-Control	HMDB0134412	null	C56H42O10	M-H	35.5	5.05	-5.10734855796838	78.3961689029818	6-[4-(2-{3-[3-(3,5-dihydroxyphenyl)-6-hydroxy-2-phenyl-2,3-dihydro-1-benzofuran-4-yl]-2-phenyl-2,3-dihydro-1-benzofuran-5-yl}ethenyl)-6-hydroxy-2-phenyl-2,3-dihydro-1-benzofuran-3-yl]benzene-1,2,4-triol	null	null	null	873.266055869091	NA	0.75405	1	NA
0.75_873.2661m/z	2.86086601265541	0.0140928737811767	1.14554150437482	MI-Fibre:MI-Control	HMDB0134410	null	C56H42O10	M-H	36	7.39	-5.10734855796838	78.3961689029818	6-[6-hydroxy-4-(2-{3-[6-hydroxy-3-(3-hydroxyphenyl)-2-phenyl-2,3-dihydro-1-benzofuran-4-yl]-2-phenyl-2,3-dihydro-1-benzofuran-5-yl}ethenyl)-2-(4-hydroxyphenyl)-2,3-dihydro-1-benzofuran-3-yl]benzene-1,2,4-triol	null	null	null	873.266055869091	NA	0.75405	1	NA
0.75_903.2653m/z	2.38958201555407	0.0249592142072456	1.06320712653264	MI-Fibre:MI-Control	HMDB0033579	null	C42H48N2O18	M+Cl	38.2	25.5	6.51787974742908	72.865437495868	Aquifoliunine EIV	Alkaloids and derivatives	null	null	903.265273412232	NA	0.75405	1	NA
0.77_1069.3018m/z	3.44823920709017	0.000240860212469026	1.4486736408735	MI-Fibre:MI-Control	NA	NA	NA	NA	NA	NA	NA	NA	NA	NA	NA	NA	NA	NA	NA	NA	NA
0.77_1087.3002m/z	3.89861906498679	0.00118298491499452	1.50209836669966	MI-Fibre:MI-Control	NA	NA	NA	NA	NA	NA	NA	NA	NA	NA	NA	NA	NA	NA	NA	NA	NA
0.77_1127.3216m/z	3.79725383360913	0.0141492094824855	1.07595491351335	MI-Fibre:MI-Control	NA	NA	NA	NA	NA	NA	NA	NA	NA	NA	NA	NA	NA	NA	NA	NA	NA
0.77_1189.3462m/z	2.86900186939165	0.0309211376662123	1.27765184530683	MI-Fibre:MI-Control	NA	NA	NA	NA	NA	NA	NA	NA	NA	NA	NA	NA	NA	NA	NA	NA	NA
0.77_1197.3678m/z	3.46094963864624	0.00558387132604511	1.50577755322932	MI-Fibre:MI-Control	NA	NA	NA	NA	NA	NA	NA	NA	NA	NA	NA	NA	NA	NA	NA	NA	NA
0.77_583.1324m/z	2.77827631083199	0.0230107599719204	1.10806296732353	MI-Fibre:MI-Control	HMDB0135063	null	C30H28O10	M+Cl	35.1	6.01	-9.51266614916804	79.6761719335238	2-(3,4-dihydroxyphenyl)-8-[1-(2,4-dihydroxyphenyl)-2-hydroxy-3-(3-hydroxyphenyl)propyl]-3,4-dihydro-2H-1-benzopyran-3,5,7-triol	Phenylpropanoids and polyketides	Flavonoids	Flavans	583.132433852032	NA	0.768333333333333	1	NA
0.77_583.1324m/z	2.77827631083199	0.0230107599719204	1.10806296732353	MI-Fibre:MI-Control	HMDB0135064	null	C30H28O10	M+Cl	35	5.91	-9.51266614916804	79.6761719335238	8-[1-(2,4-dihydroxyphenyl)-3-(3,4-dihydroxyphenyl)-2-hydroxypropyl]-2-(3-hydroxyphenyl)-3,4-dihydro-2H-1-benzopyran-3,5,7-triol	Phenylpropanoids and polyketides	Diarylheptanoids	Linear diarylheptanoids	583.132433852032	NA	0.768333333333333	1	NA
0.77_745.1895m/z	5.69268295770146	0.0114880832310458	1.44912443845508	MI-Fibre:MI-Control	HMDB0126291	null	C39H38O13S	M-H	35.5	0	-8.7260769160599	87.3799759475621	{5-[2,4-dihydroxy-3-(3-methylbut-2-en-1-yl)benzoyl]-6-(2,4-dihydroxyphenyl)-4-{4-[(E)-2-(2,4-dihydroxyphenyl)ethenyl]-2,6-dihydroxyphenyl}-2-methylcyclohex-2-en-1-yl}oxidanesulfonic acid	Phenylpropanoids and polyketides	Diarylheptanoids	Linear diarylheptanoids	745.189524413442	NA	0.768333333333333	1	NA
0.77_745.1895m/z	5.69268295770146	0.0114880832310458	1.44912443845508	MI-Fibre:MI-Control	HMDB0126306	null	C39H38O13S	M-H	35.5	0	-8.72607691590755	87.3799759475621	{[(2E)-4-{3-[6-(2,4-dihydroxyphenyl)-2-{4-[(E)-2-(2,4-dihydroxyphenyl)ethenyl]-2,6-dihydroxyphenyl}-4-methylcyclohex-3-ene-1-carbonyl]-2,6-dihydroxyphenyl}-2-methylbut-2-en-1-yl]oxy}sulfonic acid	Phenylpropanoids and polyketides	Diarylheptanoids	Linear diarylheptanoids	745.189524413442	NA	0.768333333333333	1	NA
0.77_745.1895m/z	5.69268295770146	0.0114880832310458	1.44912443845508	MI-Fibre:MI-Control	HMDB0126283	null	C39H38O13S	M-H	35.5	0	-8.7260769160599	87.3799759475621	({4-[2,4-dihydroxy-3-(3-methylbut-2-en-1-yl)benzoyl]-5-(2,4-dihydroxyphenyl)-3-{4-[(E)-2-(2,4-dihydroxyphenyl)ethenyl]-2,6-dihydroxyphenyl}cyclohex-1-en-1-yl}methoxy)sulfonic acid	Phenylpropanoids and polyketides	Diarylheptanoids	Linear diarylheptanoids	745.189524413442	NA	0.768333333333333	1	NA
0.77_745.1895m/z	5.69268295770146	0.0114880832310458	1.44912443845508	MI-Fibre:MI-Control	HMDB0126299	null	C39H38O13S	M-H	35.5	0	-8.72607691590755	87.3799759475621	[(4-{3-[6-(2,4-dihydroxyphenyl)-2-{4-[(E)-2-(2,4-dihydroxyphenyl)ethenyl]-2,6-dihydroxyphenyl}-4-methylcyclohex-3-ene-1-carbonyl]-2,6-dihydroxyphenyl}-2-methylbut-2-en-1-yl)oxy]sulfonic acid	Phenylpropanoids and polyketides	Diarylheptanoids	Linear diarylheptanoids	745.189524413442	NA	0.768333333333333	1	NA
0.77_745.1895m/z	5.69268295770146	0.0114880832310458	1.44912443845508	MI-Fibre:MI-Control	HMDB0036353	null	C36H38O15	M+Cl	37.2	0	-1.33394890265845	87.5811673841879	Glycerol trisinapate	Lipids and lipid-like molecules	Glycerolipids	Triradylcglycerols	745.189524413442	NA	0.768333333333333	1	NA
0.77_780.2350m/z	5.44185365034918	0.00462479082215732	1.67768614311039	MI-Fibre:MI-Control	NA	NA	NA	NA	NA	NA	NA	NA	NA	NA	NA	NA	NA	NA	NA	NA	NA
0.77_821.2034m/z	2.72610926864228	0.0181441131459766	1.12926904820539	MI-Fibre:MI-Control	HMDB0000815	null	C39H38N4O14	M+Cl	38.1	13.2	-5.61460517907184	83.6969025649445	Pseudouroporphyrin	Organoheterocyclic compounds	Tetrapyrroles and derivatives	Porphyrins	821.203438793216	NA	0.768333333333333	1	NA
0.77_821.2034m/z	2.72610926864228	0.0181441131459766	1.12926904820539	MI-Fibre:MI-Control	HMDB0000728	null	C39H38N4O14	M+Cl	38.1	13.2	-5.61460517892724	83.6969025649445	Hydroxypropionic porphyrin III	Organoheterocyclic compounds	Tetrapyrroles and derivatives	Porphyrins	821.203438793216	NA	0.768333333333333	1	NA
0.77_821.2034m/z	2.72610926864228	0.0181441131459766	1.12926904820539	MI-Fibre:MI-Control	HMDB0000737	null	C39H38N4O14	M+Cl	38.1	13.2	-5.61460517892724	83.6969025649445	Heptacarboxylporphyrin I	Organoheterocyclic compounds	Tetrapyrroles and derivatives	Porphyrins	821.203438793216	NA	0.768333333333333	1	NA
0.77_821.2034m/z	2.72610926864228	0.0181441131459766	1.12926904820539	MI-Fibre:MI-Control	HMDB0134989	null	C45H38O13	M+Cl	36.9	8.93	3.55648583940095	79.8207417910734	6,8-bis[3,7-dihydroxy-2-(3-hydroxyphenyl)-3,4-dihydro-2H-1-benzopyran-4-yl]-2-(3-hydroxyphenyl)-3,4-dihydro-2H-1-benzopyran-3,5,7-triol	Phenylpropanoids and polyketides	Flavonoids	Biflavonoids and polyflavonoids	821.203438793216	NA	0.768333333333333	1	NA
0.77_926.2424n	2.29595397167279	0.000734227631351114	1.32780232284836	MI-Fibre:MI-Control	NA	NA	NA	NA	NA	NA	NA	NA	NA	NA	NA	NA	NA	NA	NA	NA	NA
0.78_112.9363m/z	0.270692050183486	0.0191148152630807	1.19721689003167	MI-Fibre:MI-Control	C05529	C05529	H2O3S2	M-H	36.2	0	-8.03929600660358	90.020541237414	Thiosulfuric acid;	Homogeneous non-metal compounds	Non-metal oxoanionic compounds	Non-metal thiosulfates	112.936343456967	NA	0.782616666666667	1	NULL
0.78_112.9363m/z	0.270692050183486	0.0191148152630807	1.19721689003167	MI-Fibre:MI-Control	HMDB0060293	C05529	H2O3S2	M-H	36.2	0	-8.03929600660358	90.020541237414	Hydroxidodioxidosulfidosulfate	Homogeneous non-metal compounds	Non-metal oxoanionic compounds	Non-metal thiosulfates	112.936343456967	NA	0.782616666666667	1	NULL
0.78_112.9363m/z	0.270692050183486	0.0191148152630807	1.19721689003167	MI-Fibre:MI-Control	HMDB0000257	C05529	H2O3S2	M-H	36.2	0	-8.03929600660358	90.020541237414	Thiosulfate	Homogeneous non-metal compounds	Non-metal oxoanionic compounds	Non-metal thiosulfates	112.936343456967	NA	0.782616666666667	1	NULL
0.78_262.9716m/z	6.60803891799467	0.00455418771998324	1.21831400774715	MI-Fibre:MI-Control	C21613	C21613	C5H9O8P	M+Cl	38.1	0	-5.8889101033514	97.2834416528664	(R)-2-(Phosphonomethyl)malate;	null	null	null	262.971562482973	NA	0.782616666666667	1	map00440 Phosphonate and phosphinate metabolism;
0.78_262.9716m/z	6.60803891799467	0.00455418771998324	1.21831400774715	MI-Fibre:MI-Control	C11319	C11319	C7H4N2O7	M+Cl	38.6	0	1.36274408219302	94.719794411308	3,5-Dinitrosalicylic acid;	null	null	null	262.971562482973	NA	0.782616666666667	1	NULL
0.78_262.9716m/z	6.60803891799467	0.00455418771998324	1.21831400774715	MI-Fibre:MI-Control	C22036	C22036	C5H9O8P	M+Cl	38.1	0	-5.88891010322675	97.2834416528664		NA	NA	NA	262.971562482973	NA	0.782616666666667	1	NA
0.78_262.9716m/z	6.60803891799467	0.00455418771998324	1.21831400774715	MI-Fibre:MI-Control	HMDB0034228	null	C8H8N2O2S2	M+Cl	36.5	0	-2.44875284273775	85.4517219476894	Thiolutin	Organic nitrogen compounds	Organonitrogen compounds	N-arylamides	262.971562482973	NA	0.782616666666667	1	NA
0.78_262.9716m/z	6.60803891799467	0.00455418771998324	1.21831400774715	MI-Fibre:MI-Control	C22034	C22034	C5H9O8P	M+Cl	38.1	0	-5.88891010322675	97.2834416528664		NA	NA	NA	262.971562482973	NA	0.782616666666667	1	NA
0.78_329.0268m/z	3.27167427251311	0.000243440988897505	1.34346386145701	MI-Fibre:MI-Control	HMDB0011680	null	C10H11N4O7P	M-H	36.3	0	-7.51639621735622	89.9573673237409	Inosine 2',3'-cyclic phosphate	Nucleosides, nucleotides, and analogues	Purine nucleotides	Cyclic purine nucleotides	329.026778221524	NA	0.782616666666667	1	NA
0.78_329.0268m/z	3.27167427251311	0.000243440988897505	1.34346386145701	MI-Fibre:MI-Control	HMDB0135202	null	C14H14O5S	M+Cl	36.9	0	4.02091425420176	88.9696340512739	(2-hydroxy-1,2-diphenylethoxy)sulfonic acid	Phenylpropanoids and polyketides	Stilbenes	null	329.026778221524	NA	0.782616666666667	1	NA
0.78_329.0268m/z	3.27167427251311	0.000243440988897505	1.34346386145701	MI-Fibre:MI-Control	C11226	C11226	C17H12Cl2N2O	M-H	30.1	0	4.20031002043	55.4937701146107	Fenarimol;	Benzenoids	Benzene and substituted derivatives	Diphenylmethanes	329.026778221524	NA	0.782616666666667	1	NULL
0.78_329.0268m/z	3.27167427251311	0.000243440988897505	1.34346386145701	MI-Fibre:MI-Control	HMDB0040599	C11226	C17H12Cl2N2O	M-H	30.1	0	4.20031002060224	55.4937701146107	(±)-Fenarimol	Benzenoids	Benzene and substituted derivatives	Diphenylmethanes	329.026778221524	NA	0.782616666666667	1	NULL
0.78_329.0268m/z	3.27167427251311	0.000243440988897505	1.34346386145701	MI-Fibre:MI-Control	C18932	C18932	C17H12Cl2N2O	M-H	30.1	0	4.20031002043	55.4937701146107	Triarimol;	null	null	null	329.026778221524	NA	0.782616666666667	1	NULL
0.78_329.0268m/z	3.27167427251311	0.000243440988897505	1.34346386145701	MI-Fibre:MI-Control	HMDB0014910	C07497	C10H19O6PS2	M-H	35.3	0	-6.09722199251169	83.2304009217257	Malathion	Lipids and lipid-like molecules	Fatty Acyls	Fatty acid esters	329.026778221524	NA	0.782616666666667	1	NULL
0.78_329.0268m/z	3.27167427251311	0.000243440988897505	1.34346386145701	MI-Fibre:MI-Control	C00943	C00943	C10H11N4O7P	M-H	36.6	1.52	-7.51639621735622	89.9573673237409	3',5'-Cyclic IMP; Inosine 3',5'-cyclic monophosphate;	null	null	null	329.026778221524	NA	0.782616666666667	1	NULL
0.78_329.0268m/z	3.27167427251311	0.000243440988897505	1.34346386145701	MI-Fibre:MI-Control	C07497	C07497	C10H19O6PS2	M-H	35.3	0	-6.09722199251169	83.2304009217257	Malathion;	Lipids and lipid-like molecules	Fatty Acyls	Fatty acid esters	329.026778221524	NA	0.782616666666667	1	NULL
0.78_329.0268m/z	3.27167427251311	0.000243440988897505	1.34346386145701	MI-Fibre:MI-Control	HMDB0130027	null	C10H14O10	M+Cl	36.7	0	-4.48795791769016	88.5530992116871	6-(1-carboxy-2-methoxy-2-oxoethyl)-3,4,5-trihydroxyoxane-2-carboxylic acid	Organic oxygen compounds	Organooxygen compounds	Carbohydrates and carbohydrate conjugates	329.026778221524	NA	0.782616666666667	1	NA
0.78_329.0268m/z	3.27167427251311	0.000243440988897505	1.34346386145701	MI-Fibre:MI-Control	HMDB0130026	null	C10H14O10	M+Cl	36.7	0	-4.48795791749685	88.5530992116871	3,4,5-trihydroxy-6-[(3-methoxy-3-oxopropanoyl)oxy]oxane-2-carboxylic acid	Organic oxygen compounds	Organooxygen compounds	Carbohydrates and carbohydrate conjugates	329.026778221524	NA	0.782616666666667	1	NA
0.78_743.1976m/z	16.1972193479369	0.0285450303000544	1.56473540859223	MI-Fibre:MI-Control	HMDB0134114	null	C32H40O20	M-H	35.7	0	-8.66496073021823	88.1471757143208	3,4,5-trihydroxy-6-{3-[(E)-2-(2-hydroxy-4-{[3,4,5-trihydroxy-6-(hydroxymethyl)oxan-2-yl]oxy}phenyl)ethenyl]-5-{[3,4,5-trihydroxy-6-(hydroxymethyl)oxan-2-yl]oxy}phenoxy}oxane-2-carboxylic acid	Phenylpropanoids and polyketides	Stilbenes	Stilbene glycosides	743.197568680365	NA	0.782616666666667	1	NA
0.78_743.1976m/z	16.1972193479369	0.0285450303000544	1.56473540859223	MI-Fibre:MI-Control	HMDB0134115	null	C32H40O20	M-H	35.7	0	-8.66496073021823	88.1471757143208	3,4,5-trihydroxy-6-{2-[(E)-2-(3-hydroxy-5-{[3,4,5-trihydroxy-6-(hydroxymethyl)oxan-2-yl]oxy}phenyl)ethenyl]-5-{[3,4,5-trihydroxy-6-(hydroxymethyl)oxan-2-yl]oxy}phenoxy}oxane-2-carboxylic acid	Phenylpropanoids and polyketides	Stilbenes	Stilbene glycosides	743.197568680365	NA	0.782616666666667	1	NA
0.78_805.1914m/z	5.28777527227466	0.00914516763580139	1.46651209563742	MI-Fibre:MI-Control	HMDB0126987	null	C34H42O20	M+Cl	36.1	0	-6.3938450451758	87.9336795332878	5-hydroxy-2-(4-hydroxy-3-methoxyphenyl)-6,8-bis[3,4,5-trihydroxy-6-(hydroxymethyl)oxan-2-yl]-7-[(3,4,5-trihydroxy-6-methyloxan-2-yl)oxy]-4H-chromen-4-one	Phenylpropanoids and polyketides	Flavonoids	Flavonoid glycosides	805.191420326412	NA	0.782616666666667	1	NA
0.78_805.1914m/z	5.28777527227466	0.00914516763580139	1.46651209563742	MI-Fibre:MI-Control	HMDB0039541	null	C34H42O20	M+Cl	36.1	0	-6.3938450448806	87.9336795332878	Typhaneoside	Phenylpropanoids and polyketides	Flavonoids	Flavonoid glycosides	805.191420326412	NA	0.782616666666667	1	NA
0.78_805.1914m/z	5.28777527227466	0.00914516763580139	1.46651209563742	MI-Fibre:MI-Control	HMDB0039850	null	C34H42O20	M+Cl	36.1	0	-6.3938450448806	87.9336795332878	Isorhamnetin 3-O-[a-L-rhamnopyranosyl-(1->3)-a-L-rhamnopyranosyl-(1->6)-b-D-glucopyranoside]	Phenylpropanoids and polyketides	Flavonoids	Flavonoid glycosides	805.191420326412	NA	0.782616666666667	1	NA
0.78_805.1914m/z	5.28777527227466	0.00914516763580139	1.46651209563742	MI-Fibre:MI-Control	HMDB0037748	null	C34H42O20	M+Cl	36.1	0	-6.3938450448806	87.9336795332878	Isorhamnetin 3-rutinoside 4'-rhamnoside	Phenylpropanoids and polyketides	Flavonoids	Flavonoid glycosides	805.191420326412	NA	0.782616666666667	1	NA
0.78_905.2501m/z	10.7326773867655	0.0273637371578606	1.36014234185745	MI-Fibre:MI-Control	NA	NA	NA	NA	NA	NA	NA	NA	NA	NA	NA	NA	NA	NA	NA	NA	NA
0.78_967.2442m/z	7.11837223401186	0.0098341940116017	1.4292186684842	MI-Fibre:MI-Control	HMDB0034855	null	C40H52O25	M+Cl	36.3	0	-5.30006897555003	87.8438227632612	Torososide B	Organic oxygen compounds	Organooxygen compounds	Carbohydrates and carbohydrate conjugates	967.244227309569	NA	0.782616666666667	1	NA
0.80_115.0027m/z	9.1794272866925	6.39809284969732e-05	1.97826658203977	MI-Fibre:MI-Control	C02150	C02150	C4H4O4	M-H	37.4	0	-8.07847651655889	95.8849599004266	Formylpyruvate;	null	null	null	115.002744982715	NA	0.796916666666667	1	NULL
0.80_115.0027m/z	9.1794272866925	6.39809284969732e-05	1.97826658203977	MI-Fibre:MI-Control	C00122	C00122	C4H4O4	M-H	37.4	0	-8.07847651655889	95.8849599004266	Fumarate; Fumaric acid; trans-Butenedioic acid;	Organic acids and derivatives	Carboxylic acids and derivatives	Dicarboxylic acids and derivatives	115.002744982715	NA	0.796916666666667	1	map00020 Citrate cycle (TCA cycle); map00190 Oxidative phosphorylation; map00220 Arginine biosynthesis; map00250 Alanine, aspartate and glutamate metabolism; map00350 Tyrosine metabolism; map00360 Phenylalanine metabolism; map00620 Pyruvate metabolism; map00650 Butanoate metabolism; map00760 Nicotinate and nicotinamide metabolism; map01100 Metabolic pathways; map01200 Carbon metabolism; map04922 …
0.80_115.0027m/z	9.1794272866925	6.39809284969732e-05	1.97826658203977	MI-Fibre:MI-Control	HMDB0000176	C01384	C4H4O4	M-H	37.4	0	-8.07847651680388	95.8849599004266	Maleic acid	Organic acids and derivatives	Carboxylic acids and derivatives	Dicarboxylic acids and derivatives	115.002744982715	NA	0.796916666666667	1	map00350 Tyrosine metabolism; map00650 Butanoate metabolism; map00760 Nicotinate and nicotinamide metabolism;
0.80_115.0027m/z	9.1794272866925	6.39809284969732e-05	1.97826658203977	MI-Fibre:MI-Control	HMDB0000134	C00122	C4H4O4	M-H	37.4	0	-8.07847651680388	95.8849599004266	Fumaric acid	Organic acids and derivatives	Carboxylic acids and derivatives	Dicarboxylic acids and derivatives	115.002744982715	NA	0.796916666666667	1	map00020 Citrate cycle (TCA cycle); map00190 Oxidative phosphorylation; map00220 Arginine biosynthesis; map00250 Alanine, aspartate and glutamate metabolism; map00350 Tyrosine metabolism; map00360 Phenylalanine metabolism; map00620 Pyruvate metabolism; map00650 Butanoate metabolism; map00760 Nicotinate and nicotinamide metabolism; map01100 Metabolic pathways; map01200 Carbon metabolism; map04922 …
0.80_115.0027m/z	9.1794272866925	6.39809284969732e-05	1.97826658203977	MI-Fibre:MI-Control	C01384	C01384	C4H4O4	M-H	37.4	0	-8.07847651655889	95.8849599004266	Maleic acid; Maleate; cis-Butenedioic acid;	Organic acids and derivatives	Carboxylic acids and derivatives	Dicarboxylic acids and derivatives	115.002744982715	NA	0.796916666666667	1	map00350 Tyrosine metabolism; map00650 Butanoate metabolism; map00760 Nicotinate and nicotinamide metabolism;
0.80_133.0133m/z	6.32784211848947	2.09674709813637e-05	1.86033756542607	MI-Fibre:MI-Control	HMDB0032872	null	C4H6O5	M-H	38.1	0	-7.0566130262072	98.4985796030363	Velcorin	Organic acids and derivatives	Carboxylic acids and derivatives	Tetracarboxylic acids and derivatives	133.013301120193	NA	0.796916666666667	1	NA
0.80_133.0133m/z	6.32784211848947	2.09674709813637e-05	1.86033756542607	MI-Fibre:MI-Control	C21618	C21618	C4H6O5	M-H	38.1	0	-7.05661302599513	98.4985796030363	2-Dehydro-L-erythronate;	null	null	null	133.013301120193	NA	0.796916666666667	1	NULL
0.80_133.0133m/z	6.32784211848947	2.09674709813637e-05	1.86033756542607	MI-Fibre:MI-Control	C00149	C00149	C4H6O5	M-H	38.1	0	-7.05661302599513	98.4985796030363	(S)-Malate; L-Malate; L-Apple acid; L-Malic acid; L-2-Hydroxybutanedioic acid; Malate; Malic acid;	Organic acids and derivatives	Hydroxy acids and derivatives	Beta hydroxy acids and derivatives	133.013301120193	NA	0.796916666666667	1	map00020 Citrate cycle (TCA cycle); map00620 Pyruvate metabolism; map00630 Glyoxylate and dicarboxylate metabolism; map01100 Metabolic pathways; map01200 Carbon metabolism; map04742 Taste transduction; map04922 Glucagon signaling pathway; map04964 Proximal tubule bicarbonate reclamation; map05200 Pathways in cancer; map05211 Renal cell carcinoma; map05230 Central carbon metabolism in cancer;
0.80_133.0133m/z	6.32784211848947	2.09674709813637e-05	1.86033756542607	MI-Fibre:MI-Control	C00497	C00497	C4H6O5	M-H	38.1	0	-7.05661302599513	98.4985796030363	(R)-Malate; D-Malate; D-Malic acid;	Lipids and lipid-like molecules	Fatty Acyls	Fatty acids and conjugates	133.013301120193	NA	0.796916666666667	1	map00650 Butanoate metabolism;
0.80_133.0133m/z	6.32784211848947	2.09674709813637e-05	1.86033756542607	MI-Fibre:MI-Control	HMDB0000156	C00149	C4H6O5	M-H	38.1	0	-7.05661302599513	98.4985796030363	L-Malic acid	Organic acids and derivatives	Hydroxy acids and derivatives	Beta hydroxy acids and derivatives	133.013301120193	NA	0.796916666666667	1	map00020 Citrate cycle (TCA cycle); map00620 Pyruvate metabolism; map00630 Glyoxylate and dicarboxylate metabolism; map01100 Metabolic pathways; map01200 Carbon metabolism; map04742 Taste transduction; map04922 Glucagon signaling pathway; map04964 Proximal tubule bicarbonate reclamation; map05200 Pathways in cancer; map05211 Renal cell carcinoma; map05230 Central carbon metabolism in cancer;
0.80_133.0133m/z	6.32784211848947	2.09674709813637e-05	1.86033756542607	MI-Fibre:MI-Control	HMDB0000744	C03668	C4H6O5	M-H	38.1	0	-7.05661302599513	98.4985796030363	Malic acid	Organic acids and derivatives	Hydroxy acids and derivatives	Beta hydroxy acids and derivatives	133.013301120193	NA	0.796916666666667	1	NULL
0.80_133.0133m/z	6.32784211848947	2.09674709813637e-05	1.86033756542607	MI-Fibre:MI-Control	C21617	C21617	C4H6O5	M-H	38.1	0	-7.05661302599513	98.4985796030363	2-Dehydro-D-erythronate;	null	null	null	133.013301120193	NA	0.796916666666667	1	NULL
0.80_133.0133m/z	6.32784211848947	2.09674709813637e-05	1.86033756542607	MI-Fibre:MI-Control	C00711	C00711	C4H6O5	M-H	38.1	0	-7.0566130262072	98.4985796030363	Malate; Malic acid; 2-Hydroxybutanedioic acid;	null	null	null	133.013301120193	NA	0.796916666666667	1	NULL
0.80_133.0133m/z	6.32784211848947	2.09674709813637e-05	1.86033756542607	MI-Fibre:MI-Control	C03064	C03064	C4H6O5	M-H	38.1	0	-7.05661302599513	98.4985796030363	3-Dehydro-L-threonate; 3-Dehydro-D-erythronate;	null	null	null	133.013301120193	NA	0.796916666666667	1	map00053 Ascorbate and aldarate metabolism;
0.80_133.0133m/z	6.32784211848947	2.09674709813637e-05	1.86033756542607	MI-Fibre:MI-Control	HMDB0031518	C00497	C4H6O5	M-H	38.1	0	-7.05661302599513	98.4985796030363	D-Malic acid	Lipids and lipid-like molecules	Fatty Acyls	Fatty acids and conjugates	133.013301120193	NA	0.796916666666667	1	map00650 Butanoate metabolism;
0.80_133.0133m/z	6.32784211848947	2.09674709813637e-05	1.86033756542607	MI-Fibre:MI-Control	C21612	C21612	C4H6O5	M-H	38.1	0	-7.05661302599513	98.4985796030363	3-Dehydro-L-erythronate;	null	null	null	133.013301120193	NA	0.796916666666667	1	NULL
0.80_133.0133m/z	6.32784211848947	2.09674709813637e-05	1.86033756542607	MI-Fibre:MI-Control	C03668	C03668	C3H4O5.[CH2]n	M-H	18.4	0	-7.0566130262072	NA	2-Hydroxydicarboxylic acid;	Organic acids and derivatives	Hydroxy acids and derivatives	Beta hydroxy acids and derivatives	133.013301120193	NA	0.796916666666667	1	NULL
0.80_172.0603m/z	38.0158202548498	0.0013307955673152	2.27112196278448	MI-Fibre:MI-Control	C17366	C17366	C7H11NO4	M-H	39.6	10.4	-6.87581793018032	95.3756734510519	(2S,5S)-trans-Carboxymethylproline; (2S,5S)-5-Carboxymethylproline;	null	null	null	172.060341414198	NA	0.796916666666667	1
0.80_172.0603m/z	38.0158202548498	0.0013307955673152	2.27112196278448	MI-Fibre:MI-Control	HMDB0006488	C01250	C7H11NO4	M-H	39.6	10.4	-6.87581793018032	95.3756734510519	N-Acetyl-L-glutamate 5-semialdehyde	Organic acids and derivatives	Carboxylic acids and derivatives	Amino acids, peptides, and analogues	172.060341414198	NA	0.796916666666667	1	map00220 Arginine biosynthesis; map01100 Metabolic pathways; map01210 2-Oxocarboxylic acid metabolism; map01230 Biosynthesis of amino acids;
0.80_172.0603m/z	38.0158202548498	0.0013307955673152	2.27112196278448	MI-Fibre:MI-Control	C21248	C21248	C7H11NO4	M-H	39.2	8.28	-6.8758179300161	95.3756734510519	2-Aminovalienone;	null	null	null	172.060341414198	NA	0.796916666666667	1
0.80_172.0603m/z	38.0158202548498	0.0013307955673152	2.27112196278448	MI-Fibre:MI-Control	C12121	C12121	C7H11NO4	M-H	39.6	10.4	-6.87581793018032	95.3756734510519	5-Deoxy-5-aminoshikimic acid;	null	null	null	172.060341414198	NA	0.796916666666667	1	NULL
0.80_172.0603m/z	38.0158202548498	0.0013307955673152	2.27112196278448	MI-Fibre:MI-Control	C01250	C01250	C7H11NO4	M-H	39.6	10.4	-6.87581793018032	95.3756734510519	N-Acetyl-L-glutamate 5-semialdehyde; 2-Acetamido-5-oxopentanoate;	Organic acids and derivatives	Carboxylic acids and derivatives	Amino acids, peptides, and analogues	172.060341414198	NA	0.796916666666667	1	map00220 Arginine biosynthesis; map01100 Metabolic pathways; map01210 2-Oxocarboxylic acid metabolism; map01230 Biosynthesis of amino acids;
0.80_323.0285m/z	5.20394358490383	7.07414696286865e-05	1.63846420338621	MI-Fibre:MI-Control	HMDB0011641	C03031	C9H13N2O9P	M-H	38.3	0	-0.131099112571028	91.6972977044221	Uridine 2'-phosphate	Organooxygen compounds	Carbohydrates and carbohydrate conjugates	Glycosyl compounds	323.028547719736	NA	0.796916666666667	1	NULL
0.80_323.0285m/z	5.20394358490383	7.07414696286865e-05	1.63846420338621	MI-Fibre:MI-Control	C01368	C01368	C9H13N2O9P	M-H	38.3	0	-0.131099112395605	91.6972977044221	3'-UMP; Uridine 3'-monophosphate; Uridine 3'-phosphate;	Nucleosides, nucleotides, and analogues	Ribonucleoside 3'-phosphates	null	323.028547719736	NA	0.796916666666667	1	map00240 Pyrimidine metabolism;
0.80_323.0285m/z	5.20394358490383	7.07414696286865e-05	1.63846420338621	MI-Fibre:MI-Control	C03031	C03031	C9H13N2O9P	M-H	38.3	0	-0.131099112395605	91.6972977044221	Uridine 2'-phosphate;	Organooxygen compounds	Carbohydrates and carbohydrate conjugates	Glycosyl compounds	323.028547719736	NA	0.796916666666667	1	NULL
0.80_323.0285m/z	5.20394358490383	7.07414696286865e-05	1.63846420338621	MI-Fibre:MI-Control	HMDB0000788	null	C10H12N2O8	M+Cl	38.3	0	-0.760021060924154	92.6212038842901	Orotidine	Nucleosides, nucleotides, and analogues	Pyrimidine nucleosides	null	323.028547719736	NA	0.796916666666667	1	NA
0.80_323.0285m/z	5.20394358490383	7.07414696286865e-05	1.63846420338621	MI-Fibre:MI-Control	HMDB0001271	C01168	C9H13N2O9P	M-H	38.3	0	-0.131099112571028	91.6972977044221	Pseudouridine 5'-phosphate	Organic oxygen compounds	Organooxygen compounds	Carbohydrates and carbohydrate conjugates	323.028547719736	NA	0.796916666666667	1	map00240 Pyrimidine metabolism;
0.80_323.0285m/z	5.20394358490383	7.07414696286865e-05	1.63846420338621	MI-Fibre:MI-Control	HMDB0000288	C00105	C9H13N2O9P	M-H	38.3	0	-0.131099112571028	91.6972977044221	Uridine 5'-monophosphate	Nucleosides, nucleotides, and analogues	Pyrimidine nucleotides	Pyrimidine ribonucleotides	323.028547719736	NA	0.796916666666667	1	map00240 Pyrimidine metabolism; map01100 Metabolic pathways;
0.80_323.0285m/z	5.20394358490383	7.07414696286865e-05	1.63846420338621	MI-Fibre:MI-Control	C00105	C00105	C9H13N2O9P	M-H	38.3	0	-0.131099112571028	91.6972977044221	UMP; Uridylic acid; Uridine monophosphate; Uridine 5'-monophosphate; 5'Uridylic acid;	Nucleosides, nucleotides, and analogues	Pyrimidine nucleotides	Pyrimidine ribonucleotides	323.028547719736	NA	0.796916666666667	1	map00240 Pyrimidine metabolism; map01100 Metabolic pathways;
0.80_323.0285m/z	5.20394358490383	7.07414696286865e-05	1.63846420338621	MI-Fibre:MI-Control	C01168	C01168	C9H13N2O9P	M-H	38.3	0	-0.131099112571028	91.6972977044221	Pseudouridine 5'-phosphate;	Organic oxygen compounds	Organooxygen compounds	Carbohydrates and carbohydrate conjugates	323.028547719736	NA	0.796916666666667	1	map00240 Pyrimidine metabolism;
0.80_323.0285m/z	5.20394358490383	7.07414696286865e-05	1.63846420338621	MI-Fibre:MI-Control	HMDB0060282	C01368	C9H13N2O9P	M-H	38.3	0	-0.131099112571028	91.6972977044221	3'-UMP	Nucleosides, nucleotides, and analogues	Ribonucleoside 3'-phosphates	null	323.028547719736	NA	0.796916666666667	1	map00240 Pyrimidine metabolism;
0.80_565.0456m/z	28.6913679007942	2.77054915260817e-07	2.38323455678112	MI-Fibre:MI-Control	C03733	C03733	C15H24N2O17P2	M-H	49.5	53.9	-3.80708318184795	98.0833804919973	UDP-alpha-D-galactofuranose; UDP-alpha-D-galacto-1,4-furanose; UDP-D-galacto-1,4-furanose;	null	null	null	565.045589121251	NA	0.796916666666667	1	map00052 Galactose metabolism; map00520 Amino sugar and nucleotide sugar metabolism;
0.80_565.0456m/z	28.6913679007942	2.77054915260817e-07	2.38323455678112	MI-Fibre:MI-Control	HMDB0133552	null	C21H22O14S	M+Cl	40	18.4	5.96416288667041	88.628231436172	{4-[(2,4-dihydroxy-3-oxo-6-{[3,4,5-trihydroxy-6-(hydroxymethyl)oxan-2-yl]oxy}-2,3-dihydro-1-benzofuran-2-yl)methyl]phenyl}oxidanesulfonic acid	Phenylpropanoids and polyketides	Flavonoids	Flavonoid glycosides	565.045589121251	NA	0.796916666666667	1	NA
0.80_565.0456m/z	28.6913679007942	2.77054915260817e-07	2.38323455678112	MI-Fibre:MI-Control	HMDB0127934	null	C21H22O14S	M+Cl	40.2	19.2	5.96416288667041	88.628231436172	[5-(5,7-dihydroxy-3-{[3,4,5-trihydroxy-6-(hydroxymethyl)oxan-2-yl]oxy}-5H-chromen-2-yl)-2-hydroxyphenyl]oxidanesulfonic acid	Organic oxygen compounds	Organooxygen compounds	Carbohydrates and carbohydrate conjugates	565.045589121251	NA	0.796916666666667	1	NA
0.80_565.0456m/z	28.6913679007942	2.77054915260817e-07	2.38323455678112	MI-Fibre:MI-Control	C00029	C00029	C15H24N2O17P2	M-H	49.2	52.3	-3.80708318184795	98.0833804919973	UDP-glucose; UDPglucose; UDP-D-glucose; Uridine diphosphate glucose; UDP-alpha-D-glucose;	Nucleosides, nucleotides, and analogues	Pyrimidine nucleotides	Pyrimidine nucleotide sugars	565.045589121251	NA	0.796916666666667	1	map00040 Pentose and glucuronate interconversions; map00052 Galactose metabolism; map00053 Ascorbate and aldarate metabolism; map00240 Pyrimidine metabolism; map00500 Starch and sucrose metabolism; map00520 Amino sugar and nucleotide sugar metabolism; map00524 Neomycin, kanamycin and gentamicin biosynthesis; map00561 Glycerolipid metabolism; map01100 Metabolic pathways;
0.80_565.0456m/z	28.6913679007942	2.77054915260817e-07	2.38323455678112	MI-Fibre:MI-Control	HMDB0060079	C00029	C15H24N2O17P2	M-H	49.2	52.3	-3.80708318184795	98.0833804919973	[(2R,3S,4R,5R)-5-(2,4-dioxo-1,2,3,4-tetrahydropyrimidin-1-yl)-3,4-dihydroxyoxolan-2-yl]methyl {[(3R,4S,5S,6R)-3,4,5-trihydroxy-6-(hydroxymethyl)oxan-2-yl phosphonato]oxy}phosphonate	Nucleosides, nucleotides, and analogues	Pyrimidine nucleotides	Pyrimidine nucleotide sugars	565.045589121251	NA	0.796916666666667	1	map00040 Pentose and glucuronate interconversions; map00052 Galactose metabolism; map00053 Ascorbate and aldarate metabolism; map00240 Pyrimidine metabolism; map00500 Starch and sucrose metabolism; map00520 Amino sugar and nucleotide sugar metabolism; map00524 Neomycin, kanamycin and gentamicin biosynthesis; map00561 Glycerolipid metabolism; map01100 Metabolic pathways;
0.80_565.0456m/z	28.6913679007942	2.77054915260817e-07	2.38323455678112	MI-Fibre:MI-Control	C00052	C00052	C15H24N2O17P2	M-H	49.2	52.3	-3.80708318184795	98.0833804919973	UDP-alpha-D-galactose; UDP-D-galactose; UDP-galactose; UDP-D-galactopyranose; UDP-alpha-D-galactopyranose;	null	null	null	565.045589121251	NA	0.796916666666667	1	map00052 Galactose metabolism; map00520 Amino sugar and nucleotide sugar metabolism; map01100 Metabolic pathways;
0.80_565.0456m/z	28.6913679007942	2.77054915260817e-07	2.38323455678112	MI-Fibre:MI-Control	HMDB0000302	null	C15H24N2O17P2	M-H	49.2	52.3	-3.80708318164712	98.0833804919973	Uridine diphosphategalactose	Nucleosides, nucleotides, and analogues	Pyrimidine nucleotides	Pyrimidine nucleotide sugars	565.045589121251	NA	0.796916666666667	1	NA
0.80_565.0456m/z	28.6913679007942	2.77054915260817e-07	2.38323455678112	MI-Fibre:MI-Control	HMDB0062573	null	C15H24N2O17P2	M-H	49.2	52.3	-3.80708318184795	98.0833804919973	UDP-D-galactose(2-)	Nucleosides, nucleotides, and analogues	Pyrimidine nucleotides	Pyrimidine nucleotide sugars	565.045589121251	NA	0.796916666666667	1	NA
0.80_565.0456m/z	28.6913679007942	2.77054915260817e-07	2.38323455678112	MI-Fibre:MI-Control	HMDB0000286	null	C15H24N2O17P2	M-H	49.2	52.3	-3.80708318184795	98.0833804919973	Uridine diphosphate glucose	Nucleosides, nucleotides, and analogues	Pyrimidine nucleotides	Pyrimidine nucleotide sugars	565.045589121251	NA	0.796916666666667	1	NA
0.91_549.1639m/z	4.00722047382627	0.027893475991921	1.29435420664275	MI-Fibre:MI-Control	HMDB0036332	null	C26H30O13	M-H	37.1	0	4.59001512661414	90.7544645349423	4'-Hydroxyacetophenone 4'-[4-hydroxybenzoyl-(->5)-apiosyl-(1->2)-glucoside]	Organooxygen compounds	Carbohydrates and carbohydrate conjugates	Glycosyl compounds	549.163889866765	NA	0.9112	1	NA
0.91_549.1639m/z	4.00722047382627	0.027893475991921	1.29435420664275	MI-Fibre:MI-Control	HMDB0032761	null	C26H30N2O9	M+Cl	37.7	0	-1.24851624872011	90.0705651023019	Nb-trans-Feruloylserotonin glucoside	Organic oxygen compounds	Organooxygen compounds	Carbohydrates and carbohydrate conjugates	549.163889866765	NA	0.9112	1	NA
0.91_549.1639m/z	4.00722047382627	0.027893475991921	1.29435420664275	MI-Fibre:MI-Control	HMDB0134878	null	C26H30O13	M-H	37.1	0	4.59001512682078	90.7544645349423	3-{4-[(3-{[3,4-dihydroxy-4-(hydroxymethyl)oxolan-2-yl]oxy}-4,5-dihydroxy-6-(hydroxymethyl)oxan-2-yl)oxy]phenyl}-1-(2,4-dihydroxyphenyl)prop-2-en-1-one	Phenylpropanoids and polyketides	Flavonoids	Flavonoid glycosides	549.163889866765	NA	0.9112	1	NA
0.91_549.1639m/z	4.00722047382627	0.027893475991921	1.29435420664275	MI-Fibre:MI-Control	HMDB0132619	null	C26H30O13	M-H	37.1	0	4.59001512682078	90.7544645349423	6-[2-(3-{3-[(3,3-dimethyloxiran-2-yl)methyl]-2,4,6-trihydroxyphenyl}-3-oxopropyl)-5-hydroxyphenoxy]-3,4,5-trihydroxyoxane-2-carboxylic acid	Phenylpropanoids and polyketides	Flavonoids	Flavonoid glycosides	549.163889866765	NA	0.9112	1	NA
0.91_549.1639m/z	4.00722047382627	0.027893475991921	1.29435420664275	MI-Fibre:MI-Control	HMDB0132639	null	C26H30O13	M-H	37.1	0	4.59001512682078	90.7544645349423	6-(2,4-dihydroxy-5-{3-oxo-3-[2,4,6-trihydroxy-3-(3-methylbut-2-en-1-yl)phenyl]propyl}phenoxy)-3,4,5-trihydroxyoxane-2-carboxylic acid	Phenylpropanoids and polyketides	Flavonoids	Flavonoid glycosides	549.163889866765	NA	0.9112	1	NA
0.91_549.1639m/z	4.00722047382627	0.027893475991921	1.29435420664275	MI-Fibre:MI-Control	HMDB0029808	null	C26H30O13	M-H	37.1	0	4.59001512661414	90.7544645349423	Castavinol	Phenylpropanoids and polyketides	Flavonoids	Flavans	549.163889866765	NA	0.9112	1	NA
0.91_549.1639m/z	4.00722047382627	0.027893475991921	1.29435420664275	MI-Fibre:MI-Control	HMDB0132618	null	C26H30O13	M-H	37.1	0	4.59001512682078	90.7544645349423	6-[4-(3-{3-[(3,3-dimethyloxiran-2-yl)methyl]-2,4,6-trihydroxyphenyl}-3-oxopropyl)-3-hydroxyphenoxy]-3,4,5-trihydroxyoxane-2-carboxylic acid	Phenylpropanoids and polyketides	Flavonoids	Flavonoid glycosides	549.163889866765	NA	0.9112	1	NA
0.91_549.1639m/z	4.00722047382627	0.027893475991921	1.29435420664275	MI-Fibre:MI-Control	HMDB0125477	null	C26H30O13	M-H	37.1	0	4.59001512682078	90.7544645349423	6-[4-(2-{3-[(3,3-dimethyloxiran-2-yl)methyl]-4,6-dihydroxy-2-methoxyphenyl}acetyl)-3-hydroxyphenoxy]-3,4,5-trihydroxyoxane-2-carboxylic acid	Phenylpropanoids and polyketides	Stilbenes	Stilbene glycosides	549.163889866765	NA	0.9112	1	NA
0.91_549.1639m/z	4.00722047382627	0.027893475991921	1.29435420664275	MI-Fibre:MI-Control	HMDB0132642	null	C26H30O13	M-H	37.1	0	4.59001512682078	90.7544645349423	6-(4,5-dihydroxy-2-{3-oxo-3-[2,4,6-trihydroxy-3-(3-methylbut-2-en-1-yl)phenyl]propyl}phenoxy)-3,4,5-trihydroxyoxane-2-carboxylic acid	Phenylpropanoids and polyketides	Flavonoids	Flavonoid glycosides	549.163889866765	NA	0.9112	1	NA
0.91_549.1639m/z	4.00722047382627	0.027893475991921	1.29435420664275	MI-Fibre:MI-Control	HMDB0132641	null	C26H30O13	M-H	37.1	0	4.59001512682078	90.7544645349423	6-(2,5-dihydroxy-4-{3-oxo-3-[2,4,6-trihydroxy-3-(3-methylbut-2-en-1-yl)phenyl]propyl}phenoxy)-3,4,5-trihydroxyoxane-2-carboxylic acid	Phenylpropanoids and polyketides	Flavonoids	Flavonoid glycosides	549.163889866765	NA	0.9112	1	NA
0.91_549.1639m/z	4.00722047382627	0.027893475991921	1.29435420664275	MI-Fibre:MI-Control	HMDB0125479	null	C26H30O13	M-H	37.1	0	4.59001512682078	90.7544645349423	6-{2-[2-(2,4-dihydroxyphenyl)-2-oxoethyl]-4-[(3,3-dimethyloxiran-2-yl)methyl]-5-hydroxy-3-methoxyphenoxy}-3,4,5-trihydroxyoxane-2-carboxylic acid	Phenylpropanoids and polyketides	Stilbenes	Stilbene glycosides	549.163889866765	NA	0.9112	1	NA
0.91_549.1639m/z	4.00722047382627	0.027893475991921	1.29435420664275	MI-Fibre:MI-Control	HMDB0125478	null	C26H30O13	M-H	37.1	0	4.59001512682078	90.7544645349423	6-[2-(2-{3-[(3,3-dimethyloxiran-2-yl)methyl]-4,6-dihydroxy-2-methoxyphenyl}acetyl)-5-hydroxyphenoxy]-3,4,5-trihydroxyoxane-2-carboxylic acid	Phenylpropanoids and polyketides	Stilbenes	Stilbene glycosides	549.163889866765	NA	0.9112	1	NA
0.91_549.1639m/z	4.00722047382627	0.027893475991921	1.29435420664275	MI-Fibre:MI-Control	HMDB0125472	null	C26H30O13	M-H	37.1	0	4.59001512682078	90.7544645349423	6-(4-{2-[4,6-dihydroxy-3-(4-hydroxy-3-methylbut-2-en-1-yl)-2-methoxyphenyl]acetyl}-3-hydroxyphenoxy)-3,4,5-trihydroxyoxane-2-carboxylic acid	Phenylpropanoids and polyketides	Stilbenes	Stilbene glycosides	549.163889866765	NA	0.9112	1	NA
0.91_549.1639m/z	4.00722047382627	0.027893475991921	1.29435420664275	MI-Fibre:MI-Control	HMDB0125482	null	C26H30O13	M-H	37.1	0	4.59001512682078	90.7544645349423	6-(5-{2-[4,6-dihydroxy-2-methoxy-3-(3-methylbut-2-en-1-yl)phenyl]acetyl}-2,4-dihydroxyphenoxy)-3,4,5-trihydroxyoxane-2-carboxylic acid	Phenylpropanoids and polyketides	Stilbenes	Stilbene glycosides	549.163889866765	NA	0.9112	1	NA
0.91_549.1639m/z	4.00722047382627	0.027893475991921	1.29435420664275	MI-Fibre:MI-Control	HMDB0132643	null	C26H30O13	M-H	37.1	0	4.59001512682078	90.7544645349423	6-[3,5-dihydroxy-4-(3-methylbut-2-en-1-yl)-2-[3-(2,4,5-trihydroxyphenyl)propanoyl]phenoxy]-3,4,5-trihydroxyoxane-2-carboxylic acid	Phenylpropanoids and polyketides	Flavonoids	Flavonoid glycosides	549.163889866765	NA	0.9112	1	NA
0.91_549.1639m/z	4.00722047382627	0.027893475991921	1.29435420664275	MI-Fibre:MI-Control	HMDB0132620	null	C26H30O13	M-H	37.1	0	4.59001512682078	90.7544645349423	6-{2-[3-(2,4-dihydroxyphenyl)propanoyl]-4-[(3,3-dimethyloxiran-2-yl)methyl]-3,5-dihydroxyphenoxy}-3,4,5-trihydroxyoxane-2-carboxylic acid	Phenylpropanoids and polyketides	Flavonoids	Flavonoid glycosides	549.163889866765	NA	0.9112	1	NA
0.91_549.1639m/z	4.00722047382627	0.027893475991921	1.29435420664275	MI-Fibre:MI-Control	HMDB0125480	null	C26H30O13	M-H	37.1	0	4.59001512682078	90.7544645349423	6-{4-[2-(2,4-dihydroxyphenyl)-2-oxoethyl]-2-[(3,3-dimethyloxiran-2-yl)methyl]-5-hydroxy-3-methoxyphenoxy}-3,4,5-trihydroxyoxane-2-carboxylic acid	Phenylpropanoids and polyketides	Stilbenes	Stilbene glycosides	549.163889866765	NA	0.9112	1	NA
0.91_549.1639m/z	4.00722047382627	0.027893475991921	1.29435420664275	MI-Fibre:MI-Control	HMDB0126376	null	C31H30O7	M+Cl	35.6	0	-9.07183962782439	87.7939176776025	2-[5-(2,4-dihydroxyphenyl)-6-(5-hydroxy-2,2-dimethyl-2H-chromene-6-carbonyl)-3-methylcyclohex-2-en-1-yl]benzene-1,3-diol	Organoheterocyclic compounds	Benzopyrans	1-benzopyrans	549.163889866765	NA	0.9112	1	NA
0.91_549.1639m/z	4.00722047382627	0.027893475991921	1.29435420664275	MI-Fibre:MI-Control	HMDB0132640	null	C26H30O13	M-H	37.1	0	4.59001512682078	90.7544645349423	6-[3,5-dihydroxy-2-(3-methylbut-2-en-1-yl)-4-[3-(2,4,5-trihydroxyphenyl)propanoyl]phenoxy]-3,4,5-trihydroxyoxane-2-carboxylic acid	Phenylpropanoids and polyketides	Flavonoids	Flavonoid glycosides	549.163889866765	NA	0.9112	1	NA
0.91_549.1639m/z	4.00722047382627	0.027893475991921	1.29435420664275	MI-Fibre:MI-Control	HMDB0132621	null	C26H30O13	M-H	37.1	0	4.59001512682078	90.7544645349423	6-{2-[3-(2,4-dihydroxyphenyl)propanoyl]-6-[(3,3-dimethyloxiran-2-yl)methyl]-3,5-dihydroxyphenoxy}-3,4,5-trihydroxyoxane-2-carboxylic acid	Phenylpropanoids and polyketides	Flavonoids	Flavonoid glycosides	549.163889866765	NA	0.9112	1	NA
0.91_549.1639m/z	4.00722047382627	0.027893475991921	1.29435420664275	MI-Fibre:MI-Control	HMDB0040728	null	C26H30O13	M-H	37.1	0	4.59001512682078	90.7544645349423	Neolicuroside	Phenylpropanoids and polyketides	Flavonoids	Flavonoid glycosides	549.163889866765	NA	0.9112	1	NA
0.91_549.1639m/z	4.00722047382627	0.027893475991921	1.29435420664275	MI-Fibre:MI-Control	HMDB0037491	null	C26H30O13	M-H	37.1	0	4.59001512661414	90.7544645349423	Liquiritin apioside	Phenylpropanoids and polyketides	Flavonoids	Flavonoid glycosides	549.163889866765	NA	0.9112	1	NA
0.91_549.1639m/z	4.00722047382627	0.027893475991921	1.29435420664275	MI-Fibre:MI-Control	HMDB0125486	null	C26H30O13	M-H	37.1	0	4.59001512682078	90.7544645349423	3,4,5-trihydroxy-6-[5-hydroxy-3-methoxy-2-(3-methylbut-2-en-1-yl)-4-[2-oxo-2-(2,4,5-trihydroxyphenyl)ethyl]phenoxy]oxane-2-carboxylic acid	Phenylpropanoids and polyketides	Stilbenes	Stilbene glycosides	549.163889866765	NA	0.9112	1	NA
0.91_549.1639m/z	4.00722047382627	0.027893475991921	1.29435420664275	MI-Fibre:MI-Control	HMDB0132644	null	C26H30O13	M-H	37.1	0	4.59001512682078	90.7544645349423	6-[3,5-dihydroxy-2-(3-methylbut-2-en-1-yl)-6-[3-(2,4,5-trihydroxyphenyl)propanoyl]phenoxy]-3,4,5-trihydroxyoxane-2-carboxylic acid	Phenylpropanoids and polyketides	Flavonoids	Flavonoid glycosides	549.163889866765	NA	0.9112	1	NA
0.91_549.1639m/z	4.00722047382627	0.027893475991921	1.29435420664275	MI-Fibre:MI-Control	HMDB0125475	null	C26H30O13	M-H	37.1	0	4.59001512682078	90.7544645349423	6-{4-[2-(2,4-dihydroxyphenyl)-2-oxoethyl]-5-hydroxy-2-(4-hydroxy-3-methylbut-2-en-1-yl)-3-methoxyphenoxy}-3,4,5-trihydroxyoxane-2-carboxylic acid	Phenylpropanoids and polyketides	Stilbenes	Stilbene glycosides	549.163889866765	NA	0.9112	1	NA
0.91_549.1639m/z	4.00722047382627	0.027893475991921	1.29435420664275	MI-Fibre:MI-Control	HMDB0125473	null	C26H30O13	M-H	37.1	0	4.59001512682078	90.7544645349423	6-(2-{2-[4,6-dihydroxy-3-(4-hydroxy-3-methylbut-2-en-1-yl)-2-methoxyphenyl]acetyl}-5-hydroxyphenoxy)-3,4,5-trihydroxyoxane-2-carboxylic acid	Phenylpropanoids and polyketides	Stilbenes	Stilbene glycosides	549.163889866765	NA	0.9112	1	NA
0.91_549.1639m/z	4.00722047382627	0.027893475991921	1.29435420664275	MI-Fibre:MI-Control	HMDB0125483	null	C26H30O13	M-H	37.1	0	4.59001512682078	90.7544645349423	6-(4-{2-[4,6-dihydroxy-2-methoxy-3-(3-methylbut-2-en-1-yl)phenyl]acetyl}-2,5-dihydroxyphenoxy)-3,4,5-trihydroxyoxane-2-carboxylic acid	Phenylpropanoids and polyketides	Stilbenes	Stilbene glycosides	549.163889866765	NA	0.9112	1	NA
0.91_549.1639m/z	4.00722047382627	0.027893475991921	1.29435420664275	MI-Fibre:MI-Control	HMDB0125484	null	C26H30O13	M-H	37.1	0	4.59001512682078	90.7544645349423	6-(2-{2-[4,6-dihydroxy-2-methoxy-3-(3-methylbut-2-en-1-yl)phenyl]acetyl}-4,5-dihydroxyphenoxy)-3,4,5-trihydroxyoxane-2-carboxylic acid	Phenylpropanoids and polyketides	Stilbenes	Stilbene glycosides	549.163889866765	NA	0.9112	1	NA
0.91_549.1639m/z	4.00722047382627	0.027893475991921	1.29435420664275	MI-Fibre:MI-Control	HMDB0125474	null	C26H30O13	M-H	37.1	0	4.59001512682078	90.7544645349423	6-{2-[2-(2,4-dihydroxyphenyl)-2-oxoethyl]-5-hydroxy-4-(4-hydroxy-3-methylbut-2-en-1-yl)-3-methoxyphenoxy}-3,4,5-trihydroxyoxane-2-carboxylic acid	Phenylpropanoids and polyketides	Stilbenes	Stilbene glycosides	549.163889866765	NA	0.9112	1	NA
0.91_549.1639m/z	4.00722047382627	0.027893475991921	1.29435420664275	MI-Fibre:MI-Control	HMDB0125485	null	C26H30O13	M-H	37.1	0	4.59001512682078	90.7544645349423	3,4,5-trihydroxy-6-[5-hydroxy-3-methoxy-4-(3-methylbut-2-en-1-yl)-2-[2-oxo-2-(2,4,5-trihydroxyphenyl)ethyl]phenoxy]oxane-2-carboxylic acid	Phenylpropanoids and polyketides	Stilbenes	Stilbene glycosides	549.163889866765	NA	0.9112	1	NA
0.91_549.1639m/z	4.00722047382627	0.027893475991921	1.29435420664275	MI-Fibre:MI-Control	HMDB0040544	null	C26H30O13	M-H	37.1	0	4.59001512682078	90.7544645349423	Neoliquiritin 2''-apioside	Phenylpropanoids and polyketides	Flavonoids	Flavonoid glycosides	549.163889866765	NA	0.9112	1	NA
0.95_217.0815m/z	11.1508229420819	8.13287702488504e-08	2.28036252209867	MI-Fibre:MI-Control	HMDB0029040	null	C8H14N2O5	M-H	37.8	0	-6.77342724022777	96.7578426067019	Serinyl-Hydroxyproline	Organic acids and derivatives	Carboxylic acids and derivatives	Amino acids, peptides, and analogues	217.081517905794	NA	0.954066666666667	1	NA
0.95_217.0815m/z	11.1508229420819	8.13287702488504e-08	2.28036252209867	MI-Fibre:MI-Control	HMDB0036301	null	C8H14N2O5	M-H	37.8	0	-6.77342724022777	96.7578426067019	N-gamma-L-Glutamyl-D-alanine	Organic acids and derivatives	Carboxylic acids and derivatives	Amino acids, peptides, and analogues	217.081517905794	NA	0.954066666666667	1	NA
0.95_217.0815m/z	11.1508229420819	8.13287702488504e-08	2.28036252209867	MI-Fibre:MI-Control	HMDB0003764	null	C8H14N2O5	M-H	37.8	0	-6.77342724022777	96.7578426067019	Glutamylalanine	Organic acids and derivatives	Carboxylic acids and derivatives	Amino acids, peptides, and analogues	217.081517905794	NA	0.954066666666667	1	NA
0.95_217.0815m/z	11.1508229420819	8.13287702488504e-08	2.28036252209867	MI-Fibre:MI-Control	C20958	C20958	C8H14N2O5	M-H	37.8	0	-6.77342724022777	96.7578426067019	L-Alanyl-L-glutamate;	null	null	null	217.081517905794	NA	0.954066666666667	1	NULL
0.95_217.0815m/z	11.1508229420819	8.13287702488504e-08	2.28036252209867	MI-Fibre:MI-Control	HMDB0006248	null	C8H14N2O5	M-H	37.8	0	-6.77342724022777	96.7578426067019	gamma-Glutamylalanine	Organic acids and derivatives	Carboxylic acids and derivatives	Amino acids, peptides, and analogues	217.081517905794	NA	0.954066666666667	1	NA
0.95_217.0815m/z	11.1508229420819	8.13287702488504e-08	2.28036252209867	MI-Fibre:MI-Control	C03738	C03738	C8H14N2O5	M-H	37.8	0	-6.77342724022777	96.7578426067019	gamma-L-Glutamyl-D-alanine; L-gamma-Glutamyl-D-alanine;	null	null	null	217.081517905794	NA	0.954066666666667	1	NULL
0.95_217.0815m/z	11.1508229420819	8.13287702488504e-08	2.28036252209867	MI-Fibre:MI-Control	HMDB0028686	null	C8H14N2O5	M-H	37.8	0	-6.77342724022777	96.7578426067019	Alanyl-Glutamic acid	Organic acids and derivatives	Carboxylic acids and derivatives	Amino acids, peptides, and analogues	217.081517905794	NA	0.954066666666667	1	NA
0.95_217.0815m/z	11.1508229420819	8.13287702488504e-08	2.28036252209867	MI-Fibre:MI-Control	HMDB0028872	null	C8H14N2O5	M-H	37.8	0	-6.77342724022777	96.7578426067019	Hydroxyprolyl-Serine	Organic acids and derivatives	Carboxylic acids and derivatives	Amino acids, peptides, and analogues	217.081517905794	NA	0.954066666666667	1	NA
0.95_217.0815m/z	11.1508229420819	8.13287702488504e-08	2.28036252209867	MI-Fibre:MI-Control	C20957	C20957	C8H14N2O5	M-H	37.8	0	-6.77342724022777	96.7578426067019	L-Alanyl-D-glutamate;	null	null	null	217.081517905794	NA	0.954066666666667	1	NULL
0.95_371.1163m/z	2.03998171280921	0.027298320842873	1.00744492524984	MI-Fibre:MI-Control	HMDB0132519	null	C20H20O7	M-H	36.3	0	7.22541670215365	89.7113079283072	5,7-dihydroxy-6-(3-methylbut-2-en-1-yl)-2-(2,4,5-trihydroxyphenyl)-3,4-dihydro-2H-1-benzopyran-4-one	Phenylpropanoids and polyketides	Flavonoids	Flavans	371.116315274908	NA	0.954066666666667	1	NA
0.95_371.1163m/z	2.03998171280921	0.027298320842873	1.00744492524984	MI-Fibre:MI-Control	C10883	C10883	C20H20O7	M-H	36.3	0	7.22541670230641	89.7113079283072	Sesamolinol;	null	null	null	371.116315274908	NA	0.954066666666667	1	NULL
0.95_371.1163m/z	2.03998171280921	0.027298320842873	1.00744492524984	MI-Fibre:MI-Control	HMDB0039775	null	C20H20O7	M-H	36.3	0	7.22541670215365	89.7113079283072	Homoeriodictyol 4'-isobutyrate	Phenylpropanoids and polyketides	Flavonoids	O-methylated flavonoids	371.116315274908	NA	0.954066666666667	1	NA
0.95_371.1163m/z	2.03998171280921	0.027298320842873	1.00744492524984	MI-Fibre:MI-Control	HMDB0125959	null	C20H20O7	M-H	36.3	0	7.22541670230641	89.7113079283072	2-[4,6-dihydroxy-2-methoxy-3-(3-methylbut-2-en-1-yl)phenyl]-5,6-dihydroxy-2,3-dihydro-1-benzofuran-3-one	Phenylpropanoids and polyketides	2-arylbenzofuran flavonoids	null	371.116315274908	NA	0.954066666666667	1	NA
0.95_371.1163m/z	2.03998171280921	0.027298320842873	1.00744492524984	MI-Fibre:MI-Control	HMDB0125962	null	C20H20O7	M-H	36.3	0	7.22541670230641	89.7113079283072	2-[4,6-dihydroxy-2-methoxy-3-(3-methylbut-2-en-1-yl)phenyl]-6,7-dihydroxy-2,3-dihydro-1-benzofuran-3-one	Phenylpropanoids and polyketides	2-arylbenzofuran flavonoids	null	371.116315274908	NA	0.954066666666667	1	NA
0.95_371.1163m/z	2.03998171280921	0.027298320842873	1.00744492524984	MI-Fibre:MI-Control	HMDB0037508	null	C20H20O7	M-H	36.3	0	7.22541670215365	89.7113079283072	Oxidihydroartocarpesin	Phenylpropanoids and polyketides	Flavonoids	Flavones	371.116315274908	NA	0.954066666666667	1	NA
0.95_371.1163m/z	2.03998171280921	0.027298320842873	1.00744492524984	MI-Fibre:MI-Control	HMDB0036633	C10186	C20H20O7	M-H	36.3	0	7.22541670215365	89.7113079283072	Sinensetin	Phenylpropanoids and polyketides	Flavonoids	O-methylated flavonoids	371.116315274908	NA	0.954066666666667	1	NULL
0.95_371.1163m/z	2.03998171280921	0.027298320842873	1.00744492524984	MI-Fibre:MI-Control	HMDB0126494	null	C20H20O7	M-H	36.3	0	7.22541670215365	89.7113079283072	6-(2,4-dihydroxyphenyl)-4-methyl-2-(2,3,6-trihydroxyphenyl)cyclohex-3-ene-1-carboxylic acid	Benzenoids	Phenols	Benzenetriols and derivatives	371.116315274908	NA	0.954066666666667	1	NA
0.95_371.1163m/z	2.03998171280921	0.027298320842873	1.00744492524984	MI-Fibre:MI-Control	HMDB0030539	C10190	C20H20O7	M-H	36.3	0	7.22541670215365	89.7113079283072	Tangeritin	Phenylpropanoids and polyketides	Flavonoids	O-methylated flavonoids	371.116315274908	NA	0.954066666666667	1	NULL
0.95_371.1163m/z	2.03998171280921	0.027298320842873	1.00744492524984	MI-Fibre:MI-Control	HMDB0033270	null	C20H20O7	M-H	36.3	0	7.22541670215365	89.7113079283072	Sesamolinol	Benzenoids	Benzene and substituted derivatives	Phenols and derivatives	371.116315274908	NA	0.954066666666667	1	NA
0.95_371.1163m/z	2.03998171280921	0.027298320842873	1.00744492524984	MI-Fibre:MI-Control	HMDB0040323	null	C20H20O7	M-H	36.3	0	7.22541670215365	89.7113079283072	3',4',5',7,8-Pentamethoxyflavone	Phenylpropanoids and polyketides	Flavonoids	O-methylated flavonoids	371.116315274908	NA	0.954066666666667	1	NA
0.95_371.1163m/z	2.03998171280921	0.027298320842873	1.00744492524984	MI-Fibre:MI-Control	HMDB0126477	null	C20H20O7	M-H	36.3	0	7.22541670215365	89.7113079283072	6-(2,4-dihydroxyphenyl)-2-(2,6-dihydroxyphenyl)-6-hydroxy-4-methylcyclohex-3-ene-1-carboxylic acid	Benzenoids	Phenols	Benzenediols	371.116315274908	NA	0.954066666666667	1	NA
0.95_371.1163m/z	2.03998171280921	0.027298320842873	1.00744492524984	MI-Fibre:MI-Control	HMDB0037750	null	C20H20O7	M-H	36.3	0	7.22541670215365	89.7113079283072	Cyclokievitone hydrate	Phenylpropanoids and polyketides	Isoflavonoids	Isoflavans	371.116315274908	NA	0.954066666666667	1	NA
0.95_371.1163m/z	2.03998171280921	0.027298320842873	1.00744492524984	MI-Fibre:MI-Control	HMDB0037599	null	C20H20O7	M-H	36.3	0	7.22541670215365	89.7113079283072	Isosinensetin	Phenylpropanoids and polyketides	Flavonoids	O-methylated flavonoids	371.116315274908	NA	0.954066666666667	1	NA
0.95_371.1163m/z	2.03998171280921	0.027298320842873	1.00744492524984	MI-Fibre:MI-Control	HMDB0126484	null	C20H20O7	M-H	36.3	0	7.22541670215365	89.7113079283072	4-(2,4-dihydroxyphenyl)-2-(2,6-dihydroxyphenyl)-6-methyl-7-oxabicyclo[4.1.0]heptane-3-carboxylic acid	Benzenoids	Benzene and substituted derivatives	Cyclohexylphenols	371.116315274908	NA	0.954066666666667	1	NA
0.95_371.1163m/z	2.03998171280921	0.027298320842873	1.00744492524984	MI-Fibre:MI-Control	HMDB0126470	null	C20H20O7	M-H	36.3	0	7.22541670215365	89.7113079283072	6-(2,4-dihydroxyphenyl)-2-(2,6-dihydroxyphenyl)-4-(hydroxymethyl)cyclohex-3-ene-1-carboxylic acid	Benzenoids	Phenols	Benzenediols	371.116315274908	NA	0.954066666666667	1	NA
0.95_371.1163m/z	2.03998171280921	0.027298320842873	1.00744492524984	MI-Fibre:MI-Control	C10190	C10190	C20H20O7	M-H	36.3	0	7.22541670215365	89.7113079283072	Tangeretin; 5,6,7,8,4'-Pentamethoxyflavone;	Phenylpropanoids and polyketides	Flavonoids	O-methylated flavonoids	371.116315274908	NA	0.954066666666667	1	NULL
0.95_371.1163m/z	2.03998171280921	0.027298320842873	1.00744492524984	MI-Fibre:MI-Control	C03032	C03032	C20H20N2O3	M+Cl	37.6	0	-1.42358615022888	89.910401205475	Cyclopiazonic acid; alpha-Cyclopiazonate; alpha-Cyclopiazonic acid; CPA;	null	null	null	371.116315274908	NA	0.954066666666667	1	NULL
0.95_371.1163m/z	2.03998171280921	0.027298320842873	1.00744492524984	MI-Fibre:MI-Control	C10186	C10186	C20H20O7	M-H	36.3	0	7.22541670215365	89.7113079283072	Sinensetin; 5,6,7,3',4'-Pentamethoxyflavone;	Phenylpropanoids and polyketides	Flavonoids	O-methylated flavonoids	371.116315274908	NA	0.954066666666667	1	NULL
0.95_371.1163m/z	2.03998171280921	0.027298320842873	1.00744492524984	MI-Fibre:MI-Control	HMDB0037456	null	C20H20O7	M-H	36.3	0	7.22541670215365	89.7113079283072	3,4',5,6,8-Pentamethoxyflavone	Phenylpropanoids and polyketides	Flavonoids	O-methylated flavonoids	371.116315274908	NA	0.954066666666667	1	NA
0.95_371.1163m/z	2.03998171280921	0.027298320842873	1.00744492524984	MI-Fibre:MI-Control	HMDB0126474	null	C20H20O7	M-H	36.3	0	7.22541670215365	89.7113079283072	6-(2,4-dihydroxyphenyl)-2-(2,6-dihydroxyphenyl)-5-hydroxy-4-methylcyclohex-3-ene-1-carboxylic acid	Benzenoids	Phenols	Benzenediols	371.116315274908	NA	0.954066666666667	1	NA
0.95_371.1163m/z	2.03998171280921	0.027298320842873	1.00744492524984	MI-Fibre:MI-Control	HMDB0125961	null	C20H20O7	M-H	36.3	0	7.22541670230641	89.7113079283072	2-{3-[(3,3-dimethyloxiran-2-yl)methyl]-4,6-dihydroxy-2-methoxyphenyl}-6-hydroxy-2,3-dihydro-1-benzofuran-3-one	Phenylpropanoids and polyketides	2-arylbenzofuran flavonoids	null	371.116315274908	NA	0.954066666666667	1	NA
0.95_371.1163m/z	2.03998171280921	0.027298320842873	1.00744492524984	MI-Fibre:MI-Control	HMDB0034278	null	C20H20O7	M-H	36.3	0	7.22541670215365	89.7113079283072	Auranetin	Phenylpropanoids and polyketides	Flavonoids	O-methylated flavonoids	371.116315274908	NA	0.954066666666667	1	NA
0.95_371.1163m/z	2.03998171280921	0.027298320842873	1.00744492524984	MI-Fibre:MI-Control	HMDB0125963	null	C20H20O7	M-H	36.3	0	7.22541670230641	89.7113079283072	2-[4,6-dihydroxy-2-methoxy-3-(3-methylbut-2-en-1-yl)phenyl]-4,6-dihydroxy-2,3-dihydro-1-benzofuran-3-one	Phenylpropanoids and polyketides	2-arylbenzofuran flavonoids	null	371.116315274908	NA	0.954066666666667	1	NA
0.95_371.1163m/z	2.03998171280921	0.027298320842873	1.00744492524984	MI-Fibre:MI-Control	HMDB0041519	null	C20H20N2O3	M+Cl	37.6	0	-1.42358615022888	89.910401205475	Nb-Feruloyltryptamine	Phenylpropanoids and polyketides	Cinnamic acids and derivatives	Hydroxycinnamic acids and derivatives	371.116315274908	NA	0.954066666666667	1	NA
0.95_371.1163m/z	2.03998171280921	0.027298320842873	1.00744492524984	MI-Fibre:MI-Control	HMDB0125960	null	C20H20O7	M-H	36.3	0	7.22541670215365	89.7113079283072	2-[4,6-dihydroxy-3-(4-hydroxy-3-methylbut-2-en-1-yl)-2-methoxyphenyl]-6-hydroxy-2,3-dihydro-1-benzofuran-3-one	Phenylpropanoids and polyketides	2-arylbenzofuran flavonoids	null	371.116315274908	NA	0.954066666666667	1	NA
0.95_371.1163m/z	2.03998171280921	0.027298320842873	1.00744492524984	MI-Fibre:MI-Control	HMDB0126488	null	C20H20O7	M-H	36.3	0	7.22541670215365	89.7113079283072	2-(2,6-dihydroxyphenyl)-4-methyl-6-(2,4,5-trihydroxyphenyl)cyclohex-3-ene-1-carboxylic acid	Benzenoids	Phenols	Benzenetriols and derivatives	371.116315274908	NA	0.954066666666667	1	NA
0.95_371.1163m/z	2.03998171280921	0.027298320842873	1.00744492524984	MI-Fibre:MI-Control	C20499	C20499	C20H20O7	M-H	36.3	0	7.22541670215365	89.7113079283072	(1'S)-Averantin; 1,3,6,8-Tetrahydroxy-[(1S)-2-hydroxyhexyl]-9,10-anthraquinone;	null	null	null	371.116315274908	NA	0.954066666666667	1
1.01_145.0132m/z	5.83517366027957	0.00649432872196988	2.12702638764025	MI-Fibre:MI-Control	C06316	C06316	C5H6O5	M-H	37.9	0	-7.38714543689597	97.9354573694904	Dehydro-D-arabinono-1,4-lactone; (5R)-3,4-Dihydroxy-5-(hydroxymethyl)furan-2(5H)-one;	null	null	null	145.013168175991	NA	1.01121666666667	1	NULL
1.01_145.0132m/z	5.83517366027957	0.00649432872196988	2.12702638764025	MI-Fibre:MI-Control	C05406	C05406	C5H6O5	M-H	37.9	0	-7.38714543689597	97.9354573694904	5-Hydroxy-2,4-dioxopentanoate;	null	null	null	145.013168175991	NA	1.01121666666667	1	NULL
1.01_145.0132m/z	5.83517366027957	0.00649432872196988	2.12702638764025	MI-Fibre:MI-Control	C03716	C03716	C5H6O5	M-H	37.9	0	-7.38714543689597	97.9354573694904	Oxaloacetate 4-methyl ester;	null	null	null	145.013168175991	NA	1.01121666666667	1	NULL
1.01_145.0132m/z	5.83517366027957	0.00649432872196988	2.12702638764025	MI-Fibre:MI-Control	C21632	C21632	C5H6O5	M-H	37.9	0	-7.38714543670133	97.9354573694904	2-Hydroxyparaconate;	null	null	null	145.013168175991	NA	1.01121666666667	1
1.01_145.0132m/z	5.83517366027957	0.00649432872196988	2.12702638764025	MI-Fibre:MI-Control	C00026	C00026	C5H6O5	M-H	37.9	0	-7.38714543689597	97.9354573694904	2-Oxoglutarate; Oxoglutaric acid; 2-Ketoglutaric acid; alpha-Ketoglutaric acid;	Organic acids and derivatives	Keto acids and derivatives	Gamma-keto acids and derivatives	145.013168175991	NA	1.01121666666667	1	map00020 Citrate cycle (TCA cycle); map00040 Pentose and glucuronate interconversions; map00053 Ascorbate and aldarate metabolism; map00220 Arginine biosynthesis; map00250 Alanine, aspartate and glutamate metabolism; map00340 Histidine metabolism; map00430 Taurine and hypotaurine metabolism; map00471 D-Glutamine and D-glutamate metabolism; map00630 Glyoxylate and dicarboxylate metabolism; map0065…
1.01_145.0132m/z	5.83517366027957	0.00649432872196988	2.12702638764025	MI-Fibre:MI-Control	HMDB0013701	null	C5H6O5	M-H	37.9	0	-7.38714543689597	97.9354573694904	3-Oxoglutaric acid	Organic acids and derivatives	Keto acids and derivatives	Short-chain keto acids and derivatives	145.013168175991	NA	1.01121666666667	1	NA
1.01_145.0132m/z	5.83517366027957	0.00649432872196988	2.12702638764025	MI-Fibre:MI-Control	HMDB0000208	C00026	C5H6O5	M-H	37.9	0	-7.38714543689597	97.9354573694904	Oxoglutaric acid	Organic acids and derivatives	Keto acids and derivatives	Gamma-keto acids and derivatives	145.013168175991	NA	1.01121666666667	1	map00020 Citrate cycle (TCA cycle); map00040 Pentose and glucuronate interconversions; map00053 Ascorbate and aldarate metabolism; map00220 Arginine biosynthesis; map00250 Alanine, aspartate and glutamate metabolism; map00340 Histidine metabolism; map00430 Taurine and hypotaurine metabolism; map00471 D-Glutamine and D-glutamate metabolism; map00630 Glyoxylate and dicarboxylate metabolism; map0065…
1.01_145.0132m/z	5.83517366027957	0.00649432872196988	2.12702638764025	MI-Fibre:MI-Control	C06030	C06030	C5H6O5	M-H	37.9	0	-7.38714543689597	97.9354573694904	Methyloxaloacetate;	null	null	null	145.013168175991	NA	1.01121666666667	1
1.01_711.2154m/z	7.71358240696978	0.00245348781503747	1.73691234506273	MI-Fibre:MI-Control	HMDB0041149	null	C32H40O18	M-H	37	0	1.72450247027527	87.0131824492173	Glucoliquiritin apioside	Phenylpropanoids and polyketides	Flavonoids	Flavonoid glycosides	711.215416230555	NA	1.01121666666667	1	NA
1.01_711.2154m/z	7.71358240696978	0.00245348781503747	1.73691234506273	MI-Fibre:MI-Control	HMDB0040319	null	C37H40O12	M+Cl	34.8	0	-8.81592538014519	83.6625377392093	5',8,8''-Trihydroxy-3',3''',4',4''',5''',7',7''-heptamethoxy-5,5''-biflavan	Phenylpropanoids and polyketides	Flavonoids	O-methylated flavonoids	711.215416230555	NA	1.01121666666667	1	NA
1.01_811.2332m/z	25.3206570691813	0.000273878909741855	2.56638019308908	MI-Fibre:MI-Control	HMDB0060403	C01217	C30H45N6O16P	M+Cl	37.8	0	1.09629820843066	90.564348926489	5,6,7,8-Tetrahydromethanopterin	Organic oxygen compounds	Organooxygen compounds	Carbohydrates and carbohydrate conjugates	811.233218330609	NA	1.01121666666667	1	map00790 Folate biosynthesis; map01200 Carbon metabolism;
1.01_811.2332m/z	25.3206570691813	0.000273878909741855	2.56638019308908	MI-Fibre:MI-Control	C01217	C01217	C30H45N6O16P	M+Cl	37.8	0	1.09629820857711	90.564348926489	5,6,7,8-Tetrahydromethanopterin; H4MPT; THMPT; Tetrahydromethanopterin;	Organic oxygen compounds	Organooxygen compounds	Carbohydrates and carbohydrate conjugates	811.233218330609	NA	1.01121666666667	1	map00790 Folate biosynthesis; map01200 Carbon metabolism;
1.04_172.0603m/z	22.9549065972508	0.00313723740973453	2.05283323517195	MI-Fibre:MI-Control	C12121	C12121	C7H11NO4	M-H	37	0	-6.8578700608144	92.5374216534979	5-Deoxy-5-aminoshikimic acid;	null	null	null	172.060344520414	NA	1.04335	1	NULL
1.04_172.0603m/z	22.9549065972508	0.00313723740973453	2.05283323517195	MI-Fibre:MI-Control	HMDB0006488	C01250	C7H11NO4	M-H	37	0	-6.8578700608144	92.5374216534979	N-Acetyl-L-glutamate 5-semialdehyde	Organic acids and derivatives	Carboxylic acids and derivatives	Amino acids, peptides, and analogues	172.060344520414	NA	1.04335	1	map00220 Arginine biosynthesis; map01100 Metabolic pathways; map01210 2-Oxocarboxylic acid metabolism; map01230 Biosynthesis of amino acids;
1.04_172.0603m/z	22.9549065972508	0.00313723740973453	2.05283323517195	MI-Fibre:MI-Control	C17366	C17366	C7H11NO4	M-H	37	0	-6.8578700608144	92.5374216534979	(2S,5S)-trans-Carboxymethylproline; (2S,5S)-5-Carboxymethylproline;	null	null	null	172.060344520414	NA	1.04335	1
1.04_172.0603m/z	22.9549065972508	0.00313723740973453	2.05283323517195	MI-Fibre:MI-Control	C01250	C01250	C7H11NO4	M-H	37	0	-6.8578700608144	92.5374216534979	N-Acetyl-L-glutamate 5-semialdehyde; 2-Acetamido-5-oxopentanoate;	Organic acids and derivatives	Carboxylic acids and derivatives	Amino acids, peptides, and analogues	172.060344520414	NA	1.04335	1	map00220 Arginine biosynthesis; map01100 Metabolic pathways; map01210 2-Oxocarboxylic acid metabolism; map01230 Biosynthesis of amino acids;
1.04_172.0603m/z	22.9549065972508	0.00313723740973453	2.05283323517195	MI-Fibre:MI-Control	C21248	C21248	C7H11NO4	M-H	37	0	-6.85787006065017	92.5374216534979	2-Aminovalienone;	null	null	null	172.060344520414	NA	1.04335	1
1.04_303.1276m/z	2.91910551807874	0.0276302874640027	1.2445383792743	MI-Fibre:MI-Control	C19266	C19266	C17H20N2O	M+Cl	33.2	0	2.53268132649278	68.7853535190764	4,4'-Bis(dimethylamino)benzophenone; Michler's ketone;	null	null	null	303.127643728213	NA	1.03978333333333	1	NULL
1.04_303.1276m/z	2.91910551807874	0.0276302874640027	1.2445383792743	MI-Fibre:MI-Control	C18427	C18427	C17H20N2O	M+Cl	33.2	0	2.5326813262808	68.7853535190764	Daimuron;	null	null	null	303.127643728213	NA	1.03978333333333	1	NULL
1.04_303.1276m/z	2.91910551807874	0.0276302874640027	1.2445383792743	MI-Fibre:MI-Control	C18792	C18792	C17H20N2O	M+Cl	33.2	0	2.5326813262808	68.7853535190764	Methyldymron;	null	null	null	303.127643728213	NA	1.03978333333333	1	NULL
1.10_323.0274m/z	10.9700347389133	7.31494194624877e-06	2.03222059567211	MI-Fibre:MI-Control	HMDB0001271	C01168	C9H13N2O9P	M-H	38	0	-3.82007281409638	94.5713946660317	Pseudouridine 5'-phosphate	Organic oxygen compounds	Organooxygen compounds	Carbohydrates and carbohydrate conjugates	323.027352359945	NA	1.10336666666667	1	map00240 Pyrimidine metabolism;
1.10_323.0274m/z	10.9700347389133	7.31494194624877e-06	2.03222059567211	MI-Fibre:MI-Control	HMDB0000788	null	C10H12N2O8	M+Cl	41.2	16.3	-4.90972051229328	95.5265579259916	Orotidine	Nucleosides, nucleotides, and analogues	Pyrimidine nucleosides	null	323.027352359945	NA	1.10336666666667	1	NA
1.10_323.0274m/z	10.9700347389133	7.31494194624877e-06	2.03222059567211	MI-Fibre:MI-Control	C01368	C01368	C9H13N2O9P	M-H	38	0	-3.82007281392095	94.5713946660317	3'-UMP; Uridine 3'-monophosphate; Uridine 3'-phosphate;	Nucleosides, nucleotides, and analogues	Ribonucleoside 3'-phosphates	null	323.027352359945	NA	1.10336666666667	1	map00240 Pyrimidine metabolism;
1.10_323.0274m/z	10.9700347389133	7.31494194624877e-06	2.03222059567211	MI-Fibre:MI-Control	C00105	C00105	C9H13N2O9P	M-H	38	0	-3.82007281409638	94.5713946660317	UMP; Uridylic acid; Uridine monophosphate; Uridine 5'-monophosphate; 5'Uridylic acid;	Nucleosides, nucleotides, and analogues	Pyrimidine nucleotides	Pyrimidine ribonucleotides	323.027352359945	NA	1.10336666666667	1	map00240 Pyrimidine metabolism; map01100 Metabolic pathways;
1.10_323.0274m/z	10.9700347389133	7.31494194624877e-06	2.03222059567211	MI-Fibre:MI-Control	C03031	C03031	C9H13N2O9P	M-H	38	0	-3.82007281392095	94.5713946660317	Uridine 2'-phosphate;	Organooxygen compounds	Carbohydrates and carbohydrate conjugates	Glycosyl compounds	323.027352359945	NA	1.10336666666667	1	NULL
1.10_323.0274m/z	10.9700347389133	7.31494194624877e-06	2.03222059567211	MI-Fibre:MI-Control	HMDB0000288	C00105	C9H13N2O9P	M-H	38	0	-3.82007281409638	94.5713946660317	Uridine 5'-monophosphate	Nucleosides, nucleotides, and analogues	Pyrimidine nucleotides	Pyrimidine ribonucleotides	323.027352359945	NA	1.10336666666667	1	map00240 Pyrimidine metabolism; map01100 Metabolic pathways;
1.10_323.0274m/z	10.9700347389133	7.31494194624877e-06	2.03222059567211	MI-Fibre:MI-Control	HMDB0060282	C01368	C9H13N2O9P	M-H	38	0	-3.82007281409638	94.5713946660317	3'-UMP	Nucleosides, nucleotides, and analogues	Ribonucleoside 3'-phosphates	null	323.027352359945	NA	1.10336666666667	1	map00240 Pyrimidine metabolism;
1.10_323.0274m/z	10.9700347389133	7.31494194624877e-06	2.03222059567211	MI-Fibre:MI-Control	C01168	C01168	C9H13N2O9P	M-H	38	0	-3.82007281409638	94.5713946660317	Pseudouridine 5'-phosphate;	Organic oxygen compounds	Organooxygen compounds	Carbohydrates and carbohydrate conjugates	323.027352359945	NA	1.10336666666667	1	map00240 Pyrimidine metabolism;
1.10_323.0274m/z	10.9700347389133	7.31494194624877e-06	2.03222059567211	MI-Fibre:MI-Control	HMDB0011641	C03031	C9H13N2O9P	M-H	38	0	-3.82007281409638	94.5713946660317	Uridine 2'-phosphate	Organooxygen compounds	Carbohydrates and carbohydrate conjugates	Glycosyl compounds	323.027352359945	NA	1.10336666666667	1	NULL
1.10_323.0274m/z	10.9700347389133	7.31494194624877e-06	2.03222059567211	MI-Fibre:MI-Control	C14574	C14574	C16H14Cl2O3	M-H	29.2	0	8.1136563286217	54.9719362748541	Chlorobenzilate; Ethyl-4,4'-dichlorobenzilate; Ethyl 2-hydroxy-2,2-bis(4-chlorophenyl)acetate;	null	null	null	323.027352359945	NA	1.10336666666667	1	NULL
1.12_350.1071m/z	7.14111267323295	0.0326641463445354	1.27362337514765	MI-Fibre:MI-Control	C04017	C04017	C13H21NO10	M-H	33.6	0	-6.26114204925658	75.0243342743565	N-Acetyl-9-O-acetylneuraminate;	null	null	null	350.1070710513	NA	1.11765	1	NULL
1.12_350.1071m/z	7.14111267323295	0.0326641463445354	1.27362337514765	MI-Fibre:MI-Control	HMDB0060492	null	C13H21NO10	M-H	33.6	0	-6.26114204925658	75.0243342743565	N-acetyl-O-acetylneuraminate	Organic oxygen compounds	Organooxygen compounds	Carbohydrates and carbohydrate conjugates	350.1070710513	NA	1.11765	1	NA
1.12_350.1071m/z	7.14111267323295	0.0326641463445354	1.27362337514765	MI-Fibre:MI-Control	HMDB0000794	null	C13H21NO10	M-H	33.6	0	-6.26114204925658	75.0243342743565	N-Acetyl-9-O-acetylneuraminic acid	Organic oxygen compounds	Organooxygen compounds	Carbohydrates and carbohydrate conjugates	350.1070710513	NA	1.11765	1	NA
1.12_350.1071m/z	7.14111267323295	0.0326641463445354	1.27362337514765	MI-Fibre:MI-Control	C04015	C04015	C13H21NO10	M-H	33.6	0	-6.26114204925658	75.0243342743565	N-Acetyl-4-O-acetylneuraminate;	null	null	null	350.1070710513	NA	1.11765	1	NULL
1.12_350.1071m/z	7.14111267323295	0.0326641463445354	1.27362337514765	MI-Fibre:MI-Control	HMDB0000785	null	C13H21NO10	M-H	33.6	0	-6.26114204925658	75.0243342743565	N-Acetyl-7-O-acetylneuraminic acid	Organic oxygen compounds	Organooxygen compounds	Carbohydrates and carbohydrate conjugates	350.1070710513	NA	1.11765	1	NA
1.12_350.1071m/z	7.14111267323295	0.0326641463445354	1.27362337514765	MI-Fibre:MI-Control	C04016	C04016	C13H21NO10	M-H	33.6	0	-6.26114204925658	75.0243342743565	N-Acetyl-7-O-acetylneuraminate;	null	null	null	350.1070710513	NA	1.11765	1	NULL
1.12_350.1071m/z	7.14111267323295	0.0326641463445354	1.27362337514765	MI-Fibre:MI-Control	HMDB0000796	null	C13H21NO10	M-H	33.6	0	-6.26114204925658	75.0243342743565	N-Acetyl-4-O-acetylneuraminic acid	Organic oxygen compounds	Organooxygen compounds	Carbohydrates and carbohydrate conjugates	350.1070710513	NA	1.11765	1	NA
1.13_665.2097m/z	4.85206849636184	0.0116104690293012	1.41123668613415	MI-Fibre:MI-Control	HMDB0000757	C00182	C24H42O21	M-H	35.7	0	-7.36065944580531	86.5718568788849	Glycogen	Organic oxygen compounds	Organooxygen compounds	Carbohydrates and carbohydrate conjugates	665.209678093485	NA	1.13193333333333	1	map04922 Glucagon signaling pathway;
1.13_665.2097m/z	4.85206849636184	0.0116104690293012	1.41123668613415	MI-Fibre:MI-Control	HMDB0038870	null	C24H42O21	M-H	35.7	0	-7.36065944529338	86.5718568788849	Neobifurcose	null	null	null	665.209678093485	NA	1.13193333333333	1	NA
1.13_665.2097m/z	4.85206849636184	0.0116104690293012	1.41123668613415	MI-Fibre:MI-Control	C21659	C21659	C24H42O21	M-H	35.7	0	-7.36065944580531	86.5718568788849	alpha-Isomaltosyl-1,3-isomaltose;	null	null	null	665.209678093485	NA	1.13193333333333	1	NULL
1.13_665.2097m/z	4.85206849636184	0.0116104690293012	1.41123668613415	MI-Fibre:MI-Control	C04861	C04861	C24H42O21	M-H	35.7	0	-7.36065944546402	86.5718568788849	1,3-alpha-D-Mannosyl-1,2-alpha-D-mannosyl-1,2-alpha-D-mannosyl-D-mannose;	null	null	null	665.209678093485	NA	1.13193333333333	1	NULL
1.13_665.2097m/z	4.85206849636184	0.0116104690293012	1.41123668613415	MI-Fibre:MI-Control	C08248	C08248	C24H42O21	M-H	35.7	0	-7.36065944546402	86.5718568788849	Sesamose; alpha-D-Galactosyl-(1-6)-alpha-D-galactosyl-(1-6)-beta-D-fructosyl-(2-1)-alpha-D-glucoside;	null	null	null	665.209678093485	NA	1.13193333333333	1	NULL
1.13_665.2097m/z	4.85206849636184	0.0116104690293012	1.41123668613415	MI-Fibre:MI-Control	HMDB0038490	null	C24H42O21	M-H	35.7	0	-7.36065944529338	86.5718568788849	Bifurcose	Organic oxygen compounds	Organooxygen compounds	Carbohydrates and carbohydrate conjugates	665.209678093485	NA	1.13193333333333	1	NA
1.13_665.2097m/z	4.85206849636184	0.0116104690293012	1.41123668613415	MI-Fibre:MI-Control	HMDB0039174	null	C24H42O21	M-H	35.7	0	-7.36065944529338	86.5718568788849	3-beta-Cellobiosylcellobiose	Organic oxygen compounds	Organooxygen compounds	Carbohydrates and carbohydrate conjugates	665.209678093485	NA	1.13193333333333	1	NA
1.13_665.2097m/z	4.85206849636184	0.0116104690293012	1.41123668613415	MI-Fibre:MI-Control	C01613	C01613	C24H42O21	M-H	35.7	0	-7.36065944546402	86.5718568788849	Stachyose;	Organic oxygen compounds	Organooxygen compounds	Carbohydrates and carbohydrate conjugates	665.209678093485	NA	1.13193333333333	1	map00052 Galactose metabolism;
1.13_665.2097m/z	4.85206849636184	0.0116104690293012	1.41123668613415	MI-Fibre:MI-Control	HMDB0035323	null	C24H42O21	M-H	35.7	0	-7.36065944546402	86.5718568788849	Fagopyritol B3	Organic oxygen compounds	Organooxygen compounds	Carbohydrates and carbohydrate conjugates	665.209678093485	NA	1.13193333333333	1	NA
1.13_665.2097m/z	4.85206849636184	0.0116104690293012	1.41123668613415	MI-Fibre:MI-Control	C02052	C02052	C24H42O21	M-H	35.7	0	-7.36065944563466	86.5718568788849	Maltotetraose;	Organic oxygen compounds	Organooxygen compounds	Carbohydrates and carbohydrate conjugates	665.209678093485	NA	1.13193333333333	1	NULL
1.13_665.2097m/z	4.85206849636184	0.0116104690293012	1.41123668613415	MI-Fibre:MI-Control	C08242	C08242	C24H42O21	M-H	35.7	0	-7.36065944563466	86.5718568788849	Lychnose; 1F-alpha-D-Galactosylraffinose;	null	null	null	665.209678093485	NA	1.13193333333333	1	NULL
1.13_665.2097m/z	4.85206849636184	0.0116104690293012	1.41123668613415	MI-Fibre:MI-Control	C03989	C03989	C24H42O21	M-H	35.7	0	-7.36065944546402	86.5718568788849	Isolychnose; 3F-alpha-D-Galactosylraffinose;	null	null	null	665.209678093485	NA	1.13193333333333	1	NULL
1.13_665.2097m/z	4.85206849636184	0.0116104690293012	1.41123668613415	MI-Fibre:MI-Control	HMDB0038871	null	C24H42O21	M-H	35.7	0	-7.36065944529338	86.5718568788849	Sesamose	Organic oxygen compounds	Organooxygen compounds	Carbohydrates and carbohydrate conjugates	665.209678093485	NA	1.13193333333333	1	NA
1.13_665.2097m/z	4.85206849636184	0.0116104690293012	1.41123668613415	MI-Fibre:MI-Control	C04034	C04034	C12H22O11.[C12H20O10]n	M-H	18.3	0	-7.36065944546402	NA	(1->6)-beta-D-Galactosylgalactogen; 1,6-beta-D-Galactosylgalactogen;	null	null	null	665.209678093485	NA	1.13193333333333	1	NULL
1.13_665.2097m/z	4.85206849636184	0.0116104690293012	1.41123668613415	MI-Fibre:MI-Control	HMDB0039173	null	C24H42O21	M-H	35.7	0	-7.36065944529338	86.5718568788849	3-beta-Glucosylcellotriose	Organooxygen compounds	Carbohydrates and carbohydrate conjugates	Oligosaccharides	665.209678093485	NA	1.13193333333333	1	NA
1.13_665.2097m/z	4.85206849636184	0.0116104690293012	1.41123668613415	MI-Fibre:MI-Control	C02013	C02013	C24H42O21	M-H	35.7	0	-7.36065944563466	86.5718568788849	Cellotetraose;	null	null	null	665.209678093485	NA	1.13193333333333	1	NULL
1.13_665.2097m/z	4.85206849636184	0.0116104690293012	1.41123668613415	MI-Fibre:MI-Control	HMDB0039337	null	C31H38O16	M-H	35.9	0	1.45507446136251	81.3124420178481	Tetramethylquercetin 3-rutinoside	Phenylpropanoids and polyketides	Flavonoids	Flavonoid glycosides	665.209678093485	NA	1.13193333333333	1	NA
1.13_665.2097m/z	4.85206849636184	0.0116104690293012	1.41123668613415	MI-Fibre:MI-Control	HMDB0040182	null	C24H42O21	M-H	35.7	0	-7.36065944546402	86.5718568788849	Fagopyritol A3	Organooxygen compounds	Carbohydrates and carbohydrate conjugates	Oligosaccharides	665.209678093485	NA	1.13193333333333	1	NA
1.13_665.2097m/z	4.85206849636184	0.0116104690293012	1.41123668613415	MI-Fibre:MI-Control	HMDB0003553	C01613	C24H42O21	M-H	35.7	0	-7.36065944580531	86.5718568788849	Stachyose	Organic oxygen compounds	Organooxygen compounds	Carbohydrates and carbohydrate conjugates	665.209678093485	NA	1.13193333333333	1	map00052 Galactose metabolism;
1.13_665.2097m/z	4.85206849636184	0.0116104690293012	1.41123668613415	MI-Fibre:MI-Control	C00182	C00182	C24H42O21	M-H	35.7	0	-7.36065944580531	86.5718568788849	Glycogen;	Organic oxygen compounds	Organooxygen compounds	Carbohydrates and carbohydrate conjugates	665.209678093485	NA	1.13193333333333	1	map04922 Glucagon signaling pathway;
1.13_665.2097m/z	4.85206849636184	0.0116104690293012	1.41123668613415	MI-Fibre:MI-Control	HMDB0001296	C02052	C24H42O21	M-H	35.7	0	-7.36065944563466	86.5718568788849	Maltotetraose	Organic oxygen compounds	Organooxygen compounds	Carbohydrates and carbohydrate conjugates	665.209678093485	NA	1.13193333333333	1	NULL
1.13_665.2097m/z	4.85206849636184	0.0116104690293012	1.41123668613415	MI-Fibre:MI-Control	HMDB0039176	null	C24H42O21	M-H	35.7	0	-7.36065944529338	86.5718568788849	Nystose	Organic oxygen compounds	Organooxygen compounds	Carbohydrates and carbohydrate conjugates	665.209678093485	NA	1.13193333333333	1	NA
1.13_665.2097m/z	4.85206849636184	0.0116104690293012	1.41123668613415	MI-Fibre:MI-Control	HMDB0029931	null	C24H42O21	M-H	35.7	0	-7.36065944597595	86.5718568788849	Mannan	Organooxygen compounds	Carbohydrates and carbohydrate conjugates	Oligosaccharides	665.209678093485	NA	1.13193333333333	1	NA
1.13_665.2097m/z	4.85206849636184	0.0116104690293012	1.41123668613415	MI-Fibre:MI-Control	C01810	C01810	H2O.[C24H40O20]n	M-H	18.3	0	-7.36065944529338	NA	Glucomannan; Glucomannoglycan;	null	null	null	665.209678093485	NA	1.13193333333333	1	NULL
1.13_755.2416m/z	41.3223538764175	0.000256696210247197	2.55704751957837	MI-Fibre:MI-Control	C10479	C10479	C34H44O19	M-H	39.6	10.8	1.6008562852341	88.9405143432528	Myricoside;	null	null	null	755.24161339457	NA	1.13193333333333	1	NULL
1.13_755.2416m/z	41.3223538764175	0.000256696210247197	2.55704751957837	MI-Fibre:MI-Control	HMDB0040341	null	C34H44O19	M-H	37.9	2.38	1.6008562856851	88.9405143432528	Lavandulifolioside	Organic oxygen compounds	Organooxygen compounds	Carbohydrates and carbohydrate conjugates	755.24161339457	NA	1.13193333333333	1	NA
1.13_755.2416m/z	41.3223538764175	0.000256696210247197	2.55704751957837	MI-Fibre:MI-Control	HMDB0040372	null	C34H44O19	M-H	39.2	8.93	1.6008562856851	88.9405143432528	Hesperetin 7-(2,6-dirhamnosylglucoside)	Phenylpropanoids and polyketides	Flavonoids	Flavonoid glycosides	755.24161339457	NA	1.13193333333333	1	NA
1.16_577.1939m/z	8.42500464181114	0.00034139553614158	1.95708402574684	MI-Fibre:MI-Control	C10876	C10876	C28H34O13	M-H	37.2	0	2.05261558797895	88.3453708642752	Podorhizol beta-D-glucoside;	null	null	null	577.193851534872	NA	1.16051666666667	1	NULL
1.16_577.1939m/z	8.42500464181114	0.00034139553614158	1.95708402574684	MI-Fibre:MI-Control	HMDB0033283	null	C28H34O13	M-H	37.2	0	2.05261558817557	88.3453708642752	8-Acetoxypinoresinol 4-glucoside	Lignans, neolignans and related compounds	Lignan glycosides	null	577.193851534872	NA	1.16051666666667	1	NA
1.17_186.0443m/z	16.0032105251448	3.11863172024547e-07	2.16689557551384	MI-Fibre:MI-Control	HMDB0062464	null	C7H9N3O	M+Cl	37.7	0	2.4243680651644	91.4418625031962	chondroitin sulfate E (GalNAc4,6diS-GlcA), precursor 5a	Benzenoids	Benzene and substituted derivatives	N-phenylureas	186.044329482933	NA	1.1748	1	NA
1.17_186.0443m/z	16.0032105251448	3.11863172024547e-07	2.16689557551384	MI-Fibre:MI-Control	C19498	C19498	C7H9N3O	M+Cl	37.7	0	2.42436806497627	91.4418625031962	Phenicarbazide;	null	null	null	186.044329482933	NA	1.1748	1	NULL
1.17_187.0410m/z	14.3092045763351	3.19868024196713e-08	2.21386308780657	MI-Fibre:MI-Control	C03203	C03203	C11H8O3	M-H	37.9	0	4.78527096597336	95.1305508923971	1-Hydroxy-2-naphthoate; 1-Hydroxy-2-naphthoic acid; 1-Naphthol-2-carboxylic acid;	null	null	null	187.040967540736	NA	1.1748	1	map01100 Metabolic pathways;
1.17_187.0410m/z	14.3092045763351	3.19868024196713e-08	2.21386308780657	MI-Fibre:MI-Control	C10398	C10398	C11H8O3	M-H	48	50.4	4.78527096582222	95.1305508923971	Ramentaceone; 7-Methyljuglone;	null	null	null	187.040967540736	NA	1.1748	1	NULL
1.17_187.0410m/z	14.3092045763351	3.19868024196713e-08	2.21386308780657	MI-Fibre:MI-Control	C10387	C10387	C11H8O3	M-H	47.7	49	4.78527096582222	95.1305508923971	Plumbagin;	null	null	null	187.040967540736	NA	1.1748	1	NULL
1.17_187.0410m/z	14.3092045763351	3.19868024196713e-08	2.21386308780657	MI-Fibre:MI-Control	HMDB0035291	null	C11H8O3	M-H	47.7	49	4.78527096582222	95.1305508923971	Isoplumbagin	Benzenoids	Naphthalenes	Naphthoquinones	187.040967540736	NA	1.1748	1	NA
1.17_187.0410m/z	14.3092045763351	3.19868024196713e-08	2.21386308780657	MI-Fibre:MI-Control	C16212	C16212	C11H8O3	M-H	37.9	0	4.78527096582222	95.1305508923971	3-Hydroxy-2-naphthoate;	null	null	null	187.040967540736	NA	1.1748	1
1.17_201.0369m/z	6.3288552886247	7.89408411910503e-08	1.8397581334519	MI-Fibre:MI-Control	NA	NA	NA	NA	NA	NA	NA	NA	NA	NA	NA	NA	NA	NA	NA	NA	NA
1.17_203.0129m/z	6.172884973941	5.18554179914671e-08	1.78616027171141	MI-Fibre:MI-Control	HMDB0029644	C21895	C8H8O4	M+Cl	37.5	0	7.33095846750024	95.9757112428829	2',4',6'-Trihydroxyacetophenone	Benzenoids	Benzene and substituted derivatives	Phenols and derivatives	203.01289194562	NA	1.1748	1	NA
1.17_203.0129m/z	6.172884973941	5.18554179914671e-08	1.78616027171141	MI-Fibre:MI-Control	HMDB0001336	C01161	C8H8O4	M+Cl	37.5	0	7.33095846716197	95.9757112428829	3,4-Dihydroxybenzeneacetic acid	Benzenoids	Phenols	Benzenediols	203.01289194562	NA	1.1748	1	map00350 Tyrosine metabolism; map01100 Metabolic pathways; map04728 Dopaminergic synapse; map05030 Cocaine addiction; map05031 Amphetamine addiction; map05034 Alcoholism;
1.17_203.0129m/z	6.172884973941	5.18554179914671e-08	1.78616027171141	MI-Fibre:MI-Control	HMDB0000484	C06672	C8H8O4	M+Cl	37.5	0	7.3309584673311	95.9757112428829	Vanillic acid	Benzenoids	Benzene and substituted derivatives	Benzoic acids and derivatives	203.01289194562	NA	1.1748	1
1.17_203.0129m/z	6.172884973941	5.18554179914671e-08	1.78616027171141	MI-Fibre:MI-Control	HMDB0131176	null	C8H8O4	M+Cl	37.5	0	7.3309584673311	95.9757112428829	2-hydroxy-4-methoxybenzoic acid	Benzenoids	Benzene and substituted derivatives	Benzoic acids and derivatives	203.01289194562	NA	1.1748	1	NA
1.17_203.0129m/z	6.172884973941	5.18554179914671e-08	1.78616027171141	MI-Fibre:MI-Control	C01839	C01839	C8H8O4	M+Cl	37.5	0	7.3309584673311	95.9757112428829	Orsellinate; o-Orsellinic acid; 2,4-Dihydroxy-6-methylbenzoic acid; 2,4-Dihydroxy-6-methylbenzoate; 4,6-Dihydroxy-o-toluic acid;	null	null	null	203.01289194562	NA	1.1748	1	NULL
1.17_203.0129m/z	6.172884973941	5.18554179914671e-08	1.78616027171141	MI-Fibre:MI-Control	C14109	C14109	C8H8O4	M+Cl	37.5	0	7.3309584673311	95.9757112428829	4-Hydroxymethylsalicylate; 2-Hydroxy-4-hydroxymethylbenzoic acid;	null	null	null	203.01289194562	NA	1.1748	1
1.17_203.0129m/z	6.172884973941	5.18554179914671e-08	1.78616027171141	MI-Fibre:MI-Control	HMDB0240257	null	C8H8O4	M+Cl	38.9	6.81	7.3309584673311	95.9757112428829	Quinolacetic acid	Organooxygen compounds	Alcohols and polyols	Tertiary alcohols	203.01289194562	NA	1.1748	1	NA
1.17_203.0129m/z	6.172884973941	5.18554179914671e-08	1.78616027171141	MI-Fibre:MI-Control	C03235	C03235	C8H8O4	M+Cl	37.5	0	7.3309584673311	95.9757112428829	4-Hydroxypheoxyacetate;	null	null	null	203.01289194562	NA	1.1748	1	NULL
1.17_203.0129m/z	6.172884973941	5.18554179914671e-08	1.78616027171141	MI-Fibre:MI-Control	HMDB0006242	C05577	C8H8O4	M+Cl	37.5	0	7.3309584673311	95.9757112428829	3,4-Dihydroxymandelaldehyde	Benzenoids	Benzene and substituted derivatives	Phenylacetaldehydes	203.01289194562	NA	1.1748	1	map00350 Tyrosine metabolism; map01100 Metabolic pathways;
1.17_203.0129m/z	6.172884973941	5.18554179914671e-08	1.78616027171141	MI-Fibre:MI-Control	C05577	C05577	C8H8O4	M+Cl	37.5	0	7.33095846716197	95.9757112428829	3,4-Dihydroxymandelaldehyde; 3,4-Dihydroxyphenylglycolaldehyde;	Benzenoids	Benzene and substituted derivatives	Phenylacetaldehydes	203.01289194562	NA	1.1748	1	map00350 Tyrosine metabolism; map01100 Metabolic pathways;
1.17_203.0129m/z	6.172884973941	5.18554179914671e-08	1.78616027171141	MI-Fibre:MI-Control	HMDB0125536	null	C8H8O4	M+Cl	37.5	0	7.3309584673311	95.9757112428829	3-hydroxy-5-methoxybenzoic acid	Benzenoids	Benzene and substituted derivatives	Benzoic acids and derivatives	203.01289194562	NA	1.1748	1	NA
1.17_203.0129m/z	6.172884973941	5.18554179914671e-08	1.78616027171141	MI-Fibre:MI-Control	HMDB0000750	null	C8H8O4	M+Cl	37.5	0	7.3309584673311	95.9757112428829	3-Hydroxymandelic acid	Benzenoids	Phenols	1-hydroxy-4-unsubstituted benzenoids	203.01289194562	NA	1.1748	1	NA
1.17_203.0129m/z	6.172884973941	5.18554179914671e-08	1.78616027171141	MI-Fibre:MI-Control	HMDB0094709	null	C8H8O4	M+Cl	37.5	0	7.3309584673311	95.9757112428829	3, 5-Dihydroxyphenylacetic acid	Benzenoids	Phenols	Benzenediols	203.01289194562	NA	1.1748	1	NA
1.17_203.0129m/z	6.172884973941	5.18554179914671e-08	1.78616027171141	MI-Fibre:MI-Control	C06672	C06672	C8H8O4	M+Cl	37.5	0	7.3309584673311	95.9757112428829	Vanillate; Vanillic acid; 4-Hydroxy-3-methoxybenzoate; 4-Hydroxy-3-methoxybenzoic acid;	Benzenoids	Benzene and substituted derivatives	Benzoic acids and derivatives	203.01289194562	NA	1.1748	1
1.17_203.0129m/z	6.172884973941	5.18554179914671e-08	1.78616027171141	MI-Fibre:MI-Control	HMDB0029673	C10331	C8H8O4	M+Cl	37.5	0	7.3309584673311	95.9757112428829	2,6-Dimethoxy-1,4-benzoquinone	Organic oxygen compounds	Organooxygen compounds	Carbonyl compounds	203.01289194562	NA	1.1748	1	NULL
1.17_203.0129m/z	6.172884973941	5.18554179914671e-08	1.78616027171141	MI-Fibre:MI-Control	C03198	C03198	C8H8O4	M+Cl	37.5	0	7.33095846750024	95.9757112428829	(S)-4-Hydroxymandelate; (S)-2-Hydroxy-2-(4-hydroxyphenyl)acetate; L-4-Hydroxymandelate; L-p-Hydroxymandelate;	null	null	null	203.01289194562	NA	1.1748	1
1.17_203.0129m/z	6.172884973941	5.18554179914671e-08	1.78616027171141	MI-Fibre:MI-Control	C00544	C00544	C8H8O4	M+Cl	37.5	0	7.3309584673311	95.9757112428829	Homogentisate; Homogentisic acid; 2,5-Dihydroxyphenylacetic acid; 2,5-Dihydroxyphenylacetate;	Benzenoids	Benzene and substituted derivatives	Phenylacetic acids	203.01289194562	NA	1.1748	1	map00130 Ubiquinone and other terpenoid-quinone biosynthesis; map00350 Tyrosine metabolism; map01100 Metabolic pathways;
1.17_203.0129m/z	6.172884973941	5.18554179914671e-08	1.78616027171141	MI-Fibre:MI-Control	HMDB0000822	C11527	C8H8O4	M+Cl	37.5	0	7.33095846716197	95.9757112428829	p-Hydroxymandelic acid	Benzenoids	Phenols	1-hydroxy-2-unsubstituted benzenoids	203.01289194562	NA	1.1748	1	NULL
1.17_203.0129m/z	6.172884973941	5.18554179914671e-08	1.78616027171141	MI-Fibre:MI-Control	HMDB0059713	null	C8H8O4	M+Cl	37.5	0	7.3309584673311	95.9757112428829	3-Methoxysalicylic acid	Benzenoids	Benzene and substituted derivatives	Benzoic acids and derivatives	203.01289194562	NA	1.1748	1	NA
1.17_203.0129m/z	6.172884973941	5.18554179914671e-08	1.78616027171141	MI-Fibre:MI-Control	HMDB0001868	null	C8H8O4	M+Cl	37.5	0	7.3309584673311	95.9757112428829	5-Methoxysalicylic acid	Benzenoids	Benzene and substituted derivatives	Benzoic acids and derivatives	203.01289194562	NA	1.1748	1	NA
1.17_203.0129m/z	6.172884973941	5.18554179914671e-08	1.78616027171141	MI-Fibre:MI-Control	C01161	C01161	C8H8O4	M+Cl	37.5	0	7.3309584673311	95.9757112428829	3,4-Dihydroxyphenylacetate; 3,4-Dihydroxyphenylacetic acid; Homoprotocatechuate;	Benzenoids	Phenols	Benzenediols	203.01289194562	NA	1.1748	1	map00350 Tyrosine metabolism; map01100 Metabolic pathways; map04728 Dopaminergic synapse; map05030 Cocaine addiction; map05031 Amphetamine addiction; map05034 Alcoholism;
1.17_203.0129m/z	6.172884973941	5.18554179914671e-08	1.78616027171141	MI-Fibre:MI-Control	HMDB0060003	null	C8H8O4	M+Cl	37.5	0	7.3309584673311	95.9757112428829	Isovanillic acid	Benzenoids	Benzene and substituted derivatives	Benzoic acids and derivatives	203.01289194562	NA	1.1748	1	NA
1.17_203.0129m/z	6.172884973941	5.18554179914671e-08	1.78616027171141	MI-Fibre:MI-Control	HMDB0140902	null	C8H8O4	M+Cl	37.5	0	7.3309584673311	95.9757112428829	3-hydroxy-2-methoxybenzoic acid	null	null	null	203.01289194562	NA	1.1748	1	NA
1.17_203.0129m/z	6.172884973941	5.18554179914671e-08	1.78616027171141	MI-Fibre:MI-Control	HMDB0033129	null	C8H8O4	M+Cl	37.5	0	7.3309584673311	95.9757112428829	3-Acetyl-4-hydroxy-6-methyl-2H-pyran-2-one	Organic oxygen compounds	Organooxygen compounds	Carbonyl compounds	203.01289194562	NA	1.1748	1	NA
1.17_203.0129m/z	6.172884973941	5.18554179914671e-08	1.78616027171141	MI-Fibre:MI-Control	HMDB0034335	null	C8H8O4	M+Cl	37.5	0	7.3309584673311	95.9757112428829	Thermophillin	Organic oxygen compounds	Organooxygen compounds	Carbonyl compounds	203.01289194562	NA	1.1748	1	NA
1.17_203.0129m/z	6.172884973941	5.18554179914671e-08	1.78616027171141	MI-Fibre:MI-Control	C21895	C21895	C8H8O4	M+Cl	37.5	0	7.33095846750024	95.9757112428829		NA	NA	NA	203.01289194562	NA	1.1748	1	NA
1.17_203.0129m/z	6.172884973941	5.18554179914671e-08	1.78616027171141	MI-Fibre:MI-Control	C06207	C06207	C8H8O4	M+Cl	37.5	0	7.3309584673311	95.9757112428829	2,6-Dihydroxyphenylacetate;	null	null	null	203.01289194562	NA	1.1748	1	map00360 Phenylalanine metabolism;
1.17_203.0129m/z	6.172884973941	5.18554179914671e-08	1.78616027171141	MI-Fibre:MI-Control	C16215	C16215	C8H8O4	M+Cl	37.5	0	7.3309584673311	95.9757112428829	1,2-Dihydrophthalic acid; Cyclohexa-3,5-diene-1,2-dicarboxylate;	null	null	null	203.01289194562	NA	1.1748	1
1.17_203.0129m/z	6.172884973941	5.18554179914671e-08	1.78616027171141	MI-Fibre:MI-Control	C07087	C07087	C8H8O4	M+Cl	37.5	0	7.3309584673311	95.9757112428829	2-Hydroxy-6-oxoocta-2,4,7-trienoate;	null	null	null	203.01289194562	NA	1.1748	1	map01100 Metabolic pathways;
1.17_203.0129m/z	6.172884973941	5.18554179914671e-08	1.78616027171141	MI-Fibre:MI-Control	HMDB0000130	C00544	C8H8O4	M+Cl	37.5	0	7.33095846750024	95.9757112428829	Homogentisic acid	Benzenoids	Benzene and substituted derivatives	Phenylacetic acids	203.01289194562	NA	1.1748	1	map00130 Ubiquinone and other terpenoid-quinone biosynthesis; map00350 Tyrosine metabolism; map01100 Metabolic pathways;
1.17_203.0129m/z	6.172884973941	5.18554179914671e-08	1.78616027171141	MI-Fibre:MI-Control	C11164	C11164	C9H5ClN4	M-H	34.2	0	-0.517114933935771	71.5750069755364	CCCP; Carbonyl cyanide m-chlorophenyl hydrazone;	null	null	null	203.01289194562	NA	1.1748	1	NULL
1.17_203.0129m/z	6.172884973941	5.18554179914671e-08	1.78616027171141	MI-Fibre:MI-Control	C10331	C10331	C8H8O4	M+Cl	37.5	0	7.33095846716197	95.9757112428829	2,6-Dimethoxybenzoquinone; 2,6-Dimetoxy-p-benzoquinone;	Organic oxygen compounds	Organooxygen compounds	Carbonyl compounds	203.01289194562	NA	1.1748	1	NULL
1.17_203.0129m/z	6.172884973941	5.18554179914671e-08	1.78616027171141	MI-Fibre:MI-Control	C11527	C11527	C8H8O4	M+Cl	37.5	0	7.3309584673311	95.9757112428829	4-Hydroxymandelate; 4-Hydroxymandelic acid;	Benzenoids	Phenols	1-hydroxy-2-unsubstituted benzenoids	203.01289194562	NA	1.1748	1	NULL
1.17_203.0129m/z	6.172884973941	5.18554179914671e-08	1.78616027171141	MI-Fibre:MI-Control	C05343	C05343	C8H8O4	M+Cl	37.5	0	7.33095846750024	95.9757112428829	(R)-4-Hydroxymandelate;	null	null	null	203.01289194562	NA	1.1748	1
1.17_215.1136m/z	6.64674040435779	0.0188681744706428	2.1108164618292	MI-Fibre:MI-Control	HMDB0004620	null	C8H16N4O3	M-H	37.1	0	-6.36546528871781	92.7884568613344	N-a-Acetyl-L-arginine	Organic acids and derivatives	Carboxylic acids and derivatives	Amino acids, peptides, and analogues	215.113588240381	NA	1.1748	1	NA
1.17_231.9663m/z	10.4813147768795	4.73398669890155e-06	1.94395204084425	MI-Fibre:MI-Control	C05335	C05335	C5H11NO2Se	M+Cl	18.5	0	7.01323868160175	0.479293140516746	L-Selenomethionine;	null	null	null	231.96628277315	NA	1.1748	1	map00450 Selenocompound metabolism;
1.17_231.9663m/z	10.4813147768795	4.73398669890155e-06	1.94395204084425	MI-Fibre:MI-Control	HMDB0003966	null	C5H11NO2Se	M+Cl	18.5	0	7.01323868160175	0.479293140516746	Selenomethionine	Organic acids and derivatives	Carboxylic acids and derivatives	Amino acids, peptides, and analogues	231.96628277315	NA	1.1748	1	NA
1.17_263.0074m/z	2.76690248936593	4.45704444751109e-06	1.41746326444592	MI-Fibre:MI-Control	C20847	C20847	C6H13O7P	M+Cl	35.4	0	-8.19990665933569	86.1679907096203	(R)-Mevalonate 3-phosphate; (R)-3-Phosphomevalonate;	null	null	null	263.007420778022	NA	1.1748	1	map00900 Terpenoid backbone biosynthesis;
1.17_263.0074m/z	2.76690248936593	4.45704444751109e-06	1.41746326444592	MI-Fibre:MI-Control	HMDB0038142	null	C10H16S4	M-H	34.6	0	4.59331425711537	78.5277468740467	5,8-Dihydro-6-(4-methyl-3-pentenyl)-1,2,3,4-tetrathiocin	Organoheterocyclic compounds	null	null	263.007420778022	NA	1.1748	1	NA
1.17_263.0074m/z	2.76690248936593	4.45704444751109e-06	1.41746326444592	MI-Fibre:MI-Control	C18911	C18911	C6H13O7P	M+Cl	35.4	0	-8.19990665933569	86.1679907096203	(R)-4-Phosphopantoate;	null	null	null	263.007420778022	NA	1.1748	1	map00770 Pantothenate and CoA biosynthesis; map01100 Metabolic pathways;
1.17_263.0074m/z	2.76690248936593	4.45704444751109e-06	1.41746326444592	MI-Fibre:MI-Control	HMDB0001343	C01107	C6H13O7P	M+Cl	35.4	0	-8.19990665933569	86.1679907096203	Mevalonic acid-5P	Organic acids and derivatives	Organic phosphoric acids and derivatives	Phosphate esters	263.007420778022	NA	1.1748	1	map00900 Terpenoid backbone biosynthesis; map01100 Metabolic pathways;
1.17_263.0074m/z	2.76690248936593	4.45704444751109e-06	1.41746326444592	MI-Fibre:MI-Control	C01107	C01107	C6H13O7P	M+Cl	35.4	0	-8.19990665933569	86.1679907096203	(R)-5-Phosphomevalonate; (R)-5-Phosphomevaloonic acid; (R)-Mevalonic acid 5-phosphate;	Organic acids and derivatives	Organic phosphoric acids and derivatives	Phosphate esters	263.007420778022	NA	1.1748	1	map00900 Terpenoid backbone biosynthesis; map01100 Metabolic pathways;
1.17_307.0341m/z	4.80001310007732	1.42469501967164e-07	1.7416331011023	MI-Fibre:MI-Control	HMDB0001409	C00365	C9H13N2O8P	M-H	36.5	0	1.35174925944708	84.2984836345838	dUMP	Nucleosides, nucleotides, and analogues	Pyrimidine nucleotides	Pyrimidine deoxyribonucleotides	307.034091975119	NA	1.1748	1	map00240 Pyrimidine metabolism; map01100 Metabolic pathways; map01523 Antifolate resistance;
1.17_307.0341m/z	4.80001310007732	1.42469501967164e-07	1.7416331011023	MI-Fibre:MI-Control	C17177	C17177	C15H17BrO2	M-H	30.1	0	0.573049362951115	51.1099904833911	Aplysinal;	null	null	null	307.034091975119	NA	1.1748	1	NULL
1.17_307.0341m/z	4.80001310007732	1.42469501967164e-07	1.7416331011023	MI-Fibre:MI-Control	C00365	C00365	C9H13N2O8P	M-H	36.5	0	1.35174925926254	84.2984836345838	dUMP; Deoxyuridylic acid; Deoxyuridine monophosphate; Deoxyuridine 5'-phosphate; 2'-Deoxyuridine 5'-phosphate;	Nucleosides, nucleotides, and analogues	Pyrimidine nucleotides	Pyrimidine deoxyribonucleotides	307.034091975119	NA	1.1748	1	map00240 Pyrimidine metabolism; map01100 Metabolic pathways; map01523 Antifolate resistance;
1.17_307.0341m/z	4.80001310007732	1.42469501967164e-07	1.7416331011023	MI-Fibre:MI-Control	HMDB0060774	null	C10H12N2O7	M+Cl	37.1	1.46	0.881937195546695	84.9993191231782	5-Carboxy-2'-deoxyuridine	Nucleosides, nucleotides, and analogues	Pyrimidine nucleosides	Pyrimidine 2'-deoxyribonucleosides	307.034091975119	NA	1.1748	1	NA
1.17_415.1438m/z	10.4621644009372	5.56086827439627e-06	2.20807016792595	MI-Fibre:MI-Control	C10544	C10544	C22H24O8	M-H	36.1	0	9.63206846081557	91.3030557716783	1-Acetoxypinoresinol;	null	null	null	415.143849651688	NA	1.1748	1	NULL
1.17_415.1438m/z	10.4621644009372	5.56086827439627e-06	2.20807016792595	MI-Fibre:MI-Control	HMDB0040545	null	C22H24O8	M-H	36.1	0	9.63206846095216	91.3030557716783	4'-Methylliquiritigenin 7-rhamnoside	Phenylpropanoids and polyketides	Flavonoids	Flavonoid glycosides	415.143849651688	NA	1.1748	1	NA
1.17_415.1438m/z	10.4621644009372	5.56086827439627e-06	2.20807016792595	MI-Fibre:MI-Control	HMDB0033280	null	C22H24O8	M-H	36.1	0	9.63206846095216	91.3030557716783	8-Acetoxypinoresinol	Lignans, neolignans and related compounds	Furanoid lignans	null	415.143849651688	NA	1.1748	1	NA
1.17_415.1438m/z	10.4621644009372	5.56086827439627e-06	2.20807016792595	MI-Fibre:MI-Control	C09255	C09255	C22H24N2O4	M+Cl	37.8	0	2.21239494704673	91.5017567162479	Vomicine;	null	null	null	415.143849651688	NA	1.1748	1	NULL
1.17_415.1438m/z	10.4621644009372	5.56086827439627e-06	2.20807016792595	MI-Fibre:MI-Control	HMDB0130339	null	C22H24O8	M-H	36.1	0	9.63206846081557	91.3030557716783	3,4,5-trihydroxy-6-[3-methoxy-4-(3-phenylprop-2-en-1-yl)phenoxy]oxane-2-carboxylic acid	null	null	null	415.143849651688	NA	1.1748	1	NA
1.17_415.1438m/z	10.4621644009372	5.56086827439627e-06	2.20807016792595	MI-Fibre:MI-Control	HMDB0033466	null	C22H24N2O4	M+Cl	37.8	0	2.21239494704673	91.5017567162479	Di-4-coumaroylputrescine	Phenylpropanoids and polyketides	Cinnamic acids and derivatives	Hydroxycinnamic acids and derivatives	415.143849651688	NA	1.1748	1	NA
1.17_415.1438m/z	10.4621644009372	5.56086827439627e-06	2.20807016792595	MI-Fibre:MI-Control	C13680	C13680	C22H24O8	M-H	36.1	0	9.63206846081557	91.3030557716783	Lophotoxin;	null	null	null	415.143849651688	NA	1.1748	1	NULL
1.17_89.0233m/z	8.00182327045229	3.12540464896622e-07	1.9260899708229	MI-Fibre:MI-Control	NA	NA	NA	NA	NA	NA	NA	NA	NA	NA	NA	NA	NA	NA	NA	NA	NA
1.19_388.1069m/z	3.04384008870442	0.000700933199002689	1.47976537697066	MI-Fibre:MI-Control	NA	NA	NA	NA	NA	NA	NA	NA	NA	NA	NA	NA	NA	NA	NA	NA	NA
1.20_157.0112m/z	2.50619705568634	0.0059361432497659	1.07327179431675	MI-Fibre:MI-Control	NA	NA	NA	NA	NA	NA	NA	NA	NA	NA	NA	NA	NA	NA	NA	NA	NA
1.20_174.0395m/z	3.05477910132937	0.00341157452315551	1.41641359408131	MI-Fibre:MI-Control	C01045	C01045	C6H9NO5	M-H	38	0	-7.37433079730638	98.40964478311	N-Formyl-L-glutamate;	Organic acids and derivatives	Carboxylic acids and derivatives	Amino acids, peptides, and analogues	174.039505096839	NA	1.20336666666667	1	map00340 Histidine metabolism;
1.20_174.0395m/z	3.05477910132937	0.00341157452315551	1.41641359408131	MI-Fibre:MI-Control	HMDB0003470	C01045	C6H9NO5	M-H	38	0	-7.37433079714401	98.40964478311	N-Formyl-L-glutamic acid	Organic acids and derivatives	Carboxylic acids and derivatives	Amino acids, peptides, and analogues	174.039505096839	NA	1.20336666666667	1	map00340 Histidine metabolism;
1.20_174.0395m/z	3.05477910132937	0.00341157452315551	1.41641359408131	MI-Fibre:MI-Control	HMDB0000812	C01042	C6H9NO5	M-H	38	0	-7.37433079730638	98.40964478311	N-Acetyl-L-aspartic acid	Organic acids and derivatives	Carboxylic acids and derivatives	Amino acids, peptides, and analogues	174.039505096839	NA	1.20336666666667	1	map00250 Alanine, aspartate and glutamate metabolism; map01100 Metabolic pathways;
1.20_174.0395m/z	3.05477910132937	0.00341157452315551	1.41641359408131	MI-Fibre:MI-Control	C05520	C05520	C6H9NO5	M-H	38	0	-7.37433079714401	98.40964478311	2-Amino-3-oxoadipate; 2-Amino-3-oxohexanedioic acid;	Organic acids and derivatives	Carboxylic acids and derivatives	Amino acids, peptides, and analogues	174.039505096839	NA	1.20336666666667	1	NULL
1.20_174.0395m/z	3.05477910132937	0.00341157452315551	1.41641359408131	MI-Fibre:MI-Control	HMDB0060273	C05520	C6H9NO5	M-H	38	0	-7.37433079730638	98.40964478311	2-Amino-3-oxoadipate	Organic acids and derivatives	Carboxylic acids and derivatives	Amino acids, peptides, and analogues	174.039505096839	NA	1.20336666666667	1	NULL
1.20_174.0395m/z	3.05477910132937	0.00341157452315551	1.41641359408131	MI-Fibre:MI-Control	HMDB0039163	null	C6H9NO5	M-H	38	0	-7.37433079730638	98.40964478311	D-N-(Carboxyacetyl)alanine	Organic acids and derivatives	Carboxylic acids and derivatives	Amino acids, peptides, and analogues	174.039505096839	NA	1.20336666666667	1	NA
1.20_174.0395m/z	3.05477910132937	0.00341157452315551	1.41641359408131	MI-Fibre:MI-Control	C01042	C01042	C6H9NO5	M-H	38	0	-7.37433079730638	98.40964478311	N-Acetyl-L-aspartate; N-Acetyl-L-aspartic acid;	Organic acids and derivatives	Carboxylic acids and derivatives	Amino acids, peptides, and analogues	174.039505096839	NA	1.20336666666667	1	map00250 Alanine, aspartate and glutamate metabolism; map01100 Metabolic pathways;
1.20_635.2006m/z	56.2019040479708	0.0165341660026644	1.83378336607475	MI-Fibre:MI-Control	NA	NA	NA	NA	NA	NA	NA	NA	NA	NA	NA	NA	NA	NA	NA	NA	NA
1.22_231.0650m/z	2.1773800075401	0.040638207211584	1.18549932279182	MI-Fibre:MI-Control	HMDB0030813	null	C13H12O4	M-H	37.3	0	-5.48985364261085	92.8700942764671	Cassiachromone	Organoheterocyclic compounds	Benzopyrans	1-benzopyrans	231.065008381208	NA	1.21766666666667	1	NA
1.22_231.0650m/z	2.1773800075401	0.040638207211584	1.18549932279182	MI-Fibre:MI-Control	HMDB0135795	null	C13H12O4	M-H	37.3	0	-5.48985364261085	92.8700942764671	6-(3-methoxyoxiran-2-yl)-7-methyl-2H-chromen-2-one	Phenylpropanoids and polyketides	Coumarins and derivatives	null	231.065008381208	NA	1.21766666666667	1	NA
1.22_231.0650m/z	2.1773800075401	0.040638207211584	1.18549932279182	MI-Fibre:MI-Control	HMDB0038911	null	C13H12O4	M-H	37.3	0	-5.48985364261085	92.8700942764671	(2S,3S,4S)-5,7,9,11-Tridecatetrayne-1,2,3,4-tetrol	null	null	null	231.065008381208	NA	1.21766666666667	1	NA
1.22_231.0650m/z	2.1773800075401	0.040638207211584	1.18549932279182	MI-Fibre:MI-Control	HMDB0130044	null	C13H12O4	M-H	37.3	0	-5.48985364261085	92.8700942764671	5-hydroxy-3-[(1E)-3-hydroxybut-1-en-1-yl]-1H-isochromen-1-one	Phenylpropanoids and polyketides	Isocoumarins and derivatives	null	231.065008381208	NA	1.21766666666667	1	NA
1.22_231.0650m/z	2.1773800075401	0.040638207211584	1.18549932279182	MI-Fibre:MI-Control	HMDB0135796	null	C13H12O4	M-H	37.3	0	-5.48985364261085	92.8700942764671	8-hydroxy-6-[(E)-2-methoxyethenyl]-7-methyl-2H-chromen-2-one	Phenylpropanoids and polyketides	Coumarins and derivatives	Hydroxycoumarins	231.065008381208	NA	1.21766666666667	1	NA
1.22_231.0650m/z	2.1773800075401	0.040638207211584	1.18549932279182	MI-Fibre:MI-Control	HMDB0130065	null	C13H12O4	M-H	37.3	0	-5.48985364248839	92.8700942764671	3-(1,2-dihydroxybut-3-en-1-yl)-1H-isochromen-1-one	Phenylpropanoids and polyketides	Isocoumarins and derivatives	null	231.065008381208	NA	1.21766666666667	1	NA
1.22_231.0650m/z	2.1773800075401	0.040638207211584	1.18549932279182	MI-Fibre:MI-Control	HMDB0033330	null	C13H12O4	M-H	37.3	0	-5.48985364261085	92.8700942764671	Dihydrocoriandrin	Organoheterocyclic compounds	Benzopyrans	2-benzopyrans	231.065008381208	NA	1.21766666666667	1	NA
1.22_231.0650m/z	2.1773800075401	0.040638207211584	1.18549932279182	MI-Fibre:MI-Control	HMDB0041325	null	C13H12O4	M-H	37.3	0	-5.48985364261085	92.8700942764671	Salfredin B11	Organoheterocyclic compounds	Benzopyrans	1-benzopyrans	231.065008381208	NA	1.21766666666667	1	NA
1.22_231.0650m/z	2.1773800075401	0.040638207211584	1.18549932279182	MI-Fibre:MI-Control	HMDB0135794	null	C13H12O4	M-H	37.3	0	-5.48985364261085	92.8700942764671	7-(hydroxymethyl)-6-[(E)-2-methoxyethenyl]-2H-chromen-2-one	Phenylpropanoids and polyketides	Coumarins and derivatives	null	231.065008381208	NA	1.21766666666667	1	NA
1.22_231.0650m/z	2.1773800075401	0.040638207211584	1.18549932279182	MI-Fibre:MI-Control	HMDB0135798	null	C13H12O4	M-H	37.3	0	-5.48985364261085	92.8700942764671	3-hydroxy-6-[(E)-2-methoxyethenyl]-7-methyl-2H-chromen-2-one	Phenylpropanoids and polyketides	Coumarins and derivatives	Hydroxycoumarins	231.065008381208	NA	1.21766666666667	1	NA
1.22_231.0650m/z	2.1773800075401	0.040638207211584	1.18549932279182	MI-Fibre:MI-Control	HMDB0130048	null	C13H12O4	M-H	37.3	0	-5.48985364261085	92.8700942764671	5-hydroxy-3-[(1E)-4-hydroxybut-1-en-1-yl]-1H-isochromen-1-one	null	null	null	231.065008381208	NA	1.21766666666667	1	NA
1.22_231.0650m/z	2.1773800075401	0.040638207211584	1.18549932279182	MI-Fibre:MI-Control	HMDB0135797	null	C13H12O4	M-H	37.3	0	-5.48985364261085	92.8700942764671	5-hydroxy-6-[(E)-2-methoxyethenyl]-7-methyl-2H-chromen-2-one	Phenylpropanoids and polyketides	Coumarins and derivatives	Hydroxycoumarins	231.065008381208	NA	1.21766666666667	1	NA
1.22_231.0650m/z	2.1773800075401	0.040638207211584	1.18549932279182	MI-Fibre:MI-Control	HMDB0130045	null	C13H12O4	M-H	37.3	0	-5.48985364261085	92.8700942764671	3-[(1E)-but-1-en-1-yl]-5,6-dihydroxy-1H-isochromen-1-one	Phenylpropanoids and polyketides	Isocoumarins and derivatives	null	231.065008381208	NA	1.21766666666667	1	NA
1.22_231.0650m/z	2.1773800075401	0.040638207211584	1.18549932279182	MI-Fibre:MI-Control	C20841	C20841	C13H12O4	M-H	37.3	0	-5.48985364261085	92.8700942764671	2-Hydroxy-7-methoxy-5-methyl-1-naphthoate;	null	null	null	231.065008381208	NA	1.21766666666667	1
1.22_231.0650m/z	2.1773800075401	0.040638207211584	1.18549932279182	MI-Fibre:MI-Control	HMDB0130046	null	C13H12O4	M-H	37.3	0	-5.48985364261085	92.8700942764671	3-[(1E)-but-1-en-1-yl]-5,7-dihydroxy-1H-isochromen-1-one	Phenylpropanoids and polyketides	Isocoumarins and derivatives	null	231.065008381208	NA	1.21766666666667	1	NA
1.22_231.0650m/z	2.1773800075401	0.040638207211584	1.18549932279182	MI-Fibre:MI-Control	C09930	C09930	C13H12O4	M-H	37.3	0	-5.48985364248839	92.8700942764671	Goniothalenol; Altholactone;	null	null	null	231.065008381208	NA	1.21766666666667	1	NULL
1.22_231.0650m/z	2.1773800075401	0.040638207211584	1.18549932279182	MI-Fibre:MI-Control	HMDB0130047	null	C13H12O4	M-H	37.3	0	-5.48985364248839	92.8700942764671	3-(3-ethyloxiran-2-yl)-5-hydroxy-1H-isochromen-1-one	Phenylpropanoids and polyketides	Isocoumarins and derivatives	null	231.065008381208	NA	1.21766666666667	1	NA
1.22_231.0650m/z	2.1773800075401	0.040638207211584	1.18549932279182	MI-Fibre:MI-Control	HMDB0128959	null	C13H12O4	M-H	37.3	0	-5.48985364261085	92.8700942764671	7-hydroxy-6-(3-oxobutyl)-2H-chromen-2-one	Phenylpropanoids and polyketides	Coumarins and derivatives	Hydroxycoumarins	231.065008381208	NA	1.21766666666667	1	NA
1.23_827.2617m/z	12.8971731802432	0.00112027503248549	2.06394704151955	MI-Fibre:MI-Control	C00317	C00317	C30H52O26	M-H	37	8.76	-6.83795072544217	84.0988625533116	Amylopectin;	Organic oxygen compounds	Organooxygen compounds	Carbohydrates and carbohydrate conjugates	827.261741642739	NA	1.23195	1	NULL
1.23_827.2617m/z	12.8971731802432	0.00112027503248549	2.06394704151955	MI-Fibre:MI-Control	C02101	C02101	C6H12O6.[C24H40O20]n	M-H	20.2	8.76	-6.83795072516765	NA	Glucomannan longer by one mannose unit;	null	null	null	827.261741642739	NA	1.23195	1	NULL
1.23_827.2617m/z	12.8971731802432	0.00112027503248549	2.06394704151955	MI-Fibre:MI-Control	HMDB0012254	null	C30H52O26	M-H	37	8.76	-6.83795072516765	84.0988625533116	Maltopentaose	Organic oxygen compounds	Organooxygen compounds	Carbohydrates and carbohydrate conjugates	827.261741642739	NA	1.23195	1	NA
1.23_827.2617m/z	12.8971731802432	0.00112027503248549	2.06394704151955	MI-Fibre:MI-Control	C08252	C08252	C30H52O26	M-H	41.8	32.6	-6.83795072516765	84.0988625533116	Verbascose; beta-D-Fructofuranosyl O-alpha-D-galactopyranosyl-(1-6)-O-alpha-D-galactopyranosyl-(1-6)-O-alpha-D-galactopyranosyl-(1-6)-alpha-D-glucopyranoside;	null	null	null	827.261741642739	NA	1.23195	1	NULL
1.23_827.2617m/z	12.8971731802432	0.00112027503248549	2.06394704151955	MI-Fibre:MI-Control	HMDB0003255	C00317	C30H52O26	M-H	37	8.76	-6.83795072599119	84.0988625533116	Amylopectin	Organic oxygen compounds	Organooxygen compounds	Carbohydrates and carbohydrate conjugates	827.261741642739	NA	1.23195	1	NULL
1.23_827.2617m/z	12.8971731802432	0.00112027503248549	2.06394704151955	MI-Fibre:MI-Control	C06218	C06218	C30H52O26	M-H	37	8.76	-6.83795072530491	84.0988625533116	Cellopentaose;	null	null	null	827.261741642739	NA	1.23195	1	NULL
1.27_371.1161m/z	2.56629446611413	0.00123078398770262	1.29365664546495	MI-Fibre:MI-Control	HMDB0132519	null	C20H20O7	M-H	37.7	0	6.64156643119696	96.2485838877824	5,7-dihydroxy-6-(3-methylbut-2-en-1-yl)-2-(2,4,5-trihydroxyphenyl)-3,4-dihydro-2H-1-benzopyran-4-one	Phenylpropanoids and polyketides	Flavonoids	Flavans	371.116098012018	NA	1.2748	1	NA
1.27_371.1161m/z	2.56629446611413	0.00123078398770262	1.29365664546495	MI-Fibre:MI-Control	HMDB0125961	null	C20H20O7	M-H	37.7	0	6.64156643134971	96.2485838877824	2-{3-[(3,3-dimethyloxiran-2-yl)methyl]-4,6-dihydroxy-2-methoxyphenyl}-6-hydroxy-2,3-dihydro-1-benzofuran-3-one	Phenylpropanoids and polyketides	2-arylbenzofuran flavonoids	null	371.116098012018	NA	1.2748	1	NA
1.27_371.1161m/z	2.56629446611413	0.00123078398770262	1.29365664546495	MI-Fibre:MI-Control	HMDB0037750	null	C20H20O7	M-H	37.7	0	6.64156643119696	96.2485838877824	Cyclokievitone hydrate	Phenylpropanoids and polyketides	Isoflavonoids	Isoflavans	371.116098012018	NA	1.2748	1	NA
1.27_371.1161m/z	2.56629446611413	0.00123078398770262	1.29365664546495	MI-Fibre:MI-Control	C03032	C03032	C20H20N2O3	M+Cl	38.7	0	-2.06991836899296	95.8437150030849	Cyclopiazonic acid; alpha-Cyclopiazonate; alpha-Cyclopiazonic acid; CPA;	null	null	null	371.116098012018	NA	1.2748	1	NULL
1.27_371.1161m/z	2.56629446611413	0.00123078398770262	1.29365664546495	MI-Fibre:MI-Control	HMDB0126488	null	C20H20O7	M-H	37.7	0	6.64156643119696	96.2485838877824	2-(2,6-dihydroxyphenyl)-4-methyl-6-(2,4,5-trihydroxyphenyl)cyclohex-3-ene-1-carboxylic acid	Benzenoids	Phenols	Benzenetriols and derivatives	371.116098012018	NA	1.2748	1	NA
1.27_371.1161m/z	2.56629446611413	0.00123078398770262	1.29365664546495	MI-Fibre:MI-Control	HMDB0034278	null	C20H20O7	M-H	37.7	0	6.64156643119696	96.2485838877824	Auranetin	Phenylpropanoids and polyketides	Flavonoids	O-methylated flavonoids	371.116098012018	NA	1.2748	1	NA
1.27_371.1161m/z	2.56629446611413	0.00123078398770262	1.29365664546495	MI-Fibre:MI-Control	HMDB0033270	null	C20H20O7	M-H	37.7	0	6.64156643119696	96.2485838877824	Sesamolinol	Benzenoids	Benzene and substituted derivatives	Phenols and derivatives	371.116098012018	NA	1.2748	1	NA
1.27_371.1161m/z	2.56629446611413	0.00123078398770262	1.29365664546495	MI-Fibre:MI-Control	HMDB0036633	C10186	C20H20O7	M-H	37.7	0	6.64156643119696	96.2485838877824	Sinensetin	Phenylpropanoids and polyketides	Flavonoids	O-methylated flavonoids	371.116098012018	NA	1.2748	1	NULL
1.27_371.1161m/z	2.56629446611413	0.00123078398770262	1.29365664546495	MI-Fibre:MI-Control	C20499	C20499	C20H20O7	M-H	37.7	0	6.64156643119696	96.2485838877824	(1'S)-Averantin; 1,3,6,8-Tetrahydroxy-[(1S)-2-hydroxyhexyl]-9,10-anthraquinone;	null	null	null	371.116098012018	NA	1.2748	1
1.27_371.1161m/z	2.56629446611413	0.00123078398770262	1.29365664546495	MI-Fibre:MI-Control	HMDB0125962	null	C20H20O7	M-H	37.7	0	6.64156643134971	96.2485838877824	2-[4,6-dihydroxy-2-methoxy-3-(3-methylbut-2-en-1-yl)phenyl]-6,7-dihydroxy-2,3-dihydro-1-benzofuran-3-one	Phenylpropanoids and polyketides	2-arylbenzofuran flavonoids	null	371.116098012018	NA	1.2748	1	NA
1.27_371.1161m/z	2.56629446611413	0.00123078398770262	1.29365664546495	MI-Fibre:MI-Control	HMDB0039775	null	C20H20O7	M-H	37.7	0	6.64156643119696	96.2485838877824	Homoeriodictyol 4'-isobutyrate	Phenylpropanoids and polyketides	Flavonoids	O-methylated flavonoids	371.116098012018	NA	1.2748	1	NA
1.27_371.1161m/z	2.56629446611413	0.00123078398770262	1.29365664546495	MI-Fibre:MI-Control	HMDB0037456	null	C20H20O7	M-H	37.7	0	6.64156643119696	96.2485838877824	3,4',5,6,8-Pentamethoxyflavone	Phenylpropanoids and polyketides	Flavonoids	O-methylated flavonoids	371.116098012018	NA	1.2748	1	NA
1.27_371.1161m/z	2.56629446611413	0.00123078398770262	1.29365664546495	MI-Fibre:MI-Control	HMDB0125960	null	C20H20O7	M-H	37.7	0	6.64156643119696	96.2485838877824	2-[4,6-dihydroxy-3-(4-hydroxy-3-methylbut-2-en-1-yl)-2-methoxyphenyl]-6-hydroxy-2,3-dihydro-1-benzofuran-3-one	Phenylpropanoids and polyketides	2-arylbenzofuran flavonoids	null	371.116098012018	NA	1.2748	1	NA
1.27_371.1161m/z	2.56629446611413	0.00123078398770262	1.29365664546495	MI-Fibre:MI-Control	C10190	C10190	C20H20O7	M-H	37.7	0	6.64156643119696	96.2485838877824	Tangeretin; 5,6,7,8,4'-Pentamethoxyflavone;	Phenylpropanoids and polyketides	Flavonoids	O-methylated flavonoids	371.116098012018	NA	1.2748	1	NULL
1.27_371.1161m/z	2.56629446611413	0.00123078398770262	1.29365664546495	MI-Fibre:MI-Control	HMDB0126494	null	C20H20O7	M-H	37.7	0	6.64156643119696	96.2485838877824	6-(2,4-dihydroxyphenyl)-4-methyl-2-(2,3,6-trihydroxyphenyl)cyclohex-3-ene-1-carboxylic acid	Benzenoids	Phenols	Benzenetriols and derivatives	371.116098012018	NA	1.2748	1	NA
1.27_371.1161m/z	2.56629446611413	0.00123078398770262	1.29365664546495	MI-Fibre:MI-Control	C10186	C10186	C20H20O7	M-H	37.7	0	6.64156643119696	96.2485838877824	Sinensetin; 5,6,7,3',4'-Pentamethoxyflavone;	Phenylpropanoids and polyketides	Flavonoids	O-methylated flavonoids	371.116098012018	NA	1.2748	1	NULL
1.27_371.1161m/z	2.56629446611413	0.00123078398770262	1.29365664546495	MI-Fibre:MI-Control	HMDB0037599	null	C20H20O7	M-H	37.7	0	6.64156643119696	96.2485838877824	Isosinensetin	Phenylpropanoids and polyketides	Flavonoids	O-methylated flavonoids	371.116098012018	NA	1.2748	1	NA
1.27_371.1161m/z	2.56629446611413	0.00123078398770262	1.29365664546495	MI-Fibre:MI-Control	HMDB0125959	null	C20H20O7	M-H	37.7	0	6.64156643134971	96.2485838877824	2-[4,6-dihydroxy-2-methoxy-3-(3-methylbut-2-en-1-yl)phenyl]-5,6-dihydroxy-2,3-dihydro-1-benzofuran-3-one	Phenylpropanoids and polyketides	2-arylbenzofuran flavonoids	null	371.116098012018	NA	1.2748	1	NA
1.27_371.1161m/z	2.56629446611413	0.00123078398770262	1.29365664546495	MI-Fibre:MI-Control	HMDB0126470	null	C20H20O7	M-H	37.7	0	6.64156643119696	96.2485838877824	6-(2,4-dihydroxyphenyl)-2-(2,6-dihydroxyphenyl)-4-(hydroxymethyl)cyclohex-3-ene-1-carboxylic acid	Benzenoids	Phenols	Benzenediols	371.116098012018	NA	1.2748	1	NA
1.27_371.1161m/z	2.56629446611413	0.00123078398770262	1.29365664546495	MI-Fibre:MI-Control	HMDB0037508	null	C20H20O7	M-H	37.7	0	6.64156643119696	96.2485838877824	Oxidihydroartocarpesin	Phenylpropanoids and polyketides	Flavonoids	Flavones	371.116098012018	NA	1.2748	1	NA
1.27_371.1161m/z	2.56629446611413	0.00123078398770262	1.29365664546495	MI-Fibre:MI-Control	HMDB0126484	null	C20H20O7	M-H	37.7	0	6.64156643119696	96.2485838877824	4-(2,4-dihydroxyphenyl)-2-(2,6-dihydroxyphenyl)-6-methyl-7-oxabicyclo[4.1.0]heptane-3-carboxylic acid	Benzenoids	Benzene and substituted derivatives	Cyclohexylphenols	371.116098012018	NA	1.2748	1	NA
1.27_371.1161m/z	2.56629446611413	0.00123078398770262	1.29365664546495	MI-Fibre:MI-Control	HMDB0041519	null	C20H20N2O3	M+Cl	38.7	0	-2.06991836899296	95.8437150030849	Nb-Feruloyltryptamine	Phenylpropanoids and polyketides	Cinnamic acids and derivatives	Hydroxycinnamic acids and derivatives	371.116098012018	NA	1.2748	1	NA
1.27_371.1161m/z	2.56629446611413	0.00123078398770262	1.29365664546495	MI-Fibre:MI-Control	HMDB0040323	null	C20H20O7	M-H	37.7	0	6.64156643119696	96.2485838877824	3',4',5',7,8-Pentamethoxyflavone	Phenylpropanoids and polyketides	Flavonoids	O-methylated flavonoids	371.116098012018	NA	1.2748	1	NA
1.27_371.1161m/z	2.56629446611413	0.00123078398770262	1.29365664546495	MI-Fibre:MI-Control	HMDB0125963	null	C20H20O7	M-H	37.7	0	6.64156643134971	96.2485838877824	2-[4,6-dihydroxy-2-methoxy-3-(3-methylbut-2-en-1-yl)phenyl]-4,6-dihydroxy-2,3-dihydro-1-benzofuran-3-one	Phenylpropanoids and polyketides	2-arylbenzofuran flavonoids	null	371.116098012018	NA	1.2748	1	NA
1.27_371.1161m/z	2.56629446611413	0.00123078398770262	1.29365664546495	MI-Fibre:MI-Control	C10883	C10883	C20H20O7	M-H	37.7	0	6.64156643134971	96.2485838877824	Sesamolinol;	null	null	null	371.116098012018	NA	1.2748	1	NULL
1.27_371.1161m/z	2.56629446611413	0.00123078398770262	1.29365664546495	MI-Fibre:MI-Control	HMDB0030539	C10190	C20H20O7	M-H	37.7	0	6.64156643119696	96.2485838877824	Tangeritin	Phenylpropanoids and polyketides	Flavonoids	O-methylated flavonoids	371.116098012018	NA	1.2748	1	NULL
1.27_371.1161m/z	2.56629446611413	0.00123078398770262	1.29365664546495	MI-Fibre:MI-Control	HMDB0126477	null	C20H20O7	M-H	37.7	0	6.64156643119696	96.2485838877824	6-(2,4-dihydroxyphenyl)-2-(2,6-dihydroxyphenyl)-6-hydroxy-4-methylcyclohex-3-ene-1-carboxylic acid	Benzenoids	Phenols	Benzenediols	371.116098012018	NA	1.2748	1	NA
1.27_371.1161m/z	2.56629446611413	0.00123078398770262	1.29365664546495	MI-Fibre:MI-Control	HMDB0126474	null	C20H20O7	M-H	37.7	0	6.64156643119696	96.2485838877824	6-(2,4-dihydroxyphenyl)-2-(2,6-dihydroxyphenyl)-5-hydroxy-4-methylcyclohex-3-ene-1-carboxylic acid	Benzenoids	Phenols	Benzenediols	371.116098012018	NA	1.2748	1	NA
1.29_129.0183m/z	35.2781234891727	5.90509861902015e-05	2.73840788970086	MI-Fibre:MI-Control	C00433	C00433	C5H6O4	M-H	37.3	0	-7.95588842854092	95.4759687286492	2,5-Dioxopentanoate; 2-Oxoglutarate semialdehyde;	Organic acids and derivatives	Keto acids and derivatives	Short-chain keto acids and derivatives	129.018297761469	NA	1.28908333333333	1	map00040 Pentose and glucuronate interconversions; map00053 Ascorbate and aldarate metabolism; map00330 Arginine and proline metabolism; map01100 Metabolic pathways;
1.29_129.0183m/z	35.2781234891727	5.90509861902015e-05	2.73840788970086	MI-Fibre:MI-Control	C02214	C02214	C5H6O4	M-H	37.3	0	-7.95588842854092	95.4759687286492	(E)-Glutaconate; trans-Glutaconate; trans-Glutaconic acid; Glutaconic acid;	Organic acids and derivatives	Carboxylic acids and derivatives	Dicarboxylic acids and derivatives	129.018297761469	NA	1.28908333333333	1	NULL
1.29_129.0183m/z	35.2781234891727	5.90509861902015e-05	2.73840788970086	MI-Fibre:MI-Control	C00490	C00490	C5H6O4	M-H	37.3	0	-7.95588842854092	95.4759687286492	Itaconate; Itaconic acid; Methylenesuccinic acid;	Lipids and lipid-like molecules	Fatty Acyls	Fatty acids and conjugates	129.018297761469	NA	1.28908333333333	1
1.29_129.0183m/z	35.2781234891727	5.90509861902015e-05	2.73840788970086	MI-Fibre:MI-Control	HMDB0059743	null	C5H6O4	M-H	37.3	0	-7.95588842832234	95.4759687286492	2-Hydroxyglutaric acid lactone	Organoheterocyclic compounds	Lactones	Gamma butyrolactones	129.018297761469	NA	1.28908333333333	1	NA
1.29_129.0183m/z	35.2781234891727	5.90509861902015e-05	2.73840788970086	MI-Fibre:MI-Control	HMDB0000749	C01732	C5H6O4	M-H	37.3	0	-7.95588842832234	95.4759687286492	Mesaconic acid	Lipids and lipid-like molecules	Fatty Acyls	Fatty acids and conjugates	129.018297761469	NA	1.28908333333333	1	map00630 Glyoxylate and dicarboxylate metabolism; map01100 Metabolic pathways; map01200 Carbon metabolism;
1.29_129.0183m/z	35.2781234891727	5.90509861902015e-05	2.73840788970086	MI-Fibre:MI-Control	C02226	C02226	C5H6O4	M-H	37.3	0	-7.95588842854092	95.4759687286492	2-Methylmaleate; Citraconate; Citraconic acid; Methylmaleic acid;	Lipids and lipid-like molecules	Fatty Acyls	Fatty acids and conjugates	129.018297761469	NA	1.28908333333333	1	map00290 Valine, leucine and isoleucine biosynthesis; map01100 Metabolic pathways; map01210 2-Oxocarboxylic acid metabolism;
1.29_129.0183m/z	35.2781234891727	5.90509861902015e-05	2.73840788970086	MI-Fibre:MI-Control	HMDB0013233	C02800	C5H6O4	M-H	37.3	0	-7.95588842854092	95.4759687286492	Gamma-delta-Dioxovaleric acid	Organic acids and derivatives	Keto acids and derivatives	Gamma-keto acids and derivatives	129.018297761469	NA	1.28908333333333	1	map00860 Porphyrin and chlorophyll metabolism;
1.29_129.0183m/z	35.2781234891727	5.90509861902015e-05	2.73840788970086	MI-Fibre:MI-Control	C02132	C02132	C5H6O4	M-H	37.3	0	-7.95588842854092	95.4759687286492	Acetylpyruvate; Acetylpyruvic acid; 2,4-Dioxopentanoate;	null	null	null	129.018297761469	NA	1.28908333333333	1	NULL
1.29_129.0183m/z	35.2781234891727	5.90509861902015e-05	2.73840788970086	MI-Fibre:MI-Control	C01732	C01732	C5H6O4	M-H	37.3	0	-7.95588842854092	95.4759687286492	Mesaconate; 2-Methylfumarate; Mesaconic acid; Methylfumaric acid; (E)-2-Methyl-2-butenedioic acid;	Lipids and lipid-like molecules	Fatty Acyls	Fatty acids and conjugates	129.018297761469	NA	1.28908333333333	1	map00630 Glyoxylate and dicarboxylate metabolism; map01100 Metabolic pathways; map01200 Carbon metabolism;
1.29_129.0183m/z	35.2781234891727	5.90509861902015e-05	2.73840788970086	MI-Fibre:MI-Control	HMDB0000620	C02214	C5H6O4	M-H	37.3	0	-7.95588842854092	95.4759687286492	Glutaconic acid	Organic acids and derivatives	Carboxylic acids and derivatives	Dicarboxylic acids and derivatives	129.018297761469	NA	1.28908333333333	1	NULL
1.29_129.0183m/z	35.2781234891727	5.90509861902015e-05	2.73840788970086	MI-Fibre:MI-Control	HMDB0061185	C02214	C5H6O4	M-H	37.3	0	-7.95588842854092	95.4759687286492	2-Pentendioate	Organic acids and derivatives	Carboxylic acids and derivatives	Dicarboxylic acids and derivatives	129.018297761469	NA	1.28908333333333	1	NULL
1.29_129.0183m/z	35.2781234891727	5.90509861902015e-05	2.73840788970086	MI-Fibre:MI-Control	HMDB0060365	C00433	C5H6O4	M-H	37.3	0	-7.95588842854092	95.4759687286492	2,5-Dioxopentanoate	Organic acids and derivatives	Keto acids and derivatives	Short-chain keto acids and derivatives	129.018297761469	NA	1.28908333333333	1	map00040 Pentose and glucuronate interconversions; map00053 Ascorbate and aldarate metabolism; map00330 Arginine and proline metabolism; map01100 Metabolic pathways;
1.29_129.0183m/z	35.2781234891727	5.90509861902015e-05	2.73840788970086	MI-Fibre:MI-Control	HMDB0000634	C02226	C5H6O4	M-H	37.3	0	-7.95588842832234	95.4759687286492	Citraconic acid	Lipids and lipid-like molecules	Fatty Acyls	Fatty acids and conjugates	129.018297761469	NA	1.28908333333333	1	map00290 Valine, leucine and isoleucine biosynthesis; map01100 Metabolic pathways; map01210 2-Oxocarboxylic acid metabolism;
1.29_129.0183m/z	35.2781234891727	5.90509861902015e-05	2.73840788970086	MI-Fibre:MI-Control	HMDB0033809	null	C5H6O4	M-H	37.3	0	-7.95588842854092	95.4759687286492	Methyl hydrogen fumarate	Lipids and lipid-like molecules	Fatty Acyls	Fatty acid esters	129.018297761469	NA	1.28908333333333	1	NA
1.29_129.0183m/z	35.2781234891727	5.90509861902015e-05	2.73840788970086	MI-Fibre:MI-Control	HMDB0002092	C00490	C5H6O4	M-H	37.3	0	-7.95588842854092	95.4759687286492	Itaconic acid	Lipids and lipid-like molecules	Fatty Acyls	Fatty acids and conjugates	129.018297761469	NA	1.28908333333333	1
1.29_129.0183m/z	35.2781234891727	5.90509861902015e-05	2.73840788970086	MI-Fibre:MI-Control	C02800	C02800	C5H6O4	M-H	37.3	0	-7.95588842832234	95.4759687286492	4,5-Dioxopentanoate; 4-Oxoglutarate semialdehyde;	Organic acids and derivatives	Keto acids and derivatives	Gamma-keto acids and derivatives	129.018297761469	NA	1.28908333333333	1	map00860 Porphyrin and chlorophyll metabolism;
1.29_693.2048m/z	13.0297529704736	0.0256188339444182	1.62299209463906	MI-Fibre:MI-Control	HMDB0041210	null	C32H38O17	M-H	40.4	19.3	1.71514283197436	84.5578207012335	Sesaminol glucosyl-(1->2)-glucoside	Lignans, neolignans and related compounds	Lignan glycosides	null	693.204813990028	NA	1.28908333333333	1	NA
1.29_693.2048m/z	13.0297529704736	0.0256188339444182	1.62299209463906	MI-Fibre:MI-Control	HMDB0041599	null	C32H38O17	M-H	50.9	72	1.71514283197436	84.5578207012335	Neocuscutoside C	Lignans, neolignans and related compounds	Lignan glycosides	null	693.204813990028	NA	1.28908333333333	1	NA
1.29_693.2048m/z	13.0297529704736	0.0256188339444182	1.62299209463906	MI-Fibre:MI-Control	HMDB0036978	null	C32H38O17	M-H	40.4	19.3	1.71514283181059	84.5578207012335	Sucrose 1',4'-(4,4'-dihydroxy-3,3'-dimethoxy-b-truxinate)	Phenylpropanoids and polyketides	Stilbenes	Stilbene glycosides	693.204813990028	NA	1.28908333333333	1	NA
1.30_122.0237m/z	2.29019831237585	0.0001348067970804	1.32695545331179	MI-Fibre:MI-Control	HMDB0002243	C10164	C6H5NO2	M-H	37	0	-8.23994262766086	93.9987163933136	Picolinic acid	Organoheterocyclic compounds	Pyridines and derivatives	Pyridinecarboxylic acids and derivatives	122.023738195415	NA	1.30338333333333	1	map00380 Tryptophan metabolism; map01100 Metabolic pathways;
1.30_122.0237m/z	2.29019831237585	0.0001348067970804	1.32695545331179	MI-Fibre:MI-Control	C06813	C06813	C6H5NO2	M-H	37	0	-8.23994262777637	93.9987163933136	Nitrobenzene; Nitrobenzol;	Benzenoids	Benzene and substituted derivatives	Nitrobenzenes	122.023738195415	NA	1.30338333333333	1
1.30_122.0237m/z	2.29019831237585	0.0001348067970804	1.32695545331179	MI-Fibre:MI-Control	C07446	C07446	C6H5NO2	M-H	37	0	-8.23994262766086	93.9987163933136	Isonicotinic acid;	Organoheterocyclic compounds	Pyridines and derivatives	Pyridinecarboxylic acids and derivatives	122.023738195415	NA	1.30338333333333	1	map00983 Drug metabolism - other enzymes;
1.30_122.0237m/z	2.29019831237585	0.0001348067970804	1.32695545331179	MI-Fibre:MI-Control	HMDB0041950	C06813	C6H5NO2	M-H	37	0	-8.23994262754536	93.9987163933136	Nitrobenzene	Benzenoids	Benzene and substituted derivatives	Nitrobenzenes	122.023738195415	NA	1.30338333333333	1
1.30_122.0237m/z	2.29019831237585	0.0001348067970804	1.32695545331179	MI-Fibre:MI-Control	C10164	C10164	C6H5NO2	M-H	37	0	-8.23994262754536	93.9987163933136	Picolinic acid; 2-Pyridinecarboxylic acid;	Organoheterocyclic compounds	Pyridines and derivatives	Pyridinecarboxylic acids and derivatives	122.023738195415	NA	1.30338333333333	1	map00380 Tryptophan metabolism; map01100 Metabolic pathways;
1.30_122.0237m/z	2.29019831237585	0.0001348067970804	1.32695545331179	MI-Fibre:MI-Control	HMDB0060665	C07446	C6H5NO2	M-H	37	0	-8.23994262766086	93.9987163933136	Isonicotinic acid	Organoheterocyclic compounds	Pyridines and derivatives	Pyridinecarboxylic acids and derivatives	122.023738195415	NA	1.30338333333333	1	map00983 Drug metabolism - other enzymes;
1.30_122.0237m/z	2.29019831237585	0.0001348067970804	1.32695545331179	MI-Fibre:MI-Control	C00253	C00253	C6H5NO2	M-H	37	0	-8.23994262754536	93.9987163933136	Nicotinate; Nicotinic acid; Niacin; 3-Pyridinecarboxylic acid;	Organoheterocyclic compounds	Pyridines and derivatives	Pyridinecarboxylic acids and derivatives	122.023738195415	NA	1.30338333333333	1	map00760 Nicotinate and nicotinamide metabolism; map01100 Metabolic pathways; map05133 Pertussis;
1.30_122.0237m/z	2.29019831237585	0.0001348067970804	1.32695545331179	MI-Fibre:MI-Control	HMDB0001488	C00253	C6H5NO2	M-H	37	0	-8.23994262766086	93.9987163933136	Nicotinic acid	Organoheterocyclic compounds	Pyridines and derivatives	Pyridinecarboxylic acids and derivatives	122.023738195415	NA	1.30338333333333	1	map00760 Nicotinate and nicotinamide metabolism; map01100 Metabolic pathways; map05133 Pertussis;
1.30_122.0237m/z	2.29019831237585	0.0001348067970804	1.32695545331179	MI-Fibre:MI-Control	HMDB0031713	null	C6H5NO2	M-H	37	0	-8.23994262754536	93.9987163933136	2-Hydroxy-4-imino-2,5-cyclohexadienone	Organonitrogen compounds	Quinonimines	P-quinonimines	122.023738195415	NA	1.30338333333333	1	NA
1.30_234.0373m/z	4.62598405454417	0.00195732327275849	1.5717391300093	MI-Fibre:MI-Control	HMDB0032424	null	C9H13NO2S	M+Cl	37.1	0	5.84960924156511	91.9806340631519	2-(4-Methyl-5-thiazolyl)ethyl propionate	Organoheterocyclic compounds	Azoles	Thiazoles	234.037265423236	NA	1.30338333333333	1	NA
1.32_147.0289m/z	24.5359466347927	5.26944849650485e-06	2.54188389830518	MI-Fibre:MI-Control	C00815	C00815	C5H8O5	M-H	56.6	93.2	-6.96085316110551	97.7599493661607	Citramalate; Citramalic acid; alpha-Hydroxypyrotartaric acid; 2-Methylmalic acid;	Lipids and lipid-like molecules	Fatty Acyls	Fatty acids and conjugates	147.028866457334	NA	1.31766666666667	1	NULL
1.32_147.0289m/z	24.5359466347927	5.26944849650485e-06	2.54188389830518	MI-Fibre:MI-Control	C03196	C03196	C5H8O5	M-H	56.6	93.2	-6.96085316110551	97.7599493661607	(S)-2-Hydroxyglutarate;	Lipids and lipid-like molecules	Fatty Acyls	Fatty acids and conjugates	147.028866457334	NA	1.31766666666667	1	NULL
1.32_147.0289m/z	24.5359466347927	5.26944849650485e-06	2.54188389830518	MI-Fibre:MI-Control	HMDB0000694	C03196	C5H8O5	M-H	56.6	93.2	-6.96085316091352	97.7599493661607	L-2-Hydroxyglutaric acid	Lipids and lipid-like molecules	Fatty Acyls	Fatty acids and conjugates	147.028866457334	NA	1.31766666666667	1	NULL
1.32_147.0289m/z	24.5359466347927	5.26944849650485e-06	2.54188389830518	MI-Fibre:MI-Control	HMDB0000426	C00815	C5H8O5	M-H	56.6	93.2	-6.96085316091352	97.7599493661607	Citramalic acid	Lipids and lipid-like molecules	Fatty Acyls	Fatty acids and conjugates	147.028866457334	NA	1.31766666666667	1	NULL
1.32_147.0289m/z	24.5359466347927	5.26944849650485e-06	2.54188389830518	MI-Fibre:MI-Control	C06032	C06032	C5H8O5	M-H	56.6	93.2	-6.96085316110551	97.7599493661607	D-erythro-3-Methylmalate; (2R,3S)-3-Methylmalate;	null	null	null	147.028866457334	NA	1.31766666666667	1	map00290 Valine, leucine and isoleucine biosynthesis; map01100 Metabolic pathways; map01210 2-Oxocarboxylic acid metabolism; map01230 Biosynthesis of amino acids;
1.32_147.0289m/z	24.5359466347927	5.26944849650485e-06	2.54188389830518	MI-Fibre:MI-Control	HMDB0001900	null	C5H8O5	M-H	56.6	93.2	-6.96085316091352	97.7599493661607	Ribonolactone	Organic oxygen compounds	Organooxygen compounds	Carbohydrates and carbohydrate conjugates	147.028866457334	NA	1.31766666666667	1	NA
1.32_147.0289m/z	24.5359466347927	5.26944849650485e-06	2.54188389830518	MI-Fibre:MI-Control	C00684	C00684	C5H8O5	M-H	56.6	93.2	-6.96085316110551	97.7599493661607	2-Dehydro-3-deoxy-L-arabinonate; 2-Dehydro-3-deoxy-L-pentonate;	null	null	null	147.028866457334	NA	1.31766666666667	1	map00053 Ascorbate and aldarate metabolism; map01100 Metabolic pathways;
1.32_147.0289m/z	24.5359466347927	5.26944849650485e-06	2.54188389830518	MI-Fibre:MI-Control	C06029	C06029	C5H8O5	M-H	56.6	93.2	-6.96085316110551	97.7599493661607	L-threo-3-Methylmalate;	null	null	null	147.028866457334	NA	1.31766666666667	1
1.32_147.0289m/z	24.5359466347927	5.26944849650485e-06	2.54188389830518	MI-Fibre:MI-Control	C01087	C01087	C5H8O5	M-H	56.6	93.2	-6.96085316091352	97.7599493661607	(R)-2-Hydroxyglutarate; (R)-Hydroxyglutarate;	Organic acids and derivatives	Hydroxy acids and derivatives	Short-chain hydroxy acids and derivatives	147.028866457334	NA	1.31766666666667	1	NULL
1.32_147.0289m/z	24.5359466347927	5.26944849650485e-06	2.54188389830518	MI-Fibre:MI-Control	C06031	C06031	C5H8O5	M-H	56.6	93.2	-6.96085316110551	97.7599493661607	D-threo-3-Methylmalate;	null	null	null	147.028866457334	NA	1.31766666666667	1
1.32_147.0289m/z	24.5359466347927	5.26944849650485e-06	2.54188389830518	MI-Fibre:MI-Control	C02630	C02630	C5H8O5	M-H	56.6	93.2	-6.96085316091352	97.7599493661607	2-Hydroxyglutarate; alpha-Hydroxyglutarate;	Organic acids and derivatives	Hydroxy acids and derivatives	Short-chain hydroxy acids and derivatives	147.028866457334	NA	1.31766666666667	1	map00650 Butanoate metabolism;
1.32_147.0289m/z	24.5359466347927	5.26944849650485e-06	2.54188389830518	MI-Fibre:MI-Control	HMDB0000606	C01087	C5H8O5	M-H	56.6	93.2	-6.96085316091352	97.7599493661607	D-2-Hydroxyglutaric acid	Organic acids and derivatives	Hydroxy acids and derivatives	Short-chain hydroxy acids and derivatives	147.028866457334	NA	1.31766666666667	1	NULL
1.32_147.0289m/z	24.5359466347927	5.26944849650485e-06	2.54188389830518	MI-Fibre:MI-Control	C01114	C01114	C5H8O5	M-H	56.6	93.2	-6.96085316091352	97.7599493661607	L-Arabinono-1,4-lactone; L-Arabonolactone;	null	null	null	147.028866457334	NA	1.31766666666667	1	map00053 Ascorbate and aldarate metabolism; map01100 Metabolic pathways;
1.32_147.0289m/z	24.5359466347927	5.26944849650485e-06	2.54188389830518	MI-Fibre:MI-Control	C02994	C02994	C5H8O5	M-H	56.6	93.2	-6.96085316091352	97.7599493661607	L-Xylono-1,4-lactone;	null	null	null	147.028866457334	NA	1.31766666666667	1	NULL
1.32_147.0289m/z	24.5359466347927	5.26944849650485e-06	2.54188389830518	MI-Fibre:MI-Control	HMDB0062739	null	C5H8O5	M-H	56.6	93.2	-6.96085316110551	97.7599493661607	3-methylmalate(2-)	Lipids and lipid-like molecules	Fatty Acyls	Fatty acids and conjugates	147.028866457334	NA	1.31766666666667	1	NA
1.32_147.0289m/z	24.5359466347927	5.26944849650485e-06	2.54188389830518	MI-Fibre:MI-Control	HMDB0011676	C02266	C5H8O5	M-H	56.6	93.2	-6.96085316110551	97.7599493661607	D-Xylono-1,5-lactone	Organoheterocyclic compounds	Lactones	Delta valerolactones	147.028866457334	NA	1.31766666666667	1	map00040 Pentose and glucuronate interconversions;
1.32_147.0289m/z	24.5359466347927	5.26944849650485e-06	2.54188389830518	MI-Fibre:MI-Control	C05405	C05405	C5H8O5	M-H	56.6	93.2	-6.96085316091352	97.7599493661607	L-Arabinono-1,5-lactone;	null	null	null	147.028866457334	NA	1.31766666666667	1	NULL
1.32_147.0289m/z	24.5359466347927	5.26944849650485e-06	2.54188389830518	MI-Fibre:MI-Control	C02753	C02753	C5H8O5	M-H	56.6	93.2	-6.96085316091352	97.7599493661607	D-Xylono-1,4-lactone;	null	null	null	147.028866457334	NA	1.31766666666667	1	NULL
1.32_147.0289m/z	24.5359466347927	5.26944849650485e-06	2.54188389830518	MI-Fibre:MI-Control	C03826	C03826	C5H8O5	M-H	56.6	93.2	-6.96085316110551	97.7599493661607	2-Dehydro-3-deoxy-D-xylonate; 2-Dehydro-3-deoxy-D-arabinonate; 2-Dehydro-3-deoxy-D-pentonate; (4S)-4,5-Dihydroxy-2-oxopentanoate;	null	null	null	147.028866457334	NA	1.31766666666667	1	map00040 Pentose and glucuronate interconversions;
1.32_147.0289m/z	24.5359466347927	5.26944849650485e-06	2.54188389830518	MI-Fibre:MI-Control	HMDB0000428	null	C5H8O5	M-H	56.6	93.2	-6.96085316110551	97.7599493661607	3-Hydroxyglutaric acid	Organic acids and derivatives	Hydroxy acids and derivatives	Beta hydroxy acids and derivatives	147.028866457334	NA	1.31766666666667	1	NA
1.32_147.0289m/z	24.5359466347927	5.26944849650485e-06	2.54188389830518	MI-Fibre:MI-Control	C02612	C02612	C5H8O5	M-H	56.6	93.2	-6.96085316110551	97.7599493661607	(R)-2-Methylmalate; (R)-2-Methylmalic acid; (R)-Citramalate; (R)-Citramalic acid; (R)-alpha-Hydroxypyrotartaric acid; D-Citramalate; D-Citramalic acid; D-alpha-Hydroxypyrotartaric acid; (2R)-2-Hydroxy-2-methylbutanedioate;	null	null	null	147.028866457334	NA	1.31766666666667	1	map00290 Valine, leucine and isoleucine biosynthesis; map01100 Metabolic pathways; map01210 2-Oxocarboxylic acid metabolism; map01230 Biosynthesis of amino acids;
1.32_147.0289m/z	24.5359466347927	5.26944849650485e-06	2.54188389830518	MI-Fibre:MI-Control	HMDB0059655	C02630	C5H8O5	M-H	56.6	93.2	-6.96085316110551	97.7599493661607	2-Hydroxyglutarate	Organic acids and derivatives	Hydroxy acids and derivatives	Short-chain hydroxy acids and derivatives	147.028866457334	NA	1.31766666666667	1	map00650 Butanoate metabolism;
1.32_147.0289m/z	24.5359466347927	5.26944849650485e-06	2.54188389830518	MI-Fibre:MI-Control	C02266	C02266	C5H8O5	M-H	56.6	93.2	-6.96085316091352	97.7599493661607	D-Xylonolactone; D-Xylono-1,5-lactone;	Organoheterocyclic compounds	Lactones	Delta valerolactones	147.028866457334	NA	1.31766666666667	1	map00040 Pentose and glucuronate interconversions;
1.32_147.0289m/z	24.5359466347927	5.26944849650485e-06	2.54188389830518	MI-Fibre:MI-Control	C02614	C02614	C5H8O5	M-H	56.6	93.2	-6.96085316110551	97.7599493661607	(S)-2-Methylmalate; (S)-2-Methylmalic acid; (S)-Citramalate; (S)-Citramalic acid; (S)-alpha-Hydroxypyrotartaric acid; L-Citramalate; L-Citramalic acid; L-alpha-Hydroxypyrotartaric acid; (2S)-2-Hydroxy-2-methylbutanedioate; (S)-2-Hydroxy-2-methylsuccinic acid;	null	null	null	147.028866457334	NA	1.31766666666667	1	map01100 Metabolic pathways;
1.32_147.0289m/z	24.5359466347927	5.26944849650485e-06	2.54188389830518	MI-Fibre:MI-Control	C00652	C00652	C5H8O5	M-H	56.6	93.2	-6.96085316091352	97.7599493661607	D-Arabinono-1,4-lactone;	null	null	null	147.028866457334	NA	1.31766666666667	1	NULL
1.32_267.0379m/z	2.72161495273562	1.12563992848181e-05	1.35239659631417	MI-Fibre:MI-Control	C18934	C18934	C12H12N2OS	M+Cl	37.3	0	6.26486332635268	93.5039537448191	Metsulfovax;	null	null	null	267.037889182251	NA	1.31766666666667	1	NULL
1.33_217.0160m/z	0.152524712444907	0.000267791378533183	2.03599316191878	MI-Fibre:MI-Control	HMDB0135848	null	C11H6O5	M-H	35.6	0	8.09228728080066	86.9220075972295	4,8-dihydroxy-2H-furo[2,3-h]chromen-2-one	Phenylpropanoids and polyketides	Coumarins and derivatives	Furanocoumarins	217.01601115102	NA	1.33195	1	NA
1.33_217.0160m/z	0.152524712444907	0.000267791378533183	2.03599316191878	MI-Fibre:MI-Control	HMDB0031823	null	C12H10S2	M-H	35.6	0	4.10628610385169	82.603647970114	Diphenyl disulfide	Benzenoids	Benzene and substituted derivatives	null	217.01601115102	NA	1.33195	1	NA
1.33_217.0160m/z	0.152524712444907	0.000267791378533183	2.03599316191878	MI-Fibre:MI-Control	C14569	C14569	C12H10S2	M-H	35.6	0	4.10628610372132	82.603647970114	4,4'-Biphenyldithiol; 4,4'-Dimercaptobiphenyl; 4,4'-Thiobiphenyl;	null	null	null	217.01601115102	NA	1.33195	1	NULL
1.33_217.0160m/z	0.152524712444907	0.000267791378533183	2.03599316191878	MI-Fibre:MI-Control	HMDB0124986	null	C8H10O5S	M-H	34.8	0	-7.36996334479778	82.1111967151383	(5-ethyl-2-hydroxyphenyl)oxidanesulfonic acid	Organic acids and derivatives	Organic sulfuric acids and derivatives	Arylsulfates	217.01601115102	NA	1.33195	1	NA
1.33_217.0160m/z	0.152524712444907	0.000267791378533183	2.03599316191878	MI-Fibre:MI-Control	HMDB0041785	null	C8H10O5S	M-H	34.8	0	-7.36996334492814	82.1111967151383	Tyrosol 4-sulfate	Organic acids and derivatives	Organic sulfuric acids and derivatives	Arylsulfates	217.01601115102	NA	1.33195	1	NA
1.36_873.2676m/z	20.0769955153799	0.000449285720269018	2.31896640699214	MI-Fibre:MI-Control	HMDB0134460	null	C56H42O10	M-H	34.3	0	-3.33269739558822	75.5068318694967	4-{4-[(E)-2-{3-[3-(3,5-dihydroxyphenyl)-6-hydroxy-2-phenyl-2,3-dihydro-1-benzofuran-4-yl]-2-phenyl-2,3-dihydro-1-benzofuran-5-yl}ethenyl]-6-hydroxy-3-(3-hydroxyphenyl)-2,3-dihydro-1-benzofuran-2-yl}benzene-1,2-diol	Phenylpropanoids and polyketides	2-arylbenzofuran flavonoids	null	873.267607407201	NA	1.36051666666667	1	NA
1.36_873.2676m/z	20.0769955153799	0.000449285720269018	2.31896640699214	MI-Fibre:MI-Control	HMDB0134357	null	C56H42O10	M-H	34.3	0	-3.33269739558822	75.5068318694967	5-(6-hydroxy-4-{7-hydroxy-5-[(E)-2-[6-hydroxy-3-(3-hydroxyphenyl)-2-(4-hydroxyphenyl)-2,3-dihydro-1-benzofuran-4-yl]ethenyl]-2-phenyl-2,3-dihydro-1-benzofuran-3-yl}-2-phenyl-2,3-dihydro-1-benzofuran-3-yl)benzene-1,3-diol	Phenylpropanoids and polyketides	2-arylbenzofuran flavonoids	null	873.267607407201	NA	1.36051666666667	1	NA
1.36_873.2676m/z	20.0769955153799	0.000449285720269018	2.31896640699214	MI-Fibre:MI-Control	HMDB0134478	null	C56H42O10	M-H	34.3	0	-3.33269739558822	75.5068318694967	4-{5-[(E)-2-[6-hydroxy-3-(3-hydroxyphenyl)-2-(4-hydroxyphenyl)-2,3-dihydro-1-benzofuran-4-yl]ethenyl]-3-[6-hydroxy-3-(3-hydroxyphenyl)-2-phenyl-2,3-dihydro-1-benzofuran-4-yl]-2,3-dihydro-1-benzofuran-2-yl}benzene-1,2-diol	Phenylpropanoids and polyketides	2-arylbenzofuran flavonoids	null	873.267607407201	NA	1.36051666666667	1	NA
1.36_873.2676m/z	20.0769955153799	0.000449285720269018	2.31896640699214	MI-Fibre:MI-Control	HMDB0134222	null	C56H42O10	M-H	34.3	0	-3.33269739558822	75.5068318694967	5-{4-[(E)-2-{3-[3-(3,5-dihydroxyphenyl)-6-hydroxy-2-phenyl-2,3-dihydro-1-benzofuran-4-yl]-2-(4-hydroxyphenyl)-2,3-dihydro-1-benzofuran-5-yl}ethenyl]-6-hydroxy-2-phenyl-2,3-dihydro-1-benzofuran-3-yl}benzene-1,3-diol	Phenylpropanoids and polyketides	2-arylbenzofuran flavonoids	null	873.267607407201	NA	1.36051666666667	1	NA
1.36_873.2676m/z	20.0769955153799	0.000449285720269018	2.31896640699214	MI-Fibre:MI-Control	HMDB0134455	null	C56H42O10	M-H	34.3	0	-3.33269739558822	75.5068318694967	4-{6-hydroxy-4-[(E)-2-{3-[6-hydroxy-3-(3-hydroxyphenyl)-2-(4-hydroxyphenyl)-2,3-dihydro-1-benzofuran-4-yl]-2-phenyl-2,3-dihydro-1-benzofuran-5-yl}ethenyl]-3-(3-hydroxyphenyl)-2,3-dihydro-1-benzofuran-2-yl}benzene-1,2-diol	Phenylpropanoids and polyketides	2-arylbenzofuran flavonoids	null	873.267607407201	NA	1.36051666666667	1	NA
1.36_873.2676m/z	20.0769955153799	0.000449285720269018	2.31896640699214	MI-Fibre:MI-Control	HMDB0134384	null	C56H42O10	M-H	34.3	0	-3.33269739558822	75.5068318694967	5-{4-[(E)-2-{3-[3-(3,5-dihydroxyphenyl)-6-hydroxy-2-phenyl-2,3-dihydro-1-benzofuran-4-yl]-4-hydroxy-2-phenyl-2,3-dihydro-1-benzofuran-5-yl}ethenyl]-6-hydroxy-2-phenyl-2,3-dihydro-1-benzofuran-3-yl}benzene-1,3-diol	Phenylpropanoids and polyketides	2-arylbenzofuran flavonoids	null	873.267607407201	NA	1.36051666666667	1	NA
1.36_873.2676m/z	20.0769955153799	0.000449285720269018	2.31896640699214	MI-Fibre:MI-Control	HMDB0134251	null	C56H42O10	M-H	34.3	0	-3.33269739558822	75.5068318694967	4-{5-[(E)-2-[6-hydroxy-3-(3-hydroxyphenyl)-2-phenyl-2,3-dihydro-1-benzofuran-4-yl]ethenyl]-2-(4-hydroxyphenyl)-2,3-dihydro-1-benzofuran-3-yl}-3-(3-hydroxyphenyl)-2-(4-hydroxyphenyl)-2,3-dihydro-1-benzofuran-5,6-diol	Phenylpropanoids and polyketides	2-arylbenzofuran flavonoids	null	873.267607407201	NA	1.36051666666667	1	NA
1.36_873.2676m/z	20.0769955153799	0.000449285720269018	2.31896640699214	MI-Fibre:MI-Control	HMDB0134412	null	C56H42O10	M-H	34.3	0	-3.33269739558822	75.5068318694967	6-[4-(2-{3-[3-(3,5-dihydroxyphenyl)-6-hydroxy-2-phenyl-2,3-dihydro-1-benzofuran-4-yl]-2-phenyl-2,3-dihydro-1-benzofuran-5-yl}ethenyl)-6-hydroxy-2-phenyl-2,3-dihydro-1-benzofuran-3-yl]benzene-1,2,4-triol	null	null	null	873.267607407201	NA	1.36051666666667	1	NA
1.36_873.2676m/z	20.0769955153799	0.000449285720269018	2.31896640699214	MI-Fibre:MI-Control	HMDB0134223	null	C56H42O10	M-H	34.3	0	-3.33269739558822	75.5068318694967	5-{4-[(E)-2-{3-[3-(3,5-dihydroxyphenyl)-6-hydroxy-2-phenyl-2,3-dihydro-1-benzofuran-4-yl]-2-phenyl-2,3-dihydro-1-benzofuran-5-yl}ethenyl]-6-hydroxy-2-(4-hydroxyphenyl)-2,3-dihydro-1-benzofuran-3-yl}benzene-1,3-diol	Phenylpropanoids and polyketides	2-arylbenzofuran flavonoids	null	873.267607407201	NA	1.36051666666667	1	NA
1.36_873.2676m/z	20.0769955153799	0.000449285720269018	2.31896640699214	MI-Fibre:MI-Control	HMDB0134382	null	C56H42O10	M-H	34.3	0	-3.33269739558822	75.5068318694967	5-(6-hydroxy-4-{4-hydroxy-5-[(E)-2-[6-hydroxy-3-(3-hydroxyphenyl)-2-(4-hydroxyphenyl)-2,3-dihydro-1-benzofuran-4-yl]ethenyl]-2-phenyl-2,3-dihydro-1-benzofuran-3-yl}-2-phenyl-2,3-dihydro-1-benzofuran-3-yl)benzene-1,3-diol	Phenylpropanoids and polyketides	2-arylbenzofuran flavonoids	null	873.267607407201	NA	1.36051666666667	1	NA
1.36_873.2676m/z	20.0769955153799	0.000449285720269018	2.31896640699214	MI-Fibre:MI-Control	HMDB0134383	null	C56H42O10	M-H	34.3	0	-3.33269739558822	75.5068318694967	5-(6-hydroxy-4-{4-hydroxy-5-[(E)-2-[6-hydroxy-3-(3-hydroxyphenyl)-2-phenyl-2,3-dihydro-1-benzofuran-4-yl]ethenyl]-2-phenyl-2,3-dihydro-1-benzofuran-3-yl}-2-(4-hydroxyphenyl)-2,3-dihydro-1-benzofuran-3-yl)benzene-1,3-diol	Phenylpropanoids and polyketides	2-arylbenzofuran flavonoids	null	873.267607407201	NA	1.36051666666667	1	NA
1.36_873.2676m/z	20.0769955153799	0.000449285720269018	2.31896640699214	MI-Fibre:MI-Control	HMDB0134275	null	C56H42O10	M-H	34.3	0	-3.33269739558822	75.5068318694967	4-{6-hydroxy-5-[(E)-2-[6-hydroxy-3-(3-hydroxyphenyl)-2-(4-hydroxyphenyl)-2,3-dihydro-1-benzofuran-4-yl]ethenyl]-2-(4-hydroxyphenyl)-2,3-dihydro-1-benzofuran-3-yl}-3-(3-hydroxyphenyl)-2-phenyl-2,3-dihydro-1-benzofuran-6-ol	Phenylpropanoids and polyketides	2-arylbenzofuran flavonoids	null	873.267607407201	NA	1.36051666666667	1	NA
1.36_873.2676m/z	20.0769955153799	0.000449285720269018	2.31896640699214	MI-Fibre:MI-Control	HMDB0134259	null	C56H42O10	M-H	34.3	0	-3.33269739558822	75.5068318694967	3-(3,5-dihydroxyphenyl)-4-{5-[(E)-2-[3-(3,5-dihydroxyphenyl)-6-hydroxy-2-phenyl-2,3-dihydro-1-benzofuran-4-yl]ethenyl]-2-phenyl-2,3-dihydro-1-benzofuran-3-yl}-2-phenyl-2,3-dihydro-1-benzofuran-5,6-diol	Phenylpropanoids and polyketides	2-arylbenzofuran flavonoids	null	873.267607407201	NA	1.36051666666667	1	NA
1.36_873.2676m/z	20.0769955153799	0.000449285720269018	2.31896640699214	MI-Fibre:MI-Control	HMDB0134453	null	C56H42O10	M-H	34.3	0	-3.33269739558822	75.5068318694967	4-{6-hydroxy-4-[(E)-2-{3-[6-hydroxy-3-(3-hydroxyphenyl)-2-phenyl-2,3-dihydro-1-benzofuran-4-yl]-2-(4-hydroxyphenyl)-2,3-dihydro-1-benzofuran-5-yl}ethenyl]-3-(3-hydroxyphenyl)-2,3-dihydro-1-benzofuran-2-yl}benzene-1,2-diol	Phenylpropanoids and polyketides	2-arylbenzofuran flavonoids	null	873.267607407201	NA	1.36051666666667	1	NA
[truncated: 7,951 more rows]
