# Supplementary material for: High fiber diet attenuate the inflammation and adverse remodeling of myocardial infarction via modulation of gut microbiota and metabolites
Source: Front Microbiol. 2022 Dec 21;13:1046912. doi: 10.3389/fmicb.2022.1046912 (PMC9810810; doi:10.3389/fmicb.2022.1046912)
Supplement: Supplementary file 1 [file Data_Sheet_1.ZIP › Global metabolome analysis data/MI-Fibre_MI-Control-diff-quant-identification-filtering-pos.txt]

Compound ID	ratio	t.test_p.value_BHcorrect	VIP	sample	ID.1	KEGG.ID	Formula	Adducts	Score	Fragmentation.Score	Mass.Error..ppm.	Isotope.Similarity	Description	Super.class	Class	Sub.class	m.z	Neutral.mass..Da.	Retention.time..min.	Charge	Pathway
0.46_112.1121m/z	0.31681195287979	0.0233325320654265	1.29819289222235	MI-Fibre:MI-Control	HMDB0061889	null	C7H10	M+NH4	39.5	0	-0.0581458314714934	97.6681137598944	(3E,5Z)-1,3,5-Heptatriene	Hydrocarbons	Unsaturated hydrocarbons	Olefins	112.112070380442	NA	0.4619	1	NA
0.46_112.1121m/z	0.31681195287979	0.0233325320654265	1.29819289222235	MI-Fibre:MI-Control	C02722	C02722	C7H15NO	M+H-H2O	39.4	0	-0.0424036915750321	97.0368108953296	N-Methylhexanamide;	null	null	null	112.112070380442	NA	0.4619	1	NULL
0.46_112.1121m/z	0.31681195287979	0.0233325320654265	1.29819289222235	MI-Fibre:MI-Control	HMDB0031532	null	C7H10	M+NH4	39.5	0	-0.0581458314714934	97.6681137598944	1-Methyl-1,3-cyclohexadiene	Hydrocarbons	Olefins	Cyclic olefins	112.112070380442	NA	0.4619	1	NA
0.46_112.1121m/z	0.31681195287979	0.0233325320654265	1.29819289222235	MI-Fibre:MI-Control	HMDB0032395	null	C7H10	M+NH4	39.5	0	-0.0581458314714934	97.6681137598944	2-Methyl-1,3-cyclohexadiene	Hydrocarbons	Olefins	Cyclic olefins	112.112070380442	NA	0.4619	1	NA
0.46_128.1311n	0.361014711654059	0.0060801801324553	1.30864151717051	MI-Fibre:MI-Control	NA	NA	NA	NA	NA	NA	NA	NA	NA	NA	NA	NA	NA	NA	NA	NA	NA
0.48_308.2158m/z	0.102174061122542	0.0354330893962854	1.61154497613038	MI-Fibre:MI-Control	NA	NA	NA	NA	NA	NA	NA	NA	NA	NA	NA	NA	NA	NA	NA	NA	NA
0.50_112.5329m/z	2.05940527736047	0.00275418653898614	1.3029337426772	MI-Fibre:MI-Control	NA	NA	NA	NA	NA	NA	NA	NA	NA	NA	NA	NA	NA	NA	NA	NA	NA
0.52_141.0894n	2.8434259485266	0.013045064327708	1.28706713685801	MI-Fibre:MI-Control	C00860	C00860	C6H11N3O	M+H-H2O, M+H	36.1	0	-5.57279566028324	86.6957167731473	L-Histidinol;	Organic nitrogen compounds	Organonitrogen compounds	Amines	142.096826144503	141.089425719809	0.519033333333333	1	map00340 Histidine metabolism; map01100 Metabolic pathways; map01230 Biosynthesis of amino acids;
0.52_141.0894n	2.8434259485266	0.013045064327708	1.28706713685801	MI-Fibre:MI-Control	HMDB0003431	C00860	C6H11N3O	M+H-H2O, M+H	36.1	0	-5.57279566028324	86.6957167731473	L-Histidinol	Organic nitrogen compounds	Organonitrogen compounds	Amines	142.096826144503	141.089425719809	0.519033333333333	1	map00340 Histidine metabolism; map01100 Metabolic pathways; map01230 Biosynthesis of amino acids;
0.53_281.9044n	2.5204920483086	0.0322491008771458	1.18444785205149	MI-Fibre:MI-Control	NA	NA	NA	NA	NA	NA	NA	NA	NA	NA	NA	NA	NA	NA	NA	NA	NA
0.53_433.8522n	3.44210112933951	0.00983910993876384	1.41854271023401	MI-Fibre:MI-Control	HMDB0059636	C04367	C9H8I2O4	M+Na, M+K	39.4	3.27	2.20493840213707	96.5874430646652	3-(3,5-Diiodo-4-hydroxyphenyl)lactate	Phenylpropanoids and polyketides	Phenylpropanoic acids	null	456.841382029982	433.852161349982	0.533333333333333	1	NULL
0.53_433.8522n	3.44210112933951	0.00983910993876384	1.41854271023401	MI-Fibre:MI-Control	C04367	C04367	C9H8I2O4	M+Na, M+K	39.4	3.27	2.20493840213707	96.5874430646652	3-(3,5-Diiodo-4-hydroxyphenyl)lactate;	Phenylpropanoids and polyketides	Phenylpropanoic acids	null	456.841382029982	433.852161349982	0.533333333333333	1	NULL
0.53_622.8277m/z	1.8689384682617	0.0272549798940205	1.1800147395441	MI-Fibre:MI-Control	NA	NA	NA	NA	NA	NA	NA	NA	NA	NA	NA	NA	NA	NA	NA	NA	NA
0.53_741.8390n	1.800972098003	0.0245020786482324	1.00425336325951	MI-Fibre:MI-Control	NA	NA	NA	NA	NA	NA	NA	NA	NA	NA	NA	NA	NA	NA	NA	NA	NA
0.55_702.8599m/z	0.400585718481235	0.0335490019908069	1.11200329015155	MI-Fibre:MI-Control	NA	NA	NA	NA	NA	NA	NA	NA	NA	NA	NA	NA	NA	NA	NA	NA	NA
0.56_1035.6427n	7.95442075411972	0.00183000691162131	1.74482932817575	MI-Fibre:MI-Control	NA	NA	NA	NA	NA	NA	NA	NA	NA	NA	NA	NA	NA	NA	NA	NA	NA
0.56_1078.6683m/z	2.55893020409105	0.0349562747999871	1.4960591540284	MI-Fibre:MI-Control	NA	NA	NA	NA	NA	NA	NA	NA	NA	NA	NA	NA	NA	NA	NA	NA	NA
0.56_1086.6304m/z	5.23838209067313	0.0179919686740614	1.47063337209242	MI-Fibre:MI-Control	NA	NA	NA	NA	NA	NA	NA	NA	NA	NA	NA	NA	NA	NA	NA	NA	NA
0.56_1156.6526m/z	2.09456553496334	0.0197496018457959	1.14996424178218	MI-Fibre:MI-Control	NA	NA	NA	NA	NA	NA	NA	NA	NA	NA	NA	NA	NA	NA	NA	NA	NA
0.56_124.9230m/z	2.13551986716552	0.000334000823131668	1.21446182821231	MI-Fibre:MI-Control	NA	NA	NA	NA	NA	NA	NA	NA	NA	NA	NA	NA	NA	NA	NA	NA	NA
0.56_167.9227n	2.72282426643956	0.000626775259313307	1.32495255269316	MI-Fibre:MI-Control	NA	NA	NA	NA	NA	NA	NA	NA	NA	NA	NA	NA	NA	NA	NA	NA	NA
0.56_169.9202n	2.9438947781237	0.00142725635510664	1.37289597064647	MI-Fibre:MI-Control	NA	NA	NA	NA	NA	NA	NA	NA	NA	NA	NA	NA	NA	NA	NA	NA	NA
0.56_235.9105n	1.94626490232788	0.000144365959691753	1.15915518642471	MI-Fibre:MI-Control	NA	NA	NA	NA	NA	NA	NA	NA	NA	NA	NA	NA	NA	NA	NA	NA	NA
0.56_237.9078n	2.08783120023838	0.000381520239734768	1.19592087145272	MI-Fibre:MI-Control	NA	NA	NA	NA	NA	NA	NA	NA	NA	NA	NA	NA	NA	NA	NA	NA	NA
0.56_290.8467m/z	6.78083032690682	0.0030824140615574	1.90306223962558	MI-Fibre:MI-Control	C17258	C17258	Ca2H2O9S2	M+H	36.6	0	0.808694496506873	83.8196356052706	Calcium sulfate hemihydrate;	null	null	null	290.846716423551	NA	0.5619	1	NULL
0.56_290.8467m/z	6.78083032690682	0.0030824140615574	1.90306223962558	MI-Fibre:MI-Control	C06596	C06596	C6H5Cl5	M+K	24.1	0	0.673657764352628	21.5119164717807	gamma-Pentachlorocyclohexene;	null	null	null	290.846716423551	NA	0.5619	1
0.56_292.8447m/z	6.99476384095173	0.00286895910840373	1.8205140344607	MI-Fibre:MI-Control	NA	NA	NA	NA	NA	NA	NA	NA	NA	NA	NA	NA	NA	NA	NA	NA	NA
0.56_303.8967n	1.96735943626789	8.18807648588554e-05	1.19286028279255	MI-Fibre:MI-Control	NA	NA	NA	NA	NA	NA	NA	NA	NA	NA	NA	NA	NA	NA	NA	NA	NA
0.56_371.8849n	1.72077829125702	6.82684580741714e-05	1.05884844089683	MI-Fibre:MI-Control	NA	NA	NA	NA	NA	NA	NA	NA	NA	NA	NA	NA	NA	NA	NA	NA	NA
0.56_373.8819n	1.86795896503633	3.39601929424393e-05	1.16238174470192	MI-Fibre:MI-Control	NA	NA	NA	NA	NA	NA	NA	NA	NA	NA	NA	NA	NA	NA	NA	NA	NA
0.56_403.8317n	6.01821640244145	0.00154959451222258	1.78811999027936	MI-Fibre:MI-Control	NA	NA	NA	NA	NA	NA	NA	NA	NA	NA	NA	NA	NA	NA	NA	NA	NA
0.56_430.9134m/z	0.414655028754782	0.0301767721806098	1.13803285101893	MI-Fibre:MI-Control	NA	NA	NA	NA	NA	NA	NA	NA	NA	NA	NA	NA	NA	NA	NA	NA	NA
0.56_457.8435n	3.0975726386052	0.000978964917254612	1.49149847015661	MI-Fibre:MI-Control	NA	NA	NA	NA	NA	NA	NA	NA	NA	NA	NA	NA	NA	NA	NA	NA	NA
0.56_487.7928n	7.4079686167339	0.0118236247577082	1.94365821287796	MI-Fibre:MI-Control	NA	NA	NA	NA	NA	NA	NA	NA	NA	NA	NA	NA	NA	NA	NA	NA	NA
0.56_511.8118n	5.34753602654636	0.00120438061450111	1.77670762634201	MI-Fibre:MI-Control	NA	NA	NA	NA	NA	NA	NA	NA	NA	NA	NA	NA	NA	NA	NA	NA	NA
0.56_539.8058n	4.91781614408868	0.00133438520583627	1.71031453007883	MI-Fibre:MI-Control	NA	NA	NA	NA	NA	NA	NA	NA	NA	NA	NA	NA	NA	NA	NA	NA	NA
0.56_548.8190m/z	2.10987404984412	0.000778388272018452	1.24901398272702	MI-Fibre:MI-Control	NA	NA	NA	NA	NA	NA	NA	NA	NA	NA	NA	NA	NA	NA	NA	NA	NA
0.56_557.7765n	8.10432024683979	0.00199212498970897	1.62010401468333	MI-Fibre:MI-Control	NA	NA	NA	NA	NA	NA	NA	NA	NA	NA	NA	NA	NA	NA	NA	NA	NA
0.56_563.8247n	2.32320897297364	0.000568685338918217	1.29977203996509	MI-Fibre:MI-Control	NA	NA	NA	NA	NA	NA	NA	NA	NA	NA	NA	NA	NA	NA	NA	NA	NA
0.56_647.7850n	2.84216968921799	0.000731021230857631	1.41524614471857	MI-Fibre:MI-Control	NA	NA	NA	NA	NA	NA	NA	NA	NA	NA	NA	NA	NA	NA	NA	NA	NA
0.56_663.7581n	5.95546133043057	0.0279314785659203	2.00722187693966	MI-Fibre:MI-Control	NA	NA	NA	NA	NA	NA	NA	NA	NA	NA	NA	NA	NA	NA	NA	NA	NA
0.56_679.7325n	13.4174222186271	0.00918102136023115	2.26795528688417	MI-Fibre:MI-Control	NA	NA	NA	NA	NA	NA	NA	NA	NA	NA	NA	NA	NA	NA	NA	NA	NA
0.56_684.3293n	0.440249339251932	0.0349562747999871	1.1719389575428	MI-Fibre:MI-Control	NA	NA	NA	NA	NA	NA	NA	NA	NA	NA	NA	NA	NA	NA	NA	NA	NA
0.56_689.7669n	2.64051838531874	0.0133148047496462	1.37439990785067	MI-Fibre:MI-Control	NA	NA	NA	NA	NA	NA	NA	NA	NA	NA	NA	NA	NA	NA	NA	NA	NA
0.56_692.3173n	0.513510077116669	0.0359979802644918	1.07856534707161	MI-Fibre:MI-Control	NA	NA	NA	NA	NA	NA	NA	NA	NA	NA	NA	NA	NA	NA	NA	NA	NA
0.56_706.7560m/z	6.17309161047963	0.00667326282034077	2.08900989486998	MI-Fibre:MI-Control	NA	NA	NA	NA	NA	NA	NA	NA	NA	NA	NA	NA	NA	NA	NA	NA	NA
0.56_715.7721n	2.44228999484742	0.00147369992471256	1.32349849748553	MI-Fibre:MI-Control	NA	NA	NA	NA	NA	NA	NA	NA	NA	NA	NA	NA	NA	NA	NA	NA	NA
0.56_730.7153m/z	12.1666203841054	0.0084319726582033	2.14868034930897	MI-Fibre:MI-Control	NA	NA	NA	NA	NA	NA	NA	NA	NA	NA	NA	NA	NA	NA	NA	NA	NA
0.56_731.7450n	4.39395455660178	0.00334015885326278	1.63290490197875	MI-Fibre:MI-Control	NA	NA	NA	NA	NA	NA	NA	NA	NA	NA	NA	NA	NA	NA	NA	NA	NA
0.56_733.2700m/z	2.64802422043283	0.0170360032871863	1.28452722144357	MI-Fibre:MI-Control	NA	NA	NA	NA	NA	NA	NA	NA	NA	NA	NA	NA	NA	NA	NA	NA	NA
0.56_739.7348n	5.02800069137276	0.00799013896274737	1.79819282616524	MI-Fibre:MI-Control	NA	NA	NA	NA	NA	NA	NA	NA	NA	NA	NA	NA	NA	NA	NA	NA	NA
0.56_782.7291m/z	4.8597402152453	0.00188370052713427	1.72978006352621	MI-Fibre:MI-Control	HMDB0071309	null	C48H92O6	M+NH4	33.5	0	7.64974696848295	76.2709657611292	TG(10:0/i-20:0/i-15:0)	Lipids and lipid-like molecules	Glycerolipids	Triradylcglycerols	782.729065878148	NA	0.5619	1	NA
0.56_782.7291m/z	4.8597402152453	0.00188370052713427	1.72978006352621	MI-Fibre:MI-Control	HMDB0105652	null	C48H92O6	M+NH4	33.5	0	7.64974696848295	76.2709657611292	TG(17:0/i-13:0/a-15:0)[rac]	Lipids and lipid-like molecules	Glycerolipids	Triradylcglycerols	782.729065878148	NA	0.5619	1	NA
0.56_782.7291m/z	4.8597402152453	0.00188370052713427	1.72978006352621	MI-Fibre:MI-Control	HMDB0099277	null	C48H92O6	M+NH4	33.5	0	7.64974696833428	76.2709657611292	TG(i-14:0/10:0/i-21:0)	Lipids and lipid-like molecules	Glycerolipids	Triradylcglycerols	782.729065878148	NA	0.5619	1	NA
0.56_782.7291m/z	4.8597402152453	0.00188370052713427	1.72978006352621	MI-Fibre:MI-Control	HMDB0098997	null	C48H92O6	M+NH4	33.5	0	7.64974696848295	76.2709657611292	TG(13:0/i-24:0/8:0)	Lipids and lipid-like molecules	Glycerolipids	Triradylcglycerols	782.729065878148	NA	0.5619	1	NA
0.56_782.7291m/z	4.8597402152453	0.00188370052713427	1.72978006352621	MI-Fibre:MI-Control	HMDB0071380	null	C48H92O6	M+NH4	33.5	0	7.64974696833428	76.2709657611292	TG(8:0/12:0/a-25:0)[rac]	Lipids and lipid-like molecules	Glycerolipids	Triradylcglycerols	782.729065878148	NA	0.5619	1	NA
0.56_782.7291m/z	4.8597402152453	0.00188370052713427	1.72978006352621	MI-Fibre:MI-Control	HMDB0071324	null	C48H92O6	M+NH4	33.5	0	7.64974696848295	76.2709657611292	TG(8:0/i-20:0/a-17:0)[rac]	Lipids and lipid-like molecules	Glycerolipids	Triradylcglycerols	782.729065878148	NA	0.5619	1	NA
0.56_782.7291m/z	4.8597402152453	0.00188370052713427	1.72978006352621	MI-Fibre:MI-Control	HMDB0097084	null	C48H92O6	M+NH4	33.5	0	7.64974696818561	76.2709657611292	TG(i-13:0/i-13:0/19:0)	Lipids and lipid-like molecules	Glycerolipids	Triradylcglycerols	782.729065878148	NA	0.5619	1	NA
0.56_782.7291m/z	4.8597402152453	0.00188370052713427	1.72978006352621	MI-Fibre:MI-Control	HMDB0098831	null	C48H92O6	M+NH4	33.5	0	7.64974696848295	76.2709657611292	TG(a-13:0/i-22:0/10:0)[rac]	Lipids and lipid-like molecules	Glycerolipids	Triradylcglycerols	782.729065878148	NA	0.5619	1	NA
0.56_782.7291m/z	4.8597402152453	0.00188370052713427	1.72978006352621	MI-Fibre:MI-Control	HMDB0071301	null	C48H92O6	M+NH4	33.5	0	7.64974696818561	76.2709657611292	TG(8:0/i-16:0/21:0)	Lipids and lipid-like molecules	Glycerolipids	Triradylcglycerols	782.729065878148	NA	0.5619	1	NA
0.56_782.7291m/z	4.8597402152453	0.00188370052713427	1.72978006352621	MI-Fibre:MI-Control	HMDB0105452	null	C48H92O6	M+NH4	33.5	0	7.64974696848295	76.2709657611292	TG(17:0/i-12:0/i-16:0)	Lipids and lipid-like molecules	Glycerolipids	Triradylcglycerols	782.729065878148	NA	0.5619	1	NA
0.56_782.7291m/z	4.8597402152453	0.00188370052713427	1.72978006352621	MI-Fibre:MI-Control	HMDB0063270	null	C48H92O6	M+NH4	33.5	0	7.64974696848295	76.2709657611292	TG(20:0/i-13:0/12:0)	Lipids and lipid-like molecules	Glycerolipids	Triradylcglycerols	782.729065878148	NA	0.5619	1	NA
0.56_782.7291m/z	4.8597402152453	0.00188370052713427	1.72978006352621	MI-Fibre:MI-Control	HMDB0096871	null	C48H92O6	M+NH4	33.5	0	7.64974696833428	76.2709657611292	TG(13:0/i-12:0/i-20:0)	Lipids and lipid-like molecules	Glycerolipids	Triradylcglycerols	782.729065878148	NA	0.5619	1	NA
0.56_782.7291m/z	4.8597402152453	0.00188370052713427	1.72978006352621	MI-Fibre:MI-Control	HMDB0095576	null	C48H92O6	M+NH4	33.5	0	7.64974696833428	76.2709657611292	TG(i-12:0/16:0/17:0)	Lipids and lipid-like molecules	Glycerolipids	Triradylcglycerols	782.729065878148	NA	0.5619	1	NA
0.56_782.7291m/z	4.8597402152453	0.00188370052713427	1.72978006352621	MI-Fibre:MI-Control	HMDB0098999	null	C48H92O6	M+NH4	33.5	0	7.64974696848295	76.2709657611292	TG(i-13:0/i-24:0/8:0)	Lipids and lipid-like molecules	Glycerolipids	Triradylcglycerols	782.729065878148	NA	0.5619	1	NA
0.56_782.7291m/z	4.8597402152453	0.00188370052713427	1.72978006352621	MI-Fibre:MI-Control	HMDB0063200	null	C48H92O6	M+NH4	33.5	0	7.64974696848295	76.2709657611292	TG(20:0/a-13:0/12:0)	Lipids and lipid-like molecules	Glycerolipids	Triradylcglycerols	782.729065878148	NA	0.5619	1	NA
0.56_782.7291m/z	4.8597402152453	0.00188370052713427	1.72978006352621	MI-Fibre:MI-Control	HMDB0103518	null	C48H92O6	M+NH4	33.5	0	7.64974696833428	76.2709657611292	TG(i-16:0/8:0/i-21:0)	Lipids and lipid-like molecules	Glycerolipids	Triradylcglycerols	782.729065878148	NA	0.5619	1	NA
0.56_782.7291m/z	4.8597402152453	0.00188370052713427	1.72978006352621	MI-Fibre:MI-Control	HMDB0105450	null	C48H92O6	M+NH4	33.5	0	7.64974696833428	76.2709657611292	TG(a-17:0/i-12:0/16:0)[rac]	Lipids and lipid-like molecules	Glycerolipids	Triradylcglycerols	782.729065878148	NA	0.5619	1	NA
0.56_782.7291m/z	4.8597402152453	0.00188370052713427	1.72978006352621	MI-Fibre:MI-Control	HMDB0071332	null	C48H92O6	M+NH4	33.5	0	7.64974696833428	76.2709657611292	TG(10:0/i-21:0/14:0)	Lipids and lipid-like molecules	Glycerolipids	Triradylcglycerols	782.729065878148	NA	0.5619	1	NA
0.56_782.7291m/z	4.8597402152453	0.00188370052713427	1.72978006352621	MI-Fibre:MI-Control	HMDB0098249	null	C48H92O6	M+NH4	33.5	0	7.64974696848295	76.2709657611292	TG(13:0/19:0/a-13:0)[rac]	Lipids and lipid-like molecules	Glycerolipids	Triradylcglycerols	782.729065878148	NA	0.5619	1	NA
0.56_782.7291m/z	4.8597402152453	0.00188370052713427	1.72978006352621	MI-Fibre:MI-Control	HMDB0105453	null	C48H92O6	M+NH4	33.5	0	7.64974696833428	76.2709657611292	TG(i-17:0/i-12:0/16:0)	Lipids and lipid-like molecules	Glycerolipids	Triradylcglycerols	782.729065878148	NA	0.5619	1	NA
0.56_782.7291m/z	4.8597402152453	0.00188370052713427	1.72978006352621	MI-Fibre:MI-Control	HMDB0103132	null	C48H92O6	M+NH4	33.5	0	7.64974696833428	76.2709657611292	TG(i-15:0/22:0/8:0)	Lipids and lipid-like molecules	Glycerolipids	Triradylcglycerols	782.729065878148	NA	0.5619	1	NA
0.56_782.7291m/z	4.8597402152453	0.00188370052713427	1.72978006352621	MI-Fibre:MI-Control	HMDB0103650	null	C48H92O6	M+NH4	33.5	0	7.64974696848295	76.2709657611292	TG(i-16:0/i-12:0/a-17:0)[rac]	Lipids and lipid-like molecules	Glycerolipids	Triradylcglycerols	782.729065878148	NA	0.5619	1	NA
0.56_782.7291m/z	4.8597402152453	0.00188370052713427	1.72978006352621	MI-Fibre:MI-Control	HMDB0104195	null	C48H92O6	M+NH4	33.5	0	7.64974696863163	76.2709657611292	TG(16:0/i-16:0/a-13:0)[rac]	Lipids and lipid-like molecules	Glycerolipids	Triradylcglycerols	782.729065878148	NA	0.5619	1	NA
0.56_782.7291m/z	4.8597402152453	0.00188370052713427	1.72978006352621	MI-Fibre:MI-Control	HMDB0098247	null	C48H92O6	M+NH4	33.5	0	7.64974696833428	76.2709657611292	TG(i-13:0/19:0/13:0)	Lipids and lipid-like molecules	Glycerolipids	Triradylcglycerols	782.729065878148	NA	0.5619	1	NA
0.56_782.7291m/z	4.8597402152453	0.00188370052713427	1.72978006352621	MI-Fibre:MI-Control	HMDB0102376	null	C48H92O6	M+NH4	33.5	0	7.64974696848295	76.2709657611292	TG(15:0/18:0/i-12:0)	Lipids and lipid-like molecules	Glycerolipids	Triradylcglycerols	782.729065878148	NA	0.5619	1	NA
0.56_782.7291m/z	4.8597402152453	0.00188370052713427	1.72978006352621	MI-Fibre:MI-Control	HMDB0100016	null	C48H92O6	M+NH4	33.5	0	7.64974696848295	76.2709657611292	TG(i-14:0/i-17:0/14:0)	Lipids and lipid-like molecules	Glycerolipids	Triradylcglycerols	782.729065878148	NA	0.5619	1	NA
0.56_782.7291m/z	4.8597402152453	0.00188370052713427	1.72978006352621	MI-Fibre:MI-Control	HMDB0071374	null	C48H92O6	M+NH4	33.5	0	7.64974696833428	76.2709657611292	TG(8:0/18:0/i-19:0)	Lipids and lipid-like molecules	Glycerolipids	Triradylcglycerols	782.729065878148	NA	0.5619	1	NA
0.56_782.7291m/z	4.8597402152453	0.00188370052713427	1.72978006352621	MI-Fibre:MI-Control	HMDB0106293	null	C48H92O6	M+NH4	33.5	0	7.64974696848295	76.2709657611292	TG(i-17:0/i-16:0/12:0)	Lipids and lipid-like molecules	Glycerolipids	Triradylcglycerols	782.729065878148	NA	0.5619	1	NA
0.56_782.7291m/z	4.8597402152453	0.00188370052713427	1.72978006352621	MI-Fibre:MI-Control	HMDB0101041	null	C48H92O6	M+NH4	33.5	0	7.64974696818561	76.2709657611292	TG(15:0/10:0/20:0)	Lipids and lipid-like molecules	Glycerolipids	Triradylcglycerols	782.729065878148	NA	0.5619	1	NA
0.56_782.7291m/z	4.8597402152453	0.00188370052713427	1.72978006352621	MI-Fibre:MI-Control	HMDB0103519	null	C48H92O6	M+NH4	33.5	0	7.64974696833428	76.2709657611292	TG(i-16:0/8:0/a-21:0)[rac]	Lipids and lipid-like molecules	Glycerolipids	Triradylcglycerols	782.729065878148	NA	0.5619	1	NA
0.56_782.7291m/z	4.8597402152453	0.00188370052713427	1.72978006352621	MI-Fibre:MI-Control	HMDB0103131	null	C48H92O6	M+NH4	33.5	0	7.64974696848295	76.2709657611292	TG(i-15:0/i-22:0/8:0)	Lipids and lipid-like molecules	Glycerolipids	Triradylcglycerols	782.729065878148	NA	0.5619	1	NA
0.56_782.7291m/z	4.8597402152453	0.00188370052713427	1.72978006352621	MI-Fibre:MI-Control	HMDB0098834	null	C48H92O6	M+NH4	33.5	0	7.64974696833428	76.2709657611292	TG(13:0/22:0/10:0)	Lipids and lipid-like molecules	Glycerolipids	Triradylcglycerols	782.729065878148	NA	0.5619	1	NA
0.56_782.7291m/z	4.8597402152453	0.00188370052713427	1.72978006352621	MI-Fibre:MI-Control	HMDB0098998	null	C48H92O6	M+NH4	33.5	0	7.64974696848295	76.2709657611292	TG(a-13:0/i-24:0/8:0)[rac]	Lipids and lipid-like molecules	Glycerolipids	Triradylcglycerols	782.729065878148	NA	0.5619	1	NA
0.56_782.7291m/z	4.8597402152453	0.00188370052713427	1.72978006352621	MI-Fibre:MI-Control	HMDB0072428	null	C48H92O6	M+NH4	33.5	0	7.64974696818561	76.2709657611292	TG(8:0/i-15:0/22:0)	Lipids and lipid-like molecules	Glycerolipids	Triradylcglycerols	782.729065878148	NA	0.5619	1	NA
0.56_782.7291m/z	4.8597402152453	0.00188370052713427	1.72978006352621	MI-Fibre:MI-Control	HMDB0105456	null	C48H92O6	M+NH4	33.5	0	7.64974696833428	76.2709657611292	TG(17:0/12:0/16:0)	Lipids and lipid-like molecules	Glycerolipids	Triradylcglycerols	782.729065878148	NA	0.5619	1	NA
0.56_782.7291m/z	4.8597402152453	0.00188370052713427	1.72978006352621	MI-Fibre:MI-Control	HMDB0071386	null	C48H92O6	M+NH4	33.5	0	7.64974696818561	76.2709657611292	TG(8:0/a-15:0/22:0)[rac]	Lipids and lipid-like molecules	Glycerolipids	Triradylcglycerols	782.729065878148	NA	0.5619	1	NA
0.56_782.7291m/z	4.8597402152453	0.00188370052713427	1.72978006352621	MI-Fibre:MI-Control	HMDB0100014	null	C48H92O6	M+NH4	33.5	0	7.64974696848295	76.2709657611292	TG(14:0/a-17:0/i-14:0)[rac]	Lipids and lipid-like molecules	Glycerolipids	Triradylcglycerols	782.729065878148	NA	0.5619	1	NA
0.56_782.7291m/z	4.8597402152453	0.00188370052713427	1.72978006352621	MI-Fibre:MI-Control	HMDB0101042	null	C48H92O6	M+NH4	33.5	0	7.64974696833428	76.2709657611292	TG(15:0/10:0/i-20:0)	Lipids and lipid-like molecules	Glycerolipids	Triradylcglycerols	782.729065878148	NA	0.5619	1	NA
0.56_782.7291m/z	4.8597402152453	0.00188370052713427	1.72978006352621	MI-Fibre:MI-Control	HMDB0065116	null	C48H92O6	M+NH4	33.5	0	7.64974696833428	76.2709657611292	TG(a-21:0/10:0/14:0)[rac]	Lipids and lipid-like molecules	Glycerolipids	Triradylcglycerols	782.729065878148	NA	0.5619	1	NA
0.56_782.7291m/z	4.8597402152453	0.00188370052713427	1.72978006352621	MI-Fibre:MI-Control	HMDB0072327	null	C48H92O6	M+NH4	33.5	0	7.64974696848295	76.2709657611292	TG(8:0/20:0/i-17:0)	Lipids and lipid-like molecules	Glycerolipids	Triradylcglycerols	782.729065878148	NA	0.5619	1	NA
0.56_782.7291m/z	4.8597402152453	0.00188370052713427	1.72978006352621	MI-Fibre:MI-Control	HMDB0096865	null	C48H92O6	M+NH4	33.5	0	7.64974696818561	76.2709657611292	TG(13:0/i-12:0/20:0)	Lipids and lipid-like molecules	Glycerolipids	Triradylcglycerols	782.729065878148	NA	0.5619	1	NA
0.56_782.7291m/z	4.8597402152453	0.00188370052713427	1.72978006352621	MI-Fibre:MI-Control	HMDB0068793	null	C48H92O6	M+NH4	33.5	0	7.64974696848295	76.2709657611292	TG(i-22:0/8:0/a-15:0)[rac]	Lipids and lipid-like molecules	Glycerolipids	Triradylcglycerols	782.729065878148	NA	0.5619	1	NA
0.56_782.7291m/z	4.8597402152453	0.00188370052713427	1.72978006352621	MI-Fibre:MI-Control	HMDB0068771	null	C48H92O6	M+NH4	33.5	0	7.64974696848295	76.2709657611292	TG(22:0/8:0/i-15:0)	Lipids and lipid-like molecules	Glycerolipids	Triradylcglycerols	782.729065878148	NA	0.5619	1	NA
0.56_782.7291m/z	4.8597402152453	0.00188370052713427	1.72978006352621	MI-Fibre:MI-Control	HMDB0108099	null	C48H92O6	M+NH4	33.5	0	7.64974696848295	76.2709657611292	TG(18:0/13:0/i-14:0)	Lipids and lipid-like molecules	Glycerolipids	Triradylcglycerols	782.729065878148	NA	0.5619	1	NA
0.56_782.7291m/z	4.8597402152453	0.00188370052713427	1.72978006352621	MI-Fibre:MI-Control	HMDB0063140	null	C48H92O6	M+NH4	33.5	0	7.64974696848295	76.2709657611292	TG(20:0/8:0/i-17:0)	Lipids and lipid-like molecules	Glycerolipids	Triradylcglycerols	782.729065878148	NA	0.5619	1	NA
0.56_782.7291m/z	4.8597402152453	0.00188370052713427	1.72978006352621	MI-Fibre:MI-Control	HMDB0105643	null	C48H92O6	M+NH4	33.5	0	7.64974696848295	76.2709657611292	TG(a-17:0/a-13:0/i-15:0)[rac]	Lipids and lipid-like molecules	Glycerolipids	Triradylcglycerols	782.729065878148	NA	0.5619	1	NA
0.56_782.7291m/z	4.8597402152453	0.00188370052713427	1.72978006352621	MI-Fibre:MI-Control	HMDB0097087	null	C48H92O6	M+NH4	33.5	0	7.64974696818561	76.2709657611292	TG(13:0/13:0/19:0)	Lipids and lipid-like molecules	Glycerolipids	Triradylcglycerols	782.729065878148	NA	0.5619	1	NA
0.56_782.7291m/z	4.8597402152453	0.00188370052713427	1.72978006352621	MI-Fibre:MI-Control	HMDB0105649	null	C48H92O6	M+NH4	33.5	0	7.64974696833428	76.2709657611292	TG(a-17:0/i-13:0/15:0)[rac]	Lipids and lipid-like molecules	Glycerolipids	Triradylcglycerols	782.729065878148	NA	0.5619	1	NA
0.56_782.7291m/z	4.8597402152453	0.00188370052713427	1.72978006352621	MI-Fibre:MI-Control	HMDB0072321	null	C48H92O6	M+NH4	33.5	0	7.64974696818561	76.2709657611292	TG(10:0/14:0/21:0)	Lipids and lipid-like molecules	Glycerolipids	Triradylcglycerols	782.729065878148	NA	0.5619	1	NA
0.56_782.7291m/z	4.8597402152453	0.00188370052713427	1.72978006352621	MI-Fibre:MI-Control	HMDB0096869	null	C48H92O6	M+NH4	33.5	0	7.64974696818561	76.2709657611292	TG(a-13:0/i-12:0/20:0)[rac]	Lipids and lipid-like molecules	Glycerolipids	Triradylcglycerols	782.729065878148	NA	0.5619	1	NA
0.56_782.7291m/z	4.8597402152453	0.00188370052713427	1.72978006352621	MI-Fibre:MI-Control	HMDB0095574	null	C48H92O6	M+NH4	33.5	0	7.64974696848295	76.2709657611292	TG(i-12:0/16:0/a-17:0)[rac]	Lipids and lipid-like molecules	Glycerolipids	Triradylcglycerols	782.729065878148	NA	0.5619	1	NA
0.56_782.7291m/z	4.8597402152453	0.00188370052713427	1.72978006352621	MI-Fibre:MI-Control	HMDB0105650	null	C48H92O6	M+NH4	33.5	0	7.64974696848295	76.2709657611292	TG(i-17:0/13:0/i-15:0)	Lipids and lipid-like molecules	Glycerolipids	Triradylcglycerols	782.729065878148	NA	0.5619	1	NA
0.56_782.7291m/z	4.8597402152453	0.00188370052713427	1.72978006352621	MI-Fibre:MI-Control	HMDB0095575	null	C48H92O6	M+NH4	33.5	0	7.64974696848295	76.2709657611292	TG(i-12:0/i-16:0/i-17:0)	Lipids and lipid-like molecules	Glycerolipids	Triradylcglycerols	782.729065878148	NA	0.5619	1	NA
0.56_782.7291m/z	4.8597402152453	0.00188370052713427	1.72978006352621	MI-Fibre:MI-Control	HMDB0063387	null	C48H92O6	M+NH4	33.5	0	7.64974696863163	76.2709657611292	TG(20:0/i-12:0/i-13:0)	Lipids and lipid-like molecules	Glycerolipids	Triradylcglycerols	782.729065878148	NA	0.5619	1	NA
0.56_782.7291m/z	4.8597402152453	0.00188370052713427	1.72978006352621	MI-Fibre:MI-Control	HMDB0101965	null	C48H92O6	M+NH4	33.5	0	7.64974696833428	76.2709657611292	TG(a-15:0/16:0/14:0)[rac]	Lipids and lipid-like molecules	Glycerolipids	Triradylcglycerols	782.729065878148	NA	0.5619	1	NA
0.56_782.7291m/z	4.8597402152453	0.00188370052713427	1.72978006352621	MI-Fibre:MI-Control	HMDB0099900	null	C48H92O6	M+NH4	33.5	0	7.64974696848295	76.2709657611292	TG(14:0/16:0/a-15:0)[rac]	Lipids and lipid-like molecules	Glycerolipids	Triradylcglycerols	782.729065878148	NA	0.5619	1	NA
0.56_782.7291m/z	4.8597402152453	0.00188370052713427	1.72978006352621	MI-Fibre:MI-Control	HMDB0099280	null	C48H92O6	M+NH4	33.5	0	7.64974696818561	76.2709657611292	TG(14:0/10:0/21:0)	Lipids and lipid-like molecules	Glycerolipids	Triradylcglycerols	782.729065878148	NA	0.5619	1	NA
0.56_782.7291m/z	4.8597402152453	0.00188370052713427	1.72978006352621	MI-Fibre:MI-Control	HMDB0097074	null	C48H92O6	M+NH4	33.5	0	7.64974696818561	76.2709657611292	TG(a-13:0/a-13:0/19:0)[rac]	Lipids and lipid-like molecules	Glycerolipids	Triradylcglycerols	782.729065878148	NA	0.5619	1	NA
0.56_782.7291m/z	4.8597402152453	0.00188370052713427	1.72978006352621	MI-Fibre:MI-Control	HMDB0042989	null	C48H92O6	M+NH4	33.5	0	7.64974696833428	76.2709657611292	TG(15:0/15:0/15:0)	Lipids and lipid-like molecules	Glycerolipids	Triradylcglycerols	782.729065878148	NA	0.5619	1	NA
0.56_782.7291m/z	4.8597402152453	0.00188370052713427	1.72978006352621	MI-Fibre:MI-Control	HMDB0064692	null	C48H92O6	M+NH4	33.5	0	7.64974696848295	76.2709657611292	TG(21:0/i-14:0/10:0)	Lipids and lipid-like molecules	Glycerolipids	Triradylcglycerols	782.729065878148	NA	0.5619	1	NA
0.56_782.7291m/z	4.8597402152453	0.00188370052713427	1.72978006352621	MI-Fibre:MI-Control	HMDB0072318	null	C48H92O6	M+NH4	33.5	0	7.64974696833428	76.2709657611292	TG(10:0/a-13:0/i-22:0)[rac]	Lipids and lipid-like molecules	Glycerolipids	Triradylcglycerols	782.729065878148	NA	0.5619	1	NA
0.56_782.7291m/z	4.8597402152453	0.00188370052713427	1.72978006352621	MI-Fibre:MI-Control	HMDB0108098	null	C48H92O6	M+NH4	33.5	0	7.64974696833428	76.2709657611292	TG(18:0/13:0/14:0)	Lipids and lipid-like molecules	Glycerolipids	Triradylcglycerols	782.729065878148	NA	0.5619	1	NA
0.56_782.7291m/z	4.8597402152453	0.00188370052713427	1.72978006352621	MI-Fibre:MI-Control	HMDB0071375	null	C48H92O6	M+NH4	33.5	0	7.64974696833428	76.2709657611292	TG(8:0/i-20:0/17:0)	Lipids and lipid-like molecules	Glycerolipids	Triradylcglycerols	782.729065878148	NA	0.5619	1	NA
0.56_782.7291m/z	4.8597402152453	0.00188370052713427	1.72978006352621	MI-Fibre:MI-Control	HMDB0106291	null	C48H92O6	M+NH4	33.5	0	7.64974696848295	76.2709657611292	TG(i-17:0/16:0/i-12:0)	Lipids and lipid-like molecules	Glycerolipids	Triradylcglycerols	782.729065878148	NA	0.5619	1	NA
0.56_782.7291m/z	4.8597402152453	0.00188370052713427	1.72978006352621	MI-Fibre:MI-Control	HMDB0095945	null	C48H92O6	M+NH4	33.5	0	7.64974696848295	76.2709657611292	TG(12:0/i-19:0/14:0)	Lipids and lipid-like molecules	Glycerolipids	Triradylcglycerols	782.729065878148	NA	0.5619	1	NA
0.56_782.7291m/z	4.8597402152453	0.00188370052713427	1.72978006352621	MI-Fibre:MI-Control	HMDB0101966	null	C48H92O6	M+NH4	33.5	0	7.64974696848295	76.2709657611292	TG(a-15:0/16:0/i-14:0)[rac]	Lipids and lipid-like molecules	Glycerolipids	Triradylcglycerols	782.729065878148	NA	0.5619	1	NA
0.56_782.7291m/z	4.8597402152453	0.00188370052713427	1.72978006352621	MI-Fibre:MI-Control	HMDB0109808	null	C48H92O6	M+NH4	33.5	0	7.64974696863163	76.2709657611292	TG(19:0/i-13:0/a-13:0)[rac]	Lipids and lipid-like molecules	Glycerolipids	Triradylcglycerols	782.729065878148	NA	0.5619	1	NA
0.56_782.7291m/z	4.8597402152453	0.00188370052713427	1.72978006352621	MI-Fibre:MI-Control	HMDB0095569	null	C48H92O6	M+NH4	33.5	0	7.64974696848295	76.2709657611292	TG(i-12:0/16:0/i-17:0)	Lipids and lipid-like molecules	Glycerolipids	Triradylcglycerols	782.729065878148	NA	0.5619	1	NA
0.56_782.7291m/z	4.8597402152453	0.00188370052713427	1.72978006352621	MI-Fibre:MI-Control	HMDB0101393	null	C48H92O6	M+NH4	33.5	0	7.64974696833428	76.2709657611292	TG(i-15:0/13:0/17:0)	Lipids and lipid-like molecules	Glycerolipids	Triradylcglycerols	782.729065878148	NA	0.5619	1	NA
0.56_782.7291m/z	4.8597402152453	0.00188370052713427	1.72978006352621	MI-Fibre:MI-Control	HMDB0097076	null	C48H92O6	M+NH4	33.5	0	7.64974696833428	76.2709657611292	TG(a-13:0/a-13:0/i-19:0)[rac]	Lipids and lipid-like molecules	Glycerolipids	Triradylcglycerols	782.729065878148	NA	0.5619	1	NA
0.56_782.7291m/z	4.8597402152453	0.00188370052713427	1.72978006352621	MI-Fibre:MI-Control	HMDB0101593	null	C48H92O6	M+NH4	33.5	0	7.64974696833428	76.2709657611292	TG(i-15:0/i-14:0/16:0)	Lipids and lipid-like molecules	Glycerolipids	Triradylcglycerols	782.729065878148	NA	0.5619	1	NA
0.56_782.7291m/z	4.8597402152453	0.00188370052713427	1.72978006352621	MI-Fibre:MI-Control	HMDB0064611	null	C48H92O6	M+NH4	33.5	0	7.64974696848295	76.2709657611292	TG(a-21:0/i-16:0/8:0)[rac]	Lipids and lipid-like molecules	Glycerolipids	Triradylcglycerols	782.729065878148	NA	0.5619	1	NA
0.56_782.7291m/z	4.8597402152453	0.00188370052713427	1.72978006352621	MI-Fibre:MI-Control	HMDB0098411	null	C48H92O6	M+NH4	33.5	0	7.64974696848295	76.2709657611292	TG(13:0/20:0/i-12:0)	Lipids and lipid-like molecules	Glycerolipids	Triradylcglycerols	782.729065878148	NA	0.5619	1	NA
0.56_782.7291m/z	4.8597402152453	0.00188370052713427	1.72978006352621	MI-Fibre:MI-Control	HMDB0101166	null	C48H92O6	M+NH4	33.5	0	7.64974696818561	76.2709657611292	TG(15:0/i-12:0/18:0)	Lipids and lipid-like molecules	Glycerolipids	Triradylcglycerols	782.729065878148	NA	0.5619	1	NA
0.56_782.7291m/z	4.8597402152453	0.00188370052713427	1.72978006352621	MI-Fibre:MI-Control	HMDB0071312	null	C48H92O6	M+NH4	33.5	0	7.64974696818561	76.2709657611292	TG(10:0/a-17:0/18:0)[rac]	Lipids and lipid-like molecules	Glycerolipids	Triradylcglycerols	782.729065878148	NA	0.5619	1	NA
0.56_782.7291m/z	4.8597402152453	0.00188370052713427	1.72978006352621	MI-Fibre:MI-Control	HMDB0072404	null	C48H92O6	M+NH4	33.5	0	7.64974696818561	76.2709657611292	TG(10:0/a-15:0/20:0)[rac]	Lipids and lipid-like molecules	Glycerolipids	Triradylcglycerols	782.729065878148	NA	0.5619	1	NA
0.56_782.7291m/z	4.8597402152453	0.00188370052713427	1.72978006352621	MI-Fibre:MI-Control	HMDB0095571	null	C48H92O6	M+NH4	33.5	0	7.64974696848295	76.2709657611292	TG(12:0/i-16:0/a-17:0)[rac]	Lipids and lipid-like molecules	Glycerolipids	Triradylcglycerols	782.729065878148	NA	0.5619	1	NA
0.56_782.7291m/z	4.8597402152453	0.00188370052713427	1.72978006352621	MI-Fibre:MI-Control	HMDB0065159	null	C48H92O6	M+NH4	33.5	0	7.64974696848295	76.2709657611292	TG(a-21:0/i-12:0/12:0)[rac]	Lipids and lipid-like molecules	Glycerolipids	Triradylcglycerols	782.729065878148	NA	0.5619	1	NA
0.56_782.7291m/z	4.8597402152453	0.00188370052713427	1.72978006352621	MI-Fibre:MI-Control	HMDB0105451	null	C48H92O6	M+NH4	33.5	0	7.64974696848295	76.2709657611292	TG(i-17:0/12:0/i-16:0)	Lipids and lipid-like molecules	Glycerolipids	Triradylcglycerols	782.729065878148	NA	0.5619	1	NA
0.56_782.7291m/z	4.8597402152453	0.00188370052713427	1.72978006352621	MI-Fibre:MI-Control	HMDB0095570	null	C48H92O6	M+NH4	33.5	0	7.64974696848295	76.2709657611292	TG(i-12:0/i-16:0/a-17:0)[rac]	Lipids and lipid-like molecules	Glycerolipids	Triradylcglycerols	782.729065878148	NA	0.5619	1	NA
0.56_782.7291m/z	4.8597402152453	0.00188370052713427	1.72978006352621	MI-Fibre:MI-Control	HMDB0105651	null	C48H92O6	M+NH4	33.5	0	7.64974696848295	76.2709657611292	TG(i-17:0/i-13:0/a-15:0)[rac]	Lipids and lipid-like molecules	Glycerolipids	Triradylcglycerols	782.729065878148	NA	0.5619	1	NA
0.56_782.7291m/z	4.8597402152453	0.00188370052713427	1.72978006352621	MI-Fibre:MI-Control	HMDB0103649	null	C48H92O6	M+NH4	33.5	0	7.64974696848295	76.2709657611292	TG(i-16:0/12:0/i-17:0)	Lipids and lipid-like molecules	Glycerolipids	Triradylcglycerols	782.729065878148	NA	0.5619	1	NA
0.56_782.7291m/z	4.8597402152453	0.00188370052713427	1.72978006352621	MI-Fibre:MI-Control	HMDB0109570	null	C48H92O6	M+NH4	33.5	0	7.64974696818561	76.2709657611292	TG(i-19:0/8:0/18:0)	Lipids and lipid-like molecules	Glycerolipids	Triradylcglycerols	782.729065878148	NA	0.5619	1	NA
0.56_782.7291m/z	4.8597402152453	0.00188370052713427	1.72978006352621	MI-Fibre:MI-Control	HMDB0099278	null	C48H92O6	M+NH4	33.5	0	7.64974696833428	76.2709657611292	TG(i-14:0/10:0/a-21:0)[rac]	Lipids and lipid-like molecules	Glycerolipids	Triradylcglycerols	782.729065878148	NA	0.5619	1	NA
0.56_782.7291m/z	4.8597402152453	0.00188370052713427	1.72978006352621	MI-Fibre:MI-Control	HMDB0097080	null	C48H92O6	M+NH4	33.5	0	7.64974696833428	76.2709657611292	TG(a-13:0/i-13:0/i-19:0)[rac]	Lipids and lipid-like molecules	Glycerolipids	Triradylcglycerols	782.729065878148	NA	0.5619	1	NA
0.56_782.7291m/z	4.8597402152453	0.00188370052713427	1.72978006352621	MI-Fibre:MI-Control	HMDB0102706	null	C48H92O6	M+NH4	33.5	0	7.64974696848295	76.2709657611292	TG(i-15:0/i-20:0/10:0)	Lipids and lipid-like molecules	Glycerolipids	Triradylcglycerols	782.729065878148	NA	0.5619	1	NA
0.56_782.7291m/z	4.8597402152453	0.00188370052713427	1.72978006352621	MI-Fibre:MI-Control	HMDB0103520	null	C48H92O6	M+NH4	33.5	0	7.64974696818561	76.2709657611292	TG(i-16:0/8:0/21:0)	Lipids and lipid-like molecules	Glycerolipids	Triradylcglycerols	782.729065878148	NA	0.5619	1	NA
0.56_782.7291m/z	4.8597402152453	0.00188370052713427	1.72978006352621	MI-Fibre:MI-Control	HMDB0072337	null	C48H92O6	M+NH4	33.5	0	7.64974696833428	76.2709657611292	TG(10:0/a-21:0/14:0)[rac]	Lipids and lipid-like molecules	Glycerolipids	Triradylcglycerols	782.729065878148	NA	0.5619	1	NA
0.56_782.7291m/z	4.8597402152453	0.00188370052713427	1.72978006352621	MI-Fibre:MI-Control	HMDB0109816	null	C48H92O6	M+NH4	33.5	0	7.64974696848295	76.2709657611292	TG(19:0/13:0/a-13:0)[rac]	Lipids and lipid-like molecules	Glycerolipids	Triradylcglycerols	782.729065878148	NA	0.5619	1	NA
0.56_782.7291m/z	4.8597402152453	0.00188370052713427	1.72978006352621	MI-Fibre:MI-Control	HMDB0071263	null	C48H92O6	M+NH4	33.5	0	7.64974696833428	76.2709657611292	TG(10:0/21:0/14:0)	Lipids and lipid-like molecules	Glycerolipids	Triradylcglycerols	782.729065878148	NA	0.5619	1	NA
0.56_782.7291m/z	4.8597402152453	0.00188370052713427	1.72978006352621	MI-Fibre:MI-Control	HMDB0097086	null	C48H92O6	M+NH4	33.5	0	7.64974696818561	76.2709657611292	TG(i-13:0/13:0/19:0)	Lipids and lipid-like molecules	Glycerolipids	Triradylcglycerols	782.729065878148	NA	0.5619	1	NA
0.56_782.7291m/z	4.8597402152453	0.00188370052713427	1.72978006352621	MI-Fibre:MI-Control	HMDB0105646	null	C48H92O6	M+NH4	33.5	0	7.64974696833428	76.2709657611292	TG(a-17:0/13:0/15:0)[rac]	Lipids and lipid-like molecules	Glycerolipids	Triradylcglycerols	782.729065878148	NA	0.5619	1	NA
0.56_782.7291m/z	4.8597402152453	0.00188370052713427	1.72978006352621	MI-Fibre:MI-Control	HMDB0105645	null	C48H92O6	M+NH4	33.5	0	7.64974696848295	76.2709657611292	TG(a-17:0/a-13:0/a-15:0)[rac]	Lipids and lipid-like molecules	Glycerolipids	Triradylcglycerols	782.729065878148	NA	0.5619	1	NA
0.56_782.7291m/z	4.8597402152453	0.00188370052713427	1.72978006352621	MI-Fibre:MI-Control	HMDB0101762	null	C48H92O6	M+NH4	33.5	0	7.64974696848295	76.2709657611292	TG(i-15:0/i-15:0/i-15:0)	Lipids and lipid-like molecules	Glycerolipids	Triradylcglycerols	782.729065878148	NA	0.5619	1	NA
0.56_782.7291m/z	4.8597402152453	0.00188370052713427	1.72978006352621	MI-Fibre:MI-Control	HMDB0109806	null	C48H92O6	M+NH4	33.5	0	7.64974696848295	76.2709657611292	TG(i-19:0/13:0/i-13:0)	Lipids and lipid-like molecules	Glycerolipids	Triradylcglycerols	782.729065878148	NA	0.5619	1	NA
0.56_782.7291m/z	4.8597402152453	0.00188370052713427	1.72978006352621	MI-Fibre:MI-Control	HMDB0099895	null	C48H92O6	M+NH4	33.5	0	7.64974696833428	76.2709657611292	TG(i-14:0/i-16:0/15:0)	Lipids and lipid-like molecules	Glycerolipids	Triradylcglycerols	782.729065878148	NA	0.5619	1	NA
0.56_782.7291m/z	4.8597402152453	0.00188370052713427	1.72978006352621	MI-Fibre:MI-Control	HMDB0102703	null	C48H92O6	M+NH4	33.5	0	7.64974696848295	76.2709657611292	TG(15:0/i-20:0/10:0)	Lipids and lipid-like molecules	Glycerolipids	Triradylcglycerols	782.729065878148	NA	0.5619	1	NA
0.56_782.7291m/z	4.8597402152453	0.00188370052713427	1.72978006352621	MI-Fibre:MI-Control	HMDB0098833	null	C48H92O6	M+NH4	33.5	0	7.64974696833428	76.2709657611292	TG(i-13:0/22:0/10:0)	Lipids and lipid-like molecules	Glycerolipids	Triradylcglycerols	782.729065878148	NA	0.5619	1	NA
0.56_782.7291m/z	4.8597402152453	0.00188370052713427	1.72978006352621	MI-Fibre:MI-Control	HMDB0109685	null	C48H92O6	M+NH4	33.5	0	7.64974696863163	76.2709657611292	TG(19:0/i-12:0/i-14:0)	Lipids and lipid-like molecules	Glycerolipids	Triradylcglycerols	782.729065878148	NA	0.5619	1	NA
0.56_782.7291m/z	4.8597402152453	0.00188370052713427	1.72978006352621	MI-Fibre:MI-Control	HMDB0103133	null	C48H92O6	M+NH4	33.5	0	7.64974696833428	76.2709657611292	TG(15:0/22:0/8:0)	Lipids and lipid-like molecules	Glycerolipids	Triradylcglycerols	782.729065878148	NA	0.5619	1	NA
0.56_782.7291m/z	4.8597402152453	0.00188370052713427	1.72978006352621	MI-Fibre:MI-Control	HMDB0101167	null	C48H92O6	M+NH4	33.5	0	7.64974696818561	76.2709657611292	TG(a-15:0/12:0/18:0)[rac]	Lipids and lipid-like molecules	Glycerolipids	Triradylcglycerols	782.729065878148	NA	0.5619	1	NA
0.56_782.7291m/z	4.8597402152453	0.00188370052713427	1.72978006352621	MI-Fibre:MI-Control	HMDB0071280	null	C48H92O6	M+NH4	33.5	0	7.64974696833428	76.2709657611292	TG(10:0/16:0/i-19:0)	Lipids and lipid-like molecules	Glycerolipids	Triradylcglycerols	782.729065878148	NA	0.5619	1	NA
0.56_782.7291m/z	4.8597402152453	0.00188370052713427	1.72978006352621	MI-Fibre:MI-Control	HMDB0072292	null	C48H92O6	M+NH4	33.5	0	7.64974696818561	76.2709657611292	TG(10:0/i-14:0/21:0)	Lipids and lipid-like molecules	Glycerolipids	Triradylcglycerols	782.729065878148	NA	0.5619	1	NA
0.56_782.7291m/z	4.8597402152453	0.00188370052713427	1.72978006352621	MI-Fibre:MI-Control	HMDB0099893	null	C48H92O6	M+NH4	33.5	0	7.64974696848295	76.2709657611292	TG(14:0/i-16:0/a-15:0)[rac]	Lipids and lipid-like molecules	Glycerolipids	Triradylcglycerols	782.729065878148	NA	0.5619	1	NA
0.56_782.7291m/z	4.8597402152453	0.00188370052713427	1.72978006352621	MI-Fibre:MI-Control	HMDB0095848	null	C48H92O6	M+NH4	33.5	0	7.64974696848295	76.2709657611292	TG(12:0/18:0/i-15:0)	Lipids and lipid-like molecules	Glycerolipids	Triradylcglycerols	782.729065878148	NA	0.5619	1	NA
0.56_782.7291m/z	4.8597402152453	0.00188370052713427	1.72978006352621	MI-Fibre:MI-Control	HMDB0095844	null	C48H92O6	M+NH4	33.5	0	7.64974696848295	76.2709657611292	TG(i-12:0/18:0/a-15:0)[rac]	Lipids and lipid-like molecules	Glycerolipids	Triradylcglycerols	782.729065878148	NA	0.5619	1	NA
0.56_782.7291m/z	4.8597402152453	0.00188370052713427	1.72978006352621	MI-Fibre:MI-Control	HMDB0065180	null	C48H92O6	M+NH4	33.5	0	7.64974696848295	76.2709657611292	TG(21:0/i-12:0/12:0)	Lipids and lipid-like molecules	Glycerolipids	Triradylcglycerols	782.729065878148	NA	0.5619	1	NA
0.56_782.7291m/z	4.8597402152453	0.00188370052713427	1.72978006352621	MI-Fibre:MI-Control	HMDB0097677	null	C48H92O6	M+NH4	33.5	0	7.64974696848295	76.2709657611292	TG(13:0/i-16:0/i-16:0)	Lipids and lipid-like molecules	Glycerolipids	Triradylcglycerols	782.729065878148	NA	0.5619	1	NA
0.56_782.7291m/z	4.8597402152453	0.00188370052713427	1.72978006352621	MI-Fibre:MI-Control	HMDB0109964	null	C48H92O6	M+NH4	33.5	0	7.64974696848295	76.2709657611292	TG(i-19:0/14:0/i-12:0)	Lipids and lipid-like molecules	Glycerolipids	Triradylcglycerols	782.729065878148	NA	0.5619	1	NA
0.56_782.7291m/z	4.8597402152453	0.00188370052713427	1.72978006352621	MI-Fibre:MI-Control	HMDB0100015	null	C48H92O6	M+NH4	33.5	0	7.64974696863163	76.2709657611292	TG(14:0/i-17:0/i-14:0)	Lipids and lipid-like molecules	Glycerolipids	Triradylcglycerols	782.729065878148	NA	0.5619	1	NA
0.56_782.7291m/z	4.8597402152453	0.00188370052713427	1.72978006352621	MI-Fibre:MI-Control	HMDB0100161	null	C48H92O6	M+NH4	33.5	0	7.64974696848295	76.2709657611292	TG(14:0/i-18:0/13:0)	Lipids and lipid-like molecules	Glycerolipids	Triradylcglycerols	782.729065878148	NA	0.5619	1	NA
0.56_782.7291m/z	4.8597402152453	0.00188370052713427	1.72978006352621	MI-Fibre:MI-Control	HMDB0102707	null	C48H92O6	M+NH4	33.5	0	7.64974696833428	76.2709657611292	TG(i-15:0/20:0/10:0)	Lipids and lipid-like molecules	Glycerolipids	Triradylcglycerols	782.729065878148	NA	0.5619	1	NA
0.56_782.7291m/z	4.8597402152453	0.00188370052713427	1.72978006352621	MI-Fibre:MI-Control	HMDB0064497	null	C48H92O6	M+NH4	33.5	0	7.64974696848295	76.2709657611292	TG(i-20:0/i-13:0/12:0)	Lipids and lipid-like molecules	Glycerolipids	Triradylcglycerols	782.729065878148	NA	0.5619	1	NA
0.56_782.7291m/z	4.8597402152453	0.00188370052713427	1.72978006352621	MI-Fibre:MI-Control	HMDB0063088	null	C48H92O6	M+NH4	33.5	0	7.64974696848295	76.2709657611292	TG(20:0/a-15:0/10:0)	Lipids and lipid-like molecules	Glycerolipids	Triradylcglycerols	782.729065878148	NA	0.5619	1	NA
0.56_782.7291m/z	4.8597402152453	0.00188370052713427	1.72978006352621	MI-Fibre:MI-Control	HMDB0099894	null	C48H92O6	M+NH4	33.5	0	7.64974696848295	76.2709657611292	TG(14:0/i-16:0/i-15:0)	Lipids and lipid-like molecules	Glycerolipids	Triradylcglycerols	782.729065878148	NA	0.5619	1	NA
0.56_782.7291m/z	4.8597402152453	0.00188370052713427	1.72978006352621	MI-Fibre:MI-Control	HMDB0096872	null	C48H92O6	M+NH4	33.5	0	7.64974696818561	76.2709657611292	TG(i-13:0/i-12:0/20:0)	Lipids and lipid-like molecules	Glycerolipids	Triradylcglycerols	782.729065878148	NA	0.5619	1	NA
0.56_782.7291m/z	4.8597402152453	0.00188370052713427	1.72978006352621	MI-Fibre:MI-Control	HMDB0095572	null	C48H92O6	M+NH4	33.5	0	7.64974696848295	76.2709657611292	TG(12:0/i-16:0/i-17:0)	Lipids and lipid-like molecules	Glycerolipids	Triradylcglycerols	782.729065878148	NA	0.5619	1	NA
0.56_782.7291m/z	4.8597402152453	0.00188370052713427	1.72978006352621	MI-Fibre:MI-Control	HMDB0096868	null	C48H92O6	M+NH4	33.5	0	7.64974696833428	76.2709657611292	TG(a-13:0/i-12:0/i-20:0)[rac]	Lipids and lipid-like molecules	Glycerolipids	Triradylcglycerols	782.729065878148	NA	0.5619	1	NA
0.56_782.7291m/z	4.8597402152453	0.00188370052713427	1.72978006352621	MI-Fibre:MI-Control	HMDB0095573	null	C48H92O6	M+NH4	33.5	0	7.64974696833428	76.2709657611292	TG(i-12:0/i-16:0/17:0)	Lipids and lipid-like molecules	Glycerolipids	Triradylcglycerols	782.729065878148	NA	0.5619	1	NA
0.56_782.7291m/z	4.8597402152453	0.00188370052713427	1.72978006352621	MI-Fibre:MI-Control	HMDB0063228	null	C48H92O6	M+NH4	33.5	0	7.64974696833428	76.2709657611292	TG(20:0/15:0/10:0)	Lipids and lipid-like molecules	Glycerolipids	Triradylcglycerols	782.729065878148	NA	0.5619	1	NA
0.56_782.7291m/z	4.8597402152453	0.00188370052713427	1.72978006352621	MI-Fibre:MI-Control	HMDB0071260	null	C48H92O6	M+NH4	33.5	0	7.64974696818561	76.2709657611292	TG(10:0/13:0/22:0)	Lipids and lipid-like molecules	Glycerolipids	Triradylcglycerols	782.729065878148	NA	0.5619	1	NA
0.56_782.7291m/z	4.8597402152453	0.00188370052713427	1.72978006352621	MI-Fibre:MI-Control	HMDB0103522	null	C48H92O6	M+NH4	33.5	0	7.64974696833428	76.2709657611292	TG(16:0/8:0/i-21:0)	Lipids and lipid-like molecules	Glycerolipids	Triradylcglycerols	782.729065878148	NA	0.5619	1	NA
0.56_782.7291m/z	4.8597402152453	0.00188370052713427	1.72978006352621	MI-Fibre:MI-Control	HMDB0095949	null	C48H92O6	M+NH4	33.5	0	7.64974696863163	76.2709657611292	TG(i-12:0/i-19:0/i-14:0)	Lipids and lipid-like molecules	Glycerolipids	Triradylcglycerols	782.729065878148	NA	0.5619	1	NA
0.56_782.7291m/z	4.8597402152453	0.00188370052713427	1.72978006352621	MI-Fibre:MI-Control	HMDB0071490	null	C48H92O6	M+NH4	33.5	0	7.64974696818561	76.2709657611292	TG(10:0/i-18:0/17:0)	Lipids and lipid-like molecules	Glycerolipids	Triradylcglycerols	782.729065878148	NA	0.5619	1	NA
0.56_782.7291m/z	4.8597402152453	0.00188370052713427	1.72978006352621	MI-Fibre:MI-Control	HMDB0103652	null	C48H92O6	M+NH4	33.5	0	7.64974696848295	76.2709657611292	TG(16:0/i-12:0/i-17:0)	Lipids and lipid-like molecules	Glycerolipids	Triradylcglycerols	782.729065878148	NA	0.5619	1	NA
0.56_782.7291m/z	4.8597402152453	0.00188370052713427	1.72978006352621	MI-Fibre:MI-Control	HMDB0101590	null	C48H92O6	M+NH4	33.5	0	7.64974696833428	76.2709657611292	TG(a-15:0/i-14:0/16:0)[rac]	Lipids and lipid-like molecules	Glycerolipids	Triradylcglycerols	782.729065878148	NA	0.5619	1	NA
0.56_782.7291m/z	4.8597402152453	0.00188370052713427	1.72978006352621	MI-Fibre:MI-Control	HMDB0064466	null	C48H92O6	M+NH4	33.5	0	7.64974696848295	76.2709657611292	TG(i-20:0/12:0/a-13:0)	Lipids and lipid-like molecules	Glycerolipids	Triradylcglycerols	782.729065878148	NA	0.5619	1	NA
0.56_782.7291m/z	4.8597402152453	0.00188370052713427	1.72978006352621	MI-Fibre:MI-Control	HMDB0100017	null	C48H92O6	M+NH4	33.5	0	7.64974696833428	76.2709657611292	TG(i-14:0/17:0/14:0)	Lipids and lipid-like molecules	Glycerolipids	Triradylcglycerols	782.729065878148	NA	0.5619	1	NA
0.56_782.7291m/z	4.8597402152453	0.00188370052713427	1.72978006352621	MI-Fibre:MI-Control	HMDB0105644	null	C48H92O6	M+NH4	33.5	0	7.64974696833428	76.2709657611292	TG(17:0/i-13:0/15:0)	Lipids and lipid-like molecules	Glycerolipids	Triradylcglycerols	782.729065878148	NA	0.5619	1	NA
0.56_782.7291m/z	4.8597402152453	0.00188370052713427	1.72978006352621	MI-Fibre:MI-Control	HMDB0098408	null	C48H92O6	M+NH4	33.5	0	7.64974696863163	76.2709657611292	TG(i-13:0/i-20:0/i-12:0)	Lipids and lipid-like molecules	Glycerolipids	Triradylcglycerols	782.729065878148	NA	0.5619	1	NA
0.56_782.7291m/z	4.8597402152453	0.00188370052713427	1.72978006352621	MI-Fibre:MI-Control	HMDB0042961	null	C48H92O6	M+NH4	33.5	0	7.64974696833428	76.2709657611292	TG(15:0/14:0/16:0)	Lipids and lipid-like molecules	Glycerolipids	Triradylcglycerols	782.729065878148	NA	0.5619	1	NA
0.56_782.7291m/z	4.8597402152453	0.00188370052713427	1.72978006352621	MI-Fibre:MI-Control	HMDB0103933	null	C48H92O6	M+NH4	33.5	0	7.64974696833428	76.2709657611292	TG(i-16:0/i-14:0/15:0)	Lipids and lipid-like molecules	Glycerolipids	Triradylcglycerols	782.729065878148	NA	0.5619	1	NA
0.56_782.7291m/z	4.8597402152453	0.00188370052713427	1.72978006352621	MI-Fibre:MI-Control	HMDB0095845	null	C48H92O6	M+NH4	33.5	0	7.64974696848295	76.2709657611292	TG(i-12:0/i-18:0/i-15:0)	Lipids and lipid-like molecules	Glycerolipids	Triradylcglycerols	782.729065878148	NA	0.5619	1	NA
0.56_782.7291m/z	4.8597402152453	0.00188370052713427	1.72978006352621	MI-Fibre:MI-Control	HMDB0095843	null	C48H92O6	M+NH4	33.5	0	7.64974696833428	76.2709657611292	TG(i-12:0/i-18:0/15:0)	Lipids and lipid-like molecules	Glycerolipids	Triradylcglycerols	782.729065878148	NA	0.5619	1	NA
0.56_782.7291m/z	4.8597402152453	0.00188370052713427	1.72978006352621	MI-Fibre:MI-Control	HMDB0109807	null	C48H92O6	M+NH4	33.5	0	7.64974696863163	76.2709657611292	TG(i-19:0/i-13:0/a-13:0)[rac]	Lipids and lipid-like molecules	Glycerolipids	Triradylcglycerols	782.729065878148	NA	0.5619	1	NA
0.56_782.7291m/z	4.8597402152453	0.00188370052713427	1.72978006352621	MI-Fibre:MI-Control	HMDB0095849	null	C48H92O6	M+NH4	33.5	0	7.64974696848295	76.2709657611292	TG(12:0/18:0/a-15:0)[rac]	Lipids and lipid-like molecules	Glycerolipids	Triradylcglycerols	782.729065878148	NA	0.5619	1	NA
0.56_782.7291m/z	4.8597402152453	0.00188370052713427	1.72978006352621	MI-Fibre:MI-Control	HMDB0106296	null	C48H92O6	M+NH4	33.5	0	7.64974696833428	76.2709657611292	TG(17:0/16:0/12:0)	Lipids and lipid-like molecules	Glycerolipids	Triradylcglycerols	782.729065878148	NA	0.5619	1	NA
0.56_782.7291m/z	4.8597402152453	0.00188370052713427	1.72978006352621	MI-Fibre:MI-Control	HMDB0099899	null	C48H92O6	M+NH4	33.5	0	7.64974696848295	76.2709657611292	TG(14:0/16:0/i-15:0)	Lipids and lipid-like molecules	Glycerolipids	Triradylcglycerols	782.729065878148	NA	0.5619	1	NA
0.56_782.7291m/z	4.8597402152453	0.00188370052713427	1.72978006352621	MI-Fibre:MI-Control	HMDB0109622	null	C48H92O6	M+NH4	33.5	0	7.64974696848295	76.2709657611292	TG(19:0/10:0/i-16:0)	Lipids and lipid-like molecules	Glycerolipids	Triradylcglycerols	782.729065878148	NA	0.5619	1	NA
0.56_782.7291m/z	4.8597402152453	0.00188370052713427	1.72978006352621	MI-Fibre:MI-Control	HMDB0097078	null	C48H92O6	M+NH4	33.5	0	7.64974696818561	76.2709657611292	TG(a-13:0/13:0/19:0)[rac]	Lipids and lipid-like molecules	Glycerolipids	Triradylcglycerols	782.729065878148	NA	0.5619	1	NA
0.56_782.7291m/z	4.8597402152453	0.00188370052713427	1.72978006352621	MI-Fibre:MI-Control	HMDB0062830	null	C48H92O6	M+NH4	33.5	0	7.64974696833428	76.2709657611292	TG(i-20:0/13:0/12:0)	Lipids and lipid-like molecules	Glycerolipids	Triradylcglycerols	782.729065878148	NA	0.5619	1	NA
0.56_782.7291m/z	4.8597402152453	0.00188370052713427	1.72978006352621	MI-Fibre:MI-Control	HMDB0072401	null	C48H92O6	M+NH4	33.5	0	7.64974696848295	76.2709657611292	TG(8:0/21:0/i-16:0)	Lipids and lipid-like molecules	Glycerolipids	Triradylcglycerols	782.729065878148	NA	0.5619	1	NA
0.56_782.7291m/z	4.8597402152453	0.00188370052713427	1.72978006352621	MI-Fibre:MI-Control	HMDB0099892	null	C48H92O6	M+NH4	33.5	0	7.64974696848295	76.2709657611292	TG(i-14:0/i-16:0/a-15:0)[rac]	Lipids and lipid-like molecules	Glycerolipids	Triradylcglycerols	782.729065878148	NA	0.5619	1	NA
0.56_782.7291m/z	4.8597402152453	0.00188370052713427	1.72978006352621	MI-Fibre:MI-Control	HMDB0101763	null	C48H92O6	M+NH4	33.5	0	7.64974696833428	76.2709657611292	TG(i-15:0/15:0/15:0)	Lipids and lipid-like molecules	Glycerolipids	Triradylcglycerols	782.729065878148	NA	0.5619	1	NA
0.56_782.7291m/z	4.8597402152453	0.00188370052713427	1.72978006352621	MI-Fibre:MI-Control	HMDB0095847	null	C48H92O6	M+NH4	33.5	0	7.64974696833428	76.2709657611292	TG(12:0/18:0/15:0)	Lipids and lipid-like molecules	Glycerolipids	Triradylcglycerols	782.729065878148	NA	0.5619	1	NA
0.56_782.7291m/z	4.8597402152453	0.00188370052713427	1.72978006352621	MI-Fibre:MI-Control	HMDB0065237	null	C48H92O6	M+NH4	33.5	0	7.64974696848295	76.2709657611292	TG(i-21:0/i-14:0/10:0)	Lipids and lipid-like molecules	Glycerolipids	Triradylcglycerols	782.729065878148	NA	0.5619	1	NA
0.56_782.7291m/z	4.8597402152453	0.00188370052713427	1.72978006352621	MI-Fibre:MI-Control	HMDB0102154	null	C48H92O6	M+NH4	33.5	0	7.64974696848295	76.2709657611292	TG(15:0/17:0/a-13:0)[rac]	Lipids and lipid-like molecules	Glycerolipids	Triradylcglycerols	782.729065878148	NA	0.5619	1	NA
0.56_782.7291m/z	4.8597402152453	0.00188370052713427	1.72978006352621	MI-Fibre:MI-Control	HMDB0096870	null	C48H92O6	M+NH4	33.5	0	7.64974696833428	76.2709657611292	TG(i-13:0/12:0/i-20:0)	Lipids and lipid-like molecules	Glycerolipids	Triradylcglycerols	782.729065878148	NA	0.5619	1	NA
0.56_782.7291m/z	4.8597402152453	0.00188370052713427	1.72978006352621	MI-Fibre:MI-Control	HMDB0105447	null	C48H92O6	M+NH4	33.5	0	7.64974696833428	76.2709657611292	TG(a-17:0/12:0/16:0)[rac]	Lipids and lipid-like molecules	Glycerolipids	Triradylcglycerols	782.729065878148	NA	0.5619	1	NA
0.56_782.7291m/z	4.8597402152453	0.00188370052713427	1.72978006352621	MI-Fibre:MI-Control	HMDB0098245	null	C48H92O6	M+NH4	33.5	0	7.64974696848295	76.2709657611292	TG(i-13:0/i-19:0/13:0)	Lipids and lipid-like molecules	Glycerolipids	Triradylcglycerols	782.729065878148	NA	0.5619	1	NA
0.56_782.7291m/z	4.8597402152453	0.00188370052713427	1.72978006352621	MI-Fibre:MI-Control	HMDB0105449	null	C48H92O6	M+NH4	33.5	0	7.64974696848295	76.2709657611292	TG(a-17:0/i-12:0/i-16:0)[rac]	Lipids and lipid-like molecules	Glycerolipids	Triradylcglycerols	782.729065878148	NA	0.5619	1	NA
0.56_782.7291m/z	4.8597402152453	0.00188370052713427	1.72978006352621	MI-Fibre:MI-Control	HMDB0105455	null	C48H92O6	M+NH4	33.5	0	7.64974696833428	76.2709657611292	TG(i-17:0/12:0/16:0)	Lipids and lipid-like molecules	Glycerolipids	Triradylcglycerols	782.729065878148	NA	0.5619	1	NA
0.56_782.7291m/z	4.8597402152453	0.00188370052713427	1.72978006352621	MI-Fibre:MI-Control	HMDB0103128	null	C48H92O6	M+NH4	33.5	0	7.64974696848295	76.2709657611292	TG(15:0/i-22:0/8:0)	Lipids and lipid-like molecules	Glycerolipids	Triradylcglycerols	782.729065878148	NA	0.5619	1	NA
0.56_782.7291m/z	4.8597402152453	0.00188370052713427	1.72978006352621	MI-Fibre:MI-Control	HMDB0108242	null	C48H92O6	M+NH4	33.5	0	7.64974696848295	76.2709657611292	TG(18:0/i-14:0/13:0)	Lipids and lipid-like molecules	Glycerolipids	Triradylcglycerols	782.729065878148	NA	0.5619	1	NA
0.56_782.7291m/z	4.8597402152453	0.00188370052713427	1.72978006352621	MI-Fibre:MI-Control	HMDB0102375	null	C48H92O6	M+NH4	33.5	0	7.64974696833428	76.2709657611292	TG(15:0/18:0/12:0)	Lipids and lipid-like molecules	Glycerolipids	Triradylcglycerols	782.729065878148	NA	0.5619	1	NA
0.56_782.7291m/z	4.8597402152453	0.00188370052713427	1.72978006352621	MI-Fibre:MI-Control	HMDB0106682	null	C48H92O6	M+NH4	33.5	0	7.64974696833428	76.2709657611292	TG(a-17:0/18:0/10:0)[rac]	Lipids and lipid-like molecules	Glycerolipids	Triradylcglycerols	782.729065878148	NA	0.5619	1	NA
0.56_782.7291m/z	4.8597402152453	0.00188370052713427	1.72978006352621	MI-Fibre:MI-Control	HMDB0095946	null	C48H92O6	M+NH4	33.5	0	7.64974696848295	76.2709657611292	TG(i-12:0/19:0/i-14:0)	Lipids and lipid-like molecules	Glycerolipids	Triradylcglycerols	782.729065878148	NA	0.5619	1	NA
0.56_782.7291m/z	4.8597402152453	0.00188370052713427	1.72978006352621	MI-Fibre:MI-Control	HMDB0108903	null	C48H92O6	M+NH4	33.5	0	7.64974696833428	76.2709657611292	TG(i-18:0/19:0/8:0)	Lipids and lipid-like molecules	Glycerolipids	Triradylcglycerols	782.729065878148	NA	0.5619	1	NA
0.56_782.7291m/z	4.8597402152453	0.00188370052713427	1.72978006352621	MI-Fibre:MI-Control	HMDB0062954	null	C48H92O6	M+NH4	33.5	0	7.64974696848295	76.2709657611292	TG(i-20:0/i-17:0/8:0)	Lipids and lipid-like molecules	Glycerolipids	Triradylcglycerols	782.729065878148	NA	0.5619	1	NA
0.56_782.7291m/z	4.8597402152453	0.00188370052713427	1.72978006352621	MI-Fibre:MI-Control	HMDB0071198	null	C48H92O6	M+NH4	33.5	0	7.64974696833428	76.2709657611292	TG(10:0/i-18:0/a-17:0)[rac]	Lipids and lipid-like molecules	Glycerolipids	Triradylcglycerols	782.729065878148	NA	0.5619	1	NA
0.56_782.7291m/z	4.8597402152453	0.00188370052713427	1.72978006352621	MI-Fibre:MI-Control	HMDB0071197	null	C48H92O6	M+NH4	33.5	0	7.64974696818561	76.2709657611292	TG(10:0/18:0/17:0)	Lipids and lipid-like molecules	Glycerolipids	Triradylcglycerols	782.729065878148	NA	0.5619	1	NA
0.56_782.7291m/z	4.8597402152453	0.00188370052713427	1.72978006352621	MI-Fibre:MI-Control	HMDB0063369	null	C48H92O6	M+NH4	33.5	0	7.64974696848295	76.2709657611292	TG(i-20:0/a-17:0/8:0)	Lipids and lipid-like molecules	Glycerolipids	Triradylcglycerols	782.729065878148	NA	0.5619	1	NA
0.56_782.7291m/z	4.8597402152453	0.00188370052713427	1.72978006352621	MI-Fibre:MI-Control	HMDB0063487	null	C48H92O6	M+NH4	33.5	0	7.64974696833428	76.2709657611292	TG(20:0/10:0/15:0)	Lipids and lipid-like molecules	Glycerolipids	Triradylcglycerols	782.729065878148	NA	0.5619	1	NA
0.56_782.7291m/z	4.8597402152453	0.00188370052713427	1.72978006352621	MI-Fibre:MI-Control	HMDB0103571	null	C48H92O6	M+NH4	33.5	0	7.64974696818561	76.2709657611292	TG(i-16:0/10:0/19:0)	Lipids and lipid-like molecules	Glycerolipids	Triradylcglycerols	782.729065878148	NA	0.5619	1	NA
0.56_782.7291m/z	4.8597402152453	0.00188370052713427	1.72978006352621	MI-Fibre:MI-Control	HMDB0103651	null	C48H92O6	M+NH4	33.5	0	7.64974696848295	76.2709657611292	TG(16:0/i-12:0/a-17:0)[rac]	Lipids and lipid-like molecules	Glycerolipids	Triradylcglycerols	782.729065878148	NA	0.5619	1	NA
0.56_782.7291m/z	4.8597402152453	0.00188370052713427	1.72978006352621	MI-Fibre:MI-Control	HMDB0103129	null	C48H92O6	M+NH4	33.5	0	7.64974696833428	76.2709657611292	TG(a-15:0/22:0/8:0)[rac]	Lipids and lipid-like molecules	Glycerolipids	Triradylcglycerols	782.729065878148	NA	0.5619	1	NA
0.56_782.7291m/z	4.8597402152453	0.00188370052713427	1.72978006352621	MI-Fibre:MI-Control	HMDB0095698	null	C48H92O6	M+NH4	33.5	0	7.64974696848295	76.2709657611292	TG(i-12:0/a-17:0/i-16:0)[rac]	Lipids and lipid-like molecules	Glycerolipids	Triradylcglycerols	782.729065878148	NA	0.5619	1	NA
0.56_782.7291m/z	4.8597402152453	0.00188370052713427	1.72978006352621	MI-Fibre:MI-Control	HMDB0109689	null	C48H92O6	M+NH4	33.5	0	7.64974696833428	76.2709657611292	TG(19:0/12:0/14:0)	Lipids and lipid-like molecules	Glycerolipids	Triradylcglycerols	782.729065878148	NA	0.5619	1	NA
0.56_782.7291m/z	4.8597402152453	0.00188370052713427	1.72978006352621	MI-Fibre:MI-Control	HMDB0105641	null	C48H92O6	M+NH4	33.5	0	7.64974696848295	76.2709657611292	TG(17:0/a-13:0/i-15:0)[rac]	Lipids and lipid-like molecules	Glycerolipids	Triradylcglycerols	782.729065878148	NA	0.5619	1	NA
0.56_782.7291m/z	4.8597402152453	0.00188370052713427	1.72978006352621	MI-Fibre:MI-Control	HMDB0103932	null	C48H92O6	M+NH4	33.5	0	7.64974696848295	76.2709657611292	TG(16:0/i-14:0/i-15:0)	Lipids and lipid-like molecules	Glycerolipids	Triradylcglycerols	782.729065878148	NA	0.5619	1	NA
0.56_782.7291m/z	4.8597402152453	0.00188370052713427	1.72978006352621	MI-Fibre:MI-Control	HMDB0098832	null	C48H92O6	M+NH4	33.5	0	7.64974696848295	76.2709657611292	TG(i-13:0/i-22:0/10:0)	Lipids and lipid-like molecules	Glycerolipids	Triradylcglycerols	782.729065878148	NA	0.5619	1	NA
0.56_782.7291m/z	4.8597402152453	0.00188370052713427	1.72978006352621	MI-Fibre:MI-Control	HMDB0099764	null	C48H92O6	M+NH4	33.5	0	7.64974696848295	76.2709657611292	TG(14:0/15:0/i-16:0)	Lipids and lipid-like molecules	Glycerolipids	Triradylcglycerols	782.729065878148	NA	0.5619	1	NA
0.56_782.7291m/z	4.8597402152453	0.00188370052713427	1.72978006352621	MI-Fibre:MI-Control	HMDB0101964	null	C48H92O6	M+NH4	33.5	0	7.64974696848295	76.2709657611292	TG(15:0/i-16:0/14:0)	Lipids and lipid-like molecules	Glycerolipids	Triradylcglycerols	782.729065878148	NA	0.5619	1	NA
0.56_782.7291m/z	4.8597402152453	0.00188370052713427	1.72978006352621	MI-Fibre:MI-Control	HMDB0099760	null	C48H92O6	M+NH4	33.5	0	7.64974696848295	76.2709657611292	TG(14:0/i-15:0/i-16:0)	Lipids and lipid-like molecules	Glycerolipids	Triradylcglycerols	782.729065878148	NA	0.5619	1	NA
0.56_782.7291m/z	4.8597402152453	0.00188370052713427	1.72978006352621	MI-Fibre:MI-Control	HMDB0072016	null	C48H92O6	M+NH4	33.5	0	7.64974696818561	76.2709657611292	TG(10:0/i-19:0/16:0)	Lipids and lipid-like molecules	Glycerolipids	Triradylcglycerols	782.729065878148	NA	0.5619	1	NA
0.56_782.7291m/z	4.8597402152453	0.00188370052713427	1.72978006352621	MI-Fibre:MI-Control	HMDB0104056	null	C48H92O6	M+NH4	33.5	0	7.64974696863163	76.2709657611292	TG(16:0/i-15:0/i-14:0)	Lipids and lipid-like molecules	Glycerolipids	Triradylcglycerols	782.729065878148	NA	0.5619	1	NA
0.56_782.7291m/z	4.8597402152453	0.00188370052713427	1.72978006352621	MI-Fibre:MI-Control	HMDB0109963	null	C48H92O6	M+NH4	33.5	0	7.64974696848295	76.2709657611292	TG(19:0/i-14:0/12:0)	Lipids and lipid-like molecules	Glycerolipids	Triradylcglycerols	782.729065878148	NA	0.5619	1	NA
0.56_782.7291m/z	4.8597402152453	0.00188370052713427	1.72978006352621	MI-Fibre:MI-Control	HMDB0072315	null	C48H92O6	M+NH4	33.5	0	7.64974696848295	76.2709657611292	TG(10:0/20:0/a-15:0)[rac]	Lipids and lipid-like molecules	Glycerolipids	Triradylcglycerols	782.729065878148	NA	0.5619	1	NA
0.56_782.7291m/z	4.8597402152453	0.00188370052713427	1.72978006352621	MI-Fibre:MI-Control	HMDB0106297	null	C48H92O6	M+NH4	33.5	0	7.64974696848295	76.2709657611292	TG(17:0/16:0/i-12:0)	Lipids and lipid-like molecules	Glycerolipids	Triradylcglycerols	782.729065878148	NA	0.5619	1	NA
0.56_782.7291m/z	4.8597402152453	0.00188370052713427	1.72978006352621	MI-Fibre:MI-Control	HMDB0101591	null	C48H92O6	M+NH4	33.5	0	7.64974696848295	76.2709657611292	TG(i-15:0/14:0/i-16:0)	Lipids and lipid-like molecules	Glycerolipids	Triradylcglycerols	782.729065878148	NA	0.5619	1	NA
0.56_782.7291m/z	4.8597402152453	0.00188370052713427	1.72978006352621	MI-Fibre:MI-Control	HMDB0101744	null	C48H92O6	M+NH4	33.5	0	7.64974696848295	76.2709657611292	TG(15:0/a-15:0/a-15:0)[rac]	Lipids and lipid-like molecules	Glycerolipids	Triradylcglycerols	782.729065878148	NA	0.5619	1	NA
0.56_782.7291m/z	4.8597402152453	0.00188370052713427	1.72978006352621	MI-Fibre:MI-Control	HMDB0106681	null	C48H92O6	M+NH4	33.5	0	7.64974696848295	76.2709657611292	TG(17:0/i-18:0/10:0)	Lipids and lipid-like molecules	Glycerolipids	Triradylcglycerols	782.729065878148	NA	0.5619	1	NA
0.56_782.7291m/z	4.8597402152453	0.00188370052713427	1.72978006352621	MI-Fibre:MI-Control	HMDB0099369	null	C48H92O6	M+NH4	33.5	0	7.64974696833428	76.2709657611292	TG(14:0/i-12:0/i-19:0)	Lipids and lipid-like molecules	Glycerolipids	Triradylcglycerols	782.729065878148	NA	0.5619	1	NA
0.56_782.7291m/z	4.8597402152453	0.00188370052713427	1.72978006352621	MI-Fibre:MI-Control	HMDB0099891	null	C48H92O6	M+NH4	33.5	0	7.64974696848295	76.2709657611292	TG(i-14:0/16:0/i-15:0)	Lipids and lipid-like molecules	Glycerolipids	Triradylcglycerols	782.729065878148	NA	0.5619	1	NA
0.56_782.7291m/z	4.8597402152453	0.00188370052713427	1.72978006352621	MI-Fibre:MI-Control	HMDB0102373	null	C48H92O6	M+NH4	33.5	0	7.64974696863163	76.2709657611292	TG(i-15:0/i-18:0/i-12:0)	Lipids and lipid-like molecules	Glycerolipids	Triradylcglycerols	782.729065878148	NA	0.5619	1	NA
0.56_782.7291m/z	4.8597402152453	0.00188370052713427	1.72978006352621	MI-Fibre:MI-Control	HMDB0095025	null	C48H92O6	M+NH4	33.5	0	7.64974696833428	76.2709657611292	TG(i-12:0/12:0/i-21:0)	Lipids and lipid-like molecules	Glycerolipids	Triradylcglycerols	782.729065878148	NA	0.5619	1	NA
0.56_782.7291m/z	4.8597402152453	0.00188370052713427	1.72978006352621	MI-Fibre:MI-Control	HMDB0101392	null	C48H92O6	M+NH4	33.5	0	7.64974696848295	76.2709657611292	TG(i-15:0/i-13:0/i-17:0)	Lipids and lipid-like molecules	Glycerolipids	Triradylcglycerols	782.729065878148	NA	0.5619	1	NA
0.56_782.7291m/z	4.8597402152453	0.00188370052713427	1.72978006352621	MI-Fibre:MI-Control	HMDB0095448	null	C48H92O6	M+NH4	33.5	0	7.64974696818561	76.2709657611292	TG(12:0/15:0/18:0)	Lipids and lipid-like molecules	Glycerolipids	Triradylcglycerols	782.729065878148	NA	0.5619	1	NA
0.56_782.7291m/z	4.8597402152453	0.00188370052713427	1.72978006352621	MI-Fibre:MI-Control	HMDB0095568	null	C48H92O6	M+NH4	33.5	0	7.64974696833428	76.2709657611292	TG(12:0/i-16:0/17:0)	Lipids and lipid-like molecules	Glycerolipids	Triradylcglycerols	782.729065878148	NA	0.5619	1	NA
0.56_782.7291m/z	4.8597402152453	0.00188370052713427	1.72978006352621	MI-Fibre:MI-Control	HMDB0101391	null	C48H92O6	M+NH4	33.5	0	7.64974696848295	76.2709657611292	TG(i-15:0/13:0/a-17:0)[rac]	Lipids and lipid-like molecules	Glycerolipids	Triradylcglycerols	782.729065878148	NA	0.5619	1	NA
0.56_782.7291m/z	4.8597402152453	0.00188370052713427	1.72978006352621	MI-Fibre:MI-Control	HMDB0095449	null	C48H92O6	M+NH4	33.5	0	7.64974696833428	76.2709657611292	TG(12:0/15:0/i-18:0)	Lipids and lipid-like molecules	Glycerolipids	Triradylcglycerols	782.729065878148	NA	0.5619	1	NA
0.56_782.7291m/z	4.8597402152453	0.00188370052713427	1.72978006352621	MI-Fibre:MI-Control	HMDB0109686	null	C48H92O6	M+NH4	33.5	0	7.64974696848295	76.2709657611292	TG(i-19:0/i-12:0/14:0)	Lipids and lipid-like molecules	Glycerolipids	Triradylcglycerols	782.729065878148	NA	0.5619	1	NA
0.56_782.7291m/z	4.8597402152453	0.00188370052713427	1.72978006352621	MI-Fibre:MI-Control	HMDB0101594	null	C48H92O6	M+NH4	33.5	0	7.64974696848295	76.2709657611292	TG(i-15:0/i-14:0/i-16:0)	Lipids and lipid-like molecules	Glycerolipids	Triradylcglycerols	782.729065878148	NA	0.5619	1	NA
0.56_782.7291m/z	4.8597402152453	0.00188370052713427	1.72978006352621	MI-Fibre:MI-Control	HMDB0098404	null	C48H92O6	M+NH4	33.5	0	7.64974696848295	76.2709657611292	TG(a-13:0/i-20:0/12:0)[rac]	Lipids and lipid-like molecules	Glycerolipids	Triradylcglycerols	782.729065878148	NA	0.5619	1	NA
0.56_782.7291m/z	4.8597402152453	0.00188370052713427	1.72978006352621	MI-Fibre:MI-Control	HMDB0105642	null	C48H92O6	M+NH4	33.5	0	7.64974696848295	76.2709657611292	TG(a-17:0/13:0/a-15:0)[rac]	Lipids and lipid-like molecules	Glycerolipids	Triradylcglycerols	782.729065878148	NA	0.5619	1	NA
0.56_782.7291m/z	4.8597402152453	0.00188370052713427	1.72978006352621	MI-Fibre:MI-Control	HMDB0108904	null	C48H92O6	M+NH4	33.5	0	7.64974696833428	76.2709657611292	TG(18:0/19:0/8:0)	Lipids and lipid-like molecules	Glycerolipids	Triradylcglycerols	782.729065878148	NA	0.5619	1	NA
0.56_782.7291m/z	4.8597402152453	0.00188370052713427	1.72978006352621	MI-Fibre:MI-Control	HMDB0104059	null	C48H92O6	M+NH4	33.5	0	7.64974696833428	76.2709657611292	TG(i-16:0/15:0/14:0)	Lipids and lipid-like molecules	Glycerolipids	Triradylcglycerols	782.729065878148	NA	0.5619	1	NA
0.56_782.7291m/z	4.8597402152453	0.00188370052713427	1.72978006352621	MI-Fibre:MI-Control	HMDB0064414	null	C48H92O6	M+NH4	33.5	0	7.64974696833428	76.2709657611292	TG(20:0/13:0/12:0)	Lipids and lipid-like molecules	Glycerolipids	Triradylcglycerols	782.729065878148	NA	0.5619	1	NA
0.56_782.7291m/z	4.8597402152453	0.00188370052713427	1.72978006352621	MI-Fibre:MI-Control	HMDB0103931	null	C48H92O6	M+NH4	33.5	0	7.64974696848295	76.2709657611292	TG(16:0/i-14:0/a-15:0)[rac]	Lipids and lipid-like molecules	Glycerolipids	Triradylcglycerols	782.729065878148	NA	0.5619	1	NA
0.56_782.7291m/z	4.8597402152453	0.00188370052713427	1.72978006352621	MI-Fibre:MI-Control	HMDB0098829	null	C48H92O6	M+NH4	33.5	0	7.64974696848295	76.2709657611292	TG(13:0/i-22:0/10:0)	Lipids and lipid-like molecules	Glycerolipids	Triradylcglycerols	782.729065878148	NA	0.5619	1	NA
0.56_782.7291m/z	4.8597402152453	0.00188370052713427	1.72978006352621	MI-Fibre:MI-Control	HMDB0108246	null	C48H92O6	M+NH4	33.5	0	7.64974696863163	76.2709657611292	TG(18:0/i-14:0/i-13:0)	Lipids and lipid-like molecules	Glycerolipids	Triradylcglycerols	782.729065878148	NA	0.5619	1	NA
0.56_782.7291m/z	4.8597402152453	0.00188370052713427	1.72978006352621	MI-Fibre:MI-Control	HMDB0071209	null	C48H92O6	M+NH4	33.5	0	7.64974696833428	76.2709657611292	TG(8:0/20:0/17:0)	Lipids and lipid-like molecules	Glycerolipids	Triradylcglycerols	782.729065878148	NA	0.5619	1	NA
0.56_782.7291m/z	4.8597402152453	0.00188370052713427	1.72978006352621	MI-Fibre:MI-Control	HMDB0063376	null	C48H92O6	M+NH4	33.5	0	7.64974696848295	76.2709657611292	TG(i-20:0/10:0/a-15:0)	Lipids and lipid-like molecules	Glycerolipids	Triradylcglycerols	782.729065878148	NA	0.5619	1	NA
0.56_782.7291m/z	4.8597402152453	0.00188370052713427	1.72978006352621	MI-Fibre:MI-Control	HMDB0105648	null	C48H92O6	M+NH4	33.5	0	7.64974696848295	76.2709657611292	TG(a-17:0/i-13:0/i-15:0)[rac]	Lipids and lipid-like molecules	Glycerolipids	Triradylcglycerols	782.729065878148	NA	0.5619	1	NA
0.56_782.7291m/z	4.8597402152453	0.00188370052713427	1.72978006352621	MI-Fibre:MI-Control	HMDB0105647	null	C48H92O6	M+NH4	33.5	0	7.64974696848295	76.2709657611292	TG(a-17:0/13:0/i-15:0)[rac]	Lipids and lipid-like molecules	Glycerolipids	Triradylcglycerols	782.729065878148	NA	0.5619	1	NA
0.56_782.7291m/z	4.8597402152453	0.00188370052713427	1.72978006352621	MI-Fibre:MI-Control	HMDB0097271	null	C48H92O6	M+NH4	33.5	0	7.64974696833428	76.2709657611292	TG(i-13:0/14:0/i-18:0)	Lipids and lipid-like molecules	Glycerolipids	Triradylcglycerols	782.729065878148	NA	0.5619	1	NA
0.56_782.7291m/z	4.8597402152453	0.00188370052713427	1.72978006352621	MI-Fibre:MI-Control	HMDB0103130	null	C48H92O6	M+NH4	33.5	0	7.64974696848295	76.2709657611292	TG(a-15:0/i-22:0/8:0)[rac]	Lipids and lipid-like molecules	Glycerolipids	Triradylcglycerols	782.729065878148	NA	0.5619	1	NA
0.56_782.7291m/z	4.8597402152453	0.00188370052713427	1.72978006352621	MI-Fibre:MI-Control	HMDB0109619	null	C48H92O6	M+NH4	33.5	0	7.64974696848295	76.2709657611292	TG(i-19:0/10:0/i-16:0)	Lipids and lipid-like molecules	Glycerolipids	Triradylcglycerols	782.729065878148	NA	0.5619	1	NA
0.56_782.7291m/z	4.8597402152453	0.00188370052713427	1.72978006352621	MI-Fibre:MI-Control	HMDB0109687	null	C48H92O6	M+NH4	33.5	0	7.64974696863163	76.2709657611292	TG(i-19:0/i-12:0/i-14:0)	Lipids and lipid-like molecules	Glycerolipids	Triradylcglycerols	782.729065878148	NA	0.5619	1	NA
0.56_782.7291m/z	4.8597402152453	0.00188370052713427	1.72978006352621	MI-Fibre:MI-Control	HMDB0042093	null	C48H92O6	M+NH4	33.5	0	7.64974696833428	76.2709657611292	TG(14:0/15:0/16:0)	Lipids and lipid-like molecules	Glycerolipids	Triradylcglycerols	782.729065878148	NA	0.5619	1	NA
0.56_782.7291m/z	4.8597402152453	0.00188370052713427	1.72978006352621	MI-Fibre:MI-Control	HMDB0097267	null	C48H92O6	M+NH4	33.5	0	7.64974696818561	76.2709657611292	TG(a-13:0/14:0/18:0)[rac]	Lipids and lipid-like molecules	Glycerolipids	Triradylcglycerols	782.729065878148	NA	0.5619	1	NA
0.56_782.7291m/z	4.8597402152453	0.00188370052713427	1.72978006352621	MI-Fibre:MI-Control	HMDB0063585	null	C48H92O6	M+NH4	33.5	0	7.64974696833428	76.2709657611292	TG(20:0/17:0/8:0)	Lipids and lipid-like molecules	Glycerolipids	Triradylcglycerols	782.729065878148	NA	0.5619	1	NA
0.56_782.7291m/z	4.8597402152453	0.00188370052713427	1.72978006352621	MI-Fibre:MI-Control	HMDB0105658	null	C48H92O6	M+NH4	33.5	0	7.64974696833428	76.2709657611292	TG(i-17:0/13:0/15:0)	Lipids and lipid-like molecules	Glycerolipids	Triradylcglycerols	782.729065878148	NA	0.5619	1	NA
0.56_782.7291m/z	4.8597402152453	0.00188370052713427	1.72978006352621	MI-Fibre:MI-Control	HMDB0063591	null	C48H92O6	M+NH4	33.5	0	7.64974696848295	76.2709657611292	TG(i-20:0/13:0/i-12:0)	Lipids and lipid-like molecules	Glycerolipids	Triradylcglycerols	782.729065878148	NA	0.5619	1	NA
0.56_782.7291m/z	4.8597402152453	0.00188370052713427	1.72978006352621	MI-Fibre:MI-Control	HMDB0097273	null	C48H92O6	M+NH4	33.5	0	7.64974696818561	76.2709657611292	TG(i-13:0/i-14:0/18:0)	Lipids and lipid-like molecules	Glycerolipids	Triradylcglycerols	782.729065878148	NA	0.5619	1	NA
0.56_782.7291m/z	4.8597402152453	0.00188370052713427	1.72978006352621	MI-Fibre:MI-Control	HMDB0109805	null	C48H92O6	M+NH4	33.5	0	7.64974696848295	76.2709657611292	TG(19:0/i-13:0/13:0)	Lipids and lipid-like molecules	Glycerolipids	Triradylcglycerols	782.729065878148	NA	0.5619	1	NA
0.56_782.7291m/z	4.8597402152453	0.00188370052713427	1.72978006352621	MI-Fibre:MI-Control	HMDB0104057	null	C48H92O6	M+NH4	33.5	0	7.64974696848295	76.2709657611292	TG(i-16:0/i-15:0/14:0)	Lipids and lipid-like molecules	Glycerolipids	Triradylcglycerols	782.729065878148	NA	0.5619	1	NA
0.56_782.7291m/z	4.8597402152453	0.00188370052713427	1.72978006352621	MI-Fibre:MI-Control	HMDB0109813	null	C48H92O6	M+NH4	33.5	0	7.64974696833428	76.2709657611292	TG(i-19:0/13:0/13:0)	Lipids and lipid-like molecules	Glycerolipids	Triradylcglycerols	782.729065878148	NA	0.5619	1	NA
0.56_782.7291m/z	4.8597402152453	0.00188370052713427	1.72978006352621	MI-Fibre:MI-Control	HMDB0100013	null	C48H92O6	M+NH4	33.5	0	7.64974696833428	76.2709657611292	TG(i-14:0/a-17:0/14:0)[rac]	Lipids and lipid-like molecules	Glycerolipids	Triradylcglycerols	782.729065878148	NA	0.5619	1	NA
0.56_782.7291m/z	4.8597402152453	0.00188370052713427	1.72978006352621	MI-Fibre:MI-Control	HMDB0099896	null	C48H92O6	M+NH4	33.5	0	7.64974696848295	76.2709657611292	TG(i-14:0/16:0/a-15:0)[rac]	Lipids and lipid-like molecules	Glycerolipids	Triradylcglycerols	782.729065878148	NA	0.5619	1	NA
0.56_782.7291m/z	4.8597402152453	0.00188370052713427	1.72978006352621	MI-Fibre:MI-Control	HMDB0097266	null	C48H92O6	M+NH4	33.5	0	7.64974696818561	76.2709657611292	TG(13:0/i-14:0/18:0)	Lipids and lipid-like molecules	Glycerolipids	Triradylcglycerols	782.729065878148	NA	0.5619	1	NA
0.56_782.7291m/z	4.8597402152453	0.00188370052713427	1.72978006352621	MI-Fibre:MI-Control	HMDB0100018	null	C48H92O6	M+NH4	33.5	0	7.64974696848295	76.2709657611292	TG(14:0/17:0/i-14:0)	Lipids and lipid-like molecules	Glycerolipids	Triradylcglycerols	782.729065878148	NA	0.5619	1	NA
0.56_782.7291m/z	4.8597402152453	0.00188370052713427	1.72978006352621	MI-Fibre:MI-Control	HMDB0109569	null	C48H92O6	M+NH4	33.5	0	7.64974696833428	76.2709657611292	TG(i-19:0/8:0/i-18:0)	Lipids and lipid-like molecules	Glycerolipids	Triradylcglycerols	782.729065878148	NA	0.5619	1	NA
0.56_782.7291m/z	4.8597402152453	0.00188370052713427	1.72978006352621	MI-Fibre:MI-Control	HMDB0102371	null	C48H92O6	M+NH4	33.5	0	7.64974696863163	76.2709657611292	TG(15:0/i-18:0/i-12:0)	Lipids and lipid-like molecules	Glycerolipids	Triradylcglycerols	782.729065878148	NA	0.5619	1	NA
0.56_782.7291m/z	4.8597402152453	0.00188370052713427	1.72978006352621	MI-Fibre:MI-Control	HMDB0108650	null	C48H92O6	M+NH4	33.5	0	7.64974696833428	76.2709657611292	TG(i-18:0/17:0/10:0)	Lipids and lipid-like molecules	Glycerolipids	Triradylcglycerols	782.729065878148	NA	0.5619	1	NA
0.56_782.7291m/z	4.8597402152453	0.00188370052713427	1.72978006352621	MI-Fibre:MI-Control	HMDB0101386	null	C48H92O6	M+NH4	33.5	0	7.64974696848295	76.2709657611292	TG(i-15:0/i-13:0/a-17:0)[rac]	Lipids and lipid-like molecules	Glycerolipids	Triradylcglycerols	782.729065878148	NA	0.5619	1	NA
0.56_782.7291m/z	4.8597402152453	0.00188370052713427	1.72978006352621	MI-Fibre:MI-Control	HMDB0065181	null	C48H92O6	M+NH4	33.5	0	7.64974696848295	76.2709657611292	TG(i-21:0/i-12:0/12:0)	Lipids and lipid-like molecules	Glycerolipids	Triradylcglycerols	782.729065878148	NA	0.5619	1	NA
0.56_782.7291m/z	4.8597402152453	0.00188370052713427	1.72978006352621	MI-Fibre:MI-Control	HMDB0104061	null	C48H92O6	M+NH4	33.5	0	7.64974696848295	76.2709657611292	TG(16:0/15:0/i-14:0)	Lipids and lipid-like molecules	Glycerolipids	Triradylcglycerols	782.729065878148	NA	0.5619	1	NA
0.56_782.7291m/z	4.8597402152453	0.00188370052713427	1.72978006352621	MI-Fibre:MI-Control	HMDB0104058	null	C48H92O6	M+NH4	33.5	0	7.64974696863163	76.2709657611292	TG(i-16:0/i-15:0/i-14:0)	Lipids and lipid-like molecules	Glycerolipids	Triradylcglycerols	782.729065878148	NA	0.5619	1	NA
0.56_782.7291m/z	4.8597402152453	0.00188370052713427	1.72978006352621	MI-Fibre:MI-Control	HMDB0104194	null	C48H92O6	M+NH4	33.5	0	7.64974696848295	76.2709657611292	TG(i-16:0/16:0/i-13:0)	Lipids and lipid-like molecules	Glycerolipids	Triradylcglycerols	782.729065878148	NA	0.5619	1	NA
0.56_782.7291m/z	4.8597402152453	0.00188370052713427	1.72978006352621	MI-Fibre:MI-Control	HMDB0097851	null	C48H92O6	M+NH4	33.5	0	7.64974696848295	76.2709657611292	TG(13:0/a-17:0/a-15:0)[rac]	Lipids and lipid-like molecules	Glycerolipids	Triradylcglycerols	782.729065878148	NA	0.5619	1	NA
0.56_782.7291m/z	4.8597402152453	0.00188370052713427	1.72978006352621	MI-Fibre:MI-Control	HMDB0101968	null	C48H92O6	M+NH4	33.5	0	7.64974696848295	76.2709657611292	TG(a-15:0/i-16:0/14:0)[rac]	Lipids and lipid-like molecules	Glycerolipids	Triradylcglycerols	782.729065878148	NA	0.5619	1	NA
0.56_782.7291m/z	4.8597402152453	0.00188370052713427	1.72978006352621	MI-Fibre:MI-Control	HMDB0106683	null	C48H92O6	M+NH4	33.5	0	7.64974696848295	76.2709657611292	TG(a-17:0/i-18:0/10:0)[rac]	Lipids and lipid-like molecules	Glycerolipids	Triradylcglycerols	782.729065878148	NA	0.5619	1	NA
0.56_782.7291m/z	4.8597402152453	0.00188370052713427	1.72978006352621	MI-Fibre:MI-Control	HMDB0109621	null	C48H92O6	M+NH4	33.5	0	7.64974696833428	76.2709657611292	TG(19:0/10:0/16:0)	Lipids and lipid-like molecules	Glycerolipids	Triradylcglycerols	782.729065878148	NA	0.5619	1	NA
0.56_782.7291m/z	4.8597402152453	0.00188370052713427	1.72978006352621	MI-Fibre:MI-Control	HMDB0101589	null	C48H92O6	M+NH4	33.5	0	7.64974696848295	76.2709657611292	TG(a-15:0/i-14:0/i-16:0)[rac]	Lipids and lipid-like molecules	Glycerolipids	Triradylcglycerols	782.729065878148	NA	0.5619	1	NA
0.56_782.7291m/z	4.8597402152453	0.00188370052713427	1.72978006352621	MI-Fibre:MI-Control	HMDB0097073	null	C48H92O6	M+NH4	33.5	0	7.64974696818561	76.2709657611292	TG(i-13:0/a-13:0/19:0)[rac]	Lipids and lipid-like molecules	Glycerolipids	Triradylcglycerols	782.729065878148	NA	0.5619	1	NA
0.56_782.7291m/z	4.8597402152453	0.00188370052713427	1.72978006352621	MI-Fibre:MI-Control	HMDB0064613	null	C48H92O6	M+NH4	33.5	0	7.64974696848295	76.2709657611292	TG(21:0/i-16:0/8:0)	Lipids and lipid-like molecules	Glycerolipids	Triradylcglycerols	782.729065878148	NA	0.5619	1	NA
0.56_782.7291m/z	4.8597402152453	0.00188370052713427	1.72978006352621	MI-Fibre:MI-Control	HMDB0097082	null	C48H92O6	M+NH4	33.5	0	7.64974696833428	76.2709657611292	TG(i-13:0/13:0/i-19:0)	Lipids and lipid-like molecules	Glycerolipids	Triradylcglycerols	782.729065878148	NA	0.5619	1	NA
0.56_782.7291m/z	4.8597402152453	0.00188370052713427	1.72978006352621	MI-Fibre:MI-Control	HMDB0097083	null	C48H92O6	M+NH4	33.5	0	7.64974696833428	76.2709657611292	TG(13:0/i-13:0/i-19:0)	Lipids and lipid-like molecules	Glycerolipids	Triradylcglycerols	782.729065878148	NA	0.5619	1	NA
0.56_782.7291m/z	4.8597402152453	0.00188370052713427	1.72978006352621	MI-Fibre:MI-Control	HMDB0097479	null	C48H92O6	M+NH4	33.5	0	7.64974696848295	76.2709657611292	TG(a-13:0/i-15:0/a-17:0)[rac]	Lipids and lipid-like molecules	Glycerolipids	Triradylcglycerols	782.729065878148	NA	0.5619	1	NA
0.56_782.7291m/z	4.8597402152453	0.00188370052713427	1.72978006352621	MI-Fibre:MI-Control	HMDB0064795	null	C48H92O6	M+NH4	33.5	0	7.64974696833428	76.2709657611292	TG(21:0/14:0/10:0)	Lipids and lipid-like molecules	Glycerolipids	Triradylcglycerols	782.729065878148	NA	0.5619	1	NA
0.56_782.7291m/z	4.8597402152453	0.00188370052713427	1.72978006352621	MI-Fibre:MI-Control	HMDB0063155	null	C48H92O6	M+NH4	33.5	0	7.64974696848295	76.2709657611292	TG(i-20:0/10:0/i-15:0)	Lipids and lipid-like molecules	Glycerolipids	Triradylcglycerols	782.729065878148	NA	0.5619	1	NA
0.56_782.7291m/z	4.8597402152453	0.00188370052713427	1.72978006352621	MI-Fibre:MI-Control	HMDB0103521	null	C48H92O6	M+NH4	33.5	0	7.64974696818561	76.2709657611292	TG(16:0/8:0/21:0)	Lipids and lipid-like molecules	Glycerolipids	Triradylcglycerols	782.729065878148	NA	0.5619	1	NA
0.56_782.7291m/z	4.8597402152453	0.00188370052713427	1.72978006352621	MI-Fibre:MI-Control	HMDB0063291	null	C48H92O6	M+NH4	33.5	0	7.64974696848295	76.2709657611292	TG(i-20:0/8:0/i-17:0)	Lipids and lipid-like molecules	Glycerolipids	Triradylcglycerols	782.729065878148	NA	0.5619	1	NA
0.56_782.7291m/z	4.8597402152453	0.00188370052713427	1.72978006352621	MI-Fibre:MI-Control	HMDB0103523	null	C48H92O6	M+NH4	33.5	0	7.64974696833428	76.2709657611292	TG(16:0/8:0/a-21:0)[rac]	Lipids and lipid-like molecules	Glycerolipids	Triradylcglycerols	782.729065878148	NA	0.5619	1	NA
0.56_782.7291m/z	4.8597402152453	0.00188370052713427	1.72978006352621	MI-Fibre:MI-Control	HMDB0071471	null	C48H92O6	M+NH4	33.5	0	7.64974696833428	76.2709657611292	TG(8:0/i-15:0/i-22:0)	Lipids and lipid-like molecules	Glycerolipids	Triradylcglycerols	782.729065878148	NA	0.5619	1	NA
0.56_782.7291m/z	4.8597402152453	0.00188370052713427	1.72978006352621	MI-Fibre:MI-Control	HMDB0071545	null	C48H92O6	M+NH4	33.5	0	7.64974696818561	76.2709657611292	TG(8:0/i-18:0/19:0)	Lipids and lipid-like molecules	Glycerolipids	Triradylcglycerols	782.729065878148	NA	0.5619	1	NA
0.56_782.7291m/z	4.8597402152453	0.00188370052713427	1.72978006352621	MI-Fibre:MI-Control	HMDB0101169	null	C48H92O6	M+NH4	33.5	0	7.64974696833428	76.2709657611292	TG(a-15:0/i-12:0/i-18:0)[rac]	Lipids and lipid-like molecules	Glycerolipids	Triradylcglycerols	782.729065878148	NA	0.5619	1	NA
0.56_782.7291m/z	4.8597402152453	0.00188370052713427	1.72978006352621	MI-Fibre:MI-Control	HMDB0103656	null	C48H92O6	M+NH4	33.5	0	7.64974696833428	76.2709657611292	TG(i-16:0/12:0/17:0)	Lipids and lipid-like molecules	Glycerolipids	Triradylcglycerols	782.729065878148	NA	0.5619	1	NA
0.56_782.7291m/z	4.8597402152453	0.00188370052713427	1.72978006352621	MI-Fibre:MI-Control	HMDB0072341	null	C48H92O6	M+NH4	33.5	0	7.64974696833428	76.2709657611292	TG(8:0/21:0/16:0)	Lipids and lipid-like molecules	Glycerolipids	Triradylcglycerols	782.729065878148	NA	0.5619	1	NA
0.56_782.7291m/z	4.8597402152453	0.00188370052713427	1.72978006352621	MI-Fibre:MI-Control	HMDB0072270	null	C48H92O6	M+NH4	33.5	0	7.64974696848295	76.2709657611292	TG(8:0/i-22:0/i-15:0)	Lipids and lipid-like molecules	Glycerolipids	Triradylcglycerols	782.729065878148	NA	0.5619	1	NA
0.56_782.7291m/z	4.8597402152453	0.00188370052713427	1.72978006352621	MI-Fibre:MI-Control	HMDB0095846	null	C48H92O6	M+NH4	33.5	0	7.64974696833428	76.2709657611292	TG(i-12:0/18:0/15:0)	Lipids and lipid-like molecules	Glycerolipids	Triradylcglycerols	782.729065878148	NA	0.5619	1	NA
0.56_782.7291m/z	4.8597402152453	0.00188370052713427	1.72978006352621	MI-Fibre:MI-Control	HMDB0106065	null	C48H92O6	M+NH4	33.5	0	7.64974696848295	76.2709657611292	TG(17:0/15:0/i-13:0)	Lipids and lipid-like molecules	Glycerolipids	Triradylcglycerols	782.729065878148	NA	0.5619	1	NA
0.56_782.7291m/z	4.8597402152453	0.00188370052713427	1.72978006352621	MI-Fibre:MI-Control	HMDB0072024	null	C48H92O6	M+NH4	33.5	0	7.64974696833428	76.2709657611292	TG(10:0/13:0/i-22:0)	Lipids and lipid-like molecules	Glycerolipids	Triradylcglycerols	782.729065878148	NA	0.5619	1	NA
0.56_782.7291m/z	4.8597402152453	0.00188370052713427	1.72978006352621	MI-Fibre:MI-Control	HMDB0101758	null	C48H92O6	M+NH4	33.5	0	7.64974696833428	76.2709657611292	TG(i-15:0/i-15:0/15:0)	Lipids and lipid-like molecules	Glycerolipids	Triradylcglycerols	782.729065878148	NA	0.5619	1	NA
0.56_782.7291m/z	4.8597402152453	0.00188370052713427	1.72978006352621	MI-Fibre:MI-Control	HMDB0101757	null	C48H92O6	M+NH4	33.5	0	7.64974696833428	76.2709657611292	TG(a-15:0/i-15:0/15:0)[rac]	Lipids and lipid-like molecules	Glycerolipids	Triradylcglycerols	782.729065878148	NA	0.5619	1	NA
0.56_782.7291m/z	4.8597402152453	0.00188370052713427	1.72978006352621	MI-Fibre:MI-Control	HMDB0099758	null	C48H92O6	M+NH4	33.5	0	7.64974696833428	76.2709657611292	TG(14:0/i-15:0/16:0)	Lipids and lipid-like molecules	Glycerolipids	Triradylcglycerols	782.729065878148	NA	0.5619	1	NA
0.56_782.7291m/z	4.8597402152453	0.00188370052713427	1.72978006352621	MI-Fibre:MI-Control	HMDB0065041	null	C48H92O6	M+NH4	33.5	0	7.64974696833428	76.2709657611292	TG(21:0/8:0/16:0)	Lipids and lipid-like molecules	Glycerolipids	Triradylcglycerols	782.729065878148	NA	0.5619	1	NA
0.56_782.7291m/z	4.8597402152453	0.00188370052713427	1.72978006352621	MI-Fibre:MI-Control	HMDB0106292	null	C48H92O6	M+NH4	33.5	0	7.64974696863163	76.2709657611292	TG(17:0/i-16:0/i-12:0)	Lipids and lipid-like molecules	Glycerolipids	Triradylcglycerols	782.729065878148	NA	0.5619	1	NA
0.56_782.7291m/z	4.8597402152453	0.00188370052713427	1.72978006352621	MI-Fibre:MI-Control	HMDB0106295	null	C48H92O6	M+NH4	33.5	0	7.64974696833428	76.2709657611292	TG(i-17:0/16:0/12:0)	Lipids and lipid-like molecules	Glycerolipids	Triradylcglycerols	782.729065878148	NA	0.5619	1	NA
0.56_782.7291m/z	4.8597402152453	0.00188370052713427	1.72978006352621	MI-Fibre:MI-Control	HMDB0071452	null	C48H92O6	M+NH4	33.5	0	7.64974696848295	76.2709657611292	TG(8:0/22:0/i-15:0)	Lipids and lipid-like molecules	Glycerolipids	Triradylcglycerols	782.729065878148	NA	0.5619	1	NA
0.56_782.7291m/z	4.8597402152453	0.00188370052713427	1.72978006352621	MI-Fibre:MI-Control	HMDB0099897	null	C48H92O6	M+NH4	33.5	0	7.64974696848295	76.2709657611292	TG(i-14:0/i-16:0/i-15:0)	Lipids and lipid-like molecules	Glycerolipids	Triradylcglycerols	782.729065878148	NA	0.5619	1	NA
0.56_782.7291m/z	4.8597402152453	0.00188370052713427	1.72978006352621	MI-Fibre:MI-Control	HMDB0095947	null	C48H92O6	M+NH4	33.5	0	7.64974696863163	76.2709657611292	TG(12:0/i-19:0/i-14:0)	Lipids and lipid-like molecules	Glycerolipids	Triradylcglycerols	782.729065878148	NA	0.5619	1	NA
0.56_782.7291m/z	4.8597402152453	0.00188370052713427	1.72978006352621	MI-Fibre:MI-Control	HMDB0063751	null	C48H92O6	M+NH4	33.5	0	7.64974696848295	76.2709657611292	TG(i-20:0/a-13:0/12:0)	Lipids and lipid-like molecules	Glycerolipids	Triradylcglycerols	782.729065878148	NA	0.5619	1	NA
0.56_782.7291m/z	4.8597402152453	0.00188370052713427	1.72978006352621	MI-Fibre:MI-Control	HMDB0102372	null	C48H92O6	M+NH4	33.5	0	7.64974696848295	76.2709657611292	TG(i-15:0/i-18:0/12:0)	Lipids and lipid-like molecules	Glycerolipids	Triradylcglycerols	782.729065878148	NA	0.5619	1	NA
0.56_782.7291m/z	4.8597402152453	0.00188370052713427	1.72978006352621	MI-Fibre:MI-Control	HMDB0072800	null	C48H92O6	M+NH4	33.5	0	7.64974696818561	76.2709657611292	TG(8:0/a-17:0/20:0)[rac]	Lipids and lipid-like molecules	Glycerolipids	Triradylcglycerols	782.729065878148	NA	0.5619	1	NA
0.56_782.7291m/z	4.8597402152453	0.00188370052713427	1.72978006352621	MI-Fibre:MI-Control	HMDB0072829	null	C48H92O6	M+NH4	33.5	0	7.64974696833428	76.2709657611292	TG(8:0/15:0/i-22:0)	Lipids and lipid-like molecules	Glycerolipids	Triradylcglycerols	782.729065878148	NA	0.5619	1	NA
0.56_782.7291m/z	4.8597402152453	0.00188370052713427	1.72978006352621	MI-Fibre:MI-Control	HMDB0098246	null	C48H92O6	M+NH4	33.5	0	7.64974696848295	76.2709657611292	TG(i-13:0/19:0/a-13:0)[rac]	Lipids and lipid-like molecules	Glycerolipids	Triradylcglycerols	782.729065878148	NA	0.5619	1	NA
0.56_782.7291m/z	4.8597402152453	0.00188370052713427	1.72978006352621	MI-Fibre:MI-Control	HMDB0096732	null	C48H92O6	M+NH4	33.5	0	7.64974696833428	76.2709657611292	TG(13:0/10:0/i-22:0)	Lipids and lipid-like molecules	Glycerolipids	Triradylcglycerols	782.729065878148	NA	0.5619	1	NA
0.56_782.7291m/z	4.8597402152453	0.00188370052713427	1.72978006352621	MI-Fibre:MI-Control	HMDB0105446	null	C48H92O6	M+NH4	33.5	0	7.64974696833428	76.2709657611292	TG(17:0/i-12:0/16:0)	Lipids and lipid-like molecules	Glycerolipids	Triradylcglycerols	782.729065878148	NA	0.5619	1	NA
0.56_782.7291m/z	4.8597402152453	0.00188370052713427	1.72978006352621	MI-Fibre:MI-Control	HMDB0098242	null	C48H92O6	M+NH4	33.5	0	7.64974696863163	76.2709657611292	TG(i-13:0/i-19:0/a-13:0)[rac]	Lipids and lipid-like molecules	Glycerolipids	Triradylcglycerols	782.729065878148	NA	0.5619	1	NA
0.56_782.7291m/z	4.8597402152453	0.00188370052713427	1.72978006352621	MI-Fibre:MI-Control	HMDB0068790	null	C48H92O6	M+NH4	33.5	0	7.64974696848295	76.2709657611292	TG(i-22:0/8:0/i-15:0)	Lipids and lipid-like molecules	Glycerolipids	Triradylcglycerols	782.729065878148	NA	0.5619	1	NA
0.56_782.7291m/z	4.8597402152453	0.00188370052713427	1.72978006352621	MI-Fibre:MI-Control	HMDB0069035	null	C48H92O6	M+NH4	33.5	0	7.64974696833428	76.2709657611292	TG(i-22:0/15:0/8:0)	Lipids and lipid-like molecules	Glycerolipids	Triradylcglycerols	782.729065878148	NA	0.5619	1	NA
0.56_782.7291m/z	4.8597402152453	0.00188370052713427	1.72978006352621	MI-Fibre:MI-Control	HMDB0069553	null	C48H92O6	M+NH4	33.5	0	7.64974696848295	76.2709657611292	TG(i-24:0/i-13:0/8:0)	Lipids and lipid-like molecules	Glycerolipids	Triradylcglycerols	782.729065878148	NA	0.5619	1	NA
0.56_782.7291m/z	4.8597402152453	0.00188370052713427	1.72978006352621	MI-Fibre:MI-Control	HMDB0095577	null	C48H92O6	M+NH4	33.5	0	7.64974696833428	76.2709657611292	TG(12:0/16:0/17:0)	Lipids and lipid-like molecules	Glycerolipids	Triradylcglycerols	782.729065878148	NA	0.5619	1	NA
0.56_782.7291m/z	4.8597402152453	0.00188370052713427	1.72978006352621	MI-Fibre:MI-Control	HMDB0109572	null	C48H92O6	M+NH4	33.5	0	7.64974696833428	76.2709657611292	TG(19:0/8:0/i-18:0)	Lipids and lipid-like molecules	Glycerolipids	Triradylcglycerols	782.729065878148	NA	0.5619	1	NA
0.56_782.7291m/z	4.8597402152453	0.00188370052713427	1.72978006352621	MI-Fibre:MI-Control	HMDB0101168	null	C48H92O6	M+NH4	33.5	0	7.64974696833428	76.2709657611292	TG(a-15:0/12:0/i-18:0)[rac]	Lipids and lipid-like molecules	Glycerolipids	Triradylcglycerols	782.729065878148	NA	0.5619	1	NA
0.56_782.7291m/z	4.8597402152453	0.00188370052713427	1.72978006352621	MI-Fibre:MI-Control	HMDB0103930	null	C48H92O6	M+NH4	33.5	0	7.64974696848295	76.2709657611292	TG(i-16:0/i-14:0/a-15:0)[rac]	Lipids and lipid-like molecules	Glycerolipids	Triradylcglycerols	782.729065878148	NA	0.5619	1	NA
0.56_782.7291m/z	4.8597402152453	0.00188370052713427	1.72978006352621	MI-Fibre:MI-Control	HMDB0095700	null	C48H92O6	M+NH4	33.5	0	7.64974696833428	76.2709657611292	TG(i-12:0/a-17:0/16:0)[rac]	Lipids and lipid-like molecules	Glycerolipids	Triradylcglycerols	782.729065878148	NA	0.5619	1	NA
0.56_782.7291m/z	4.8597402152453	0.00188370052713427	1.72978006352621	MI-Fibre:MI-Control	HMDB0098830	null	C48H92O6	M+NH4	33.5	0	7.64974696833428	76.2709657611292	TG(a-13:0/22:0/10:0)[rac]	Lipids and lipid-like molecules	Glycerolipids	Triradylcglycerols	782.729065878148	NA	0.5619	1	NA
0.56_782.7291m/z	4.8597402152453	0.00188370052713427	1.72978006352621	MI-Fibre:MI-Control	HMDB0071159	null	C48H92O6	M+NH4	33.5	0	7.64974696833428	76.2709657611292	TG(8:0/i-21:0/16:0)	Lipids and lipid-like molecules	Glycerolipids	Triradylcglycerols	782.729065878148	NA	0.5619	1	NA
0.56_782.7291m/z	4.8597402152453	0.00188370052713427	1.72978006352621	MI-Fibre:MI-Control	HMDB0064805	null	C48H92O6	M+NH4	33.5	0	7.64974696848295	76.2709657611292	TG(a-21:0/8:0/i-16:0)[rac]	Lipids and lipid-like molecules	Glycerolipids	Triradylcglycerols	782.729065878148	NA	0.5619	1	NA
0.56_782.7291m/z	4.8597402152453	0.00188370052713427	1.72978006352621	MI-Fibre:MI-Control	HMDB0063296	null	C48H92O6	M+NH4	33.5	0	7.64974696848295	76.2709657611292	TG(20:0/13:0/i-12:0)	Lipids and lipid-like molecules	Glycerolipids	Triradylcglycerols	782.729065878148	NA	0.5619	1	NA
0.56_782.7291m/z	4.8597402152453	0.00188370052713427	1.72978006352621	MI-Fibre:MI-Control	HMDB0071218	null	C48H92O6	M+NH4	33.5	0	7.64974696818561	76.2709657611292	TG(8:0/16:0/21:0)	Lipids and lipid-like molecules	Glycerolipids	Triradylcglycerols	782.729065878148	NA	0.5619	1	NA
0.56_782.7291m/z	4.8597402152453	0.00188370052713427	1.72978006352621	MI-Fibre:MI-Control	HMDB0095034	null	C48H92O6	M+NH4	33.5	0	7.64974696833428	76.2709657611292	TG(12:0/12:0/i-21:0)	Lipids and lipid-like molecules	Glycerolipids	Triradylcglycerols	782.729065878148	NA	0.5619	1	NA
0.56_782.7291m/z	4.8597402152453	0.00188370052713427	1.72978006352621	MI-Fibre:MI-Control	HMDB0103648	null	C48H92O6	M+NH4	33.5	0	7.64974696833428	76.2709657611292	TG(16:0/i-12:0/17:0)	Lipids and lipid-like molecules	Glycerolipids	Triradylcglycerols	782.729065878148	NA	0.5619	1	NA
0.56_782.7291m/z	4.8597402152453	0.00188370052713427	1.72978006352621	MI-Fibre:MI-Control	HMDB0063546	null	C48H92O6	M+NH4	33.5	0	7.64974696863163	76.2709657611292	TG(20:0/i-13:0/i-12:0)	Lipids and lipid-like molecules	Glycerolipids	Triradylcglycerols	782.729065878148	NA	0.5619	1	NA
0.56_782.7291m/z	4.8597402152453	0.00188370052713427	1.72978006352621	MI-Fibre:MI-Control	HMDB0071429	null	C48H92O6	M+NH4	33.5	0	7.64974696833428	76.2709657611292	TG(10:0/17:0/i-18:0)	Lipids and lipid-like molecules	Glycerolipids	Triradylcglycerols	782.729065878148	NA	0.5619	1	NA
0.56_782.7291m/z	4.8597402152453	0.00188370052713427	1.72978006352621	MI-Fibre:MI-Control	HMDB0099282	null	C48H92O6	M+NH4	33.5	0	7.64974696833428	76.2709657611292	TG(14:0/10:0/a-21:0)[rac]	Lipids and lipid-like molecules	Glycerolipids	Triradylcglycerols	782.729065878148	NA	0.5619	1	NA
0.56_782.7291m/z	4.8597402152453	0.00188370052713427	1.72978006352621	MI-Fibre:MI-Control	HMDB0072356	null	C48H92O6	M+NH4	33.5	0	7.64974696818561	76.2709657611292	TG(10:0/i-16:0/19:0)	Lipids and lipid-like molecules	Glycerolipids	Triradylcglycerols	782.729065878148	NA	0.5619	1	NA
0.56_782.7291m/z	4.8597402152453	0.00188370052713427	1.72978006352621	MI-Fibre:MI-Control	HMDB0071420	null	C48H92O6	M+NH4	33.5	0	7.64974696833428	76.2709657611292	TG(8:0/19:0/i-18:0)	Lipids and lipid-like molecules	Glycerolipids	Triradylcglycerols	782.729065878148	NA	0.5619	1	NA
0.56_782.7291m/z	4.8597402152453	0.00188370052713427	1.72978006352621	MI-Fibre:MI-Control	HMDB0071424	null	C48H92O6	M+NH4	33.5	0	7.64974696848295	76.2709657611292	TG(10:0/22:0/i-13:0)	Lipids and lipid-like molecules	Glycerolipids	Triradylcglycerols	782.729065878148	NA	0.5619	1	NA
0.56_782.7291m/z	4.8597402152453	0.00188370052713427	1.72978006352621	MI-Fibre:MI-Control	HMDB0105653	null	C48H92O6	M+NH4	33.5	0	7.64974696848295	76.2709657611292	TG(a-17:0/i-13:0/a-15:0)[rac]	Lipids and lipid-like molecules	Glycerolipids	Triradylcglycerols	782.729065878148	NA	0.5619	1	NA
0.56_782.7291m/z	4.8597402152453	0.00188370052713427	1.72978006352621	MI-Fibre:MI-Control	HMDB0105654	null	C48H92O6	M+NH4	33.5	0	7.64974696848295	76.2709657611292	TG(17:0/i-13:0/i-15:0)	Lipids and lipid-like molecules	Glycerolipids	Triradylcglycerols	782.729065878148	NA	0.5619	1	NA
0.56_782.7291m/z	4.8597402152453	0.00188370052713427	1.72978006352621	MI-Fibre:MI-Control	HMDB0105659	null	C48H92O6	M+NH4	33.5	0	7.64974696833428	76.2709657611292	TG(17:0/13:0/15:0)	Lipids and lipid-like molecules	Glycerolipids	Triradylcglycerols	782.729065878148	NA	0.5619	1	NA
0.56_782.7291m/z	4.8597402152453	0.00188370052713427	1.72978006352621	MI-Fibre:MI-Control	HMDB0099368	null	C48H92O6	M+NH4	33.5	0	7.64974696833428	76.2709657611292	TG(i-14:0/12:0/i-19:0)	Lipids and lipid-like molecules	Glycerolipids	Triradylcglycerols	782.729065878148	NA	0.5619	1	NA
0.56_782.7291m/z	4.8597402152453	0.00188370052713427	1.72978006352621	MI-Fibre:MI-Control	HMDB0101751	null	C48H92O6	M+NH4	33.5	0	7.64974696848295	76.2709657611292	TG(a-15:0/a-15:0/i-15:0)[rac]	Lipids and lipid-like molecules	Glycerolipids	Triradylcglycerols	782.729065878148	NA	0.5619	1	NA
0.56_782.7291m/z	4.8597402152453	0.00188370052713427	1.72978006352621	MI-Fibre:MI-Control	HMDB0104051	null	C48H92O6	M+NH4	33.5	0	7.64974696833428	76.2709657611292	TG(16:0/a-15:0/14:0)[rac]	Lipids and lipid-like molecules	Glycerolipids	Triradylcglycerols	782.729065878148	NA	0.5619	1	NA
0.56_782.7291m/z	4.8597402152453	0.00188370052713427	1.72978006352621	MI-Fibre:MI-Control	HMDB0103786	null	C48H92O6	M+NH4	33.5	0	7.64974696833428	76.2709657611292	TG(i-16:0/a-13:0/16:0)[rac]	Lipids and lipid-like molecules	Glycerolipids	Triradylcglycerols	782.729065878148	NA	0.5619	1	NA
0.56_782.7291m/z	4.8597402152453	0.00188370052713427	1.72978006352621	MI-Fibre:MI-Control	HMDB0103785	null	C48H92O6	M+NH4	33.5	0	7.64974696848295	76.2709657611292	TG(16:0/16:0/a-13:0)[rac]	Lipids and lipid-like molecules	Glycerolipids	Triradylcglycerols	782.729065878148	NA	0.5619	1	NA
0.56_782.7291m/z	4.8597402152453	0.00188370052713427	1.72978006352621	MI-Fibre:MI-Control	HMDB0106294	null	C48H92O6	M+NH4	33.5	0	7.64974696863163	76.2709657611292	TG(i-17:0/i-16:0/i-12:0)	Lipids and lipid-like molecules	Glycerolipids	Triradylcglycerols	782.729065878148	NA	0.5619	1	NA
0.56_782.7291m/z	4.8597402152453	0.00188370052713427	1.72978006352621	MI-Fibre:MI-Control	HMDB0108097	null	C48H92O6	M+NH4	33.5	0	7.64974696833428	76.2709657611292	TG(i-18:0/13:0/14:0)	Lipids and lipid-like molecules	Glycerolipids	Triradylcglycerols	782.729065878148	NA	0.5619	1	NA
0.56_782.7291m/z	4.8597402152453	0.00188370052713427	1.72978006352621	MI-Fibre:MI-Control	HMDB0094877	null	C48H92O6	M+NH4	33.5	0	7.64974696833428	76.2709657611292	TG(i-12:0/8:0/a-25:0)[rac]	Lipids and lipid-like molecules	Glycerolipids	Triradylcglycerols	782.729065878148	NA	0.5619	1	NA
0.56_782.7291m/z	4.8597402152453	0.00188370052713427	1.72978006352621	MI-Fibre:MI-Control	HMDB0104193	null	C48H92O6	M+NH4	33.5	0	7.64974696848295	76.2709657611292	TG(16:0/i-16:0/13:0)	Lipids and lipid-like molecules	Glycerolipids	Triradylcglycerols	782.729065878148	NA	0.5619	1	NA
0.56_782.7291m/z	4.8597402152453	0.00188370052713427	1.72978006352621	MI-Fibre:MI-Control	HMDB0063691	null	C48H92O6	M+NH4	33.5	0	7.64974696848295	76.2709657611292	TG(20:0/10:0/i-15:0)	Lipids and lipid-like molecules	Glycerolipids	Triradylcglycerols	782.729065878148	NA	0.5619	1	NA
0.56_782.7291m/z	4.8597402152453	0.00188370052713427	1.72978006352621	MI-Fibre:MI-Control	HMDB0097276	null	C48H92O6	M+NH4	33.5	0	7.64974696818561	76.2709657611292	TG(13:0/14:0/18:0)	Lipids and lipid-like molecules	Glycerolipids	Triradylcglycerols	782.729065878148	NA	0.5619	1	NA
0.56_782.7291m/z	4.8597402152453	0.00188370052713427	1.72978006352621	MI-Fibre:MI-Control	HMDB0105866	null	C48H92O6	M+NH4	33.5	0	7.64974696848295	76.2709657611292	TG(17:0/i-14:0/14:0)	Lipids and lipid-like molecules	Glycerolipids	Triradylcglycerols	782.729065878148	NA	0.5619	1	NA
0.56_782.7291m/z	4.8597402152453	0.00188370052713427	1.72978006352621	MI-Fibre:MI-Control	HMDB0101390	null	C48H92O6	M+NH4	33.5	0	7.64974696833428	76.2709657611292	TG(i-15:0/i-13:0/17:0)	Lipids and lipid-like molecules	Glycerolipids	Triradylcglycerols	782.729065878148	NA	0.5619	1	NA
0.56_782.7291m/z	4.8597402152453	0.00188370052713427	1.72978006352621	MI-Fibre:MI-Control	HMDB0101388	null	C48H92O6	M+NH4	33.5	0	7.64974696848295	76.2709657611292	TG(a-15:0/i-13:0/a-17:0)[rac]	Lipids and lipid-like molecules	Glycerolipids	Triradylcglycerols	782.729065878148	NA	0.5619	1	NA
0.56_782.7291m/z	4.8597402152453	0.00188370052713427	1.72978006352621	MI-Fibre:MI-Control	HMDB0101389	null	C48H92O6	M+NH4	33.5	0	7.64974696848295	76.2709657611292	TG(15:0/i-13:0/i-17:0)	Lipids and lipid-like molecules	Glycerolipids	Triradylcglycerols	782.729065878148	NA	0.5619	1	NA
0.56_782.7291m/z	4.8597402152453	0.00188370052713427	1.72978006352621	MI-Fibre:MI-Control	HMDB0095447	null	C48H92O6	M+NH4	33.5	0	7.64974696818561	76.2709657611292	TG(i-12:0/15:0/18:0)	Lipids and lipid-like molecules	Glycerolipids	Triradylcglycerols	782.729065878148	NA	0.5619	1	NA
0.56_782.7291m/z	4.8597402152453	0.00188370052713427	1.72978006352621	MI-Fibre:MI-Control	HMDB0103791	null	C48H92O6	M+NH4	33.5	0	7.64974696833428	76.2709657611292	TG(i-16:0/i-13:0/16:0)	Lipids and lipid-like molecules	Glycerolipids	Triradylcglycerols	782.729065878148	NA	0.5619	1	NA
0.56_782.7291m/z	4.8597402152453	0.00188370052713427	1.72978006352621	MI-Fibre:MI-Control	HMDB0109571	null	C48H92O6	M+NH4	33.5	0	7.64974696818561	76.2709657611292	TG(19:0/8:0/18:0)	Lipids and lipid-like molecules	Glycerolipids	Triradylcglycerols	782.729065878148	NA	0.5619	1	NA
0.56_782.7291m/z	4.8597402152453	0.00188370052713427	1.72978006352621	MI-Fibre:MI-Control	HMDB0109684	null	C48H92O6	M+NH4	33.5	0	7.64974696848295	76.2709657611292	TG(i-19:0/12:0/i-14:0)	Lipids and lipid-like molecules	Glycerolipids	Triradylcglycerols	782.729065878148	NA	0.5619	1	NA
0.56_782.7291m/z	4.8597402152453	0.00188370052713427	1.72978006352621	MI-Fibre:MI-Control	HMDB0102708	null	C48H92O6	M+NH4	33.5	0	7.64974696833428	76.2709657611292	TG(15:0/20:0/10:0)	Lipids and lipid-like molecules	Glycerolipids	Triradylcglycerols	782.729065878148	NA	0.5619	1	NA
0.56_782.7291m/z	4.8597402152453	0.00188370052713427	1.72978006352621	MI-Fibre:MI-Control	HMDB0102705	null	C48H92O6	M+NH4	33.5	0	7.64974696848295	76.2709657611292	TG(a-15:0/i-20:0/10:0)[rac]	Lipids and lipid-like molecules	Glycerolipids	Triradylcglycerols	782.729065878148	NA	0.5619	1	NA
0.56_782.7291m/z	4.8597402152453	0.00188370052713427	1.72978006352621	MI-Fibre:MI-Control	HMDB0064330	null	C48H92O6	M+NH4	33.5	0	7.64974696863163	76.2709657611292	TG(i-20:0/i-12:0/i-13:0)	Lipids and lipid-like molecules	Glycerolipids	Triradylcglycerols	782.729065878148	NA	0.5619	1	NA
0.56_782.7291m/z	4.8597402152453	0.00188370052713427	1.72978006352621	MI-Fibre:MI-Control	HMDB0095027	null	C48H92O6	M+NH4	33.5	0	7.64974696833428	76.2709657611292	TG(12:0/i-12:0/a-21:0)[rac]	Lipids and lipid-like molecules	Glycerolipids	Triradylcglycerols	782.729065878148	NA	0.5619	1	NA
0.56_782.7291m/z	4.8597402152453	0.00188370052713427	1.72978006352621	MI-Fibre:MI-Control	HMDB0105639	null	C48H92O6	M+NH4	33.5	0	7.64974696833428	76.2709657611292	TG(i-17:0/a-13:0/15:0)[rac]	Lipids and lipid-like molecules	Glycerolipids	Triradylcglycerols	782.729065878148	NA	0.5619	1	NA
0.56_782.7291m/z	4.8597402152453	0.00188370052713427	1.72978006352621	MI-Fibre:MI-Control	HMDB0109688	null	C48H92O6	M+NH4	33.5	0	7.64974696833428	76.2709657611292	TG(i-19:0/12:0/14:0)	Lipids and lipid-like molecules	Glycerolipids	Triradylcglycerols	782.729065878148	NA	0.5619	1	NA
0.56_782.7291m/z	4.8597402152453	0.00188370052713427	1.72978006352621	MI-Fibre:MI-Control	HMDB0109690	null	C48H92O6	M+NH4	33.5	0	7.64974696848295	76.2709657611292	TG(19:0/12:0/i-14:0)	Lipids and lipid-like molecules	Glycerolipids	Triradylcglycerols	782.729065878148	NA	0.5619	1	NA
0.56_782.7291m/z	4.8597402152453	0.00188370052713427	1.72978006352621	MI-Fibre:MI-Control	HMDB0098407	null	C48H92O6	M+NH4	33.5	0	7.64974696848295	76.2709657611292	TG(i-13:0/i-20:0/12:0)	Lipids and lipid-like molecules	Glycerolipids	Triradylcglycerols	782.729065878148	NA	0.5619	1	NA
0.56_782.7291m/z	4.8597402152453	0.00188370052713427	1.72978006352621	MI-Fibre:MI-Control	HMDB0097085	null	C48H92O6	M+NH4	33.5	0	7.64974696833428	76.2709657611292	TG(i-13:0/i-13:0/i-19:0)	Lipids and lipid-like molecules	Glycerolipids	Triradylcglycerols	782.729065878148	NA	0.5619	1	NA
0.56_782.7291m/z	4.8597402152453	0.00188370052713427	1.72978006352621	MI-Fibre:MI-Control	HMDB0071187	null	C48H92O6	M+NH4	33.5	0	7.64974696818561	76.2709657611292	TG(10:0/15:0/20:0)	Lipids and lipid-like molecules	Glycerolipids	Triradylcglycerols	782.729065878148	NA	0.5619	1	NA
0.56_782.7291m/z	4.8597402152453	0.00188370052713427	1.72978006352621	MI-Fibre:MI-Control	HMDB0063051	null	C48H92O6	M+NH4	33.5	0	7.64974696863163	76.2709657611292	TG(20:0/a-13:0/i-12:0)	Lipids and lipid-like molecules	Glycerolipids	Triradylcglycerols	782.729065878148	NA	0.5619	1	NA
0.56_782.7291m/z	4.8597402152453	0.00188370052713427	1.72978006352621	MI-Fibre:MI-Control	HMDB0103570	null	C48H92O6	M+NH4	33.5	0	7.64974696833428	76.2709657611292	TG(i-16:0/10:0/i-19:0)	Lipids and lipid-like molecules	Glycerolipids	Triradylcglycerols	782.729065878148	NA	0.5619	1	NA
0.56_782.7291m/z	4.8597402152453	0.00188370052713427	1.72978006352621	MI-Fibre:MI-Control	HMDB0103572	null	C48H92O6	M+NH4	33.5	0	7.64974696818561	76.2709657611292	TG(16:0/10:0/19:0)	Lipids and lipid-like molecules	Glycerolipids	Triradylcglycerols	782.729065878148	NA	0.5619	1	NA
0.56_782.7291m/z	4.8597402152453	0.00188370052713427	1.72978006352621	MI-Fibre:MI-Control	HMDB0101371	null	C48H92O6	M+NH4	33.5	0	7.64974696848295	76.2709657611292	TG(i-15:0/a-13:0/a-17:0)[rac]	Lipids and lipid-like molecules	Glycerolipids	Triradylcglycerols	782.729065878148	NA	0.5619	1	NA
0.56_782.7291m/z	4.8597402152453	0.00188370052713427	1.72978006352621	MI-Fibre:MI-Control	HMDB0097268	null	C48H92O6	M+NH4	33.5	0	7.64974696833428	76.2709657611292	TG(a-13:0/14:0/i-18:0)[rac]	Lipids and lipid-like molecules	Glycerolipids	Triradylcglycerols	782.729065878148	NA	0.5619	1	NA
0.56_782.7291m/z	4.8597402152453	0.00188370052713427	1.72978006352621	MI-Fibre:MI-Control	HMDB0071533	null	C48H92O6	M+NH4	33.5	0	7.64974696818561	76.2709657611292	TG(10:0/a-13:0/22:0)[rac]	Lipids and lipid-like molecules	Glycerolipids	Triradylcglycerols	782.729065878148	NA	0.5619	1	NA
0.56_782.7291m/z	4.8597402152453	0.00188370052713427	1.72978006352621	MI-Fibre:MI-Control	HMDB0099890	null	C48H92O6	M+NH4	33.5	0	7.64974696833428	76.2709657611292	TG(14:0/i-16:0/15:0)	Lipids and lipid-like molecules	Glycerolipids	Triradylcglycerols	782.729065878148	NA	0.5619	1	NA
0.56_782.7291m/z	4.8597402152453	0.00188370052713427	1.72978006352621	MI-Fibre:MI-Control	HMDB0099763	null	C48H92O6	M+NH4	33.5	0	7.64974696833428	76.2709657611292	TG(i-14:0/15:0/16:0)	Lipids and lipid-like molecules	Glycerolipids	Triradylcglycerols	782.729065878148	NA	0.5619	1	NA
0.56_782.7291m/z	4.8597402152453	0.00188370052713427	1.72978006352621	MI-Fibre:MI-Control	HMDB0099762	null	C48H92O6	M+NH4	33.5	0	7.64974696848295	76.2709657611292	TG(i-14:0/i-15:0/i-16:0)	Lipids and lipid-like molecules	Glycerolipids	Triradylcglycerols	782.729065878148	NA	0.5619	1	NA
0.56_782.7291m/z	4.8597402152453	0.00188370052713427	1.72978006352621	MI-Fibre:MI-Control	HMDB0095842	null	C48H92O6	M+NH4	33.5	0	7.64974696848295	76.2709657611292	TG(12:0/i-18:0/i-15:0)	Lipids and lipid-like molecules	Glycerolipids	Triradylcglycerols	782.729065878148	NA	0.5619	1	NA
0.56_782.7291m/z	4.8597402152453	0.00188370052713427	1.72978006352621	MI-Fibre:MI-Control	HMDB0072190	null	C48H92O6	M+NH4	33.5	0	7.64974696833428	76.2709657611292	TG(10:0/20:0/15:0)	Lipids and lipid-like molecules	Glycerolipids	Triradylcglycerols	782.729065878148	NA	0.5619	1	NA
0.56_782.7291m/z	4.8597402152453	0.00188370052713427	1.72978006352621	MI-Fibre:MI-Control	HMDB0106287	null	C48H92O6	M+NH4	33.5	0	7.64974696833428	76.2709657611292	TG(a-17:0/16:0/12:0)[rac]	Lipids and lipid-like molecules	Glycerolipids	Triradylcglycerols	782.729065878148	NA	0.5619	1	NA
0.56_782.7291m/z	4.8597402152453	0.00188370052713427	1.72978006352621	MI-Fibre:MI-Control	HMDB0072091	null	C48H92O6	M+NH4	33.5	0	7.64974696848295	76.2709657611292	TG(8:0/i-22:0/a-15:0)[rac]	Lipids and lipid-like molecules	Glycerolipids	Triradylcglycerols	782.729065878148	NA	0.5619	1	NA
0.56_782.7291m/z	4.8597402152453	0.00188370052713427	1.72978006352621	MI-Fibre:MI-Control	HMDB0072025	null	C48H92O6	M+NH4	33.5	0	7.64974696833428	76.2709657611292	TG(10:0/10:0/a-25:0)[rac]	Lipids and lipid-like molecules	Glycerolipids	Triradylcglycerols	782.729065878148	NA	0.5619	1	NA
0.56_782.7291m/z	4.8597402152453	0.00188370052713427	1.72978006352621	MI-Fibre:MI-Control	HMDB0109812	null	C48H92O6	M+NH4	33.5	0	7.64974696863163	76.2709657611292	TG(i-19:0/i-13:0/i-13:0)	Lipids and lipid-like molecules	Glycerolipids	Triradylcglycerols	782.729065878148	NA	0.5619	1	NA
0.56_782.7291m/z	4.8597402152453	0.00188370052713427	1.72978006352621	MI-Fibre:MI-Control	HMDB0109814	null	C48H92O6	M+NH4	33.5	0	7.64974696833428	76.2709657611292	TG(19:0/13:0/13:0)	Lipids and lipid-like molecules	Glycerolipids	Triradylcglycerols	782.729065878148	NA	0.5619	1	NA
0.56_782.7291m/z	4.8597402152453	0.00188370052713427	1.72978006352621	MI-Fibre:MI-Control	HMDB0109815	null	C48H92O6	M+NH4	33.5	0	7.64974696848295	76.2709657611292	TG(19:0/13:0/i-13:0)	Lipids and lipid-like molecules	Glycerolipids	Triradylcglycerols	782.729065878148	NA	0.5619	1	NA
0.56_782.7291m/z	4.8597402152453	0.00188370052713427	1.72978006352621	MI-Fibre:MI-Control	HMDB0099898	null	C48H92O6	M+NH4	33.5	0	7.64974696833428	76.2709657611292	TG(i-14:0/16:0/15:0)	Lipids and lipid-like molecules	Glycerolipids	Triradylcglycerols	782.729065878148	NA	0.5619	1	NA
0.56_782.7291m/z	4.8597402152453	0.00188370052713427	1.72978006352621	MI-Fibre:MI-Control	HMDB0101967	null	C48H92O6	M+NH4	33.5	0	7.64974696863163	76.2709657611292	TG(a-15:0/i-16:0/i-14:0)[rac]	Lipids and lipid-like molecules	Glycerolipids	Triradylcglycerols	782.729065878148	NA	0.5619	1	NA
0.56_782.7291m/z	4.8597402152453	0.00188370052713427	1.72978006352621	MI-Fibre:MI-Control	HMDB0101039	null	C48H92O6	M+NH4	33.5	0	7.64974696833428	76.2709657611292	TG(i-15:0/10:0/i-20:0)	Lipids and lipid-like molecules	Glycerolipids	Triradylcglycerols	782.729065878148	NA	0.5619	1	NA
0.56_782.7291m/z	4.8597402152453	0.00188370052713427	1.72978006352621	MI-Fibre:MI-Control	HMDB0102374	null	C48H92O6	M+NH4	33.5	0	7.64974696833428	76.2709657611292	TG(i-15:0/18:0/12:0)	Lipids and lipid-like molecules	Glycerolipids	Triradylcglycerols	782.729065878148	NA	0.5619	1	NA
0.56_782.7291m/z	4.8597402152453	0.00188370052713427	1.72978006352621	MI-Fibre:MI-Control	HMDB0072805	null	C48H92O6	M+NH4	33.5	0	7.64974696833428	76.2709657611292	TG(10:0/14:0/i-21:0)	Lipids and lipid-like molecules	Glycerolipids	Triradylcglycerols	782.729065878148	NA	0.5619	1	NA
0.56_782.7291m/z	4.8597402152453	0.00188370052713427	1.72978006352621	MI-Fibre:MI-Control	HMDB0102368	null	C48H92O6	M+NH4	33.5	0	7.64974696863163	76.2709657611292	TG(a-15:0/i-18:0/i-12:0)[rac]	Lipids and lipid-like molecules	Glycerolipids	Triradylcglycerols	782.729065878148	NA	0.5619	1	NA
0.56_782.7291m/z	4.8597402152453	0.00188370052713427	1.72978006352621	MI-Fibre:MI-Control	HMDB0102370	null	C48H92O6	M+NH4	33.5	0	7.64974696848295	76.2709657611292	TG(i-15:0/18:0/i-12:0)	Lipids and lipid-like molecules	Glycerolipids	Triradylcglycerols	782.729065878148	NA	0.5619	1	NA
0.56_782.7291m/z	4.8597402152453	0.00188370052713427	1.72978006352621	MI-Fibre:MI-Control	HMDB0104060	null	C48H92O6	M+NH4	33.5	0	7.64974696833428	76.2709657611292	TG(16:0/15:0/14:0)	Lipids and lipid-like molecules	Glycerolipids	Triradylcglycerols	782.729065878148	NA	0.5619	1	NA
0.56_782.7291m/z	4.8597402152453	0.00188370052713427	1.72978006352621	MI-Fibre:MI-Control	HMDB0098241	null	C48H92O6	M+NH4	33.5	0	7.64974696848295	76.2709657611292	TG(a-13:0/i-19:0/13:0)[rac]	Lipids and lipid-like molecules	Glycerolipids	Triradylcglycerols	782.729065878148	NA	0.5619	1	NA
0.56_782.7291m/z	4.8597402152453	0.00188370052713427	1.72978006352621	MI-Fibre:MI-Control	HMDB0097678	null	C48H92O6	M+NH4	33.5	0	7.64974696833428	76.2709657611292	TG(i-13:0/i-16:0/16:0)	Lipids and lipid-like molecules	Glycerolipids	Triradylcglycerols	782.729065878148	NA	0.5619	1	NA
0.56_782.7291m/z	4.8597402152453	0.00188370052713427	1.72978006352621	MI-Fibre:MI-Control	HMDB0065183	null	C48H92O6	M+NH4	33.5	0	7.64974696848295	76.2709657611292	TG(21:0/10:0/i-14:0)	Lipids and lipid-like molecules	Glycerolipids	Triradylcglycerols	782.729065878148	NA	0.5619	1	NA
0.56_782.7291m/z	4.8597402152453	0.00188370052713427	1.72978006352621	MI-Fibre:MI-Control	HMDB0097682	null	C48H92O6	M+NH4	33.5	0	7.64974696848295	76.2709657611292	TG(13:0/16:0/i-16:0)	Lipids and lipid-like molecules	Glycerolipids	Triradylcglycerols	782.729065878148	NA	0.5619	1	NA
0.56_782.7291m/z	4.8597402152453	0.00188370052713427	1.72978006352621	MI-Fibre:MI-Control	HMDB0095950	null	C48H92O6	M+NH4	33.5	0	7.64974696833428	76.2709657611292	TG(i-12:0/19:0/14:0)	Lipids and lipid-like molecules	Glycerolipids	Triradylcglycerols	782.729065878148	NA	0.5619	1	NA
0.56_782.7291m/z	4.8597402152453	0.00188370052713427	1.72978006352621	MI-Fibre:MI-Control	HMDB0109620	null	C48H92O6	M+NH4	33.5	0	7.64974696833428	76.2709657611292	TG(i-19:0/10:0/16:0)	Lipids and lipid-like molecules	Glycerolipids	Triradylcglycerols	782.729065878148	NA	0.5619	1	NA
0.56_782.7291m/z	4.8597402152453	0.00188370052713427	1.72978006352621	MI-Fibre:MI-Control	HMDB0095578	null	C48H92O6	M+NH4	33.5	0	7.64974696848295	76.2709657611292	TG(12:0/16:0/i-17:0)	Lipids and lipid-like molecules	Glycerolipids	Triradylcglycerols	782.729065878148	NA	0.5619	1	NA
0.56_782.7291m/z	4.8597402152453	0.00188370052713427	1.72978006352621	MI-Fibre:MI-Control	HMDB0105457	null	C48H92O6	M+NH4	33.5	0	7.64974696848295	76.2709657611292	TG(17:0/12:0/i-16:0)	Lipids and lipid-like molecules	Glycerolipids	Triradylcglycerols	782.729065878148	NA	0.5619	1	NA
0.56_782.7291m/z	4.8597402152453	0.00188370052713427	1.72978006352621	MI-Fibre:MI-Control	HMDB0095699	null	C48H92O6	M+NH4	33.5	0	7.64974696833428	76.2709657611292	TG(12:0/a-17:0/16:0)[rac]	Lipids and lipid-like molecules	Glycerolipids	Triradylcglycerols	782.729065878148	NA	0.5619	1	NA
0.56_782.7291m/z	4.8597402152453	0.00188370052713427	1.72978006352621	MI-Fibre:MI-Control	HMDB0101592	null	C48H92O6	M+NH4	33.5	0	7.64974696848295	76.2709657611292	TG(15:0/i-14:0/i-16:0)	Lipids and lipid-like molecules	Glycerolipids	Triradylcglycerols	782.729065878148	NA	0.5619	1	NA
0.56_782.7291m/z	4.8597402152453	0.00188370052713427	1.72978006352621	MI-Fibre:MI-Control	HMDB0098410	null	C48H92O6	M+NH4	33.5	0	7.64974696833428	76.2709657611292	TG(13:0/20:0/12:0)	Lipids and lipid-like molecules	Glycerolipids	Triradylcglycerols	782.729065878148	NA	0.5619	1	NA
0.56_782.7291m/z	4.8597402152453	0.00188370052713427	1.72978006352621	MI-Fibre:MI-Control	HMDB0042122	null	C48H92O6	M+NH4	33.5	0	7.64974696833428	76.2709657611292	TG(14:0/16:0/15:0)	Lipids and lipid-like molecules	Glycerolipids	Triradylcglycerols	782.729065878148	NA	0.5619	1	NA
0.56_782.7291m/z	4.8597402152453	0.00188370052713427	1.72978006352621	MI-Fibre:MI-Control	HMDB0109799	null	C48H92O6	M+NH4	33.5	0	7.64974696863163	76.2709657611292	TG(19:0/a-13:0/a-13:0)[rac]	Lipids and lipid-like molecules	Glycerolipids	Triradylcglycerols	782.729065878148	NA	0.5619	1	NA
0.56_782.7291m/z	4.8597402152453	0.00188370052713427	1.72978006352621	MI-Fibre:MI-Control	HMDB0101176	null	C48H92O6	M+NH4	33.5	0	7.64974696818561	76.2709657611292	TG(15:0/12:0/18:0)	Lipids and lipid-like molecules	Glycerolipids	Triradylcglycerols	782.729065878148	NA	0.5619	1	NA
0.56_782.7291m/z	4.8597402152453	0.00188370052713427	1.72978006352621	MI-Fibre:MI-Control	HMDB0101370	null	C48H92O6	M+NH4	33.5	0	7.64974696848295	76.2709657611292	TG(15:0/a-13:0/a-17:0)[rac]	Lipids and lipid-like molecules	Glycerolipids	Triradylcglycerols	782.729065878148	NA	0.5619	1	NA
0.56_782.7291m/z	4.8597402152453	0.00188370052713427	1.72978006352621	MI-Fibre:MI-Control	HMDB0063010	null	C48H92O6	M+NH4	33.5	0	7.64974696848295	76.2709657611292	TG(i-20:0/a-15:0/10:0)	Lipids and lipid-like molecules	Glycerolipids	Triradylcglycerols	782.729065878148	NA	0.5619	1	NA
0.56_782.7291m/z	4.8597402152453	0.00188370052713427	1.72978006352621	MI-Fibre:MI-Control	HMDB0097088	null	C48H92O6	M+NH4	33.5	0	7.64974696833428	76.2709657611292	TG(13:0/13:0/i-19:0)	Lipids and lipid-like molecules	Glycerolipids	Triradylcglycerols	782.729065878148	NA	0.5619	1	NA
0.56_782.7291m/z	4.8597402152453	0.00188370052713427	1.72978006352621	MI-Fibre:MI-Control	HMDB0108250	null	C48H92O6	M+NH4	33.5	0	7.64974696833428	76.2709657611292	TG(i-18:0/14:0/13:0)	Lipids and lipid-like molecules	Glycerolipids	Triradylcglycerols	782.729065878148	NA	0.5619	1	NA
0.56_782.7291m/z	4.8597402152453	0.00188370052713427	1.72978006352621	MI-Fibre:MI-Control	HMDB0095033	null	C48H92O6	M+NH4	33.5	0	7.64974696818561	76.2709657611292	TG(12:0/12:0/21:0)	Lipids and lipid-like molecules	Glycerolipids	Triradylcglycerols	782.729065878148	NA	0.5619	1	NA
0.56_782.7291m/z	4.8597402152453	0.00188370052713427	1.72978006352621	MI-Fibre:MI-Control	HMDB0103573	null	C48H92O6	M+NH4	33.5	0	7.64974696833428	76.2709657611292	TG(16:0/10:0/i-19:0)	Lipids and lipid-like molecules	Glycerolipids	Triradylcglycerols	782.729065878148	NA	0.5619	1	NA
0.56_782.7291m/z	4.8597402152453	0.00188370052713427	1.72978006352621	MI-Fibre:MI-Control	HMDB0097269	null	C48H92O6	M+NH4	33.5	0	7.64974696833428	76.2709657611292	TG(a-13:0/i-14:0/i-18:0)[rac]	Lipids and lipid-like molecules	Glycerolipids	Triradylcglycerols	782.729065878148	NA	0.5619	1	NA
0.56_782.7291m/z	4.8597402152453	0.00188370052713427	1.72978006352621	MI-Fibre:MI-Control	HMDB0071409	null	C48H92O6	M+NH4	33.5	0	7.64974696848295	76.2709657611292	TG(8:0/22:0/a-15:0)[rac]	Lipids and lipid-like molecules	Glycerolipids	Triradylcglycerols	782.729065878148	NA	0.5619	1	NA
0.56_782.7291m/z	4.8597402152453	0.00188370052713427	1.72978006352621	MI-Fibre:MI-Control	HMDB0108361	null	C48H92O6	M+NH4	33.5	0	7.64974696848295	76.2709657611292	TG(i-18:0/15:0/i-12:0)	Lipids and lipid-like molecules	Glycerolipids	Triradylcglycerols	782.729065878148	NA	0.5619	1	NA
0.56_782.7291m/z	4.8597402152453	0.00188370052713427	1.72978006352621	MI-Fibre:MI-Control	HMDB0108359	null	C48H92O6	M+NH4	33.5	0	7.64974696863163	76.2709657611292	TG(18:0/a-15:0/i-12:0)[rac]	Lipids and lipid-like molecules	Glycerolipids	Triradylcglycerols	782.729065878148	NA	0.5619	1	NA
0.56_782.7291m/z	4.8597402152453	0.00188370052713427	1.72978006352621	MI-Fibre:MI-Control	HMDB0108252	null	C48H92O6	M+NH4	33.5	0	7.64974696848295	76.2709657611292	TG(18:0/14:0/i-13:0)	Lipids and lipid-like molecules	Glycerolipids	Triradylcglycerols	782.729065878148	NA	0.5619	1	NA
0.56_782.7291m/z	4.8597402152453	0.00188370052713427	1.72978006352621	MI-Fibre:MI-Control	HMDB0108360	null	C48H92O6	M+NH4	33.5	0	7.64974696848295	76.2709657611292	TG(18:0/i-15:0/12:0)	Lipids and lipid-like molecules	Glycerolipids	Triradylcglycerols	782.729065878148	NA	0.5619	1	NA
0.56_782.7291m/z	4.8597402152453	0.00188370052713427	1.72978006352621	MI-Fibre:MI-Control	HMDB0108357	null	C48H92O6	M+NH4	33.5	0	7.64974696848295	76.2709657611292	TG(18:0/a-15:0/12:0)[rac]	Lipids and lipid-like molecules	Glycerolipids	Triradylcglycerols	782.729065878148	NA	0.5619	1	NA
0.56_782.7291m/z	4.8597402152453	0.00188370052713427	1.72978006352621	MI-Fibre:MI-Control	HMDB0103654	null	C48H92O6	M+NH4	33.5	0	7.64974696848295	76.2709657611292	TG(i-16:0/12:0/a-17:0)[rac]	Lipids and lipid-like molecules	Glycerolipids	Triradylcglycerols	782.729065878148	NA	0.5619	1	NA
0.56_782.7291m/z	4.8597402152453	0.00188370052713427	1.72978006352621	MI-Fibre:MI-Control	HMDB0099370	null	C48H92O6	M+NH4	33.5	0	7.64974696818561	76.2709657611292	TG(i-14:0/i-12:0/19:0)	Lipids and lipid-like molecules	Glycerolipids	Triradylcglycerols	782.729065878148	NA	0.5619	1	NA
0.56_782.7291m/z	4.8597402152453	0.00188370052713427	1.72978006352621	MI-Fibre:MI-Control	HMDB0099757	null	C48H92O6	M+NH4	33.5	0	7.64974696848295	76.2709657611292	TG(14:0/a-15:0/i-16:0)[rac]	Lipids and lipid-like molecules	Glycerolipids	Triradylcglycerols	782.729065878148	NA	0.5619	1	NA
0.56_782.7291m/z	4.8597402152453	0.00188370052713427	1.72978006352621	MI-Fibre:MI-Control	HMDB0103659	null	C48H92O6	M+NH4	33.5	0	7.64974696848295	76.2709657611292	TG(16:0/12:0/a-17:0)[rac]	Lipids and lipid-like molecules	Glycerolipids	Triradylcglycerols	782.729065878148	NA	0.5619	1	NA
0.56_782.7291m/z	4.8597402152453	0.00188370052713427	1.72978006352621	MI-Fibre:MI-Control	HMDB0103657	null	C48H92O6	M+NH4	33.5	0	7.64974696833428	76.2709657611292	TG(16:0/12:0/17:0)	Lipids and lipid-like molecules	Glycerolipids	Triradylcglycerols	782.729065878148	NA	0.5619	1	NA
0.56_782.7291m/z	4.8597402152453	0.00188370052713427	1.72978006352621	MI-Fibre:MI-Control	HMDB0103784	null	C48H92O6	M+NH4	33.5	0	7.64974696863163	76.2709657611292	TG(i-16:0/i-16:0/a-13:0)[rac]	Lipids and lipid-like molecules	Glycerolipids	Triradylcglycerols	782.729065878148	NA	0.5619	1	NA
0.56_782.7291m/z	4.8597402152453	0.00188370052713427	1.72978006352621	MI-Fibre:MI-Control	HMDB0095024	null	C48H92O6	M+NH4	33.5	0	7.64974696818561	76.2709657611292	TG(12:0/i-12:0/21:0)	Lipids and lipid-like molecules	Glycerolipids	Triradylcglycerols	782.729065878148	NA	0.5619	1	NA
0.56_782.7291m/z	4.8597402152453	0.00188370052713427	1.72978006352621	MI-Fibre:MI-Control	HMDB0108649	null	C48H92O6	M+NH4	33.5	0	7.64974696848295	76.2709657611292	TG(i-18:0/i-17:0/10:0)	Lipids and lipid-like molecules	Glycerolipids	Triradylcglycerols	782.729065878148	NA	0.5619	1	NA
0.56_782.7291m/z	4.8597402152453	0.00188370052713427	1.72978006352621	MI-Fibre:MI-Control	HMDB0105661	null	C48H92O6	M+NH4	33.5	0	7.64974696848295	76.2709657611292	TG(17:0/13:0/a-15:0)[rac]	Lipids and lipid-like molecules	Glycerolipids	Triradylcglycerols	782.729065878148	NA	0.5619	1	NA
0.56_782.7291m/z	4.8597402152453	0.00188370052713427	1.72978006352621	MI-Fibre:MI-Control	HMDB0099372	null	C48H92O6	M+NH4	33.5	0	7.64974696818561	76.2709657611292	TG(i-14:0/12:0/19:0)	Lipids and lipid-like molecules	Glycerolipids	Triradylcglycerols	782.729065878148	NA	0.5619	1	NA
0.56_782.7291m/z	4.8597402152453	0.00188370052713427	1.72978006352621	MI-Fibre:MI-Control	HMDB0071609	null	C48H92O6	M+NH4	33.5	0	7.64974696818561	76.2709657611292	TG(10:0/17:0/18:0)	Lipids and lipid-like molecules	Glycerolipids	Triradylcglycerols	782.729065878148	NA	0.5619	1	NA
0.56_782.7291m/z	4.8597402152453	0.00188370052713427	1.72978006352621	MI-Fibre:MI-Control	HMDB0108651	null	C48H92O6	M+NH4	33.5	0	7.64974696833428	76.2709657611292	TG(18:0/17:0/10:0)	Lipids and lipid-like molecules	Glycerolipids	Triradylcglycerols	782.729065878148	NA	0.5619	1	NA
0.56_782.7291m/z	4.8597402152453	0.00188370052713427	1.72978006352621	MI-Fibre:MI-Control	HMDB0096727	null	C48H92O6	M+NH4	33.5	0	7.64974696818561	76.2709657611292	TG(a-13:0/10:0/22:0)[rac]	Lipids and lipid-like molecules	Glycerolipids	Triradylcglycerols	782.729065878148	NA	0.5619	1	NA
0.56_782.7291m/z	4.8597402152453	0.00188370052713427	1.72978006352621	MI-Fibre:MI-Control	HMDB0108901	null	C48H92O6	M+NH4	33.5	0	7.64974696848295	76.2709657611292	TG(18:0/i-19:0/8:0)	Lipids and lipid-like molecules	Glycerolipids	Triradylcglycerols	782.729065878148	NA	0.5619	1	NA
0.56_782.7291m/z	4.8597402152453	0.00188370052713427	1.72978006352621	MI-Fibre:MI-Control	HMDB0105448	null	C48H92O6	M+NH4	33.5	0	7.64974696848295	76.2709657611292	TG(a-17:0/12:0/i-16:0)[rac]	Lipids and lipid-like molecules	Glycerolipids	Triradylcglycerols	782.729065878148	NA	0.5619	1	NA
0.56_782.7291m/z	4.8597402152453	0.00188370052713427	1.72978006352621	MI-Fibre:MI-Control	HMDB0105340	null	C48H92O6	M+NH4	33.5	0	7.64974696833428	76.2709657611292	TG(17:0/10:0/i-18:0)	Lipids and lipid-like molecules	Glycerolipids	Triradylcglycerols	782.729065878148	NA	0.5619	1	NA
0.56_782.7291m/z	4.8597402152453	0.00188370052713427	1.72978006352621	MI-Fibre:MI-Control	HMDB0098240	null	C48H92O6	M+NH4	33.5	0	7.64974696863163	76.2709657611292	TG(a-13:0/i-19:0/i-13:0)[rac]	Lipids and lipid-like molecules	Glycerolipids	Triradylcglycerols	782.729065878148	NA	0.5619	1	NA
0.56_782.7291m/z	4.8597402152453	0.00188370052713427	1.72978006352621	MI-Fibre:MI-Control	HMDB0068776	null	C48H92O6	M+NH4	33.5	0	7.64974696848295	76.2709657611292	TG(i-22:0/10:0/a-13:0)[rac]	Lipids and lipid-like molecules	Glycerolipids	Triradylcglycerols	782.729065878148	NA	0.5619	1	NA
0.56_782.7291m/z	4.8597402152453	0.00188370052713427	1.72978006352621	MI-Fibre:MI-Control	HMDB0109683	null	C48H92O6	M+NH4	33.5	0	7.64974696848295	76.2709657611292	TG(19:0/i-12:0/14:0)	Lipids and lipid-like molecules	Glycerolipids	Triradylcglycerols	782.729065878148	NA	0.5619	1	NA
0.56_782.7291m/z	4.8597402152453	0.00188370052713427	1.72978006352621	MI-Fibre:MI-Control	HMDB0105454	null	C48H92O6	M+NH4	33.5	0	7.64974696848295	76.2709657611292	TG(i-17:0/i-12:0/i-16:0)	Lipids and lipid-like molecules	Glycerolipids	Triradylcglycerols	782.729065878148	NA	0.5619	1	NA
0.56_782.7291m/z	4.8597402152453	0.00188370052713427	1.72978006352621	MI-Fibre:MI-Control	HMDB0064203	null	C48H92O6	M+NH4	33.5	0	7.64974696863163	76.2709657611292	TG(i-20:0/a-13:0/i-12:0)	Lipids and lipid-like molecules	Glycerolipids	Triradylcglycerols	782.729065878148	NA	0.5619	1	NA
0.56_782.7291m/z	4.8597402152453	0.00188370052713427	1.72978006352621	MI-Fibre:MI-Control	HMDB0097079	null	C48H92O6	M+NH4	33.5	0	7.64974696833428	76.2709657611292	TG(a-13:0/13:0/i-19:0)[rac]	Lipids and lipid-like molecules	Glycerolipids	Triradylcglycerols	782.729065878148	NA	0.5619	1	NA
0.56_782.7291m/z	4.8597402152453	0.00188370052713427	1.72978006352621	MI-Fibre:MI-Control	HMDB0097077	null	C48H92O6	M+NH4	33.5	0	7.64974696818561	76.2709657611292	TG(13:0/i-13:0/19:0)	Lipids and lipid-like molecules	Glycerolipids	Triradylcglycerols	782.729065878148	NA	0.5619	1	NA
0.56_782.7291m/z	4.8597402152453	0.00188370052713427	1.72978006352621	MI-Fibre:MI-Control	HMDB0064498	null	C48H92O6	M+NH4	33.5	0	7.64974696863163	76.2709657611292	TG(20:0/i-12:0/a-13:0)	Lipids and lipid-like molecules	Glycerolipids	Triradylcglycerols	782.729065878148	NA	0.5619	1	NA
0.56_782.7291m/z	4.8597402152453	0.00188370052713427	1.72978006352621	MI-Fibre:MI-Control	HMDB0097478	null	C48H92O6	M+NH4	33.5	0	7.64974696848295	76.2709657611292	TG(13:0/i-15:0/a-17:0)[rac]	Lipids and lipid-like molecules	Glycerolipids	Triradylcglycerols	782.729065878148	NA	0.5619	1	NA
0.56_782.7291m/z	4.8597402152453	0.00188370052713427	1.72978006352621	MI-Fibre:MI-Control	HMDB0108245	null	C48H92O6	M+NH4	33.5	0	7.64974696863163	76.2709657611292	TG(18:0/i-14:0/a-13:0)[rac]	Lipids and lipid-like molecules	Glycerolipids	Triradylcglycerols	782.729065878148	NA	0.5619	1	NA
0.56_782.7291m/z	4.8597402152453	0.00188370052713427	1.72978006352621	MI-Fibre:MI-Control	HMDB0064750	null	C48H92O6	M+NH4	33.5	0	7.64974696848295	76.2709657611292	TG(i-21:0/8:0/i-16:0)	Lipids and lipid-like molecules	Glycerolipids	Triradylcglycerols	782.729065878148	NA	0.5619	1	NA
0.56_782.7291m/z	4.8597402152453	0.00188370052713427	1.72978006352621	MI-Fibre:MI-Control	HMDB0095701	null	C48H92O6	M+NH4	33.5	0	7.64974696848295	76.2709657611292	TG(12:0/a-17:0/i-16:0)[rac]	Lipids and lipid-like molecules	Glycerolipids	Triradylcglycerols	782.729065878148	NA	0.5619	1	NA
0.56_782.7291m/z	4.8597402152453	0.00188370052713427	1.72978006352621	MI-Fibre:MI-Control	HMDB0064792	null	C48H92O6	M+NH4	33.5	0	7.64974696833428	76.2709657611292	TG(a-21:0/14:0/10:0)[rac]	Lipids and lipid-like molecules	Glycerolipids	Triradylcglycerols	782.729065878148	NA	0.5619	1	NA
0.56_782.7291m/z	4.8597402152453	0.00188370052713427	1.72978006352621	MI-Fibre:MI-Control	HMDB0101174	null	C48H92O6	M+NH4	33.5	0	7.64974696833428	76.2709657611292	TG(i-15:0/i-12:0/i-18:0)	Lipids and lipid-like molecules	Glycerolipids	Triradylcglycerols	782.729065878148	NA	0.5619	1	NA
0.56_782.7291m/z	4.8597402152453	0.00188370052713427	1.72978006352621	MI-Fibre:MI-Control	HMDB0101372	null	C48H92O6	M+NH4	33.5	0	7.64974696848295	76.2709657611292	TG(i-15:0/a-13:0/i-17:0)[rac]	Lipids and lipid-like molecules	Glycerolipids	Triradylcglycerols	782.729065878148	NA	0.5619	1	NA
0.56_782.7291m/z	4.8597402152453	0.00188370052713427	1.72978006352621	MI-Fibre:MI-Control	HMDB0071154	null	C48H92O6	M+NH4	33.5	0	7.64974696818561	76.2709657611292	TG(8:0/17:0/20:0)	Lipids and lipid-like molecules	Glycerolipids	Triradylcglycerols	782.729065878148	NA	0.5619	1	NA
0.56_782.7291m/z	4.8597402152453	0.00188370052713427	1.72978006352621	MI-Fibre:MI-Control	HMDB0101746	null	C48H92O6	M+NH4	33.5	0	7.64974696848295	76.2709657611292	TG(i-15:0/i-15:0/a-15:0)[rac]	Lipids and lipid-like molecules	Glycerolipids	Triradylcglycerols	782.729065878148	NA	0.5619	1	NA
0.56_782.7291m/z	4.8597402152453	0.00188370052713427	1.72978006352621	MI-Fibre:MI-Control	HMDB0099281	null	C48H92O6	M+NH4	33.5	0	7.64974696833428	76.2709657611292	TG(14:0/10:0/i-21:0)	Lipids and lipid-like molecules	Glycerolipids	Triradylcglycerols	782.729065878148	NA	0.5619	1	NA
0.56_782.7291m/z	4.8597402152453	0.00188370052713427	1.72978006352621	MI-Fibre:MI-Control	HMDB0072259	null	C48H92O6	M+NH4	33.5	0	7.64974696848295	76.2709657611292	TG(10:0/a-21:0/i-14:0)[rac]	Lipids and lipid-like molecules	Glycerolipids	Triradylcglycerols	782.729065878148	NA	0.5619	1	NA
0.56_782.7291m/z	4.8597402152453	0.00188370052713427	1.72978006352621	MI-Fibre:MI-Control	HMDB0072123	null	C48H92O6	M+NH4	33.5	0	7.64974696833428	76.2709657611292	TG(10:0/i-13:0/i-22:0)	Lipids and lipid-like molecules	Glycerolipids	Triradylcglycerols	782.729065878148	NA	0.5619	1	NA
0.56_782.7291m/z	4.8597402152453	0.00188370052713427	1.72978006352621	MI-Fibre:MI-Control	HMDB0106066	null	C48H92O6	M+NH4	33.5	0	7.64974696848295	76.2709657611292	TG(17:0/15:0/a-13:0)[rac]	Lipids and lipid-like molecules	Glycerolipids	Triradylcglycerols	782.729065878148	NA	0.5619	1	NA
0.56_782.7291m/z	4.8597402152453	0.00188370052713427	1.72978006352621	MI-Fibre:MI-Control	HMDB0099761	null	C48H92O6	M+NH4	33.5	0	7.64974696833428	76.2709657611292	TG(i-14:0/i-15:0/16:0)	Lipids and lipid-like molecules	Glycerolipids	Triradylcglycerols	782.729065878148	NA	0.5619	1	NA
0.56_782.7291m/z	4.8597402152453	0.00188370052713427	1.72978006352621	MI-Fibre:MI-Control	HMDB0072220	null	C48H92O6	M+NH4	33.5	0	7.64974696848295	76.2709657611292	TG(8:0/a-25:0/12:0)[rac]	Lipids and lipid-like molecules	Glycerolipids	Triradylcglycerols	782.729065878148	NA	0.5619	1	NA
0.56_782.7291m/z	4.8597402152453	0.00188370052713427	1.72978006352621	MI-Fibre:MI-Control	HMDB0101759	null	C48H92O6	M+NH4	33.5	0	7.64974696848295	76.2709657611292	TG(15:0/i-15:0/a-15:0)[rac]	Lipids and lipid-like molecules	Glycerolipids	Triradylcglycerols	782.729065878148	NA	0.5619	1	NA
0.56_782.7291m/z	4.8597402152453	0.00188370052713427	1.72978006352621	MI-Fibre:MI-Control	HMDB0109804	null	C48H92O6	M+NH4	33.5	0	7.64974696863163	76.2709657611292	TG(19:0/a-13:0/i-13:0)[rac]	Lipids and lipid-like molecules	Glycerolipids	Triradylcglycerols	782.729065878148	NA	0.5619	1	NA
0.56_782.7291m/z	4.8597402152453	0.00188370052713427	1.72978006352621	MI-Fibre:MI-Control	HMDB0101752	null	C48H92O6	M+NH4	33.5	0	7.64974696848295	76.2709657611292	TG(15:0/15:0/i-15:0)	Lipids and lipid-like molecules	Glycerolipids	Triradylcglycerols	782.729065878148	NA	0.5619	1	NA
0.56_782.7291m/z	4.8597402152453	0.00188370052713427	1.72978006352621	MI-Fibre:MI-Control	HMDB0072009	null	C48H92O6	M+NH4	33.5	0	7.64974696848295	76.2709657611292	TG(8:0/a-21:0/i-16:0)[rac]	Lipids and lipid-like molecules	Glycerolipids	Triradylcglycerols	782.729065878148	NA	0.5619	1	NA
0.56_782.7291m/z	4.8597402152453	0.00188370052713427	1.72978006352621	MI-Fibre:MI-Control	HMDB0104055	null	C48H92O6	M+NH4	33.5	0	7.64974696848295	76.2709657611292	TG(i-16:0/15:0/i-14:0)	Lipids and lipid-like molecules	Glycerolipids	Triradylcglycerols	782.729065878148	NA	0.5619	1	NA
0.56_782.7291m/z	4.8597402152453	0.00188370052713427	1.72978006352621	MI-Fibre:MI-Control	HMDB0109810	null	C48H92O6	M+NH4	33.5	0	7.64974696848295	76.2709657611292	TG(i-19:0/i-13:0/13:0)	Lipids and lipid-like molecules	Glycerolipids	Triradylcglycerols	782.729065878148	NA	0.5619	1	NA
0.56_782.7291m/z	4.8597402152453	0.00188370052713427	1.72978006352621	MI-Fibre:MI-Control	HMDB0109809	null	C48H92O6	M+NH4	33.5	0	7.64974696863163	76.2709657611292	TG(19:0/i-13:0/i-13:0)	Lipids and lipid-like molecules	Glycerolipids	Triradylcglycerols	782.729065878148	NA	0.5619	1	NA
0.56_782.7291m/z	4.8597402152453	0.00188370052713427	1.72978006352621	MI-Fibre:MI-Control	HMDB0071626	null	C48H92O6	M+NH4	33.5	0	7.64974696848295	76.2709657611292	TG(10:0/i-20:0/a-15:0)[rac]	Lipids and lipid-like molecules	Glycerolipids	Triradylcglycerols	782.729065878148	NA	0.5619	1	NA
0.56_782.7291m/z	4.8597402152453	0.00188370052713427	1.72978006352621	MI-Fibre:MI-Control	HMDB0108091	null	C48H92O6	M+NH4	33.5	0	7.64974696848295	76.2709657611292	TG(18:0/a-13:0/i-14:0)[rac]	Lipids and lipid-like molecules	Glycerolipids	Triradylcglycerols	782.729065878148	NA	0.5619	1	NA
0.56_782.7291m/z	4.8597402152453	0.00188370052713427	1.72978006352621	MI-Fibre:MI-Control	HMDB0108090	null	C48H92O6	M+NH4	33.5	0	7.64974696833428	76.2709657611292	TG(i-18:0/a-13:0/14:0)[rac]	Lipids and lipid-like molecules	Glycerolipids	Triradylcglycerols	782.729065878148	NA	0.5619	1	NA
0.56_782.7291m/z	4.8597402152453	0.00188370052713427	1.72978006352621	MI-Fibre:MI-Control	HMDB0072813	null	C48H92O6	M+NH4	33.5	0	7.64974696833428	76.2709657611292	TG(8:0/16:0/a-21:0)[rac]	Lipids and lipid-like molecules	Glycerolipids	Triradylcglycerols	782.729065878148	NA	0.5619	1	NA
0.56_782.7291m/z	4.8597402152453	0.00188370052713427	1.72978006352621	MI-Fibre:MI-Control	HMDB0108088	null	C48H92O6	M+NH4	33.5	0	7.64974696848295	76.2709657611292	TG(i-18:0/a-13:0/i-14:0)[rac]	Lipids and lipid-like molecules	Glycerolipids	Triradylcglycerols	782.729065878148	NA	0.5619	1	NA
0.56_782.7291m/z	4.8597402152453	0.00188370052713427	1.72978006352621	MI-Fibre:MI-Control	HMDB0102152	null	C48H92O6	M+NH4	33.5	0	7.64974696833428	76.2709657611292	TG(15:0/17:0/13:0)	Lipids and lipid-like molecules	Glycerolipids	Triradylcglycerols	782.729065878148	NA	0.5619	1	NA
0.56_782.7291m/z	4.8597402152453	0.00188370052713427	1.72978006352621	MI-Fibre:MI-Control	HMDB0108902	null	C48H92O6	M+NH4	33.5	0	7.64974696848295	76.2709657611292	TG(i-18:0/i-19:0/8:0)	Lipids and lipid-like molecules	Glycerolipids	Triradylcglycerols	782.729065878148	NA	0.5619	1	NA
0.56_782.7291m/z	4.8597402152453	0.00188370052713427	1.72978006352621	MI-Fibre:MI-Control	HMDB0098244	null	C48H92O6	M+NH4	33.5	0	7.64974696863163	76.2709657611292	TG(13:0/i-19:0/i-13:0)	Lipids and lipid-like molecules	Glycerolipids	Triradylcglycerols	782.729065878148	NA	0.5619	1	NA
0.56_782.7291m/z	4.8597402152453	0.00188370052713427	1.72978006352621	MI-Fibre:MI-Control	HMDB0101387	null	C48H92O6	M+NH4	33.5	0	7.64974696848295	76.2709657611292	TG(15:0/i-13:0/a-17:0)[rac]	Lipids and lipid-like molecules	Glycerolipids	Triradylcglycerols	782.729065878148	NA	0.5619	1	NA
0.56_782.7291m/z	4.8597402152453	0.00188370052713427	1.72978006352621	MI-Fibre:MI-Control	HMDB0063864	null	C48H92O6	M+NH4	33.5	0	7.64974696848295	76.2709657611292	TG(20:0/10:0/a-15:0)	Lipids and lipid-like molecules	Glycerolipids	Triradylcglycerols	782.729065878148	NA	0.5619	1	NA
0.56_782.7291m/z	4.8597402152453	0.00188370052713427	1.72978006352621	MI-Fibre:MI-Control	HMDB0063833	null	C48H92O6	M+NH4	33.5	0	7.64974696848295	76.2709657611292	TG(i-20:0/i-15:0/10:0)	Lipids and lipid-like molecules	Glycerolipids	Triradylcglycerols	782.729065878148	NA	0.5619	1	NA
0.56_782.7291m/z	4.8597402152453	0.00188370052713427	1.72978006352621	MI-Fibre:MI-Control	HMDB0101394	null	C48H92O6	M+NH4	33.5	0	7.64974696833428	76.2709657611292	TG(15:0/13:0/17:0)	Lipids and lipid-like molecules	Glycerolipids	Triradylcglycerols	782.729065878148	NA	0.5619	1	NA
0.56_782.7291m/z	4.8597402152453	0.00188370052713427	1.72978006352621	MI-Fibre:MI-Control	HMDB0109966	null	C48H92O6	M+NH4	33.5	0	7.64974696848295	76.2709657611292	TG(i-19:0/i-14:0/12:0)	Lipids and lipid-like molecules	Glycerolipids	Triradylcglycerols	782.729065878148	NA	0.5619	1	NA
0.56_782.7291m/z	4.8597402152453	0.00188370052713427	1.72978006352621	MI-Fibre:MI-Control	HMDB0095579	null	C48H92O6	M+NH4	33.5	0	7.64974696848295	76.2709657611292	TG(12:0/16:0/a-17:0)[rac]	Lipids and lipid-like molecules	Glycerolipids	Triradylcglycerols	782.729065878148	NA	0.5619	1	NA
0.56_782.7291m/z	4.8597402152453	0.00188370052713427	1.72978006352621	MI-Fibre:MI-Control	HMDB0098405	null	C48H92O6	M+NH4	33.5	0	7.64974696848295	76.2709657611292	TG(i-13:0/20:0/i-12:0)	Lipids and lipid-like molecules	Glycerolipids	Triradylcglycerols	782.729065878148	NA	0.5619	1	NA
0.56_782.7291m/z	4.8597402152453	0.00188370052713427	1.72978006352621	MI-Fibre:MI-Control	HMDB0101588	null	C48H92O6	M+NH4	33.5	0	7.64974696848295	76.2709657611292	TG(a-15:0/14:0/i-16:0)[rac]	Lipids and lipid-like molecules	Glycerolipids	Triradylcglycerols	782.729065878148	NA	0.5619	1	NA
0.56_782.7291m/z	4.8597402152453	0.00188370052713427	1.72978006352621	MI-Fibre:MI-Control	HMDB0064247	null	C48H92O6	M+NH4	33.5	0	7.64974696848295	76.2709657611292	TG(20:0/a-17:0/8:0)	Lipids and lipid-like molecules	Glycerolipids	Triradylcglycerols	782.729065878148	NA	0.5619	1	NA
0.56_782.7291m/z	4.8597402152453	0.00188370052713427	1.72978006352621	MI-Fibre:MI-Control	HMDB0101171	null	C48H92O6	M+NH4	33.5	0	7.64974696833428	76.2709657611292	TG(i-15:0/12:0/i-18:0)	Lipids and lipid-like molecules	Glycerolipids	Triradylcglycerols	782.729065878148	NA	0.5619	1	NA
0.56_782.7291m/z	4.8597402152453	0.00188370052713427	1.72978006352621	MI-Fibre:MI-Control	HMDB0105638	null	C48H92O6	M+NH4	33.5	0	7.64974696833428	76.2709657611292	TG(17:0/a-13:0/15:0)[rac]	Lipids and lipid-like molecules	Glycerolipids	Triradylcglycerols	782.729065878148	NA	0.5619	1	NA
0.56_782.7291m/z	4.8597402152453	0.00188370052713427	1.72978006352621	MI-Fibre:MI-Control	HMDB0097477	null	C48H92O6	M+NH4	33.5	0	7.64974696848295	76.2709657611292	TG(i-13:0/i-15:0/a-17:0)[rac]	Lipids and lipid-like molecules	Glycerolipids	Triradylcglycerols	782.729065878148	NA	0.5619	1	NA
0.56_782.7291m/z	4.8597402152453	0.00188370052713427	1.72978006352621	MI-Fibre:MI-Control	HMDB0108244	null	C48H92O6	M+NH4	33.5	0	7.64974696863163	76.2709657611292	TG(i-18:0/i-14:0/a-13:0)[rac]	Lipids and lipid-like molecules	Glycerolipids	Triradylcglycerols	782.729065878148	NA	0.5619	1	NA
0.56_782.7291m/z	4.8597402152453	0.00188370052713427	1.72978006352621	MI-Fibre:MI-Control	HMDB0071133	null	C48H92O6	M+NH4	33.5	0	7.64974696848295	76.2709657611292	TG(10:0/21:0/i-14:0)	Lipids and lipid-like molecules	Glycerolipids	Triradylcglycerols	782.729065878148	NA	0.5619	1	NA
0.56_782.7291m/z	4.8597402152453	0.00188370052713427	1.72978006352621	MI-Fibre:MI-Control	HMDB0098406	null	C48H92O6	M+NH4	33.5	0	7.64974696863163	76.2709657611292	TG(13:0/i-20:0/i-12:0)	Lipids and lipid-like molecules	Glycerolipids	Triradylcglycerols	782.729065878148	NA	0.5619	1	NA
0.56_782.7291m/z	4.8597402152453	0.00188370052713427	1.72978006352621	MI-Fibre:MI-Control	HMDB0101175	null	C48H92O6	M+NH4	33.5	0	7.64974696818561	76.2709657611292	TG(i-15:0/12:0/18:0)	Lipids and lipid-like molecules	Glycerolipids	Triradylcglycerols	782.729065878148	NA	0.5619	1	NA
0.56_782.7291m/z	4.8597402152453	0.00188370052713427	1.72978006352621	MI-Fibre:MI-Control	HMDB0063300	null	C48H92O6	M+NH4	33.5	0	7.64974696848295	76.2709657611292	TG(20:0/12:0/i-13:0)	Lipids and lipid-like molecules	Glycerolipids	Triradylcglycerols	782.729065878148	NA	0.5619	1	NA
0.56_782.7291m/z	4.8597402152453	0.00188370052713427	1.72978006352621	MI-Fibre:MI-Control	HMDB0097480	null	C48H92O6	M+NH4	33.5	0	7.64974696848295	76.2709657611292	TG(13:0/i-15:0/i-17:0)	Lipids and lipid-like molecules	Glycerolipids	Triradylcglycerols	782.729065878148	NA	0.5619	1	NA
0.56_782.7291m/z	4.8597402152453	0.00188370052713427	1.72978006352621	MI-Fibre:MI-Control	HMDB0095030	null	C48H92O6	M+NH4	33.5	0	7.64974696833428	76.2709657611292	TG(i-12:0/12:0/a-21:0)[rac]	Lipids and lipid-like molecules	Glycerolipids	Triradylcglycerols	782.729065878148	NA	0.5619	1	NA
0.56_782.7291m/z	4.8597402152453	0.00188370052713427	1.72978006352621	MI-Fibre:MI-Control	HMDB0099279	null	C48H92O6	M+NH4	33.5	0	7.64974696818561	76.2709657611292	TG(i-14:0/10:0/21:0)	Lipids and lipid-like molecules	Glycerolipids	Triradylcglycerols	782.729065878148	NA	0.5619	1	NA
0.56_782.7291m/z	4.8597402152453	0.00188370052713427	1.72978006352621	MI-Fibre:MI-Control	HMDB0108247	null	C48H92O6	M+NH4	33.5	0	7.64974696848295	76.2709657611292	TG(i-18:0/i-14:0/13:0)	Lipids and lipid-like molecules	Glycerolipids	Triradylcglycerols	782.729065878148	NA	0.5619	1	NA
0.56_782.7291m/z	4.8597402152453	0.00188370052713427	1.72978006352621	MI-Fibre:MI-Control	HMDB0108358	null	C48H92O6	M+NH4	33.5	0	7.64974696848295	76.2709657611292	TG(i-18:0/a-15:0/12:0)[rac]	Lipids and lipid-like molecules	Glycerolipids	Triradylcglycerols	782.729065878148	NA	0.5619	1	NA
0.56_782.7291m/z	4.8597402152453	0.00188370052713427	1.72978006352621	MI-Fibre:MI-Control	HMDB0108249	null	C48H92O6	M+NH4	33.5	0	7.64974696863163	76.2709657611292	TG(i-18:0/i-14:0/i-13:0)	Lipids and lipid-like molecules	Glycerolipids	Triradylcglycerols	782.729065878148	NA	0.5619	1	NA
0.56_782.7291m/z	4.8597402152453	0.00188370052713427	1.72978006352621	MI-Fibre:MI-Control	HMDB0108251	null	C48H92O6	M+NH4	33.5	0	7.64974696833428	76.2709657611292	TG(18:0/14:0/13:0)	Lipids and lipid-like molecules	Glycerolipids	Triradylcglycerols	782.729065878148	NA	0.5619	1	NA
0.56_782.7291m/z	4.8597402152453	0.00188370052713427	1.72978006352621	MI-Fibre:MI-Control	HMDB0095177	null	C48H92O6	M+NH4	33.5	0	7.64974696833428	76.2709657611292	TG(i-12:0/13:0/i-20:0)	Lipids and lipid-like molecules	Glycerolipids	Triradylcglycerols	782.729065878148	NA	0.5619	1	NA
0.56_782.7291m/z	4.8597402152453	0.00188370052713427	1.72978006352621	MI-Fibre:MI-Control	HMDB0108356	null	C48H92O6	M+NH4	33.5	0	7.64974696863163	76.2709657611292	TG(i-18:0/a-15:0/i-12:0)[rac]	Lipids and lipid-like molecules	Glycerolipids	Triradylcglycerols	782.729065878148	NA	0.5619	1	NA
0.56_782.7291m/z	4.8597402152453	0.00188370052713427	1.72978006352621	MI-Fibre:MI-Control	HMDB0101373	null	C48H92O6	M+NH4	33.5	0	7.64974696833428	76.2709657611292	TG(15:0/a-13:0/17:0)[rac]	Lipids and lipid-like molecules	Glycerolipids	Triradylcglycerols	782.729065878148	NA	0.5619	1	NA
0.56_782.7291m/z	4.8597402152453	0.00188370052713427	1.72978006352621	MI-Fibre:MI-Control	HMDB0105657	null	C48H92O6	M+NH4	33.5	0	7.64974696848295	76.2709657611292	TG(i-17:0/i-13:0/i-15:0)	Lipids and lipid-like molecules	Glycerolipids	Triradylcglycerols	782.729065878148	NA	0.5619	1	NA
0.56_782.7291m/z	4.8597402152453	0.00188370052713427	1.72978006352621	MI-Fibre:MI-Control	HMDB0101750	null	C48H92O6	M+NH4	33.5	0	7.64974696848295	76.2709657611292	TG(15:0/a-15:0/i-15:0)[rac]	Lipids and lipid-like molecules	Glycerolipids	Triradylcglycerols	782.729065878148	NA	0.5619	1	NA
0.56_782.7291m/z	4.8597402152453	0.00188370052713427	1.72978006352621	MI-Fibre:MI-Control	HMDB0097486	null	C48H92O6	M+NH4	33.5	0	7.64974696848295	76.2709657611292	TG(13:0/15:0/i-17:0)	Lipids and lipid-like molecules	Glycerolipids	Triradylcglycerols	782.729065878148	NA	0.5619	1	NA
0.56_782.7291m/z	4.8597402152453	0.00188370052713427	1.72978006352621	MI-Fibre:MI-Control	HMDB0108647	null	C48H92O6	M+NH4	33.5	0	7.64974696848295	76.2709657611292	TG(i-18:0/a-17:0/10:0)[rac]	Lipids and lipid-like molecules	Glycerolipids	Triradylcglycerols	782.729065878148	NA	0.5619	1	NA
0.56_782.7291m/z	4.8597402152453	0.00188370052713427	1.72978006352621	MI-Fibre:MI-Control	HMDB0071601	null	C48H92O6	M+NH4	33.5	0	7.64974696833428	76.2709657611292	TG(8:0/i-19:0/i-18:0)	Lipids and lipid-like molecules	Glycerolipids	Triradylcglycerols	782.729065878148	NA	0.5619	1	NA
0.56_782.7291m/z	4.8597402152453	0.00188370052713427	1.72978006352621	MI-Fibre:MI-Control	HMDB0097672	null	C48H92O6	M+NH4	33.5	0	7.64974696833428	76.2709657611292	TG(a-13:0/16:0/16:0)[rac]	Lipids and lipid-like molecules	Glycerolipids	Triradylcglycerols	782.729065878148	NA	0.5619	1	NA
0.56_782.7291m/z	4.8597402152453	0.00188370052713427	1.72978006352621	MI-Fibre:MI-Control	HMDB0097274	null	C48H92O6	M+NH4	33.5	0	7.64974696833428	76.2709657611292	TG(i-13:0/i-14:0/i-18:0)	Lipids and lipid-like molecules	Glycerolipids	Triradylcglycerols	782.729065878148	NA	0.5619	1	NA
0.56_782.7291m/z	4.8597402152453	0.00188370052713427	1.72978006352621	MI-Fibre:MI-Control	HMDB0101381	null	C48H92O6	M+NH4	33.5	0	7.64974696833428	76.2709657611292	TG(a-15:0/13:0/17:0)[rac]	Lipids and lipid-like molecules	Glycerolipids	Triradylcglycerols	782.729065878148	NA	0.5619	1	NA
0.56_782.7291m/z	4.8597402152453	0.00188370052713427	1.72978006352621	MI-Fibre:MI-Control	HMDB0101382	null	C48H92O6	M+NH4	33.5	0	7.64974696848295	76.2709657611292	TG(a-15:0/13:0/i-17:0)[rac]	Lipids and lipid-like molecules	Glycerolipids	Triradylcglycerols	782.729065878148	NA	0.5619	1	NA
0.56_782.7291m/z	4.8597402152453	0.00188370052713427	1.72978006352621	MI-Fibre:MI-Control	HMDB0101383	null	C48H92O6	M+NH4	33.5	0	7.64974696848295	76.2709657611292	TG(a-15:0/i-13:0/i-17:0)[rac]	Lipids and lipid-like molecules	Glycerolipids	Triradylcglycerols	782.729065878148	NA	0.5619	1	NA
0.56_782.7291m/z	4.8597402152453	0.00188370052713427	1.72978006352621	MI-Fibre:MI-Control	HMDB0101385	null	C48H92O6	M+NH4	33.5	0	7.64974696848295	76.2709657611292	TG(i-15:0/13:0/i-17:0)	Lipids and lipid-like molecules	Glycerolipids	Triradylcglycerols	782.729065878148	NA	0.5619	1	NA
0.56_782.7291m/z	4.8597402152453	0.00188370052713427	1.72978006352621	MI-Fibre:MI-Control	HMDB0102366	null	C48H92O6	M+NH4	33.5	0	7.64974696833428	76.2709657611292	TG(a-15:0/18:0/12:0)[rac]	Lipids and lipid-like molecules	Glycerolipids	Triradylcglycerols	782.729065878148	NA	0.5619	1	NA
0.56_782.7291m/z	4.8597402152453	0.00188370052713427	1.72978006352621	MI-Fibre:MI-Control	HMDB0095442	null	C48H92O6	M+NH4	33.5	0	7.64974696818561	76.2709657611292	TG(12:0/i-15:0/18:0)	Lipids and lipid-like molecules	Glycerolipids	Triradylcglycerols	782.729065878148	NA	0.5619	1	NA
0.56_782.7291m/z	4.8597402152453	0.00188370052713427	1.72978006352621	MI-Fibre:MI-Control	HMDB0096645	null	C48H92O6	M+NH4	33.5	0	7.64974696833428	76.2709657611292	TG(13:0/8:0/i-24:0)	Lipids and lipid-like molecules	Glycerolipids	Triradylcglycerols	782.729065878148	NA	0.5619	1	NA
0.56_782.7291m/z	4.8597402152453	0.00188370052713427	1.72978006352621	MI-Fibre:MI-Control	HMDB0097676	null	C48H92O6	M+NH4	33.5	0	7.64974696848295	76.2709657611292	TG(i-13:0/16:0/i-16:0)	Lipids and lipid-like molecules	Glycerolipids	Triradylcglycerols	782.729065878148	NA	0.5619	1	NA
0.56_782.7291m/z	4.8597402152453	0.00188370052713427	1.72978006352621	MI-Fibre:MI-Control	HMDB0097675	null	C48H92O6	M+NH4	33.5	0	7.64974696833428	76.2709657611292	TG(a-13:0/i-16:0/16:0)[rac]	Lipids and lipid-like molecules	Glycerolipids	Triradylcglycerols	782.729065878148	NA	0.5619	1	NA
0.56_782.7291m/z	4.8597402152453	0.00188370052713427	1.72978006352621	MI-Fibre:MI-Control	HMDB0097680	null	C48H92O6	M+NH4	33.5	0	7.64974696833428	76.2709657611292	TG(i-13:0/16:0/16:0)	Lipids and lipid-like molecules	Glycerolipids	Triradylcglycerols	782.729065878148	NA	0.5619	1	NA
0.56_782.7291m/z	4.8597402152453	0.00188370052713427	1.72978006352621	MI-Fibre:MI-Control	HMDB0068646	null	C48H92O6	M+NH4	33.5	0	7.64974696848295	76.2709657611292	TG(22:0/10:0/i-13:0)	Lipids and lipid-like molecules	Glycerolipids	Triradylcglycerols	782.729065878148	NA	0.5619	1	NA
0.56_782.7291m/z	4.8597402152453	0.00188370052713427	1.72978006352621	MI-Fibre:MI-Control	HMDB0100163	null	C48H92O6	M+NH4	33.5	0	7.64974696863163	76.2709657611292	TG(i-14:0/i-18:0/a-13:0)[rac]	Lipids and lipid-like molecules	Glycerolipids	Triradylcglycerols	782.729065878148	NA	0.5619	1	NA
0.56_782.7291m/z	4.8597402152453	0.00188370052713427	1.72978006352621	MI-Fibre:MI-Control	HMDB0101395	null	C48H92O6	M+NH4	33.5	0	7.64974696848295	76.2709657611292	TG(15:0/13:0/i-17:0)	Lipids and lipid-like molecules	Glycerolipids	Triradylcglycerols	782.729065878148	NA	0.5619	1	NA
0.56_782.7291m/z	4.8597402152453	0.00188370052713427	1.72978006352621	MI-Fibre:MI-Control	HMDB0097072	null	C48H92O6	M+NH4	33.5	0	7.64974696818561	76.2709657611292	TG(13:0/a-13:0/19:0)[rac]	Lipids and lipid-like molecules	Glycerolipids	Triradylcglycerols	782.729065878148	NA	0.5619	1	NA
0.56_782.7291m/z	4.8597402152453	0.00188370052713427	1.72978006352621	MI-Fibre:MI-Control	HMDB0105635	null	C48H92O6	M+NH4	33.5	0	7.64974696848295	76.2709657611292	TG(17:0/a-13:0/a-15:0)[rac]	Lipids and lipid-like molecules	Glycerolipids	Triradylcglycerols	782.729065878148	NA	0.5619	1	NA
0.56_782.7291m/z	4.8597402152453	0.00188370052713427	1.72978006352621	MI-Fibre:MI-Control	HMDB0064360	null	C48H92O6	M+NH4	33.5	0	7.64974696848295	76.2709657611292	TG(20:0/i-15:0/10:0)	Lipids and lipid-like molecules	Glycerolipids	Triradylcglycerols	782.729065878148	NA	0.5619	1	NA
0.56_782.7291m/z	4.8597402152453	0.00188370052713427	1.72978006352621	MI-Fibre:MI-Control	HMDB0064387	null	C48H92O6	M+NH4	33.5	0	7.64974696863163	76.2709657611292	TG(i-20:0/i-12:0/a-13:0)	Lipids and lipid-like molecules	Glycerolipids	Triradylcglycerols	782.729065878148	NA	0.5619	1	NA
0.56_782.7291m/z	4.8597402152453	0.00188370052713427	1.72978006352621	MI-Fibre:MI-Control	HMDB0098409	null	C48H92O6	M+NH4	33.5	0	7.64974696833428	76.2709657611292	TG(i-13:0/20:0/12:0)	Lipids and lipid-like molecules	Glycerolipids	Triradylcglycerols	782.729065878148	NA	0.5619	1	NA
0.56_782.7291m/z	4.8597402152453	0.00188370052713427	1.72978006352621	MI-Fibre:MI-Control	HMDB0097476	null	C48H92O6	M+NH4	33.5	0	7.64974696848295	76.2709657611292	TG(i-13:0/15:0/i-17:0)	Lipids and lipid-like molecules	Glycerolipids	Triradylcglycerols	782.729065878148	NA	0.5619	1	NA
0.56_782.7291m/z	4.8597402152453	0.00188370052713427	1.72978006352621	MI-Fibre:MI-Control	HMDB0097473	null	C48H92O6	M+NH4	33.5	0	7.64974696848295	76.2709657611292	TG(a-13:0/15:0/i-17:0)[rac]	Lipids and lipid-like molecules	Glycerolipids	Triradylcglycerols	782.729065878148	NA	0.5619	1	NA
0.56_782.7291m/z	4.8597402152453	0.00188370052713427	1.72978006352621	MI-Fibre:MI-Control	HMDB0097472	null	C48H92O6	M+NH4	33.5	0	7.64974696833428	76.2709657611292	TG(a-13:0/15:0/17:0)[rac]	Lipids and lipid-like molecules	Glycerolipids	Triradylcglycerols	782.729065878148	NA	0.5619	1	NA
0.56_782.7291m/z	4.8597402152453	0.00188370052713427	1.72978006352621	MI-Fibre:MI-Control	HMDB0103934	null	C48H92O6	M+NH4	33.5	0	7.64974696848295	76.2709657611292	TG(i-16:0/14:0/a-15:0)[rac]	Lipids and lipid-like molecules	Glycerolipids	Triradylcglycerols	782.729065878148	NA	0.5619	1	NA
0.56_782.7291m/z	4.8597402152453	0.00188370052713427	1.72978006352621	MI-Fibre:MI-Control	HMDB0095032	null	C48H92O6	M+NH4	33.5	0	7.64974696818561	76.2709657611292	TG(i-12:0/12:0/21:0)	Lipids and lipid-like molecules	Glycerolipids	Triradylcglycerols	782.729065878148	NA	0.5619	1	NA
0.56_782.7291m/z	4.8597402152453	0.00188370052713427	1.72978006352621	MI-Fibre:MI-Control	HMDB0071156	null	C48H92O6	M+NH4	33.5	0	7.64974696848295	76.2709657611292	TG(10:0/i-22:0/13:0)	Lipids and lipid-like molecules	Glycerolipids	Triradylcglycerols	782.729065878148	NA	0.5619	1	NA
0.56_782.7291m/z	4.8597402152453	0.00188370052713427	1.72978006352621	MI-Fibre:MI-Control	HMDB0103935	null	C48H92O6	M+NH4	33.5	0	7.64974696848295	76.2709657611292	TG(i-16:0/i-14:0/i-15:0)	Lipids and lipid-like molecules	Glycerolipids	Triradylcglycerols	782.729065878148	NA	0.5619	1	NA
0.56_782.7291m/z	4.8597402152453	0.00188370052713427	1.72978006352621	MI-Fibre:MI-Control	HMDB0072267	null	C48H92O6	M+NH4	33.5	0	7.64974696833428	76.2709657611292	TG(8:0/17:0/i-20:0)	Lipids and lipid-like molecules	Glycerolipids	Triradylcglycerols	782.729065878148	NA	0.5619	1	NA
0.56_782.7291m/z	4.8597402152453	0.00188370052713427	1.72978006352621	MI-Fibre:MI-Control	HMDB0072254	null	C48H92O6	M+NH4	33.5	0	7.64974696833428	76.2709657611292	TG(8:0/13:0/i-24:0)	Lipids and lipid-like molecules	Glycerolipids	Triradylcglycerols	782.729065878148	NA	0.5619	1	NA
0.56_782.7291m/z	4.8597402152453	0.00188370052713427	1.72978006352621	MI-Fibre:MI-Control	HMDB0106290	null	C48H92O6	M+NH4	33.5	0	7.64974696848295	76.2709657611292	TG(a-17:0/i-16:0/12:0)[rac]	Lipids and lipid-like molecules	Glycerolipids	Triradylcglycerols	782.729065878148	NA	0.5619	1	NA
0.56_782.7291m/z	4.8597402152453	0.00188370052713427	1.72978006352621	MI-Fibre:MI-Control	HMDB0072234	null	C48H92O6	M+NH4	33.5	0	7.64974696863163	76.2709657611292	TG(8:0/i-24:0/i-13:0)	Lipids and lipid-like molecules	Glycerolipids	Triradylcglycerols	782.729065878148	NA	0.5619	1	NA
0.56_782.7291m/z	4.8597402152453	0.00188370052713427	1.72978006352621	MI-Fibre:MI-Control	HMDB0106288	null	C48H92O6	M+NH4	33.5	0	7.64974696848295	76.2709657611292	TG(a-17:0/16:0/i-12:0)[rac]	Lipids and lipid-like molecules	Glycerolipids	Triradylcglycerols	782.729065878148	NA	0.5619	1	NA
0.56_782.7291m/z	4.8597402152453	0.00188370052713427	1.72978006352621	MI-Fibre:MI-Control	HMDB0106286	null	C48H92O6	M+NH4	33.5	0	7.64974696848295	76.2709657611292	TG(17:0/i-16:0/12:0)	Lipids and lipid-like molecules	Glycerolipids	Triradylcglycerols	782.729065878148	NA	0.5619	1	NA
0.56_782.7291m/z	4.8597402152453	0.00188370052713427	1.72978006352621	MI-Fibre:MI-Control	HMDB0101760	null	C48H92O6	M+NH4	33.5	0	7.64974696848295	76.2709657611292	TG(15:0/i-15:0/i-15:0)	Lipids and lipid-like molecules	Glycerolipids	Triradylcglycerols	782.729065878148	NA	0.5619	1	NA
0.56_782.7291m/z	4.8597402152453	0.00188370052713427	1.72978006352621	MI-Fibre:MI-Control	HMDB0072113	null	C48H92O6	M+NH4	33.5	0	7.64974696833428	76.2709657611292	TG(8:0/i-12:0/a-25:0)[rac]	Lipids and lipid-like molecules	Glycerolipids	Triradylcglycerols	782.729065878148	NA	0.5619	1	NA
0.56_782.7291m/z	4.8597402152453	0.00188370052713427	1.72978006352621	MI-Fibre:MI-Control	HMDB0106064	null	C48H92O6	M+NH4	33.5	0	7.64974696833428	76.2709657611292	TG(17:0/15:0/13:0)	Lipids and lipid-like molecules	Glycerolipids	Triradylcglycerols	782.729065878148	NA	0.5619	1	NA
0.56_782.7291m/z	4.8597402152453	0.00188370052713427	1.72978006352621	MI-Fibre:MI-Control	HMDB0097270	null	C48H92O6	M+NH4	33.5	0	7.64974696818561	76.2709657611292	TG(a-13:0/i-14:0/18:0)[rac]	Lipids and lipid-like molecules	Glycerolipids	Triradylcglycerols	782.729065878148	NA	0.5619	1	NA
0.56_782.7291m/z	4.8597402152453	0.00188370052713427	1.72978006352621	MI-Fibre:MI-Control	HMDB0097487	null	C48H92O6	M+NH4	33.5	0	7.64974696848295	76.2709657611292	TG(13:0/15:0/a-17:0)[rac]	Lipids and lipid-like molecules	Glycerolipids	Triradylcglycerols	782.729065878148	NA	0.5619	1	NA
0.56_782.7291m/z	4.8597402152453	0.00188370052713427	1.72978006352621	MI-Fibre:MI-Control	HMDB0106061	null	C48H92O6	M+NH4	33.5	0	7.64974696848295	76.2709657611292	TG(i-17:0/15:0/a-13:0)[rac]	Lipids and lipid-like molecules	Glycerolipids	Triradylcglycerols	782.729065878148	NA	0.5619	1	NA
0.56_782.7291m/z	4.8597402152453	0.00188370052713427	1.72978006352621	MI-Fibre:MI-Control	HMDB0109811	null	C48H92O6	M+NH4	33.5	0	7.64974696848295	76.2709657611292	TG(i-19:0/13:0/a-13:0)[rac]	Lipids and lipid-like molecules	Glycerolipids	Triradylcglycerols	782.729065878148	NA	0.5619	1	NA
0.56_782.7291m/z	4.8597402152453	0.00188370052713427	1.72978006352621	MI-Fibre:MI-Control	HMDB0101040	null	C48H92O6	M+NH4	33.5	0	7.64974696818561	76.2709657611292	TG(i-15:0/10:0/20:0)	Lipids and lipid-like molecules	Glycerolipids	Triradylcglycerols	782.729065878148	NA	0.5619	1	NA
0.56_782.7291m/z	4.8597402152453	0.00188370052713427	1.72978006352621	MI-Fibre:MI-Control	HMDB0108093	null	C48H92O6	M+NH4	33.5	0	7.64974696848295	76.2709657611292	TG(i-18:0/13:0/i-14:0)	Lipids and lipid-like molecules	Glycerolipids	Triradylcglycerols	782.729065878148	NA	0.5619	1	NA
0.56_782.7291m/z	4.8597402152453	0.00188370052713427	1.72978006352621	MI-Fibre:MI-Control	HMDB0108092	null	C48H92O6	M+NH4	33.5	0	7.64974696848295	76.2709657611292	TG(18:0/i-13:0/14:0)	Lipids and lipid-like molecules	Glycerolipids	Triradylcglycerols	782.729065878148	NA	0.5619	1	NA
0.56_782.7291m/z	4.8597402152453	0.00188370052713427	1.72978006352621	MI-Fibre:MI-Control	HMDB0101038	null	C48H92O6	M+NH4	33.5	0	7.64974696833428	76.2709657611292	TG(a-15:0/10:0/i-20:0)[rac]	Lipids and lipid-like molecules	Glycerolipids	Triradylcglycerols	782.729065878148	NA	0.5619	1	NA
0.56_782.7291m/z	4.8597402152453	0.00188370052713427	1.72978006352621	MI-Fibre:MI-Control	HMDB0102369	null	C48H92O6	M+NH4	33.5	0	7.64974696848295	76.2709657611292	TG(a-15:0/i-18:0/12:0)[rac]	Lipids and lipid-like molecules	Glycerolipids	Triradylcglycerols	782.729065878148	NA	0.5619	1	NA
0.56_782.7291m/z	4.8597402152453	0.00188370052713427	1.72978006352621	MI-Fibre:MI-Control	HMDB0102365	null	C48H92O6	M+NH4	33.5	0	7.64974696848295	76.2709657611292	TG(15:0/i-18:0/12:0)	Lipids and lipid-like molecules	Glycerolipids	Triradylcglycerols	782.729065878148	NA	0.5619	1	NA
0.56_782.7291m/z	4.8597402152453	0.00188370052713427	1.72978006352621	MI-Fibre:MI-Control	HMDB0095299	null	C48H92O6	M+NH4	33.5	0	7.64974696833428	76.2709657611292	TG(i-12:0/14:0/i-19:0)	Lipids and lipid-like molecules	Glycerolipids	Triradylcglycerols	782.729065878148	NA	0.5619	1	NA
0.56_782.7291m/z	4.8597402152453	0.00188370052713427	1.72978006352621	MI-Fibre:MI-Control	HMDB0072786	null	C48H92O6	M+NH4	33.5	0	7.64974696833428	76.2709657611292	TG(10:0/i-18:0/i-17:0)	Lipids and lipid-like molecules	Glycerolipids	Triradylcglycerols	782.729065878148	NA	0.5619	1	NA
0.56_782.7291m/z	4.8597402152453	0.00188370052713427	1.72978006352621	MI-Fibre:MI-Control	HMDB0095445	null	C48H92O6	M+NH4	33.5	0	7.64974696818561	76.2709657611292	TG(i-12:0/i-15:0/18:0)	Lipids and lipid-like molecules	Glycerolipids	Triradylcglycerols	782.729065878148	NA	0.5619	1	NA
0.56_782.7291m/z	4.8597402152453	0.00188370052713427	1.72978006352621	MI-Fibre:MI-Control	HMDB0068399	null	C48H92O6	M+NH4	33.5	0	7.64974696848295	76.2709657611292	TG(22:0/a-15:0/8:0)[rac]	Lipids and lipid-like molecules	Glycerolipids	Triradylcglycerols	782.729065878148	NA	0.5619	1	NA
0.56_782.7291m/z	4.8597402152453	0.00188370052713427	1.72978006352621	MI-Fibre:MI-Control	HMDB0105336	null	C48H92O6	M+NH4	33.5	0	7.64974696833428	76.2709657611292	TG(a-17:0/10:0/i-18:0)[rac]	Lipids and lipid-like molecules	Glycerolipids	Triradylcglycerols	782.729065878148	NA	0.5619	1	NA
0.56_782.7291m/z	4.8597402152453	0.00188370052713427	1.72978006352621	MI-Fibre:MI-Control	HMDB0098239	null	C48H92O6	M+NH4	33.5	0	7.64974696848295	76.2709657611292	TG(a-13:0/19:0/i-13:0)[rac]	Lipids and lipid-like molecules	Glycerolipids	Triradylcglycerols	782.729065878148	NA	0.5619	1	NA
0.56_782.7291m/z	4.8597402152453	0.00188370052713427	1.72978006352621	MI-Fibre:MI-Control	HMDB0097461	null	C48H92O6	M+NH4	33.5	0	7.64974696848295	76.2709657611292	TG(13:0/a-15:0/a-17:0)[rac]	Lipids and lipid-like molecules	Glycerolipids	Triradylcglycerols	782.729065878148	NA	0.5619	1	NA
0.56_782.7291m/z	4.8597402152453	0.00188370052713427	1.72978006352621	MI-Fibre:MI-Control	HMDB0071695	null	C48H92O6	M+NH4	33.5	0	7.64974696833428	76.2709657611292	TG(10:0/i-17:0/i-18:0)	Lipids and lipid-like molecules	Glycerolipids	Triradylcglycerols	782.729065878148	NA	0.5619	1	NA
0.56_782.7291m/z	4.8597402152453	0.00188370052713427	1.72978006352621	MI-Fibre:MI-Control	HMDB0069011	null	C48H92O6	M+NH4	33.5	0	7.64974696848295	76.2709657611292	TG(22:0/8:0/a-15:0)[rac]	Lipids and lipid-like molecules	Glycerolipids	Triradylcglycerols	782.729065878148	NA	0.5619	1	NA
0.56_782.7291m/z	4.8597402152453	0.00188370052713427	1.72978006352621	MI-Fibre:MI-Control	HMDB0103928	null	C48H92O6	M+NH4	33.5	0	7.64974696833428	76.2709657611292	TG(16:0/i-14:0/15:0)	Lipids and lipid-like molecules	Glycerolipids	Triradylcglycerols	782.729065878148	NA	0.5619	1	NA
0.56_782.7291m/z	4.8597402152453	0.00188370052713427	1.72978006352621	MI-Fibre:MI-Control	HMDB0101587	null	C48H92O6	M+NH4	33.5	0	7.64974696833428	76.2709657611292	TG(a-15:0/14:0/16:0)[rac]	Lipids and lipid-like molecules	Glycerolipids	Triradylcglycerols	782.729065878148	NA	0.5619	1	NA
0.56_782.7291m/z	4.8597402152453	0.00188370052713427	1.72978006352621	MI-Fibre:MI-Control	HMDB0105636	null	C48H92O6	M+NH4	33.5	0	7.64974696848295	76.2709657611292	TG(i-17:0/a-13:0/a-15:0)[rac]	Lipids and lipid-like molecules	Glycerolipids	Triradylcglycerols	782.729065878148	NA	0.5619	1	NA
0.56_782.7291m/z	4.8597402152453	0.00188370052713427	1.72978006352621	MI-Fibre:MI-Control	HMDB0097075	null	C48H92O6	M+NH4	33.5	0	7.64974696833428	76.2709657611292	TG(13:0/a-13:0/i-19:0)[rac]	Lipids and lipid-like molecules	Glycerolipids	Triradylcglycerols	782.729065878148	NA	0.5619	1	NA
0.56_782.7291m/z	4.8597402152453	0.00188370052713427	1.72978006352621	MI-Fibre:MI-Control	HMDB0103929	null	C48H92O6	M+NH4	33.5	0	7.64974696848295	76.2709657611292	TG(i-16:0/14:0/i-15:0)	Lipids and lipid-like molecules	Glycerolipids	Triradylcglycerols	782.729065878148	NA	0.5619	1	NA
0.56_782.7291m/z	4.8597402152453	0.00188370052713427	1.72978006352621	MI-Fibre:MI-Control	HMDB0101170	null	C48H92O6	M+NH4	33.5	0	7.64974696818561	76.2709657611292	TG(a-15:0/i-12:0/18:0)[rac]	Lipids and lipid-like molecules	Glycerolipids	Triradylcglycerols	782.729065878148	NA	0.5619	1	NA
0.56_782.7291m/z	4.8597402152453	0.00188370052713427	1.72978006352621	MI-Fibre:MI-Control	HMDB0070744	null	C48H92O6	M+NH4	33.5	0	7.64974696833428	76.2709657611292	TG(a-25:0/8:0/12:0)[rac]	Lipids and lipid-like molecules	Glycerolipids	Triradylcglycerols	782.729065878148	NA	0.5619	1	NA
0.56_782.7291m/z	4.8597402152453	0.00188370052713427	1.72978006352621	MI-Fibre:MI-Control	HMDB0108243	null	C48H92O6	M+NH4	33.5	0	7.64974696848295	76.2709657611292	TG(i-18:0/14:0/i-13:0)	Lipids and lipid-like molecules	Glycerolipids	Triradylcglycerols	782.729065878148	NA	0.5619	1	NA
0.56_782.7291m/z	4.8597402152453	0.00188370052713427	1.72978006352621	MI-Fibre:MI-Control	HMDB0101173	null	C48H92O6	M+NH4	33.5	0	7.64974696818561	76.2709657611292	TG(i-15:0/i-12:0/18:0)	Lipids and lipid-like molecules	Glycerolipids	Triradylcglycerols	782.729065878148	NA	0.5619	1	NA
0.56_782.7291m/z	4.8597402152453	0.00188370052713427	1.72978006352621	MI-Fibre:MI-Control	HMDB0101177	null	C48H92O6	M+NH4	33.5	0	7.64974696833428	76.2709657611292	TG(15:0/12:0/i-18:0)	Lipids and lipid-like molecules	Glycerolipids	Triradylcglycerols	782.729065878148	NA	0.5619	1	NA
0.56_782.7291m/z	4.8597402152453	0.00188370052713427	1.72978006352621	MI-Fibre:MI-Control	HMDB0101596	null	C48H92O6	M+NH4	33.5	0	7.64974696848295	76.2709657611292	TG(15:0/14:0/i-16:0)	Lipids and lipid-like molecules	Glycerolipids	Triradylcglycerols	782.729065878148	NA	0.5619	1	NA
0.56_782.7291m/z	4.8597402152453	0.00188370052713427	1.72978006352621	MI-Fibre:MI-Control	HMDB0095031	null	C48H92O6	M+NH4	33.5	0	7.64974696833428	76.2709657611292	TG(i-12:0/i-12:0/i-21:0)	Lipids and lipid-like molecules	Glycerolipids	Triradylcglycerols	782.729065878148	NA	0.5619	1	NA
0.56_782.7291m/z	4.8597402152453	0.00188370052713427	1.72978006352621	MI-Fibre:MI-Control	HMDB0071856	null	C48H92O6	M+NH4	33.5	0	7.64974696818561	76.2709657611292	TG(10:0/19:0/16:0)	Lipids and lipid-like molecules	Glycerolipids	Triradylcglycerols	782.729065878148	NA	0.5619	1	NA
0.56_782.7291m/z	4.8597402152453	0.00188370052713427	1.72978006352621	MI-Fibre:MI-Control	HMDB0095838	null	C48H92O6	M+NH4	33.5	0	7.64974696833428	76.2709657611292	TG(12:0/i-18:0/15:0)	Lipids and lipid-like molecules	Glycerolipids	Triradylcglycerols	782.729065878148	NA	0.5619	1	NA
0.56_782.7291m/z	4.8597402152453	0.00188370052713427	1.72978006352621	MI-Fibre:MI-Control	HMDB0106289	null	C48H92O6	M+NH4	33.5	0	7.64974696863163	76.2709657611292	TG(a-17:0/i-16:0/i-12:0)[rac]	Lipids and lipid-like molecules	Glycerolipids	Triradylcglycerols	782.729065878148	NA	0.5619	1	NA
0.56_782.7291m/z	4.8597402152453	0.00188370052713427	1.72978006352621	MI-Fibre:MI-Control	HMDB0095708	null	C48H92O6	M+NH4	33.5	0	7.64974696833428	76.2709657611292	TG(12:0/17:0/16:0)	Lipids and lipid-like molecules	Glycerolipids	Triradylcglycerols	782.729065878148	NA	0.5619	1	NA
0.56_782.7291m/z	4.8597402152453	0.00188370052713427	1.72978006352621	MI-Fibre:MI-Control	HMDB0095035	null	C48H92O6	M+NH4	33.5	0	7.64974696833428	76.2709657611292	TG(12:0/12:0/a-21:0)[rac]	Lipids and lipid-like molecules	Glycerolipids	Triradylcglycerols	782.729065878148	NA	0.5619	1	NA
0.56_782.7291m/z	4.8597402152453	0.00188370052713427	1.72978006352621	MI-Fibre:MI-Control	HMDB0095175	null	C48H92O6	M+NH4	33.5	0	7.64974696833428	76.2709657611292	TG(12:0/a-13:0/i-20:0)[rac]	Lipids and lipid-like molecules	Glycerolipids	Triradylcglycerols	782.729065878148	NA	0.5619	1	NA
0.56_782.7291m/z	4.8597402152453	0.00188370052713427	1.72978006352621	MI-Fibre:MI-Control	HMDB0108248	null	C48H92O6	M+NH4	33.5	0	7.64974696848295	76.2709657611292	TG(i-18:0/14:0/a-13:0)[rac]	Lipids and lipid-like molecules	Glycerolipids	Triradylcglycerols	782.729065878148	NA	0.5619	1	NA
0.56_782.7291m/z	4.8597402152453	0.00188370052713427	1.72978006352621	MI-Fibre:MI-Control	HMDB0095176	null	C48H92O6	M+NH4	33.5	0	7.64974696818561	76.2709657611292	TG(12:0/i-13:0/20:0)	Lipids and lipid-like molecules	Glycerolipids	Triradylcglycerols	782.729065878148	NA	0.5619	1	NA
0.56_782.7291m/z	4.8597402152453	0.00188370052713427	1.72978006352621	MI-Fibre:MI-Control	HMDB0101753	null	C48H92O6	M+NH4	33.5	0	7.64974696848295	76.2709657611292	TG(a-15:0/a-15:0/a-15:0)[rac]	Lipids and lipid-like molecules	Glycerolipids	Triradylcglycerols	782.729065878148	NA	0.5619	1	NA
0.56_782.7291m/z	4.8597402152453	0.00188370052713427	1.72978006352621	MI-Fibre:MI-Control	HMDB0106062	null	C48H92O6	M+NH4	33.5	0	7.64974696863163	76.2709657611292	TG(i-17:0/i-15:0/i-13:0)	Lipids and lipid-like molecules	Glycerolipids	Triradylcglycerols	782.729065878148	NA	0.5619	1	NA
0.56_782.7291m/z	4.8597402152453	0.00188370052713427	1.72978006352621	MI-Fibre:MI-Control	HMDB0103655	null	C48H92O6	M+NH4	33.5	0	7.64974696848295	76.2709657611292	TG(i-16:0/i-12:0/i-17:0)	Lipids and lipid-like molecules	Glycerolipids	Triradylcglycerols	782.729065878148	NA	0.5619	1	NA
0.56_782.7291m/z	4.8597402152453	0.00188370052713427	1.72978006352621	MI-Fibre:MI-Control	HMDB0099754	null	C48H92O6	M+NH4	33.5	0	7.64974696848295	76.2709657611292	TG(i-14:0/a-15:0/i-16:0)[rac]	Lipids and lipid-like molecules	Glycerolipids	Triradylcglycerols	782.729065878148	NA	0.5619	1	NA
0.56_782.7291m/z	4.8597402152453	0.00188370052713427	1.72978006352621	MI-Fibre:MI-Control	HMDB0108096	null	C48H92O6	M+NH4	33.5	0	7.64974696863163	76.2709657611292	TG(i-18:0/i-13:0/i-14:0)	Lipids and lipid-like molecules	Glycerolipids	Triradylcglycerols	782.729065878148	NA	0.5619	1	NA
0.56_782.7291m/z	4.8597402152453	0.00188370052713427	1.72978006352621	MI-Fibre:MI-Control	HMDB0108646	null	C48H92O6	M+NH4	33.5	0	7.64974696848295	76.2709657611292	TG(18:0/a-17:0/10:0)[rac]	Lipids and lipid-like molecules	Glycerolipids	Triradylcglycerols	782.729065878148	NA	0.5619	1	NA
0.56_782.7291m/z	4.8597402152453	0.00188370052713427	1.72978006352621	MI-Fibre:MI-Control	HMDB0101384	null	C48H92O6	M+NH4	33.5	0	7.64974696833428	76.2709657611292	TG(a-15:0/i-13:0/17:0)[rac]	Lipids and lipid-like molecules	Glycerolipids	Triradylcglycerols	782.729065878148	NA	0.5619	1	NA
0.56_782.7291m/z	4.8597402152453	0.00188370052713427	1.72978006352621	MI-Fibre:MI-Control	HMDB0097272	null	C48H92O6	M+NH4	33.5	0	7.64974696833428	76.2709657611292	TG(13:0/i-14:0/i-18:0)	Lipids and lipid-like molecules	Glycerolipids	Triradylcglycerols	782.729065878148	NA	0.5619	1	NA
0.56_782.7291m/z	4.8597402152453	0.00188370052713427	1.72978006352621	MI-Fibre:MI-Control	HMDB0095305	null	C48H92O6	M+NH4	33.5	0	7.64974696833428	76.2709657611292	TG(12:0/14:0/i-19:0)	Lipids and lipid-like molecules	Glycerolipids	Triradylcglycerols	782.729065878148	NA	0.5619	1	NA
0.56_782.7291m/z	4.8597402152453	0.00188370052713427	1.72978006352621	MI-Fibre:MI-Control	HMDB0101380	null	C48H92O6	M+NH4	33.5	0	7.64974696848295	76.2709657611292	TG(a-15:0/a-13:0/a-17:0)[rac]	Lipids and lipid-like molecules	Glycerolipids	Triradylcglycerols	782.729065878148	NA	0.5619	1	NA
0.56_782.7291m/z	4.8597402152453	0.00188370052713427	1.72978006352621	MI-Fibre:MI-Control	HMDB0105660	null	C48H92O6	M+NH4	33.5	0	7.64974696848295	76.2709657611292	TG(17:0/13:0/i-15:0)	Lipids and lipid-like molecules	Glycerolipids	Triradylcglycerols	782.729065878148	NA	0.5619	1	NA
0.56_782.7291m/z	4.8597402152453	0.00188370052713427	1.72978006352621	MI-Fibre:MI-Control	HMDB0072769	null	C48H92O6	M+NH4	33.5	0	7.64974696848295	76.2709657611292	TG(10:0/i-21:0/i-14:0)	Lipids and lipid-like molecules	Glycerolipids	Triradylcglycerols	782.729065878148	NA	0.5619	1	NA
0.56_782.7291m/z	4.8597402152453	0.00188370052713427	1.72978006352621	MI-Fibre:MI-Control	HMDB0095298	null	C48H92O6	M+NH4	33.5	0	7.64974696818561	76.2709657611292	TG(12:0/i-14:0/19:0)	Lipids and lipid-like molecules	Glycerolipids	Triradylcglycerols	782.729065878148	NA	0.5619	1	NA
0.56_782.7291m/z	4.8597402152453	0.00188370052713427	1.72978006352621	MI-Fibre:MI-Control	HMDB0105339	null	C48H92O6	M+NH4	33.5	0	7.64974696818561	76.2709657611292	TG(17:0/10:0/18:0)	Lipids and lipid-like molecules	Glycerolipids	Triradylcglycerols	782.729065878148	NA	0.5619	1	NA
0.56_782.7291m/z	4.8597402152453	0.00188370052713427	1.72978006352621	MI-Fibre:MI-Control	HMDB0103790	null	C48H92O6	M+NH4	33.5	0	7.64974696848295	76.2709657611292	TG(16:0/i-13:0/i-16:0)	Lipids and lipid-like molecules	Glycerolipids	Triradylcglycerols	782.729065878148	NA	0.5619	1	NA
0.56_782.7291m/z	4.8597402152453	0.00188370052713427	1.72978006352621	MI-Fibre:MI-Control	HMDB0095443	null	C48H92O6	M+NH4	33.5	0	7.64974696833428	76.2709657611292	TG(i-12:0/15:0/i-18:0)	Lipids and lipid-like molecules	Glycerolipids	Triradylcglycerols	782.729065878148	NA	0.5619	1	NA
0.56_782.7291m/z	4.8597402152453	0.00188370052713427	1.72978006352621	MI-Fibre:MI-Control	HMDB0103788	null	C48H92O6	M+NH4	33.5	0	7.64974696848295	76.2709657611292	TG(16:0/16:0/i-13:0)	Lipids and lipid-like molecules	Glycerolipids	Triradylcglycerols	782.729065878148	NA	0.5619	1	NA
0.56_782.7291m/z	4.8597402152453	0.00188370052713427	1.72978006352621	MI-Fibre:MI-Control	HMDB0065129	null	C48H92O6	M+NH4	33.5	0	7.64974696833428	76.2709657611292	TG(21:0/12:0/12:0)	Lipids and lipid-like molecules	Glycerolipids	Triradylcglycerols	782.729065878148	NA	0.5619	1	NA
0.56_782.7291m/z	4.8597402152453	0.00188370052713427	1.72978006352621	MI-Fibre:MI-Control	HMDB0104196	null	C48H92O6	M+NH4	33.5	0	7.64974696863163	76.2709657611292	TG(16:0/i-16:0/i-13:0)	Lipids and lipid-like molecules	Glycerolipids	Triradylcglycerols	782.729065878148	NA	0.5619	1	NA
0.56_782.7291m/z	4.8597402152453	0.00188370052713427	1.72978006352621	MI-Fibre:MI-Control	HMDB0106041	null	C48H92O6	M+NH4	33.5	0	7.64974696863163	76.2709657611292	TG(i-17:0/a-15:0/a-13:0)[rac]	Lipids and lipid-like molecules	Glycerolipids	Triradylcglycerols	782.729065878148	NA	0.5619	1	NA
0.56_782.7291m/z	4.8597402152453	0.00188370052713427	1.72978006352621	MI-Fibre:MI-Control	HMDB0102704	null	C48H92O6	M+NH4	33.5	0	7.64974696833428	76.2709657611292	TG(a-15:0/20:0/10:0)[rac]	Lipids and lipid-like molecules	Glycerolipids	Triradylcglycerols	782.729065878148	NA	0.5619	1	NA
0.56_782.7291m/z	4.8597402152453	0.00188370052713427	1.72978006352621	MI-Fibre:MI-Control	HMDB0098400	null	C48H92O6	M+NH4	33.5	0	7.64974696848295	76.2709657611292	TG(13:0/i-20:0/12:0)	Lipids and lipid-like molecules	Glycerolipids	Triradylcglycerols	782.729065878148	NA	0.5619	1	NA
0.56_782.7291m/z	4.8597402152453	0.00188370052713427	1.72978006352621	MI-Fibre:MI-Control	HMDB0101396	null	C48H92O6	M+NH4	33.5	0	7.64974696848295	76.2709657611292	TG(15:0/13:0/a-17:0)[rac]	Lipids and lipid-like molecules	Glycerolipids	Triradylcglycerols	782.729065878148	NA	0.5619	1	NA
0.56_782.7291m/z	4.8597402152453	0.00188370052713427	1.72978006352621	MI-Fibre:MI-Control	HMDB0097468	null	C48H92O6	M+NH4	33.5	0	7.64974696848295	76.2709657611292	TG(a-13:0/15:0/a-17:0)[rac]	Lipids and lipid-like molecules	Glycerolipids	Triradylcglycerols	782.729065878148	NA	0.5619	1	NA
0.56_782.7291m/z	4.8597402152453	0.00188370052713427	1.72978006352621	MI-Fibre:MI-Control	HMDB0095028	null	C48H92O6	M+NH4	33.5	0	7.64974696833428	76.2709657611292	TG(12:0/i-12:0/i-21:0)	Lipids and lipid-like molecules	Glycerolipids	Triradylcglycerols	782.729065878148	NA	0.5619	1	NA
0.56_782.7291m/z	4.8597402152453	0.00188370052713427	1.72978006352621	MI-Fibre:MI-Control	HMDB0101595	null	C48H92O6	M+NH4	33.5	0	7.64974696833428	76.2709657611292	TG(i-15:0/14:0/16:0)	Lipids and lipid-like molecules	Glycerolipids	Triradylcglycerols	782.729065878148	NA	0.5619	1	NA
0.56_782.7291m/z	4.8597402152453	0.00188370052713427	1.72978006352621	MI-Fibre:MI-Control	HMDB0097474	null	C48H92O6	M+NH4	33.5	0	7.64974696848295	76.2709657611292	TG(a-13:0/i-15:0/i-17:0)[rac]	Lipids and lipid-like molecules	Glycerolipids	Triradylcglycerols	782.729065878148	NA	0.5619	1	NA
0.56_782.7291m/z	4.8597402152453	0.00188370052713427	1.72978006352621	MI-Fibre:MI-Control	HMDB0097471	null	C48H92O6	M+NH4	33.5	0	7.64974696848295	76.2709657611292	TG(a-13:0/a-15:0/a-17:0)[rac]	Lipids and lipid-like molecules	Glycerolipids	Triradylcglycerols	782.729065878148	NA	0.5619	1	NA
0.56_782.7291m/z	4.8597402152453	0.00188370052713427	1.72978006352621	MI-Fibre:MI-Control	HMDB0099628	null	C48H92O6	M+NH4	33.5	0	7.64974696833428	76.2709657611292	TG(14:0/i-14:0/17:0)	Lipids and lipid-like molecules	Glycerolipids	Triradylcglycerols	782.729065878148	NA	0.5619	1	NA
0.56_782.7291m/z	4.8597402152453	0.00188370052713427	1.72978006352621	MI-Fibre:MI-Control	HMDB0101745	null	C48H92O6	M+NH4	33.5	0	7.64974696848295	76.2709657611292	TG(i-15:0/a-15:0/a-15:0)[rac]	Lipids and lipid-like molecules	Glycerolipids	Triradylcglycerols	782.729065878148	NA	0.5619	1	NA
0.56_782.7291m/z	4.8597402152453	0.00188370052713427	1.72978006352621	MI-Fibre:MI-Control	HMDB0072548	null	C48H92O6	M+NH4	33.5	0	7.64974696833428	76.2709657611292	TG(10:0/i-19:0/i-16:0)	Lipids and lipid-like molecules	Glycerolipids	Triradylcglycerols	782.729065878148	NA	0.5619	1	NA
0.56_782.7291m/z	4.8597402152453	0.00188370052713427	1.72978006352621	MI-Fibre:MI-Control	HMDB0099524	null	C48H92O6	M+NH4	33.5	0	7.64974696833428	76.2709657611292	TG(14:0/13:0/i-18:0)	Lipids and lipid-like molecules	Glycerolipids	Triradylcglycerols	782.729065878148	NA	0.5619	1	NA
0.56_782.7291m/z	4.8597402152453	0.00188370052713427	1.72978006352621	MI-Fibre:MI-Control	HMDB0106044	null	C48H92O6	M+NH4	33.5	0	7.64974696848295	76.2709657611292	TG(i-17:0/a-15:0/13:0)[rac]	Lipids and lipid-like molecules	Glycerolipids	Triradylcglycerols	782.729065878148	NA	0.5619	1	NA
0.56_782.7291m/z	4.8597402152453	0.00188370052713427	1.72978006352621	MI-Fibre:MI-Control	HMDB0071806	null	C48H92O6	M+NH4	33.5	0	7.64974696833428	76.2709657611292	TG(8:0/i-16:0/i-21:0)	Lipids and lipid-like molecules	Glycerolipids	Triradylcglycerols	782.729065878148	NA	0.5619	1	NA
0.56_782.7291m/z	4.8597402152453	0.00188370052713427	1.72978006352621	MI-Fibre:MI-Control	HMDB0097481	null	C48H92O6	M+NH4	33.5	0	7.64974696833428	76.2709657611292	TG(i-13:0/i-15:0/17:0)	Lipids and lipid-like molecules	Glycerolipids	Triradylcglycerols	782.729065878148	NA	0.5619	1	NA
0.56_782.7291m/z	4.8597402152453	0.00188370052713427	1.72978006352621	MI-Fibre:MI-Control	HMDB0072240	null	C48H92O6	M+NH4	33.5	0	7.64974696818561	76.2709657611292	TG(10:0/i-13:0/22:0)	Lipids and lipid-like molecules	Glycerolipids	Triradylcglycerols	782.729065878148	NA	0.5619	1	NA
0.56_782.7291m/z	4.8597402152453	0.00188370052713427	1.72978006352621	MI-Fibre:MI-Control	HMDB0072140	null	C48H92O6	M+NH4	33.5	0	7.64974696818561	76.2709657611292	TG(10:0/16:0/19:0)	Lipids and lipid-like molecules	Glycerolipids	Triradylcglycerols	782.729065878148	NA	0.5619	1	NA
0.56_782.7291m/z	4.8597402152453	0.00188370052713427	1.72978006352621	MI-Fibre:MI-Control	HMDB0101754	null	C48H92O6	M+NH4	33.5	0	7.64974696833428	76.2709657611292	TG(a-15:0/15:0/15:0)[rac]	Lipids and lipid-like molecules	Glycerolipids	Triradylcglycerols	782.729065878148	NA	0.5619	1	NA
0.56_782.7291m/z	4.8597402152453	0.00188370052713427	1.72978006352621	MI-Fibre:MI-Control	HMDB0101761	null	C48H92O6	M+NH4	33.5	0	7.64974696848295	76.2709657611292	TG(i-15:0/15:0/a-15:0)[rac]	Lipids and lipid-like molecules	Glycerolipids	Triradylcglycerols	782.729065878148	NA	0.5619	1	NA
0.56_782.7291m/z	4.8597402152453	0.00188370052713427	1.72978006352621	MI-Fibre:MI-Control	HMDB0109803	null	C48H92O6	M+NH4	33.5	0	7.64974696848295	76.2709657611292	TG(i-19:0/a-13:0/13:0)[rac]	Lipids and lipid-like molecules	Glycerolipids	Triradylcglycerols	782.729065878148	NA	0.5619	1	NA
0.56_782.7291m/z	4.8597402152453	0.00188370052713427	1.72978006352621	MI-Fibre:MI-Control	HMDB0095173	null	C48H92O6	M+NH4	33.5	0	7.64974696818561	76.2709657611292	TG(12:0/a-13:0/20:0)[rac]	Lipids and lipid-like molecules	Glycerolipids	Triradylcglycerols	782.729065878148	NA	0.5619	1	NA
0.56_782.7291m/z	4.8597402152453	0.00188370052713427	1.72978006352621	MI-Fibre:MI-Control	HMDB0108253	null	C48H92O6	M+NH4	33.5	0	7.64974696848295	76.2709657611292	TG(18:0/14:0/a-13:0)[rac]	Lipids and lipid-like molecules	Glycerolipids	Triradylcglycerols	782.729065878148	NA	0.5619	1	NA
0.56_782.7291m/z	4.8597402152453	0.00188370052713427	1.72978006352621	MI-Fibre:MI-Control	HMDB0104054	null	C48H92O6	M+NH4	33.5	0	7.64974696848295	76.2709657611292	TG(16:0/i-15:0/14:0)	Lipids and lipid-like molecules	Glycerolipids	Triradylcglycerols	782.729065878148	NA	0.5619	1	NA
0.56_782.7291m/z	4.8597402152453	0.00188370052713427	1.72978006352621	MI-Fibre:MI-Control	HMDB0106058	null	C48H92O6	M+NH4	33.5	0	7.64974696863163	76.2709657611292	TG(a-17:0/i-15:0/a-13:0)[rac]	Lipids and lipid-like molecules	Glycerolipids	Triradylcglycerols	782.729065878148	NA	0.5619	1	NA
0.56_782.7291m/z	4.8597402152453	0.00188370052713427	1.72978006352621	MI-Fibre:MI-Control	HMDB0063665	null	C48H92O6	M+NH4	33.5	0	7.64974696833428	76.2709657611292	TG(i-20:0/15:0/10:0)	Lipids and lipid-like molecules	Glycerolipids	Triradylcglycerols	782.729065878148	NA	0.5619	1	NA
0.56_782.7291m/z	4.8597402152453	0.00188370052713427	1.72978006352621	MI-Fibre:MI-Control	HMDB0094878	null	C48H92O6	M+NH4	33.5	0	7.64974696833428	76.2709657611292	TG(12:0/8:0/a-25:0)[rac]	Lipids and lipid-like molecules	Glycerolipids	Triradylcglycerols	782.729065878148	NA	0.5619	1	NA
0.56_782.7291m/z	4.8597402152453	0.00188370052713427	1.72978006352621	MI-Fibre:MI-Control	HMDB0108094	null	C48H92O6	M+NH4	33.5	0	7.64974696863163	76.2709657611292	TG(18:0/i-13:0/i-14:0)	Lipids and lipid-like molecules	Glycerolipids	Triradylcglycerols	782.729065878148	NA	0.5619	1	NA
0.56_782.7291m/z	4.8597402152453	0.00188370052713427	1.72978006352621	MI-Fibre:MI-Control	HMDB0108095	null	C48H92O6	M+NH4	33.5	0	7.64974696848295	76.2709657611292	TG(i-18:0/i-13:0/14:0)	Lipids and lipid-like molecules	Glycerolipids	Triradylcglycerols	782.729065878148	NA	0.5619	1	NA
0.56_782.7291m/z	4.8597402152453	0.00188370052713427	1.72978006352621	MI-Fibre:MI-Control	HMDB0108089	null	C48H92O6	M+NH4	33.5	0	7.64974696833428	76.2709657611292	TG(18:0/a-13:0/14:0)[rac]	Lipids and lipid-like molecules	Glycerolipids	Triradylcglycerols	782.729065878148	NA	0.5619	1	NA
0.56_782.7291m/z	4.8597402152453	0.00188370052713427	1.72978006352621	MI-Fibre:MI-Control	HMDB0096867	null	C48H92O6	M+NH4	33.5	0	7.64974696833428	76.2709657611292	TG(a-13:0/12:0/i-20:0)[rac]	Lipids and lipid-like molecules	Glycerolipids	Triradylcglycerols	782.729065878148	NA	0.5619	1	NA
0.56_782.7291m/z	4.8597402152453	0.00188370052713427	1.72978006352621	MI-Fibre:MI-Control	HMDB0100964	null	C48H92O6	M+NH4	33.5	0	7.64974696833428	76.2709657611292	TG(i-15:0/8:0/i-22:0)	Lipids and lipid-like molecules	Glycerolipids	Triradylcglycerols	782.729065878148	NA	0.5619	1	NA
0.56_782.7291m/z	4.8597402152453	0.00188370052713427	1.72978006352621	MI-Fibre:MI-Control	HMDB0097275	null	C48H92O6	M+NH4	33.5	0	7.64974696818561	76.2709657611292	TG(i-13:0/14:0/18:0)	Lipids and lipid-like molecules	Glycerolipids	Triradylcglycerols	782.729065878148	NA	0.5619	1	NA
0.56_782.7291m/z	4.8597402152453	0.00188370052713427	1.72978006352621	MI-Fibre:MI-Control	HMDB0096728	null	C48H92O6	M+NH4	33.5	0	7.64974696833428	76.2709657611292	TG(a-13:0/10:0/i-22:0)[rac]	Lipids and lipid-like molecules	Glycerolipids	Triradylcglycerols	782.729065878148	NA	0.5619	1	NA
0.56_782.7291m/z	4.8597402152453	0.00188370052713427	1.72978006352621	MI-Fibre:MI-Control	HMDB0108648	null	C48H92O6	M+NH4	33.5	0	7.64974696848295	76.2709657611292	TG(18:0/i-17:0/10:0)	Lipids and lipid-like molecules	Glycerolipids	Triradylcglycerols	782.729065878148	NA	0.5619	1	NA
0.56_782.7291m/z	4.8597402152453	0.00188370052713427	1.72978006352621	MI-Fibre:MI-Control	HMDB0098243	null	C48H92O6	M+NH4	33.5	0	7.64974696863163	76.2709657611292	TG(13:0/i-19:0/a-13:0)[rac]	Lipids and lipid-like molecules	Glycerolipids	Triradylcglycerols	782.729065878148	NA	0.5619	1	NA
0.56_782.7291m/z	4.8597402152453	0.00188370052713427	1.72978006352621	MI-Fibre:MI-Control	HMDB0065102	null	C48H92O6	M+NH4	33.5	0	7.64974696848295	76.2709657611292	TG(i-21:0/12:0/i-12:0)	Lipids and lipid-like molecules	Glycerolipids	Triradylcglycerols	782.729065878148	NA	0.5619	1	NA
0.56_782.7291m/z	4.8597402152453	0.00188370052713427	1.72978006352621	MI-Fibre:MI-Control	HMDB0097674	null	C48H92O6	M+NH4	33.5	0	7.64974696848295	76.2709657611292	TG(a-13:0/i-16:0/i-16:0)[rac]	Lipids and lipid-like molecules	Glycerolipids	Triradylcglycerols	782.729065878148	NA	0.5619	1	NA
0.56_782.7291m/z	4.8597402152453	0.00188370052713427	1.72978006352621	MI-Fibre:MI-Control	HMDB0098086	null	C48H92O6	M+NH4	33.5	0	7.64974696833428	76.2709657611292	TG(13:0/18:0/14:0)	Lipids and lipid-like molecules	Glycerolipids	Triradylcglycerols	782.729065878148	NA	0.5619	1	NA
0.56_782.7291m/z	4.8597402152453	0.00188370052713427	1.72978006352621	MI-Fibre:MI-Control	HMDB0068505	null	C48H92O6	M+NH4	33.5	0	7.64974696848295	76.2709657611292	TG(i-22:0/a-15:0/8:0)[rac]	Lipids and lipid-like molecules	Glycerolipids	Triradylcglycerols	782.729065878148	NA	0.5619	1	NA
0.56_782.7291m/z	4.8597402152453	0.00188370052713427	1.72978006352621	MI-Fibre:MI-Control	HMDB0095948	null	C48H92O6	M+NH4	33.5	0	7.64974696848295	76.2709657611292	TG(i-12:0/i-19:0/14:0)	Lipids and lipid-like molecules	Glycerolipids	Triradylcglycerols	782.729065878148	NA	0.5619	1	NA
0.56_782.7291m/z	4.8597402152453	0.00188370052713427	1.72978006352621	MI-Fibre:MI-Control	HMDB0103793	null	C48H92O6	M+NH4	33.5	0	7.64974696833428	76.2709657611292	TG(i-16:0/13:0/16:0)	Lipids and lipid-like molecules	Glycerolipids	Triradylcglycerols	782.729065878148	NA	0.5619	1	NA
0.56_782.7291m/z	4.8597402152453	0.00188370052713427	1.72978006352621	MI-Fibre:MI-Control	HMDB0071767	null	C48H92O6	M+NH4	33.5	0	7.64974696833428	76.2709657611292	TG(10:0/18:0/i-17:0)	Lipids and lipid-like molecules	Glycerolipids	Triradylcglycerols	782.729065878148	NA	0.5619	1	NA
0.56_782.7291m/z	4.8597402152453	0.00188370052713427	1.72978006352621	MI-Fibre:MI-Control	HMDB0097071	null	C48H92O6	M+NH4	33.5	0	7.64974696833428	76.2709657611292	TG(i-13:0/a-13:0/i-19:0)[rac]	Lipids and lipid-like molecules	Glycerolipids	Triradylcglycerols	782.729065878148	NA	0.5619	1	NA
0.56_782.7291m/z	4.8597402152453	0.00188370052713427	1.72978006352621	MI-Fibre:MI-Control	HMDB0095026	null	C48H92O6	M+NH4	33.5	0	7.64974696833428	76.2709657611292	TG(i-12:0/i-12:0/a-21:0)[rac]	Lipids and lipid-like molecules	Glycerolipids	Triradylcglycerols	782.729065878148	NA	0.5619	1	NA
0.56_782.7291m/z	4.8597402152453	0.00188370052713427	1.72978006352621	MI-Fibre:MI-Control	HMDB0097469	null	C48H92O6	M+NH4	33.5	0	7.64974696848295	76.2709657611292	TG(a-13:0/a-15:0/i-17:0)[rac]	Lipids and lipid-like molecules	Glycerolipids	Triradylcglycerols	782.729065878148	NA	0.5619	1	NA
0.56_782.7291m/z	4.8597402152453	0.00188370052713427	1.72978006352621	MI-Fibre:MI-Control	HMDB0097081	null	C48H92O6	M+NH4	33.5	0	7.64974696818561	76.2709657611292	TG(a-13:0/i-13:0/19:0)[rac]	Lipids and lipid-like molecules	Glycerolipids	Triradylcglycerols	782.729065878148	NA	0.5619	1	NA
0.56_782.7291m/z	4.8597402152453	0.00188370052713427	1.72978006352621	MI-Fibre:MI-Control	HMDB0071085	null	C48H92O6	M+NH4	33.5	0	7.64974696848295	76.2709657611292	TG(i-24:0/a-13:0/8:0)[rac]	Lipids and lipid-like molecules	Glycerolipids	Triradylcglycerols	782.729065878148	NA	0.5619	1	NA
0.56_782.7291m/z	4.8597402152453	0.00188370052713427	1.72978006352621	MI-Fibre:MI-Control	HMDB0097475	null	C48H92O6	M+NH4	33.5	0	7.64974696833428	76.2709657611292	TG(a-13:0/i-15:0/17:0)[rac]	Lipids and lipid-like molecules	Glycerolipids	Triradylcglycerols	782.729065878148	NA	0.5619	1	NA
0.56_782.7291m/z	4.8597402152453	0.00188370052713427	1.72978006352621	MI-Fibre:MI-Control	HMDB0099522	null	C48H92O6	M+NH4	33.5	0	7.64974696818561	76.2709657611292	TG(i-14:0/13:0/18:0)	Lipids and lipid-like molecules	Glycerolipids	Triradylcglycerols	782.729065878148	NA	0.5619	1	NA
0.56_782.7291m/z	4.8597402152453	0.00188370052713427	1.72978006352621	MI-Fibre:MI-Control	HMDB0101172	null	C48H92O6	M+NH4	33.5	0	7.64974696833428	76.2709657611292	TG(15:0/i-12:0/i-18:0)	Lipids and lipid-like molecules	Glycerolipids	Triradylcglycerols	782.729065878148	NA	0.5619	1	NA
0.56_782.7291m/z	4.8597402152453	0.00188370052713427	1.72978006352621	MI-Fibre:MI-Control	HMDB0100269	null	C48H92O6	M+NH4	33.5	0	7.64974696833428	76.2709657611292	TG(i-14:0/19:0/12:0)	Lipids and lipid-like molecules	Glycerolipids	Triradylcglycerols	782.729065878148	NA	0.5619	1	NA
0.56_782.7291m/z	4.8597402152453	0.00188370052713427	1.72978006352621	MI-Fibre:MI-Control	HMDB0100266	null	C48H92O6	M+NH4	33.5	0	7.64974696863163	76.2709657611292	TG(14:0/i-19:0/i-12:0)	Lipids and lipid-like molecules	Glycerolipids	Triradylcglycerols	782.729065878148	NA	0.5619	1	NA
0.56_782.7291m/z	4.8597402152453	0.00188370052713427	1.72978006352621	MI-Fibre:MI-Control	HMDB0095029	null	C48H92O6	M+NH4	33.5	0	7.64974696818561	76.2709657611292	TG(i-12:0/i-12:0/21:0)	Lipids and lipid-like molecules	Glycerolipids	Triradylcglycerols	782.729065878148	NA	0.5619	1	NA
0.56_782.7291m/z	4.8597402152453	0.00188370052713427	1.72978006352621	MI-Fibre:MI-Control	HMDB0100170	null	C48H92O6	M+NH4	33.5	0	7.64974696833428	76.2709657611292	TG(14:0/18:0/13:0)	Lipids and lipid-like molecules	Glycerolipids	Triradylcglycerols	782.729065878148	NA	0.5619	1	NA
0.56_782.7291m/z	4.8597402152453	0.00188370052713427	1.72978006352621	MI-Fibre:MI-Control	HMDB0100268	null	C48H92O6	M+NH4	33.5	0	7.64974696863163	76.2709657611292	TG(i-14:0/i-19:0/i-12:0)	Lipids and lipid-like molecules	Glycerolipids	Triradylcglycerols	782.729065878148	NA	0.5619	1	NA
0.56_782.7291m/z	4.8597402152453	0.00188370052713427	1.72978006352621	MI-Fibre:MI-Control	HMDB0109800	null	C48H92O6	M+NH4	33.5	0	7.64974696863163	76.2709657611292	TG(i-19:0/a-13:0/a-13:0)[rac]	Lipids and lipid-like molecules	Glycerolipids	Triradylcglycerols	782.729065878148	NA	0.5619	1	NA
0.56_782.7291m/z	4.8597402152453	0.00188370052713427	1.72978006352621	MI-Fibre:MI-Control	HMDB0095709	null	C48H92O6	M+NH4	33.5	0	7.64974696848295	76.2709657611292	TG(12:0/17:0/i-16:0)	Lipids and lipid-like molecules	Glycerolipids	Triradylcglycerols	782.729065878148	NA	0.5619	1	NA
0.56_782.7291m/z	4.8597402152453	0.00188370052713427	1.72978006352621	MI-Fibre:MI-Control	HMDB0095704	null	C48H92O6	M+NH4	33.5	0	7.64974696848295	76.2709657611292	TG(12:0/i-17:0/i-16:0)	Lipids and lipid-like molecules	Glycerolipids	Triradylcglycerols	782.729065878148	NA	0.5619	1	NA
0.56_782.7291m/z	4.8597402152453	0.00188370052713427	1.72978006352621	MI-Fibre:MI-Control	HMDB0095841	null	C48H92O6	M+NH4	33.5	0	7.64974696848295	76.2709657611292	TG(12:0/i-18:0/a-15:0)[rac]	Lipids and lipid-like molecules	Glycerolipids	Triradylcglycerols	782.729065878148	NA	0.5619	1	NA
0.56_782.7291m/z	4.8597402152453	0.00188370052713427	1.72978006352621	MI-Fibre:MI-Control	HMDB0095172	null	C48H92O6	M+NH4	33.5	0	7.64974696833428	76.2709657611292	TG(i-12:0/a-13:0/i-20:0)[rac]	Lipids and lipid-like molecules	Glycerolipids	Triradylcglycerols	782.729065878148	NA	0.5619	1	NA
0.56_782.7291m/z	4.8597402152453	0.00188370052713427	1.72978006352621	MI-Fibre:MI-Control	HMDB0095839	null	C48H92O6	M+NH4	33.5	0	7.64974696848295	76.2709657611292	TG(i-12:0/18:0/i-15:0)	Lipids and lipid-like molecules	Glycerolipids	Triradylcglycerols	782.729065878148	NA	0.5619	1	NA
0.56_782.7291m/z	4.8597402152453	0.00188370052713427	1.72978006352621	MI-Fibre:MI-Control	HMDB0104050	null	C48H92O6	M+NH4	33.5	0	7.64974696848295	76.2709657611292	TG(i-16:0/a-15:0/i-14:0)[rac]	Lipids and lipid-like molecules	Glycerolipids	Triradylcglycerols	782.729065878148	NA	0.5619	1	NA
0.56_782.7291m/z	4.8597402152453	0.00188370052713427	1.72978006352621	MI-Fibre:MI-Control	HMDB0099367	null	C48H92O6	M+NH4	33.5	0	7.64974696818561	76.2709657611292	TG(14:0/i-12:0/19:0)	Lipids and lipid-like molecules	Glycerolipids	Triradylcglycerols	782.729065878148	NA	0.5619	1	NA
0.56_782.7291m/z	4.8597402152453	0.00188370052713427	1.72978006352621	MI-Fibre:MI-Control	HMDB0105656	null	C48H92O6	M+NH4	33.5	0	7.64974696848295	76.2709657611292	TG(i-17:0/13:0/a-15:0)[rac]	Lipids and lipid-like molecules	Glycerolipids	Triradylcglycerols	782.729065878148	NA	0.5619	1	NA
0.56_782.7291m/z	4.8597402152453	0.00188370052713427	1.72978006352621	MI-Fibre:MI-Control	HMDB0097485	null	C48H92O6	M+NH4	33.5	0	7.64974696833428	76.2709657611292	TG(13:0/15:0/17:0)	Lipids and lipid-like molecules	Glycerolipids	Triradylcglycerols	782.729065878148	NA	0.5619	1	NA
0.56_782.7291m/z	4.8597402152453	0.00188370052713427	1.72978006352621	MI-Fibre:MI-Control	HMDB0099371	null	C48H92O6	M+NH4	33.5	0	7.64974696833428	76.2709657611292	TG(i-14:0/i-12:0/i-19:0)	Lipids and lipid-like molecules	Glycerolipids	Triradylcglycerols	782.729065878148	NA	0.5619	1	NA
0.56_782.7291m/z	4.8597402152453	0.00188370052713427	1.72978006352621	MI-Fibre:MI-Control	HMDB0103658	null	C48H92O6	M+NH4	33.5	0	7.64974696848295	76.2709657611292	TG(16:0/12:0/i-17:0)	Lipids and lipid-like molecules	Glycerolipids	Triradylcglycerols	782.729065878148	NA	0.5619	1	NA
0.56_782.7291m/z	4.8597402152453	0.00188370052713427	1.72978006352621	MI-Fibre:MI-Control	HMDB0107967	null	C48H92O6	M+NH4	33.5	0	7.64974696833428	76.2709657611292	TG(i-18:0/i-12:0/15:0)	Lipids and lipid-like molecules	Glycerolipids	Triradylcglycerols	782.729065878148	NA	0.5619	1	NA
0.56_782.7291m/z	4.8597402152453	0.00188370052713427	1.72978006352621	MI-Fibre:MI-Control	HMDB0108362	null	C48H92O6	M+NH4	33.5	0	7.64974696863163	76.2709657611292	TG(18:0/i-15:0/i-12:0)	Lipids and lipid-like molecules	Glycerolipids	Triradylcglycerols	782.729065878148	NA	0.5619	1	NA
0.56_782.7291m/z	4.8597402152453	0.00188370052713427	1.72978006352621	MI-Fibre:MI-Control	HMDB0108367	null	C48H92O6	M+NH4	33.5	0	7.64974696848295	76.2709657611292	TG(18:0/15:0/i-12:0)	Lipids and lipid-like molecules	Glycerolipids	Triradylcglycerols	782.729065878148	NA	0.5619	1	NA
0.56_782.7291m/z	4.8597402152453	0.00188370052713427	1.72978006352621	MI-Fibre:MI-Control	HMDB0101379	null	C48H92O6	M+NH4	33.5	0	7.64974696833428	76.2709657611292	TG(15:0/i-13:0/17:0)	Lipids and lipid-like molecules	Glycerolipids	Triradylcglycerols	782.729065878148	NA	0.5619	1	NA
0.56_782.7291m/z	4.8597402152453	0.00188370052713427	1.72978006352621	MI-Fibre:MI-Control	HMDB0100965	null	C48H92O6	M+NH4	33.5	0	7.64974696818561	76.2709657611292	TG(i-15:0/8:0/22:0)	Lipids and lipid-like molecules	Glycerolipids	Triradylcglycerols	782.729065878148	NA	0.5619	1	NA
0.56_782.7291m/z	4.8597402152453	0.00188370052713427	1.72978006352621	MI-Fibre:MI-Control	HMDB0095300	null	C48H92O6	M+NH4	33.5	0	7.64974696833428	76.2709657611292	TG(12:0/i-14:0/i-19:0)	Lipids and lipid-like molecules	Glycerolipids	Triradylcglycerols	782.729065878148	NA	0.5619	1	NA
0.56_782.7291m/z	4.8597402152453	0.00188370052713427	1.72978006352621	MI-Fibre:MI-Control	HMDB0102367	null	C48H92O6	M+NH4	33.5	0	7.64974696848295	76.2709657611292	TG(a-15:0/18:0/i-12:0)[rac]	Lipids and lipid-like molecules	Glycerolipids	Triradylcglycerols	782.729065878148	NA	0.5619	1	NA
0.56_782.7291m/z	4.8597402152453	0.00188370052713427	1.72978006352621	MI-Fibre:MI-Control	HMDB0099374	null	C48H92O6	M+NH4	33.5	0	7.64974696833428	76.2709657611292	TG(14:0/12:0/i-19:0)	Lipids and lipid-like molecules	Glycerolipids	Triradylcglycerols	782.729065878148	NA	0.5619	1	NA
0.56_782.7291m/z	4.8597402152453	0.00188370052713427	1.72978006352621	MI-Fibre:MI-Control	HMDB0098087	null	C48H92O6	M+NH4	33.5	0	7.64974696848295	76.2709657611292	TG(13:0/18:0/i-14:0)	Lipids and lipid-like molecules	Glycerolipids	Triradylcglycerols	782.729065878148	NA	0.5619	1	NA
0.56_782.7291m/z	4.8597402152453	0.00188370052713427	1.72978006352621	MI-Fibre:MI-Control	HMDB0105335	null	C48H92O6	M+NH4	33.5	0	7.64974696818561	76.2709657611292	TG(a-17:0/10:0/18:0)[rac]	Lipids and lipid-like molecules	Glycerolipids	Triradylcglycerols	782.729065878148	NA	0.5619	1	NA
0.56_782.7291m/z	4.8597402152453	0.00188370052713427	1.72978006352621	MI-Fibre:MI-Control	HMDB0071731	null	C48H92O6	M+NH4	33.5	0	7.64974696833428	76.2709657611292	TG(8:0/a-15:0/i-22:0)[rac]	Lipids and lipid-like molecules	Glycerolipids	Triradylcglycerols	782.729065878148	NA	0.5619	1	NA
0.56_782.7291m/z	4.8597402152453	0.00188370052713427	1.72978006352621	MI-Fibre:MI-Control	HMDB0097277	null	C48H92O6	M+NH4	33.5	0	7.64974696833428	76.2709657611292	TG(13:0/14:0/i-18:0)	Lipids and lipid-like molecules	Glycerolipids	Triradylcglycerols	782.729065878148	NA	0.5619	1	NA
0.56_782.7291m/z	4.8597402152453	0.00188370052713427	1.72978006352621	MI-Fibre:MI-Control	HMDB0099513	null	C48H92O6	M+NH4	33.5	0	7.64974696833428	76.2709657611292	TG(i-14:0/a-13:0/i-18:0)[rac]	Lipids and lipid-like molecules	Glycerolipids	Triradylcglycerols	782.729065878148	NA	0.5619	1	NA
0.56_782.7291m/z	4.8597402152453	0.00188370052713427	1.72978006352621	MI-Fibre:MI-Control	HMDB0103792	null	C48H92O6	M+NH4	33.5	0	7.64974696863163	76.2709657611292	TG(i-16:0/i-16:0/i-13:0)	Lipids and lipid-like molecules	Glycerolipids	Triradylcglycerols	782.729065878148	NA	0.5619	1	NA
0.56_782.7291m/z	4.8597402152453	0.00188370052713427	1.72978006352621	MI-Fibre:MI-Control	HMDB0098248	null	C48H92O6	M+NH4	33.5	0	7.64974696848295	76.2709657611292	TG(13:0/19:0/i-13:0)	Lipids and lipid-like molecules	Glycerolipids	Triradylcglycerols	782.729065878148	NA	0.5619	1	NA
0.56_782.7291m/z	4.8597402152453	0.00188370052713427	1.72978006352621	MI-Fibre:MI-Control	HMDB0064235	null	C48H92O6	M+NH4	33.5	0	7.64974696848295	76.2709657611292	TG(20:0/i-17:0/8:0)	Lipids and lipid-like molecules	Glycerolipids	Triradylcglycerols	782.729065878148	NA	0.5619	1	NA
0.56_782.7291m/z	4.8597402152453	0.00188370052713427	1.72978006352621	MI-Fibre:MI-Control	HMDB0101586	null	C48H92O6	M+NH4	33.5	0	7.64974696833428	76.2709657611292	TG(15:0/i-14:0/16:0)	Lipids and lipid-like molecules	Glycerolipids	Triradylcglycerols	782.729065878148	NA	0.5619	1	NA
0.56_782.7291m/z	4.8597402152453	0.00188370052713427	1.72978006352621	MI-Fibre:MI-Control	HMDB0098403	null	C48H92O6	M+NH4	33.5	0	7.64974696863163	76.2709657611292	TG(a-13:0/i-20:0/i-12:0)[rac]	Lipids and lipid-like molecules	Glycerolipids	Triradylcglycerols	782.729065878148	NA	0.5619	1	NA
0.56_782.7291m/z	4.8597402152453	0.00188370052713427	1.72978006352621	MI-Fibre:MI-Control	HMDB0097470	null	C48H92O6	M+NH4	33.5	0	7.64974696833428	76.2709657611292	TG(13:0/i-15:0/17:0)	Lipids and lipid-like molecules	Glycerolipids	Triradylcglycerols	782.729065878148	NA	0.5619	1	NA
0.56_782.7291m/z	4.8597402152453	0.00188370052713427	1.72978006352621	MI-Fibre:MI-Control	HMDB0097466	null	C48H92O6	M+NH4	33.5	0	7.64974696833428	76.2709657611292	TG(a-13:0/a-15:0/17:0)[rac]	Lipids and lipid-like molecules	Glycerolipids	Triradylcglycerols	782.729065878148	NA	0.5619	1	NA
0.56_782.7291m/z	4.8597402152453	0.00188370052713427	1.72978006352621	MI-Fibre:MI-Control	HMDB0105637	null	C48H92O6	M+NH4	33.5	0	7.64974696848295	76.2709657611292	TG(i-17:0/a-13:0/i-15:0)[rac]	Lipids and lipid-like molecules	Glycerolipids	Triradylcglycerols	782.729065878148	NA	0.5619	1	NA
0.56_782.7291m/z	4.8597402152453	0.00188370052713427	1.72978006352621	MI-Fibre:MI-Control	HMDB0106043	null	C48H92O6	M+NH4	33.5	0	7.64974696848295	76.2709657611292	TG(17:0/a-15:0/13:0)[rac]	Lipids and lipid-like molecules	Glycerolipids	Triradylcglycerols	782.729065878148	NA	0.5619	1	NA
0.56_782.7291m/z	4.8597402152453	0.00188370052713427	1.72978006352621	MI-Fibre:MI-Control	HMDB0099523	null	C48H92O6	M+NH4	33.5	0	7.64974696818561	76.2709657611292	TG(14:0/13:0/18:0)	Lipids and lipid-like molecules	Glycerolipids	Triradylcglycerols	782.729065878148	NA	0.5619	1	NA
0.56_782.7291m/z	4.8597402152453	0.00188370052713427	1.72978006352621	MI-Fibre:MI-Control	HMDB0099520	null	C48H92O6	M+NH4	33.5	0	7.64974696818561	76.2709657611292	TG(i-14:0/i-13:0/18:0)	Lipids and lipid-like molecules	Glycerolipids	Triradylcglycerols	782.729065878148	NA	0.5619	1	NA
0.56_782.7291m/z	4.8597402152453	0.00188370052713427	1.72978006352621	MI-Fibre:MI-Control	HMDB0072544	null	C48H92O6	M+NH4	33.5	0	7.64974696833428	76.2709657611292	TG(8:0/16:0/i-21:0)	Lipids and lipid-like molecules	Glycerolipids	Triradylcglycerols	782.729065878148	NA	0.5619	1	NA
0.56_782.7291m/z	4.8597402152453	0.00188370052713427	1.72978006352621	MI-Fibre:MI-Control	HMDB0071768	null	C48H92O6	M+NH4	33.5	0	7.64974696833428	76.2709657611292	TG(10:0/15:0/i-20:0)	Lipids and lipid-like molecules	Glycerolipids	Triradylcglycerols	782.729065878148	NA	0.5619	1	NA
0.56_782.7291m/z	4.8597402152453	0.00188370052713427	1.72978006352621	MI-Fibre:MI-Control	HMDB0107845	null	C48H92O6	M+NH4	33.5	0	7.64974696818561	76.2709657611292	TG(i-18:0/8:0/19:0)	Lipids and lipid-like molecules	Glycerolipids	Triradylcglycerols	782.729065878148	NA	0.5619	1	NA
0.56_782.7291m/z	4.8597402152453	0.00188370052713427	1.72978006352621	MI-Fibre:MI-Control	HMDB0100168	null	C48H92O6	M+NH4	33.5	0	7.64974696863163	76.2709657611292	TG(i-14:0/i-18:0/i-13:0)	Lipids and lipid-like molecules	Glycerolipids	Triradylcglycerols	782.729065878148	NA	0.5619	1	NA
0.56_782.7291m/z	4.8597402152453	0.00188370052713427	1.72978006352621	MI-Fibre:MI-Control	HMDB0100490	null	C48H92O6	M+NH4	33.5	0	7.64974696848295	76.2709657611292	TG(i-14:0/a-21:0/10:0)[rac]	Lipids and lipid-like molecules	Glycerolipids	Triradylcglycerols	782.729065878148	NA	0.5619	1	NA
0.56_782.7291m/z	4.8597402152453	0.00188370052713427	1.72978006352621	MI-Fibre:MI-Control	HMDB0109802	null	C48H92O6	M+NH4	33.5	0	7.64974696848295	76.2709657611292	TG(19:0/a-13:0/13:0)[rac]	Lipids and lipid-like molecules	Glycerolipids	Triradylcglycerols	782.729065878148	NA	0.5619	1	NA
0.56_782.7291m/z	4.8597402152453	0.00188370052713427	1.72978006352621	MI-Fibre:MI-Control	HMDB0097482	null	C48H92O6	M+NH4	33.5	0	7.64974696848295	76.2709657611292	TG(i-13:0/15:0/a-17:0)[rac]	Lipids and lipid-like molecules	Glycerolipids	Triradylcglycerols	782.729065878148	NA	0.5619	1	NA
0.56_782.7291m/z	4.8597402152453	0.00188370052713427	1.72978006352621	MI-Fibre:MI-Control	HMDB0064812	null	C48H92O6	M+NH4	33.5	0	7.64974696833428	76.2709657611292	TG(i-21:0/8:0/16:0)	Lipids and lipid-like molecules	Glycerolipids	Triradylcglycerols	782.729065878148	NA	0.5619	1	NA
0.56_782.7291m/z	4.8597402152453	0.00188370052713427	1.72978006352621	MI-Fibre:MI-Control	HMDB0101755	null	C48H92O6	M+NH4	33.5	0	7.64974696848295	76.2709657611292	TG(a-15:0/15:0/i-15:0)[rac]	Lipids and lipid-like molecules	Glycerolipids	Triradylcglycerols	782.729065878148	NA	0.5619	1	NA
0.56_782.7291m/z	4.8597402152453	0.00188370052713427	1.72978006352621	MI-Fibre:MI-Control	HMDB0101756	null	C48H92O6	M+NH4	33.5	0	7.64974696848295	76.2709657611292	TG(a-15:0/i-15:0/i-15:0)[rac]	Lipids and lipid-like molecules	Glycerolipids	Triradylcglycerols	782.729065878148	NA	0.5619	1	NA
0.56_782.7291m/z	4.8597402152453	0.00188370052713427	1.72978006352621	MI-Fibre:MI-Control	HMDB0104053	null	C48H92O6	M+NH4	33.5	0	7.64974696848295	76.2709657611292	TG(16:0/a-15:0/i-14:0)[rac]	Lipids and lipid-like molecules	Glycerolipids	Triradylcglycerols	782.729065878148	NA	0.5619	1	NA
0.56_782.7291m/z	4.8597402152453	0.00188370052713427	1.72978006352621	MI-Fibre:MI-Control	HMDB0103939	null	C48H92O6	M+NH4	33.5	0	7.64974696848295	76.2709657611292	TG(16:0/14:0/a-15:0)[rac]	Lipids and lipid-like molecules	Glycerolipids	Triradylcglycerols	782.729065878148	NA	0.5619	1	NA
0.56_782.7291m/z	4.8597402152453	0.00188370052713427	1.72978006352621	MI-Fibre:MI-Control	HMDB0099759	null	C48H92O6	M+NH4	33.5	0	7.64974696848295	76.2709657611292	TG(i-14:0/15:0/i-16:0)	Lipids and lipid-like molecules	Glycerolipids	Triradylcglycerols	782.729065878148	NA	0.5619	1	NA
0.56_782.7291m/z	4.8597402152453	0.00188370052713427	1.72978006352621	MI-Fibre:MI-Control	HMDB0097671	null	C48H92O6	M+NH4	33.5	0	7.64974696833428	76.2709657611292	TG(13:0/i-16:0/16:0)	Lipids and lipid-like molecules	Glycerolipids	Triradylcglycerols	782.729065878148	NA	0.5619	1	NA
0.56_782.7291m/z	4.8597402152453	0.00188370052713427	1.72978006352621	MI-Fibre:MI-Control	HMDB0063642	null	C48H92O6	M+NH4	33.5	0	7.64974696833428	76.2709657611292	TG(i-20:0/17:0/8:0)	Lipids and lipid-like molecules	Glycerolipids	Triradylcglycerols	782.729065878148	NA	0.5619	1	NA
0.56_782.7291m/z	4.8597402152453	0.00188370052713427	1.72978006352621	MI-Fibre:MI-Control	HMDB0105655	null	C48H92O6	M+NH4	33.5	0	7.64974696833428	76.2709657611292	TG(i-17:0/i-13:0/15:0)	Lipids and lipid-like molecules	Glycerolipids	Triradylcglycerols	782.729065878148	NA	0.5619	1	NA
0.56_782.7291m/z	4.8597402152453	0.00188370052713427	1.72978006352621	MI-Fibre:MI-Control	HMDB0106059	null	C48H92O6	M+NH4	33.5	0	7.64974696863163	76.2709657611292	TG(17:0/i-15:0/i-13:0)	Lipids and lipid-like molecules	Glycerolipids	Triradylcglycerols	782.729065878148	NA	0.5619	1	NA
0.56_782.7291m/z	4.8597402152453	0.00188370052713427	1.72978006352621	MI-Fibre:MI-Control	HMDB0100966	null	C48H92O6	M+NH4	33.5	0	7.64974696818561	76.2709657611292	TG(15:0/8:0/22:0)	Lipids and lipid-like molecules	Glycerolipids	Triradylcglycerols	782.729065878148	NA	0.5619	1	NA
0.56_782.7291m/z	4.8597402152453	0.00188370052713427	1.72978006352621	MI-Fibre:MI-Control	HMDB0101037	null	C48H92O6	M+NH4	33.5	0	7.64974696818561	76.2709657611292	TG(a-15:0/10:0/20:0)[rac]	Lipids and lipid-like molecules	Glycerolipids	Triradylcglycerols	782.729065878148	NA	0.5619	1	NA
0.56_782.7291m/z	4.8597402152453	0.00188370052713427	1.72978006352621	MI-Fibre:MI-Control	HMDB0100967	null	C48H92O6	M+NH4	33.5	0	7.64974696833428	76.2709657611292	TG(15:0/8:0/i-22:0)	Lipids and lipid-like molecules	Glycerolipids	Triradylcglycerols	782.729065878148	NA	0.5619	1	NA
0.56_782.7291m/z	4.8597402152453	0.00188370052713427	1.72978006352621	MI-Fibre:MI-Control	HMDB0095301	null	C48H92O6	M+NH4	33.5	0	7.64974696818561	76.2709657611292	TG(i-12:0/i-14:0/19:0)	Lipids and lipid-like molecules	Glycerolipids	Triradylcglycerols	782.729065878148	NA	0.5619	1	NA
0.56_782.7291m/z	4.8597402152453	0.00188370052713427	1.72978006352621	MI-Fibre:MI-Control	HMDB0096729	null	C48H92O6	M+NH4	33.5	0	7.64974696833428	76.2709657611292	TG(i-13:0/10:0/i-22:0)	Lipids and lipid-like molecules	Glycerolipids	Triradylcglycerols	782.729065878148	NA	0.5619	1	NA
0.56_782.7291m/z	4.8597402152453	0.00188370052713427	1.72978006352621	MI-Fibre:MI-Control	HMDB0095181	null	C48H92O6	M+NH4	33.5	0	7.64974696818561	76.2709657611292	TG(i-12:0/13:0/20:0)	Lipids and lipid-like molecules	Glycerolipids	Triradylcglycerols	782.729065878148	NA	0.5619	1	NA
0.56_782.7291m/z	4.8597402152453	0.00188370052713427	1.72978006352621	MI-Fibre:MI-Control	HMDB0098085	null	C48H92O6	M+NH4	33.5	0	7.64974696833428	76.2709657611292	TG(i-13:0/18:0/14:0)	Lipids and lipid-like molecules	Glycerolipids	Triradylcglycerols	782.729065878148	NA	0.5619	1	NA
0.56_782.7291m/z	4.8597402152453	0.00188370052713427	1.72978006352621	MI-Fibre:MI-Control	HMDB0095446	null	C48H92O6	M+NH4	33.5	0	7.64974696833428	76.2709657611292	TG(i-12:0/i-15:0/i-18:0)	Lipids and lipid-like molecules	Glycerolipids	Triradylcglycerols	782.729065878148	NA	0.5619	1	NA
0.56_782.7291m/z	4.8597402152453	0.00188370052713427	1.72978006352621	MI-Fibre:MI-Control	HMDB0103789	null	C48H92O6	M+NH4	33.5	0	7.64974696848295	76.2709657611292	TG(i-16:0/i-16:0/13:0)	Lipids and lipid-like molecules	Glycerolipids	Triradylcglycerols	782.729065878148	NA	0.5619	1	NA
0.56_782.7291m/z	4.8597402152453	0.00188370052713427	1.72978006352621	MI-Fibre:MI-Control	HMDB0097673	null	C48H92O6	M+NH4	33.5	0	7.64974696848295	76.2709657611292	TG(a-13:0/16:0/i-16:0)[rac]	Lipids and lipid-like molecules	Glycerolipids	Triradylcglycerols	782.729065878148	NA	0.5619	1	NA
0.56_782.7291m/z	4.8597402152453	0.00188370052713427	1.72978006352621	MI-Fibre:MI-Control	HMDB0098082	null	C48H92O6	M+NH4	33.5	0	7.64974696863163	76.2709657611292	TG(13:0/i-18:0/i-14:0)	Lipids and lipid-like molecules	Glycerolipids	Triradylcglycerols	782.729065878148	NA	0.5619	1	NA
0.56_782.7291m/z	4.8597402152453	0.00188370052713427	1.72978006352621	MI-Fibre:MI-Control	HMDB0097681	null	C48H92O6	M+NH4	33.5	0	7.64974696833428	76.2709657611292	TG(13:0/16:0/16:0)	Lipids and lipid-like molecules	Glycerolipids	Triradylcglycerols	782.729065878148	NA	0.5619	1	NA
0.56_782.7291m/z	4.8597402152453	0.00188370052713427	1.72978006352621	MI-Fibre:MI-Control	HMDB0109965	null	C48H92O6	M+NH4	33.5	0	7.64974696863163	76.2709657611292	TG(19:0/i-14:0/i-12:0)	Lipids and lipid-like molecules	Glycerolipids	Triradylcglycerols	782.729065878148	NA	0.5619	1	NA
0.56_782.7291m/z	4.8597402152453	0.00188370052713427	1.72978006352621	MI-Fibre:MI-Control	HMDB0106040	null	C48H92O6	M+NH4	33.5	0	7.64974696863163	76.2709657611292	TG(17:0/a-15:0/a-13:0)[rac]	Lipids and lipid-like molecules	Glycerolipids	Triradylcglycerols	782.729065878148	NA	0.5619	1	NA
0.56_782.7291m/z	4.8597402152453	0.00188370052713427	1.72978006352621	MI-Fibre:MI-Control	HMDB0096873	null	C48H92O6	M+NH4	33.5	0	7.64974696833428	76.2709657611292	TG(i-13:0/i-12:0/i-20:0)	Lipids and lipid-like molecules	Glycerolipids	Triradylcglycerols	782.729065878148	NA	0.5619	1	NA
0.56_782.7291m/z	4.8597402152453	0.00188370052713427	1.72978006352621	MI-Fibre:MI-Control	HMDB0098401	null	C48H92O6	M+NH4	33.5	0	7.64974696833428	76.2709657611292	TG(a-13:0/20:0/12:0)[rac]	Lipids and lipid-like molecules	Glycerolipids	Triradylcglycerols	782.729065878148	NA	0.5619	1	NA
0.56_782.7291m/z	4.8597402152453	0.00188370052713427	1.72978006352621	MI-Fibre:MI-Control	HMDB0064191	null	C48H92O6	M+NH4	33.5	0	7.64974696833428	76.2709657611292	TG(i-20:0/12:0/13:0)	Lipids and lipid-like molecules	Glycerolipids	Triradylcglycerols	782.729065878148	NA	0.5619	1	NA
0.56_782.7291m/z	4.8597402152453	0.00188370052713427	1.72978006352621	MI-Fibre:MI-Control	HMDB0105640	null	C48H92O6	M+NH4	33.5	0	7.64974696833428	76.2709657611292	TG(a-17:0/a-13:0/15:0)[rac]	Lipids and lipid-like molecules	Glycerolipids	Triradylcglycerols	782.729065878148	NA	0.5619	1	NA
0.56_782.7291m/z	4.8597402152453	0.00188370052713427	1.72978006352621	MI-Fibre:MI-Control	HMDB0072555	null	C48H92O6	M+NH4	33.5	0	7.64974696818561	76.2709657611292	TG(8:0/i-17:0/20:0)	Lipids and lipid-like molecules	Glycerolipids	Triradylcglycerols	782.729065878148	NA	0.5619	1	NA
0.56_782.7291m/z	4.8597402152453	0.00188370052713427	1.72978006352621	MI-Fibre:MI-Control	HMDB0064008	null	C48H92O6	M+NH4	33.5	0	7.64974696833428	76.2709657611292	TG(20:0/12:0/13:0)	Lipids and lipid-like molecules	Glycerolipids	Triradylcglycerols	782.729065878148	NA	0.5619	1	NA
0.56_782.7291m/z	4.8597402152453	0.00188370052713427	1.72978006352621	MI-Fibre:MI-Control	HMDB0070736	null	C48H92O6	M+NH4	33.5	0	7.64974696833428	76.2709657611292	TG(i-24:0/8:0/13:0)	Lipids and lipid-like molecules	Glycerolipids	Triradylcglycerols	782.729065878148	NA	0.5619	1	NA
0.56_782.7291m/z	4.8597402152453	0.00188370052713427	1.72978006352621	MI-Fibre:MI-Control	HMDB0097465	null	C48H92O6	M+NH4	33.5	0	7.64974696833428	76.2709657611292	TG(i-13:0/a-15:0/17:0)[rac]	Lipids and lipid-like molecules	Glycerolipids	Triradylcglycerols	782.729065878148	NA	0.5619	1	NA
0.56_782.7291m/z	4.8597402152453	0.00188370052713427	1.72978006352621	MI-Fibre:MI-Control	HMDB0100267	null	C48H92O6	M+NH4	33.5	0	7.64974696848295	76.2709657611292	TG(i-14:0/i-19:0/12:0)	Lipids and lipid-like molecules	Glycerolipids	Triradylcglycerols	782.729065878148	NA	0.5619	1	NA
0.56_782.7291m/z	4.8597402152453	0.00188370052713427	1.72978006352621	MI-Fibre:MI-Control	HMDB0100171	null	C48H92O6	M+NH4	33.5	0	7.64974696848295	76.2709657611292	TG(14:0/18:0/i-13:0)	Lipids and lipid-like molecules	Glycerolipids	Triradylcglycerols	782.729065878148	NA	0.5619	1	NA
0.56_782.7291m/z	4.8597402152453	0.00188370052713427	1.72978006352621	MI-Fibre:MI-Control	HMDB0100264	null	C48H92O6	M+NH4	33.5	0	7.64974696848295	76.2709657611292	TG(14:0/i-19:0/12:0)	Lipids and lipid-like molecules	Glycerolipids	Triradylcglycerols	782.729065878148	NA	0.5619	1	NA
0.56_782.7291m/z	4.8597402152453	0.00188370052713427	1.72978006352621	MI-Fibre:MI-Control	HMDB0100265	null	C48H92O6	M+NH4	33.5	0	7.64974696848295	76.2709657611292	TG(i-14:0/19:0/i-12:0)	Lipids and lipid-like molecules	Glycerolipids	Triradylcglycerols	782.729065878148	NA	0.5619	1	NA
0.56_782.7291m/z	4.8597402152453	0.00188370052713427	1.72978006352621	MI-Fibre:MI-Control	HMDB0107028	null	C48H92O6	M+NH4	33.5	0	7.64974696833428	76.2709657611292	TG(17:0/20:0/8:0)	Lipids and lipid-like molecules	Glycerolipids	Triradylcglycerols	782.729065878148	NA	0.5619	1	NA
0.56_782.7291m/z	4.8597402152453	0.00188370052713427	1.72978006352621	MI-Fibre:MI-Control	HMDB0095702	null	C48H92O6	M+NH4	33.5	0	7.64974696833428	76.2709657611292	TG(12:0/i-17:0/16:0)	Lipids and lipid-like molecules	Glycerolipids	Triradylcglycerols	782.729065878148	NA	0.5619	1	NA
0.56_782.7291m/z	4.8597402152453	0.00188370052713427	1.72978006352621	MI-Fibre:MI-Control	HMDB0099633	null	C48H92O6	M+NH4	33.5	0	7.64974696833428	76.2709657611292	TG(i-14:0/i-14:0/17:0)	Lipids and lipid-like molecules	Glycerolipids	Triradylcglycerols	782.729065878148	NA	0.5619	1	NA
0.56_782.7291m/z	4.8597402152453	0.00188370052713427	1.72978006352621	MI-Fibre:MI-Control	HMDB0101747	null	C48H92O6	M+NH4	33.5	0	7.64974696848295	76.2709657611292	TG(15:0/15:0/a-15:0)[rac]	Lipids and lipid-like molecules	Glycerolipids	Triradylcglycerols	782.729065878148	NA	0.5619	1	NA
0.56_782.7291m/z	4.8597402152453	0.00188370052713427	1.72978006352621	MI-Fibre:MI-Control	HMDB0100492	null	C48H92O6	M+NH4	33.5	0	7.64974696848295	76.2709657611292	TG(i-14:0/i-21:0/10:0)	Lipids and lipid-like molecules	Glycerolipids	Triradylcglycerols	782.729065878148	NA	0.5619	1	NA
0.56_782.7291m/z	4.8597402152453	0.00188370052713427	1.72978006352621	MI-Fibre:MI-Control	HMDB0095840	null	C48H92O6	M+NH4	33.5	0	7.64974696848295	76.2709657611292	TG(i-12:0/i-18:0/a-15:0)[rac]	Lipids and lipid-like molecules	Glycerolipids	Triradylcglycerols	782.729065878148	NA	0.5619	1	NA
0.56_782.7291m/z	4.8597402152453	0.00188370052713427	1.72978006352621	MI-Fibre:MI-Control	HMDB0103936	null	C48H92O6	M+NH4	33.5	0	7.64974696833428	76.2709657611292	TG(i-16:0/14:0/15:0)	Lipids and lipid-like molecules	Glycerolipids	Triradylcglycerols	782.729065878148	NA	0.5619	1	NA
0.56_782.7291m/z	4.8597402152453	0.00188370052713427	1.72978006352621	MI-Fibre:MI-Control	HMDB0097484	null	C48H92O6	M+NH4	33.5	0	7.64974696833428	76.2709657611292	TG(i-13:0/15:0/17:0)	Lipids and lipid-like molecules	Glycerolipids	Triradylcglycerols	782.729065878148	NA	0.5619	1	NA
0.56_782.7291m/z	4.8597402152453	0.00188370052713427	1.72978006352621	MI-Fibre:MI-Control	HMDB0095174	null	C48H92O6	M+NH4	33.5	0	7.64974696818561	76.2709657611292	TG(i-12:0/a-13:0/20:0)[rac]	Lipids and lipid-like molecules	Glycerolipids	Triradylcglycerols	782.729065878148	NA	0.5619	1	NA
0.56_782.7291m/z	4.8597402152453	0.00188370052713427	1.72978006352621	MI-Fibre:MI-Control	HMDB0103653	null	C48H92O6	M+NH4	33.5	0	7.64974696833428	76.2709657611292	TG(i-16:0/i-12:0/17:0)	Lipids and lipid-like molecules	Glycerolipids	Triradylcglycerols	782.729065878148	NA	0.5619	1	NA
0.56_782.7291m/z	4.8597402152453	0.00188370052713427	1.72978006352621	MI-Fibre:MI-Control	HMDB0101374	null	C48H92O6	M+NH4	33.5	0	7.64974696833428	76.2709657611292	TG(i-15:0/a-13:0/17:0)[rac]	Lipids and lipid-like molecules	Glycerolipids	Triradylcglycerols	782.729065878148	NA	0.5619	1	NA
0.56_782.7291m/z	4.8597402152453	0.00188370052713427	1.72978006352621	MI-Fibre:MI-Control	HMDB0106057	null	C48H92O6	M+NH4	33.5	0	7.64974696863163	76.2709657611292	TG(17:0/i-15:0/a-13:0)[rac]	Lipids and lipid-like molecules	Glycerolipids	Triradylcglycerols	782.729065878148	NA	0.5619	1	NA
0.56_782.7291m/z	4.8597402152453	0.00188370052713427	1.72978006352621	MI-Fibre:MI-Control	HMDB0106054	null	C48H92O6	M+NH4	33.5	0	7.64974696848295	76.2709657611292	TG(a-17:0/i-15:0/13:0)[rac]	Lipids and lipid-like molecules	Glycerolipids	Triradylcglycerols	782.729065878148	NA	0.5619	1	NA
0.56_782.7291m/z	4.8597402152453	0.00188370052713427	1.72978006352621	MI-Fibre:MI-Control	HMDB0072709	null	C48H92O6	M+NH4	33.5	0	7.64974696863163	76.2709657611292	TG(8:0/a-25:0/i-12:0)[rac]	Lipids and lipid-like molecules	Glycerolipids	Triradylcglycerols	782.729065878148	NA	0.5619	1	NA
0.56_782.7291m/z	4.8597402152453	0.00188370052713427	1.72978006352621	MI-Fibre:MI-Control	HMDB0107973	null	C48H92O6	M+NH4	33.5	0	7.64974696848295	76.2709657611292	TG(18:0/12:0/a-15:0)[rac]	Lipids and lipid-like molecules	Glycerolipids	Triradylcglycerols	782.729065878148	NA	0.5619	1	NA
0.56_782.7291m/z	4.8597402152453	0.00188370052713427	1.72978006352621	MI-Fibre:MI-Control	HMDB0107972	null	C48H92O6	M+NH4	33.5	0	7.64974696848295	76.2709657611292	TG(18:0/12:0/i-15:0)	Lipids and lipid-like molecules	Glycerolipids	Triradylcglycerols	782.729065878148	NA	0.5619	1	NA
0.56_782.7291m/z	4.8597402152453	0.00188370052713427	1.72978006352621	MI-Fibre:MI-Control	HMDB0095180	null	C48H92O6	M+NH4	33.5	0	7.64974696833428	76.2709657611292	TG(i-12:0/i-13:0/i-20:0)	Lipids and lipid-like molecules	Glycerolipids	Triradylcglycerols	782.729065878148	NA	0.5619	1	NA
0.56_782.7291m/z	4.8597402152453	0.00188370052713427	1.72978006352621	MI-Fibre:MI-Control	HMDB0096731	null	C48H92O6	M+NH4	33.5	0	7.64974696818561	76.2709657611292	TG(13:0/10:0/22:0)	Lipids and lipid-like molecules	Glycerolipids	Triradylcglycerols	782.729065878148	NA	0.5619	1	NA
0.56_782.7291m/z	4.8597402152453	0.00188370052713427	1.72978006352621	MI-Fibre:MI-Control	HMDB0095303	null	C48H92O6	M+NH4	33.5	0	7.64974696818561	76.2709657611292	TG(i-12:0/14:0/19:0)	Lipids and lipid-like molecules	Glycerolipids	Triradylcglycerols	782.729065878148	NA	0.5619	1	NA
0.56_782.7291m/z	4.8597402152453	0.00188370052713427	1.72978006352621	MI-Fibre:MI-Control	HMDB0102149	null	C48H92O6	M+NH4	33.5	0	7.64974696848295	76.2709657611292	TG(i-15:0/17:0/a-13:0)[rac]	Lipids and lipid-like molecules	Glycerolipids	Triradylcglycerols	782.729065878148	NA	0.5619	1	NA
0.56_782.7291m/z	4.8597402152453	0.00188370052713427	1.72978006352621	MI-Fibre:MI-Control	HMDB0095183	null	C48H92O6	M+NH4	33.5	0	7.64974696833428	76.2709657611292	TG(12:0/13:0/i-20:0)	Lipids and lipid-like molecules	Glycerolipids	Triradylcglycerols	782.729065878148	NA	0.5619	1	NA
0.56_782.7291m/z	4.8597402152453	0.00188370052713427	1.72978006352621	MI-Fibre:MI-Control	HMDB0098238	null	C48H92O6	M+NH4	33.5	0	7.64974696833428	76.2709657611292	TG(a-13:0/19:0/13:0)[rac]	Lipids and lipid-like molecules	Glycerolipids	Triradylcglycerols	782.729065878148	NA	0.5619	1	NA
0.56_782.7291m/z	4.8597402152453	0.00188370052713427	1.72978006352621	MI-Fibre:MI-Control	HMDB0105337	null	C48H92O6	M+NH4	33.5	0	7.64974696833428	76.2709657611292	TG(i-17:0/10:0/i-18:0)	Lipids and lipid-like molecules	Glycerolipids	Triradylcglycerols	782.729065878148	NA	0.5619	1	NA
0.56_782.7291m/z	4.8597402152453	0.00188370052713427	1.72978006352621	MI-Fibre:MI-Control	HMDB0068369	null	C48H92O6	M+NH4	33.5	0	7.64974696848295	76.2709657611292	TG(i-22:0/a-13:0/10:0)[rac]	Lipids and lipid-like molecules	Glycerolipids	Triradylcglycerols	782.729065878148	NA	0.5619	1	NA
0.56_782.7291m/z	4.8597402152453	0.00188370052713427	1.72978006352621	MI-Fibre:MI-Control	HMDB0063804	null	C48H92O6	M+NH4	33.5	0	7.64974696848295	76.2709657611292	TG(i-20:0/8:0/a-17:0)	Lipids and lipid-like molecules	Glycerolipids	Triradylcglycerols	782.729065878148	NA	0.5619	1	NA
0.56_782.7291m/z	4.8597402152453	0.00188370052713427	1.72978006352621	MI-Fibre:MI-Control	HMDB0068447	null	C48H92O6	M+NH4	33.5	0	7.64974696848295	76.2709657611292	TG(22:0/i-15:0/8:0)	Lipids and lipid-like molecules	Glycerolipids	Triradylcglycerols	782.729065878148	NA	0.5619	1	NA
0.56_782.7291m/z	4.8597402152453	0.00188370052713427	1.72978006352621	MI-Fibre:MI-Control	HMDB0097679	null	C48H92O6	M+NH4	33.5	0	7.64974696848295	76.2709657611292	TG(i-13:0/i-16:0/i-16:0)	Lipids and lipid-like molecules	Glycerolipids	Triradylcglycerols	782.729065878148	NA	0.5619	1	NA
0.56_782.7291m/z	4.8597402152453	0.00188370052713427	1.72978006352621	MI-Fibre:MI-Control	HMDB0100162	null	C48H92O6	M+NH4	33.5	0	7.64974696848295	76.2709657611292	TG(i-14:0/18:0/i-13:0)	Lipids and lipid-like molecules	Glycerolipids	Triradylcglycerols	782.729065878148	NA	0.5619	1	NA
0.56_782.7291m/z	4.8597402152453	0.00188370052713427	1.72978006352621	MI-Fibre:MI-Control	HMDB0064005	null	C48H92O6	M+NH4	33.5	0	7.64974696848295	76.2709657611292	TG(20:0/12:0/a-13:0)	Lipids and lipid-like molecules	Glycerolipids	Triradylcglycerols	782.729065878148	NA	0.5619	1	NA
0.56_782.7291m/z	4.8597402152453	0.00188370052713427	1.72978006352621	MI-Fibre:MI-Control	HMDB0103794	null	C48H92O6	M+NH4	33.5	0	7.64974696833428	76.2709657611292	TG(16:0/16:0/13:0)	Lipids and lipid-like molecules	Glycerolipids	Triradylcglycerols	782.729065878148	NA	0.5619	1	NA
0.56_782.7291m/z	4.8597402152453	0.00188370052713427	1.72978006352621	MI-Fibre:MI-Control	HMDB0096875	null	C48H92O6	M+NH4	33.5	0	7.64974696818561	76.2709657611292	TG(13:0/12:0/20:0)	Lipids and lipid-like molecules	Glycerolipids	Triradylcglycerols	782.729065878148	NA	0.5619	1	NA
0.56_782.7291m/z	4.8597402152453	0.00188370052713427	1.72978006352621	MI-Fibre:MI-Control	HMDB0097467	null	C48H92O6	M+NH4	33.5	0	7.64974696848295	76.2709657611292	TG(13:0/a-15:0/i-17:0)[rac]	Lipids and lipid-like molecules	Glycerolipids	Triradylcglycerols	782.729065878148	NA	0.5619	1	NA
0.56_782.7291m/z	4.8597402152453	0.00188370052713427	1.72978006352621	MI-Fibre:MI-Control	HMDB0070017	null	C48H92O6	M+NH4	33.5	0	7.64974696833428	76.2709657611292	TG(a-25:0/12:0/8:0)[rac]	Lipids and lipid-like molecules	Glycerolipids	Triradylcglycerols	782.729065878148	NA	0.5619	1	NA
0.56_782.7291m/z	4.8597402152453	0.00188370052713427	1.72978006352621	MI-Fibre:MI-Control	HMDB0072540	null	C48H92O6	M+NH4	33.5	0	7.64974696818561	76.2709657611292	TG(10:0/i-17:0/18:0)	Lipids and lipid-like molecules	Glycerolipids	Triradylcglycerols	782.729065878148	NA	0.5619	1	NA
0.56_782.7291m/z	4.8597402152453	0.00188370052713427	1.72978006352621	MI-Fibre:MI-Control	HMDB0106042	null	C48H92O6	M+NH4	33.5	0	7.64974696863163	76.2709657611292	TG(i-17:0/a-15:0/i-13:0)[rac]	Lipids and lipid-like molecules	Glycerolipids	Triradylcglycerols	782.729065878148	NA	0.5619	1	NA
0.56_782.7291m/z	4.8597402152453	0.00188370052713427	1.72978006352621	MI-Fibre:MI-Control	HMDB0099521	null	C48H92O6	M+NH4	33.5	0	7.64974696833428	76.2709657611292	TG(i-14:0/i-13:0/i-18:0)	Lipids and lipid-like molecules	Glycerolipids	Triradylcglycerols	782.729065878148	NA	0.5619	1	NA
0.56_782.7291m/z	4.8597402152453	0.00188370052713427	1.72978006352621	MI-Fibre:MI-Control	HMDB0105868	null	C48H92O6	M+NH4	33.5	0	7.64974696848295	76.2709657611292	TG(a-17:0/14:0/i-14:0)[rac]	Lipids and lipid-like molecules	Glycerolipids	Triradylcglycerols	782.729065878148	NA	0.5619	1	NA
0.56_782.7291m/z	4.8597402152453	0.00188370052713427	1.72978006352621	MI-Fibre:MI-Control	HMDB0096050	null	C48H92O6	M+NH4	33.5	0	7.64974696848295	76.2709657611292	TG(i-12:0/20:0/i-13:0)	Lipids and lipid-like molecules	Glycerolipids	Triradylcglycerols	782.729065878148	NA	0.5619	1	NA
0.56_782.7291m/z	4.8597402152453	0.00188370052713427	1.72978006352621	MI-Fibre:MI-Control	HMDB0100172	null	C48H92O6	M+NH4	33.5	0	7.64974696848295	76.2709657611292	TG(14:0/18:0/a-13:0)[rac]	Lipids and lipid-like molecules	Glycerolipids	Triradylcglycerols	782.729065878148	NA	0.5619	1	NA
0.56_782.7291m/z	4.8597402152453	0.00188370052713427	1.72978006352621	MI-Fibre:MI-Control	HMDB0107027	null	C48H92O6	M+NH4	33.5	0	7.64974696833428	76.2709657611292	TG(i-17:0/20:0/8:0)	Lipids and lipid-like molecules	Glycerolipids	Triradylcglycerols	782.729065878148	NA	0.5619	1	NA
0.56_782.7291m/z	4.8597402152453	0.00188370052713427	1.72978006352621	MI-Fibre:MI-Control	HMDB0100167	null	C48H92O6	M+NH4	33.5	0	7.64974696848295	76.2709657611292	TG(i-14:0/18:0/a-13:0)[rac]	Lipids and lipid-like molecules	Glycerolipids	Triradylcglycerols	782.729065878148	NA	0.5619	1	NA
0.56_782.7291m/z	4.8597402152453	0.00188370052713427	1.72978006352621	MI-Fibre:MI-Control	HMDB0107844	null	C48H92O6	M+NH4	33.5	0	7.64974696833428	76.2709657611292	TG(i-18:0/8:0/i-19:0)	Lipids and lipid-like molecules	Glycerolipids	Triradylcglycerols	782.729065878148	NA	0.5619	1	NA
0.56_782.7291m/z	4.8597402152453	0.00188370052713427	1.72978006352621	MI-Fibre:MI-Control	HMDB0100491	null	C48H92O6	M+NH4	33.5	0	7.64974696848295	76.2709657611292	TG(14:0/i-21:0/10:0)	Lipids and lipid-like molecules	Glycerolipids	Triradylcglycerols	782.729065878148	NA	0.5619	1	NA
0.56_782.7291m/z	4.8597402152453	0.00188370052713427	1.72978006352621	MI-Fibre:MI-Control	HMDB0107896	null	C48H92O6	M+NH4	33.5	0	7.64974696833428	76.2709657611292	TG(i-18:0/10:0/17:0)	Lipids and lipid-like molecules	Glycerolipids	Triradylcglycerols	782.729065878148	NA	0.5619	1	NA
0.56_782.7291m/z	4.8597402152453	0.00188370052713427	1.72978006352621	MI-Fibre:MI-Control	HMDB0071909	null	C48H92O6	M+NH4	33.5	0	7.64974696833428	76.2709657611292	TG(10:0/i-20:0/15:0)	Lipids and lipid-like molecules	Glycerolipids	Triradylcglycerols	782.729065878148	NA	0.5619	1	NA
0.56_782.7291m/z	4.8597402152453	0.00188370052713427	1.72978006352621	MI-Fibre:MI-Control	HMDB0095706	null	C48H92O6	M+NH4	33.5	0	7.64974696848295	76.2709657611292	TG(i-12:0/i-17:0/i-16:0)	Lipids and lipid-like molecules	Glycerolipids	Triradylcglycerols	782.729065878148	NA	0.5619	1	NA
0.56_782.7291m/z	4.8597402152453	0.00188370052713427	1.72978006352621	MI-Fibre:MI-Control	HMDB0107895	null	C48H92O6	M+NH4	33.5	0	7.64974696848295	76.2709657611292	TG(i-18:0/10:0/a-17:0)[rac]	Lipids and lipid-like molecules	Glycerolipids	Triradylcglycerols	782.729065878148	NA	0.5619	1	NA
0.56_782.7291m/z	4.8597402152453	0.00188370052713427	1.72978006352621	MI-Fibre:MI-Control	HMDB0095707	null	C48H92O6	M+NH4	33.5	0	7.64974696833428	76.2709657611292	TG(i-12:0/17:0/16:0)	Lipids and lipid-like molecules	Glycerolipids	Triradylcglycerols	782.729065878148	NA	0.5619	1	NA
0.56_782.7291m/z	4.8597402152453	0.00188370052713427	1.72978006352621	MI-Fibre:MI-Control	HMDB0071950	null	C48H92O6	M+NH4	33.5	0	7.64974696833428	76.2709657611292	TG(10:0/i-14:0/i-21:0)	Lipids and lipid-like molecules	Glycerolipids	Triradylcglycerols	782.729065878148	NA	0.5619	1	NA
0.56_782.7291m/z	4.8597402152453	0.00188370052713427	1.72978006352621	MI-Fibre:MI-Control	HMDB0104052	null	C48H92O6	M+NH4	33.5	0	7.64974696833428	76.2709657611292	TG(i-16:0/a-15:0/14:0)[rac]	Lipids and lipid-like molecules	Glycerolipids	Triradylcglycerols	782.729065878148	NA	0.5619	1	NA
0.56_782.7291m/z	4.8597402152453	0.00188370052713427	1.72978006352621	MI-Fibre:MI-Control	HMDB0099756	null	C48H92O6	M+NH4	33.5	0	7.64974696833428	76.2709657611292	TG(i-14:0/a-15:0/16:0)[rac]	Lipids and lipid-like molecules	Glycerolipids	Triradylcglycerols	782.729065878148	NA	0.5619	1	NA
0.56_782.7291m/z	4.8597402152453	0.00188370052713427	1.72978006352621	MI-Fibre:MI-Control	HMDB0106063	null	C48H92O6	M+NH4	33.5	0	7.64974696833428	76.2709657611292	TG(i-17:0/15:0/13:0)	Lipids and lipid-like molecules	Glycerolipids	Triradylcglycerols	782.729065878148	NA	0.5619	1	NA
0.56_782.7291m/z	4.8597402152453	0.00188370052713427	1.72978006352621	MI-Fibre:MI-Control	HMDB0103937	null	C48H92O6	M+NH4	33.5	0	7.64974696833428	76.2709657611292	TG(16:0/14:0/15:0)	Lipids and lipid-like molecules	Glycerolipids	Triradylcglycerols	782.729065878148	NA	0.5619	1	NA
0.56_782.7291m/z	4.8597402152453	0.00188370052713427	1.72978006352621	MI-Fibre:MI-Control	HMDB0096167	null	C48H92O6	M+NH4	33.5	0	7.64974696863163	76.2709657611292	TG(12:0/i-21:0/i-12:0)	Lipids and lipid-like molecules	Glycerolipids	Triradylcglycerols	782.729065878148	NA	0.5619	1	NA
0.56_782.7291m/z	4.8597402152453	0.00188370052713427	1.72978006352621	MI-Fibre:MI-Control	HMDB0106060	null	C48H92O6	M+NH4	33.5	0	7.64974696848295	76.2709657611292	TG(i-17:0/i-15:0/13:0)	Lipids and lipid-like molecules	Glycerolipids	Triradylcglycerols	782.729065878148	NA	0.5619	1	NA
0.56_782.7291m/z	4.8597402152453	0.00188370052713427	1.72978006352621	MI-Fibre:MI-Control	HMDB0107970	null	C48H92O6	M+NH4	33.5	0	7.64974696833428	76.2709657611292	TG(i-18:0/12:0/15:0)	Lipids and lipid-like molecules	Glycerolipids	Triradylcglycerols	782.729065878148	NA	0.5619	1	NA
0.56_782.7291m/z	4.8597402152453	0.00188370052713427	1.72978006352621	MI-Fibre:MI-Control	HMDB0100963	null	C48H92O6	M+NH4	33.5	0	7.64974696833428	76.2709657611292	TG(a-15:0/8:0/i-22:0)[rac]	Lipids and lipid-like molecules	Glycerolipids	Triradylcglycerols	782.729065878148	NA	0.5619	1	NA
0.56_782.7291m/z	4.8597402152453	0.00188370052713427	1.72978006352621	MI-Fibre:MI-Control	HMDB0101378	null	C48H92O6	M+NH4	33.5	0	7.64974696848295	76.2709657611292	TG(a-15:0/a-13:0/i-17:0)[rac]	Lipids and lipid-like molecules	Glycerolipids	Triradylcglycerols	782.729065878148	NA	0.5619	1	NA
0.56_782.7291m/z	4.8597402152453	0.00188370052713427	1.72978006352621	MI-Fibre:MI-Control	HMDB0102150	null	C48H92O6	M+NH4	33.5	0	7.64974696863163	76.2709657611292	TG(i-15:0/i-17:0/i-13:0)	Lipids and lipid-like molecules	Glycerolipids	Triradylcglycerols	782.729065878148	NA	0.5619	1	NA
0.56_782.7291m/z	4.8597402152453	0.00188370052713427	1.72978006352621	MI-Fibre:MI-Control	HMDB0095302	null	C48H92O6	M+NH4	33.5	0	7.64974696833428	76.2709657611292	TG(i-12:0/i-14:0/i-19:0)	Lipids and lipid-like molecules	Glycerolipids	Triradylcglycerols	782.729065878148	NA	0.5619	1	NA
0.56_782.7291m/z	4.8597402152453	0.00188370052713427	1.72978006352621	MI-Fibre:MI-Control	HMDB0096866	null	C48H92O6	M+NH4	33.5	0	7.64974696818561	76.2709657611292	TG(a-13:0/12:0/20:0)[rac]	Lipids and lipid-like molecules	Glycerolipids	Triradylcglycerols	782.729065878148	NA	0.5619	1	NA
0.56_782.7291m/z	4.8597402152453	0.00188370052713427	1.72978006352621	MI-Fibre:MI-Control	HMDB0095440	null	C48H92O6	M+NH4	33.5	0	7.64974696818561	76.2709657611292	TG(i-12:0/a-15:0/18:0)[rac]	Lipids and lipid-like molecules	Glycerolipids	Triradylcglycerols	782.729065878148	NA	0.5619	1	NA
0.56_782.7291m/z	4.8597402152453	0.00188370052713427	1.72978006352621	MI-Fibre:MI-Control	HMDB0103787	null	C48H92O6	M+NH4	33.5	0	7.64974696848295	76.2709657611292	TG(16:0/a-13:0/i-16:0)[rac]	Lipids and lipid-like molecules	Glycerolipids	Triradylcglycerols	782.729065878148	NA	0.5619	1	NA
0.56_782.7291m/z	4.8597402152453	0.00188370052713427	1.72978006352621	MI-Fibre:MI-Control	HMDB0095444	null	C48H92O6	M+NH4	33.5	0	7.64974696833428	76.2709657611292	TG(12:0/i-15:0/i-18:0)	Lipids and lipid-like molecules	Glycerolipids	Triradylcglycerols	782.729065878148	NA	0.5619	1	NA
0.56_782.7291m/z	4.8597402152453	0.00188370052713427	1.72978006352621	MI-Fibre:MI-Control	HMDB0099373	null	C48H92O6	M+NH4	33.5	0	7.64974696818561	76.2709657611292	TG(14:0/12:0/19:0)	Lipids and lipid-like molecules	Glycerolipids	Triradylcglycerols	782.729065878148	NA	0.5619	1	NA
0.56_782.7291m/z	4.8597402152453	0.00188370052713427	1.72978006352621	MI-Fibre:MI-Control	HMDB0071699	null	C48H92O6	M+NH4	33.5	0	7.64974696833428	76.2709657611292	TG(10:0/i-15:0/i-20:0)	Lipids and lipid-like molecules	Glycerolipids	Triradylcglycerols	782.729065878148	NA	0.5619	1	NA
0.56_782.7291m/z	4.8597402152453	0.00188370052713427	1.72978006352621	MI-Fibre:MI-Control	HMDB0098081	null	C48H92O6	M+NH4	33.5	0	7.64974696848295	76.2709657611292	TG(i-13:0/18:0/i-14:0)	Lipids and lipid-like molecules	Glycerolipids	Triradylcglycerols	782.729065878148	NA	0.5619	1	NA
0.56_782.7291m/z	4.8597402152453	0.00188370052713427	1.72978006352621	MI-Fibre:MI-Control	HMDB0071630	null	C48H92O6	M+NH4	33.5	0	7.64974696818561	76.2709657611292	TG(8:0/15:0/22:0)	Lipids and lipid-like molecules	Glycerolipids	Triradylcglycerols	782.729065878148	NA	0.5619	1	NA
0.56_782.7291m/z	4.8597402152453	0.00188370052713427	1.72978006352621	MI-Fibre:MI-Control	HMDB0063902	null	C48H92O6	M+NH4	33.5	0	7.64974696848295	76.2709657611292	TG(i-20:0/i-12:0/13:0)	Lipids and lipid-like molecules	Glycerolipids	Triradylcglycerols	782.729065878148	NA	0.5619	1	NA
0.56_782.7291m/z	4.8597402152453	0.00188370052713427	1.72978006352621	MI-Fibre:MI-Control	HMDB0069653	null	C48H92O6	M+NH4	33.5	0	7.64974696833428	76.2709657611292	TG(i-24:0/13:0/8:0)	Lipids and lipid-like molecules	Glycerolipids	Triradylcglycerols	782.729065878148	NA	0.5619	1	NA
0.56_782.7291m/z	4.8597402152453	0.00188370052713427	1.72978006352621	MI-Fibre:MI-Control	HMDB0064074	null	C48H92O6	M+NH4	33.5	0	7.64974696848295	76.2709657611292	TG(i-20:0/12:0/i-13:0)	Lipids and lipid-like molecules	Glycerolipids	Triradylcglycerols	782.729065878148	NA	0.5619	1	NA
0.56_782.7291m/z	4.8597402152453	0.00188370052713427	1.72978006352621	MI-Fibre:MI-Control	HMDB0096874	null	C48H92O6	M+NH4	33.5	0	7.64974696818561	76.2709657611292	TG(i-13:0/12:0/20:0)	Lipids and lipid-like molecules	Glycerolipids	Triradylcglycerols	782.729065878148	NA	0.5619	1	NA
0.56_782.7291m/z	4.8597402152453	0.00188370052713427	1.72978006352621	MI-Fibre:MI-Control	HMDB0064045	null	C48H92O6	M+NH4	33.5	0	7.64974696833428	76.2709657611292	TG(20:0/8:0/17:0)	Lipids and lipid-like molecules	Glycerolipids	Triradylcglycerols	782.729065878148	NA	0.5619	1	NA
0.56_782.7291m/z	4.8597402152453	0.00188370052713427	1.72978006352621	MI-Fibre:MI-Control	HMDB0071750	null	C48H92O6	M+NH4	33.5	0	7.64974696848295	76.2709657611292	TG(8:0/20:0/a-17:0)[rac]	Lipids and lipid-like molecules	Glycerolipids	Triradylcglycerols	782.729065878148	NA	0.5619	1	NA
0.56_782.7291m/z	4.8597402152453	0.00188370052713427	1.72978006352621	MI-Fibre:MI-Control	HMDB0100165	null	C48H92O6	M+NH4	33.5	0	7.64974696863163	76.2709657611292	TG(14:0/i-18:0/i-13:0)	Lipids and lipid-like molecules	Glycerolipids	Triradylcglycerols	782.729065878148	NA	0.5619	1	NA
0.56_782.7291m/z	4.8597402152453	0.00188370052713427	1.72978006352621	MI-Fibre:MI-Control	HMDB0107024	null	C48H92O6	M+NH4	33.5	0	7.64974696833428	76.2709657611292	TG(a-17:0/20:0/8:0)[rac]	Lipids and lipid-like molecules	Glycerolipids	Triradylcglycerols	782.729065878148	NA	0.5619	1	NA
0.56_782.7291m/z	4.8597402152453	0.00188370052713427	1.72978006352621	MI-Fibre:MI-Control	HMDB0107023	null	C48H92O6	M+NH4	33.5	0	7.64974696848295	76.2709657611292	TG(17:0/i-20:0/8:0)	Lipids and lipid-like molecules	Glycerolipids	Triradylcglycerols	782.729065878148	NA	0.5619	1	NA
0.56_782.7291m/z	4.8597402152453	0.00188370052713427	1.72978006352621	MI-Fibre:MI-Control	HMDB0101973	null	C48H92O6	M+NH4	33.5	0	7.64974696833428	76.2709657611292	TG(i-15:0/16:0/14:0)	Lipids and lipid-like molecules	Glycerolipids	Triradylcglycerols	782.729065878148	NA	0.5619	1	NA
0.56_782.7291m/z	4.8597402152453	0.00188370052713427	1.72978006352621	MI-Fibre:MI-Control	HMDB0106685	null	C48H92O6	M+NH4	33.5	0	7.64974696833428	76.2709657611292	TG(i-17:0/18:0/10:0)	Lipids and lipid-like molecules	Glycerolipids	Triradylcglycerols	782.729065878148	NA	0.5619	1	NA
0.56_782.7291m/z	4.8597402152453	0.00188370052713427	1.72978006352621	MI-Fibre:MI-Control	HMDB0106686	null	C48H92O6	M+NH4	33.5	0	7.64974696833428	76.2709657611292	TG(17:0/18:0/10:0)	Lipids and lipid-like molecules	Glycerolipids	Triradylcglycerols	782.729065878148	NA	0.5619	1	NA
0.56_782.7291m/z	4.8597402152453	0.00188370052713427	1.72978006352621	MI-Fibre:MI-Control	HMDB0072493	null	C48H92O6	M+NH4	33.5	0	7.64974696863163	76.2709657611292	TG(8:0/i-24:0/a-13:0)[rac]	Lipids and lipid-like molecules	Glycerolipids	Triradylcglycerols	782.729065878148	NA	0.5619	1	NA
0.56_782.7291m/z	4.8597402152453	0.00188370052713427	1.72978006352621	MI-Fibre:MI-Control	HMDB0100166	null	C48H92O6	M+NH4	33.5	0	7.64974696848295	76.2709657611292	TG(i-14:0/i-18:0/13:0)	Lipids and lipid-like molecules	Glycerolipids	Triradylcglycerols	782.729065878148	NA	0.5619	1	NA
0.56_782.7291m/z	4.8597402152453	0.00188370052713427	1.72978006352621	MI-Fibre:MI-Control	HMDB0106050	null	C48H92O6	M+NH4	33.5	0	7.64974696863163	76.2709657611292	TG(a-17:0/a-15:0/a-13:0)[rac]	Lipids and lipid-like molecules	Glycerolipids	Triradylcglycerols	782.729065878148	NA	0.5619	1	NA
0.56_782.7291m/z	4.8597402152453	0.00188370052713427	1.72978006352621	MI-Fibre:MI-Control	HMDB0071833	null	C48H92O6	M+NH4	33.5	0	7.64974696833428	76.2709657611292	TG(8:0/i-18:0/i-19:0)	Lipids and lipid-like molecules	Glycerolipids	Triradylcglycerols	782.729065878148	NA	0.5619	1	NA
0.56_782.7291m/z	4.8597402152453	0.00188370052713427	1.72978006352621	MI-Fibre:MI-Control	HMDB0106049	null	C48H92O6	M+NH4	33.5	0	7.64974696848295	76.2709657611292	TG(17:0/i-15:0/13:0)	Lipids and lipid-like molecules	Glycerolipids	Triradylcglycerols	782.729065878148	NA	0.5619	1	NA
0.56_782.7291m/z	4.8597402152453	0.00188370052713427	1.72978006352621	MI-Fibre:MI-Control	HMDB0072568	null	C48H92O6	M+NH4	33.5	0	7.64974696833428	76.2709657611292	TG(8:0/a-13:0/i-24:0)[rac]	Lipids and lipid-like molecules	Glycerolipids	Triradylcglycerols	782.729065878148	NA	0.5619	1	NA
0.56_782.7291m/z	4.8597402152453	0.00188370052713427	1.72978006352621	MI-Fibre:MI-Control	HMDB0109801	null	C48H92O6	M+NH4	33.5	0	7.64974696863163	76.2709657611292	TG(i-19:0/a-13:0/i-13:0)[rac]	Lipids and lipid-like molecules	Glycerolipids	Triradylcglycerols	782.729065878148	NA	0.5619	1	NA
0.56_782.7291m/z	4.8597402152453	0.00188370052713427	1.72978006352621	MI-Fibre:MI-Control	HMDB0101749	null	C48H92O6	M+NH4	33.5	0	7.64974696833428	76.2709657611292	TG(a-15:0/a-15:0/15:0)[rac]	Lipids and lipid-like molecules	Glycerolipids	Triradylcglycerols	782.729065878148	NA	0.5619	1	NA
0.56_782.7291m/z	4.8597402152453	0.00188370052713427	1.72978006352621	MI-Fibre:MI-Control	HMDB0103938	null	C48H92O6	M+NH4	33.5	0	7.64974696848295	76.2709657611292	TG(16:0/14:0/i-15:0)	Lipids and lipid-like molecules	Glycerolipids	Triradylcglycerols	782.729065878148	NA	0.5619	1	NA
0.56_782.7291m/z	4.8597402152453	0.00188370052713427	1.72978006352621	MI-Fibre:MI-Control	HMDB0106052	null	C48H92O6	M+NH4	33.5	0	7.64974696848295	76.2709657611292	TG(a-17:0/15:0/i-13:0)[rac]	Lipids and lipid-like molecules	Glycerolipids	Triradylcglycerols	782.729065878148	NA	0.5619	1	NA
0.56_782.7291m/z	4.8597402152453	0.00188370052713427	1.72978006352621	MI-Fibre:MI-Control	HMDB0106053	null	C48H92O6	M+NH4	33.5	0	7.64974696863163	76.2709657611292	TG(a-17:0/i-15:0/i-13:0)[rac]	Lipids and lipid-like molecules	Glycerolipids	Triradylcglycerols	782.729065878148	NA	0.5619	1	NA
0.56_782.7291m/z	4.8597402152453	0.00188370052713427	1.72978006352621	MI-Fibre:MI-Control	HMDB0099755	null	C48H92O6	M+NH4	33.5	0	7.64974696833428	76.2709657611292	TG(14:0/a-15:0/16:0)[rac]	Lipids and lipid-like molecules	Glycerolipids	Triradylcglycerols	782.729065878148	NA	0.5619	1	NA
0.56_782.7291m/z	4.8597402152453	0.00188370052713427	1.72978006352621	MI-Fibre:MI-Control	HMDB0106056	null	C48H92O6	M+NH4	33.5	0	7.64974696863163	76.2709657611292	TG(i-17:0/i-15:0/a-13:0)[rac]	Lipids and lipid-like molecules	Glycerolipids	Triradylcglycerols	782.729065878148	NA	0.5619	1	NA
0.56_782.7291m/z	4.8597402152453	0.00188370052713427	1.72978006352621	MI-Fibre:MI-Control	HMDB0067922	null	C48H92O6	M+NH4	33.5	0	7.64974696848295	76.2709657611292	TG(i-22:0/i-15:0/8:0)	Lipids and lipid-like molecules	Glycerolipids	Triradylcglycerols	782.729065878148	NA	0.5619	1	NA
0.56_782.7291m/z	4.8597402152453	0.00188370052713427	1.72978006352621	MI-Fibre:MI-Control	HMDB0102146	null	C48H92O6	M+NH4	33.5	0	7.64974696863163	76.2709657611292	TG(a-15:0/i-17:0/a-13:0)[rac]	Lipids and lipid-like molecules	Glycerolipids	Triradylcglycerols	782.729065878148	NA	0.5619	1	NA
0.56_782.7291m/z	4.8597402152453	0.00188370052713427	1.72978006352621	MI-Fibre:MI-Control	HMDB0106055	null	C48H92O6	M+NH4	33.5	0	7.64974696848295	76.2709657611292	TG(i-17:0/15:0/i-13:0)	Lipids and lipid-like molecules	Glycerolipids	Triradylcglycerols	782.729065878148	NA	0.5619	1	NA
0.56_782.7291m/z	4.8597402152453	0.00188370052713427	1.72978006352621	MI-Fibre:MI-Control	HMDB0100494	null	C48H92O6	M+NH4	33.5	0	7.64974696833428	76.2709657611292	TG(14:0/21:0/10:0)	Lipids and lipid-like molecules	Glycerolipids	Triradylcglycerols	782.729065878148	NA	0.5619	1	NA
0.56_782.7291m/z	4.8597402152453	0.00188370052713427	1.72978006352621	MI-Fibre:MI-Control	HMDB0102151	null	C48H92O6	M+NH4	33.5	0	7.64974696833428	76.2709657611292	TG(i-15:0/17:0/13:0)	Lipids and lipid-like molecules	Glycerolipids	Triradylcglycerols	782.729065878148	NA	0.5619	1	NA
0.56_782.7291m/z	4.8597402152453	0.00188370052713427	1.72978006352621	MI-Fibre:MI-Control	HMDB0108364	null	C48H92O6	M+NH4	33.5	0	7.64974696863163	76.2709657611292	TG(i-18:0/i-15:0/i-12:0)	Lipids and lipid-like molecules	Glycerolipids	Triradylcglycerols	782.729065878148	NA	0.5619	1	NA
0.56_782.7291m/z	4.8597402152453	0.00188370052713427	1.72978006352621	MI-Fibre:MI-Control	HMDB0096730	null	C48H92O6	M+NH4	33.5	0	7.64974696818561	76.2709657611292	TG(i-13:0/10:0/22:0)	Lipids and lipid-like molecules	Glycerolipids	Triradylcglycerols	782.729065878148	NA	0.5619	1	NA
0.56_782.7291m/z	4.8597402152453	0.00188370052713427	1.72978006352621	MI-Fibre:MI-Control	HMDB0105261	null	C48H92O6	M+NH4	33.5	0	7.64974696818561	76.2709657611292	TG(17:0/8:0/20:0)	Lipids and lipid-like molecules	Glycerolipids	Triradylcglycerols	782.729065878148	NA	0.5619	1	NA
0.56_782.7291m/z	4.8597402152453	0.00188370052713427	1.72978006352621	MI-Fibre:MI-Control	HMDB0105262	null	C48H92O6	M+NH4	33.5	0	7.64974696833428	76.2709657611292	TG(17:0/8:0/i-20:0)	Lipids and lipid-like molecules	Glycerolipids	Triradylcglycerols	782.729065878148	NA	0.5619	1	NA
0.56_782.7291m/z	4.8597402152453	0.00188370052713427	1.72978006352621	MI-Fibre:MI-Control	HMDB0105338	null	C48H92O6	M+NH4	33.5	0	7.64974696818561	76.2709657611292	TG(i-17:0/10:0/18:0)	Lipids and lipid-like molecules	Glycerolipids	Triradylcglycerols	782.729065878148	NA	0.5619	1	NA
0.56_782.7291m/z	4.8597402152453	0.00188370052713427	1.72978006352621	MI-Fibre:MI-Control	HMDB0098083	null	C48H92O6	M+NH4	33.5	0	7.64974696848295	76.2709657611292	TG(i-13:0/i-18:0/14:0)	Lipids and lipid-like molecules	Glycerolipids	Triradylcglycerols	782.729065878148	NA	0.5619	1	NA
0.56_782.7291m/z	4.8597402152453	0.00188370052713427	1.72978006352621	MI-Fibre:MI-Control	HMDB0098079	null	C48H92O6	M+NH4	33.5	0	7.64974696863163	76.2709657611292	TG(a-13:0/i-18:0/i-14:0)[rac]	Lipids and lipid-like molecules	Glycerolipids	Triradylcglycerols	782.729065878148	NA	0.5619	1	NA
0.56_782.7291m/z	4.8597402152453	0.00188370052713427	1.72978006352621	MI-Fibre:MI-Control	HMDB0095439	null	C48H92O6	M+NH4	33.5	0	7.64974696818561	76.2709657611292	TG(12:0/a-15:0/18:0)[rac]	Lipids and lipid-like molecules	Glycerolipids	Triradylcglycerols	782.729065878148	NA	0.5619	1	NA
0.56_782.7291m/z	4.8597402152453	0.00188370052713427	1.72978006352621	MI-Fibre:MI-Control	HMDB0095952	null	C48H92O6	M+NH4	33.5	0	7.64974696848295	76.2709657611292	TG(12:0/19:0/i-14:0)	Lipids and lipid-like molecules	Glycerolipids	Triradylcglycerols	782.729065878148	NA	0.5619	1	NA
0.56_782.7291m/z	4.8597402152453	0.00188370052713427	1.72978006352621	MI-Fibre:MI-Control	HMDB0097854	null	C48H92O6	M+NH4	33.5	0	7.64974696833428	76.2709657611292	TG(13:0/a-17:0/15:0)[rac]	Lipids and lipid-like molecules	Glycerolipids	Triradylcglycerols	782.729065878148	NA	0.5619	1	NA
0.56_782.7291m/z	4.8597402152453	0.00188370052713427	1.72978006352621	MI-Fibre:MI-Control	HMDB0096049	null	C48H92O6	M+NH4	33.5	0	7.64974696848295	76.2709657611292	TG(12:0/i-20:0/13:0)	Lipids and lipid-like molecules	Glycerolipids	Triradylcglycerols	782.729065878148	NA	0.5619	1	NA
0.56_782.7291m/z	4.8597402152453	0.00188370052713427	1.72978006352621	MI-Fibre:MI-Control	HMDB0105877	null	C48H92O6	M+NH4	33.5	0	7.64974696848295	76.2709657611292	TG(17:0/14:0/i-14:0)	Lipids and lipid-like molecules	Glycerolipids	Triradylcglycerols	782.729065878148	NA	0.5619	1	NA
0.56_782.7291m/z	4.8597402152453	0.00188370052713427	1.72978006352621	MI-Fibre:MI-Control	HMDB0069838	null	C48H92O6	M+NH4	33.5	0	7.64974696848295	76.2709657611292	TG(i-24:0/8:0/i-13:0)	Lipids and lipid-like molecules	Glycerolipids	Triradylcglycerols	782.729065878148	NA	0.5619	1	NA
0.56_782.7291m/z	4.8597402152453	0.00188370052713427	1.72978006352621	MI-Fibre:MI-Control	HMDB0097463	null	C48H92O6	M+NH4	33.5	0	7.64974696848295	76.2709657611292	TG(i-13:0/a-15:0/i-17:0)[rac]	Lipids and lipid-like molecules	Glycerolipids	Triradylcglycerols	782.729065878148	NA	0.5619	1	NA
0.56_782.7291m/z	4.8597402152453	0.00188370052713427	1.72978006352621	MI-Fibre:MI-Control	HMDB0072514	null	C48H92O6	M+NH4	33.5	0	7.64974696848295	76.2709657611292	TG(10:0/20:0/i-15:0)	Lipids and lipid-like molecules	Glycerolipids	Triradylcglycerols	782.729065878148	NA	0.5619	1	NA
0.56_782.7291m/z	4.8597402152453	0.00188370052713427	1.72978006352621	MI-Fibre:MI-Control	HMDB0072472	null	C48H92O6	M+NH4	33.5	0	7.64974696818561	76.2709657611292	TG(8:0/19:0/18:0)	Lipids and lipid-like molecules	Glycerolipids	Triradylcglycerols	782.729065878148	NA	0.5619	1	NA
0.56_782.7291m/z	4.8597402152453	0.00188370052713427	1.72978006352621	MI-Fibre:MI-Control	HMDB0105870	null	C48H92O6	M+NH4	33.5	0	7.64974696848295	76.2709657611292	TG(a-17:0/i-14:0/14:0)[rac]	Lipids and lipid-like molecules	Glycerolipids	Triradylcglycerols	782.729065878148	NA	0.5619	1	NA
0.56_782.7291m/z	4.8597402152453	0.00188370052713427	1.72978006352621	MI-Fibre:MI-Control	HMDB0096051	null	C48H92O6	M+NH4	33.5	0	7.64974696863163	76.2709657611292	TG(i-12:0/i-20:0/a-13:0)[rac]	Lipids and lipid-like molecules	Glycerolipids	Triradylcglycerols	782.729065878148	NA	0.5619	1	NA
0.56_782.7291m/z	4.8597402152453	0.00188370052713427	1.72978006352621	MI-Fibre:MI-Control	HMDB0101974	null	C48H92O6	M+NH4	33.5	0	7.64974696833428	76.2709657611292	TG(15:0/16:0/14:0)	Lipids and lipid-like molecules	Glycerolipids	Triradylcglycerols	782.729065878148	NA	0.5619	1	NA
0.56_782.7291m/z	4.8597402152453	0.00188370052713427	1.72978006352621	MI-Fibre:MI-Control	HMDB0109967	null	C48H92O6	M+NH4	33.5	0	7.64974696863163	76.2709657611292	TG(i-19:0/i-14:0/i-12:0)	Lipids and lipid-like molecules	Glycerolipids	Triradylcglycerols	782.729065878148	NA	0.5619	1	NA
0.56_782.7291m/z	4.8597402152453	0.00188370052713427	1.72978006352621	MI-Fibre:MI-Control	HMDB0110259	null	C48H92O6	M+NH4	33.5	0	7.64974696848295	76.2709657611292	TG(19:0/i-16:0/10:0)	Lipids and lipid-like molecules	Glycerolipids	Triradylcglycerols	782.729065878148	NA	0.5619	1	NA
0.56_782.7291m/z	4.8597402152453	0.00188370052713427	1.72978006352621	MI-Fibre:MI-Control	HMDB0072694	null	C48H92O6	M+NH4	33.5	0	7.64974696818561	76.2709657611292	TG(10:0/i-15:0/20:0)	Lipids and lipid-like molecules	Glycerolipids	Triradylcglycerols	782.729065878148	NA	0.5619	1	NA
0.56_782.7291m/z	4.8597402152453	0.00188370052713427	1.72978006352621	MI-Fibre:MI-Control	HMDB0106684	null	C48H92O6	M+NH4	33.5	0	7.64974696848295	76.2709657611292	TG(i-17:0/i-18:0/10:0)	Lipids and lipid-like molecules	Glycerolipids	Triradylcglycerols	782.729065878148	NA	0.5619	1	NA
0.56_782.7291m/z	4.8597402152453	0.00188370052713427	1.72978006352621	MI-Fibre:MI-Control	HMDB0100169	null	C48H92O6	M+NH4	33.5	0	7.64974696833428	76.2709657611292	TG(i-14:0/18:0/13:0)	Lipids and lipid-like molecules	Glycerolipids	Triradylcglycerols	782.729065878148	NA	0.5619	1	NA
0.56_782.7291m/z	4.8597402152453	0.00188370052713427	1.72978006352621	MI-Fibre:MI-Control	HMDB0100271	null	C48H92O6	M+NH4	33.5	0	7.64974696848295	76.2709657611292	TG(14:0/19:0/i-12:0)	Lipids and lipid-like molecules	Glycerolipids	Triradylcglycerols	782.729065878148	NA	0.5619	1	NA
0.56_782.7291m/z	4.8597402152453	0.00188370052713427	1.72978006352621	MI-Fibre:MI-Control	HMDB0100270	null	C48H92O6	M+NH4	33.5	0	7.64974696833428	76.2709657611292	TG(14:0/19:0/12:0)	Lipids and lipid-like molecules	Glycerolipids	Triradylcglycerols	782.729065878148	NA	0.5619	1	NA
0.56_782.7291m/z	4.8597402152453	0.00188370052713427	1.72978006352621	MI-Fibre:MI-Control	HMDB0107898	null	C48H92O6	M+NH4	33.5	0	7.64974696848295	76.2709657611292	TG(18:0/10:0/i-17:0)	Lipids and lipid-like molecules	Glycerolipids	Triradylcglycerols	782.729065878148	NA	0.5619	1	NA
0.56_782.7291m/z	4.8597402152453	0.00188370052713427	1.72978006352621	MI-Fibre:MI-Control	HMDB0099634	null	C48H92O6	M+NH4	33.5	0	7.64974696848295	76.2709657611292	TG(i-14:0/14:0/a-17:0)[rac]	Lipids and lipid-like molecules	Glycerolipids	Triradylcglycerols	782.729065878148	NA	0.5619	1	NA
0.56_782.7291m/z	4.8597402152453	0.00188370052713427	1.72978006352621	MI-Fibre:MI-Control	HMDB0107897	null	C48H92O6	M+NH4	33.5	0	7.64974696833428	76.2709657611292	TG(18:0/10:0/17:0)	Lipids and lipid-like molecules	Glycerolipids	Triradylcglycerols	782.729065878148	NA	0.5619	1	NA
0.56_782.7291m/z	4.8597402152453	0.00188370052713427	1.72978006352621	MI-Fibre:MI-Control	HMDB0107894	null	C48H92O6	M+NH4	33.5	0	7.64974696848295	76.2709657611292	TG(i-18:0/10:0/i-17:0)	Lipids and lipid-like molecules	Glycerolipids	Triradylcglycerols	782.729065878148	NA	0.5619	1	NA
0.56_782.7291m/z	4.8597402152453	0.00188370052713427	1.72978006352621	MI-Fibre:MI-Control	HMDB0071971	null	C48H92O6	M+NH4	33.5	0	7.64974696833428	76.2709657611292	TG(8:0/22:0/15:0)	Lipids and lipid-like molecules	Glycerolipids	Triradylcglycerols	782.729065878148	NA	0.5619	1	NA
0.56_782.7291m/z	4.8597402152453	0.00188370052713427	1.72978006352621	MI-Fibre:MI-Control	HMDB0071915	null	C48H92O6	M+NH4	33.5	0	7.64974696833428	76.2709657611292	TG(10:0/18:0/a-17:0)[rac]	Lipids and lipid-like molecules	Glycerolipids	Triradylcglycerols	782.729065878148	NA	0.5619	1	NA
0.56_782.7291m/z	4.8597402152453	0.00188370052713427	1.72978006352621	MI-Fibre:MI-Control	HMDB0099637	null	C48H92O6	M+NH4	33.5	0	7.64974696833428	76.2709657611292	TG(14:0/14:0/17:0)	Lipids and lipid-like molecules	Glycerolipids	Triradylcglycerols	782.729065878148	NA	0.5619	1	NA
0.56_782.7291m/z	4.8597402152453	0.00188370052713427	1.72978006352621	MI-Fibre:MI-Control	HMDB0106051	null	C48H92O6	M+NH4	33.5	0	7.64974696833428	76.2709657611292	TG(a-17:0/15:0/13:0)[rac]	Lipids and lipid-like molecules	Glycerolipids	Triradylcglycerols	782.729065878148	NA	0.5619	1	NA
0.56_782.7291m/z	4.8597402152453	0.00188370052713427	1.72978006352621	MI-Fibre:MI-Control	HMDB0098078	null	C48H92O6	M+NH4	33.5	0	7.64974696848295	76.2709657611292	TG(a-13:0/18:0/i-14:0)[rac]	Lipids and lipid-like molecules	Glycerolipids	Triradylcglycerols	782.729065878148	NA	0.5619	1	NA
0.56_782.7291m/z	4.8597402152453	0.00188370052713427	1.72978006352621	MI-Fibre:MI-Control	HMDB0099636	null	C48H92O6	M+NH4	33.5	0	7.64974696833428	76.2709657611292	TG(i-14:0/14:0/17:0)	Lipids and lipid-like molecules	Glycerolipids	Triradylcglycerols	782.729065878148	NA	0.5619	1	NA
0.56_782.7291m/z	4.8597402152453	0.00188370052713427	1.72978006352621	MI-Fibre:MI-Control	HMDB0072623	null	C48H92O6	M+NH4	33.5	0	7.64974696833428	76.2709657611292	TG(8:0/i-22:0/15:0)	Lipids and lipid-like molecules	Glycerolipids	Triradylcglycerols	782.729065878148	NA	0.5619	1	NA
0.56_782.7291m/z	4.8597402152453	0.00188370052713427	1.72978006352621	MI-Fibre:MI-Control	HMDB0107962	null	C48H92O6	M+NH4	33.5	0	7.64974696833428	76.2709657611292	TG(18:0/i-12:0/15:0)	Lipids and lipid-like molecules	Glycerolipids	Triradylcglycerols	782.729065878148	NA	0.5619	1	NA
0.56_782.7291m/z	4.8597402152453	0.00188370052713427	1.72978006352621	MI-Fibre:MI-Control	HMDB0100493	null	C48H92O6	M+NH4	33.5	0	7.64974696833428	76.2709657611292	TG(i-14:0/21:0/10:0)	Lipids and lipid-like molecules	Glycerolipids	Triradylcglycerols	782.729065878148	NA	0.5619	1	NA
0.56_782.7291m/z	4.8597402152453	0.00188370052713427	1.72978006352621	MI-Fibre:MI-Control	HMDB0095178	null	C48H92O6	M+NH4	33.5	0	7.64974696833428	76.2709657611292	TG(12:0/i-13:0/i-20:0)	Lipids and lipid-like molecules	Glycerolipids	Triradylcglycerols	782.729065878148	NA	0.5619	1	NA
0.56_782.7291m/z	4.8597402152453	0.00188370052713427	1.72978006352621	MI-Fibre:MI-Control	HMDB0107966	null	C48H92O6	M+NH4	33.5	0	7.64974696848295	76.2709657611292	TG(18:0/i-12:0/i-15:0)	Lipids and lipid-like molecules	Glycerolipids	Triradylcglycerols	782.729065878148	NA	0.5619	1	NA
0.56_782.7291m/z	4.8597402152453	0.00188370052713427	1.72978006352621	MI-Fibre:MI-Control	HMDB0095304	null	C48H92O6	M+NH4	33.5	0	7.64974696818561	76.2709657611292	TG(12:0/14:0/19:0)	Lipids and lipid-like molecules	Glycerolipids	Triradylcglycerols	782.729065878148	NA	0.5619	1	NA
0.56_782.7291m/z	4.8597402152453	0.00188370052713427	1.72978006352621	MI-Fibre:MI-Control	HMDB0101376	null	C48H92O6	M+NH4	33.5	0	7.64974696848295	76.2709657611292	TG(15:0/a-13:0/i-17:0)[rac]	Lipids and lipid-like molecules	Glycerolipids	Triradylcglycerols	782.729065878148	NA	0.5619	1	NA
0.56_782.7291m/z	4.8597402152453	0.00188370052713427	1.72978006352621	MI-Fibre:MI-Control	HMDB0096644	null	C48H92O6	M+NH4	33.5	0	7.64974696833428	76.2709657611292	TG(i-13:0/8:0/i-24:0)	Lipids and lipid-like molecules	Glycerolipids	Triradylcglycerols	782.729065878148	NA	0.5619	1	NA
0.56_782.7291m/z	4.8597402152453	0.00188370052713427	1.72978006352621	MI-Fibre:MI-Control	HMDB0095441	null	C48H92O6	M+NH4	33.5	0	7.64974696833428	76.2709657611292	TG(12:0/a-15:0/i-18:0)[rac]	Lipids and lipid-like molecules	Glycerolipids	Triradylcglycerols	782.729065878148	NA	0.5619	1	NA
0.56_782.7291m/z	4.8597402152453	0.00188370052713427	1.72978006352621	MI-Fibre:MI-Control	HMDB0095438	null	C48H92O6	M+NH4	33.5	0	7.64974696833428	76.2709657611292	TG(i-12:0/a-15:0/i-18:0)[rac]	Lipids and lipid-like molecules	Glycerolipids	Triradylcglycerols	782.729065878148	NA	0.5619	1	NA
0.56_782.7291m/z	4.8597402152453	0.00188370052713427	1.72978006352621	MI-Fibre:MI-Control	HMDB0096056	null	C48H92O6	M+NH4	33.5	0	7.64974696863163	76.2709657611292	TG(i-12:0/i-20:0/i-13:0)	Lipids and lipid-like molecules	Glycerolipids	Triradylcglycerols	782.729065878148	NA	0.5619	1	NA
0.56_782.7291m/z	4.8597402152453	0.00188370052713427	1.72978006352621	MI-Fibre:MI-Control	HMDB0097859	null	C48H92O6	M+NH4	33.5	0	7.64974696848295	76.2709657611292	TG(a-13:0/a-17:0/i-15:0)[rac]	Lipids and lipid-like molecules	Glycerolipids	Triradylcglycerols	782.729065878148	NA	0.5619	1	NA
0.56_782.7291m/z	4.8597402152453	0.00188370052713427	1.72978006352621	MI-Fibre:MI-Control	HMDB0097857	null	C48H92O6	M+NH4	33.5	0	7.64974696848295	76.2709657611292	TG(13:0/a-17:0/i-15:0)[rac]	Lipids and lipid-like molecules	Glycerolipids	Triradylcglycerols	782.729065878148	NA	0.5619	1	NA
0.56_782.7291m/z	4.8597402152453	0.00188370052713427	1.72978006352621	MI-Fibre:MI-Control	HMDB0104287	null	C48H92O6	M+NH4	33.5	0	7.64974696863163	76.2709657611292	TG(i-16:0/a-17:0/i-12:0)[rac]	Lipids and lipid-like molecules	Glycerolipids	Triradylcglycerols	782.729065878148	NA	0.5619	1	NA
0.56_782.7291m/z	4.8597402152453	0.00188370052713427	1.72978006352621	MI-Fibre:MI-Control	HMDB0107026	null	C48H92O6	M+NH4	33.5	0	7.64974696848295	76.2709657611292	TG(i-17:0/i-20:0/8:0)	Lipids and lipid-like molecules	Glycerolipids	Triradylcglycerols	782.729065878148	NA	0.5619	1	NA
0.56_782.7291m/z	4.8597402152453	0.00188370052713427	1.72978006352621	MI-Fibre:MI-Control	HMDB0072434	null	C48H92O6	M+NH4	33.5	0	7.64974696833428	76.2709657611292	TG(10:0/14:0/a-21:0)[rac]	Lipids and lipid-like molecules	Glycerolipids	Triradylcglycerols	782.729065878148	NA	0.5619	1	NA
0.56_782.7291m/z	4.8597402152453	0.00188370052713427	1.72978006352621	MI-Fibre:MI-Control	HMDB0103795	null	C48H92O6	M+NH4	33.5	0	7.64974696848295	76.2709657611292	TG(16:0/13:0/i-16:0)	Lipids and lipid-like molecules	Glycerolipids	Triradylcglycerols	782.729065878148	NA	0.5619	1	NA
0.56_782.7291m/z	4.8597402152453	0.00188370052713427	1.72978006352621	MI-Fibre:MI-Control	HMDB0098402	null	C48H92O6	M+NH4	33.5	0	7.64974696848295	76.2709657611292	TG(a-13:0/20:0/i-12:0)[rac]	Lipids and lipid-like molecules	Glycerolipids	Triradylcglycerols	782.729065878148	NA	0.5619	1	NA
0.56_782.7291m/z	4.8597402152453	0.00188370052713427	1.72978006352621	MI-Fibre:MI-Control	HMDB0070329	null	C48H92O6	M+NH4	33.5	0	7.64974696848295	76.2709657611292	TG(i-24:0/8:0/a-13:0)[rac]	Lipids and lipid-like molecules	Glycerolipids	Triradylcglycerols	782.729065878148	NA	0.5619	1	NA
0.56_782.7291m/z	4.8597402152453	0.00188370052713427	1.72978006352621	MI-Fibre:MI-Control	HMDB0069750	null	C48H92O6	M+NH4	33.5	0	7.64974696848295	76.2709657611292	TG(a-25:0/i-12:0/8:0)[rac]	Lipids and lipid-like molecules	Glycerolipids	Triradylcglycerols	782.729065878148	NA	0.5619	1	NA
0.56_782.7291m/z	4.8597402152453	0.00188370052713427	1.72978006352621	MI-Fibre:MI-Control	HMDB0100164	null	C48H92O6	M+NH4	33.5	0	7.64974696863163	76.2709657611292	TG(14:0/i-18:0/a-13:0)[rac]	Lipids and lipid-like molecules	Glycerolipids	Triradylcglycerols	782.729065878148	NA	0.5619	1	NA
0.56_782.7291m/z	4.8597402152453	0.00188370052713427	1.72978006352621	MI-Fibre:MI-Control	HMDB0105872	null	C48H92O6	M+NH4	33.5	0	7.64974696863163	76.2709657611292	TG(17:0/i-14:0/i-14:0)	Lipids and lipid-like molecules	Glycerolipids	Triradylcglycerols	782.729065878148	NA	0.5619	1	NA
0.56_782.7291m/z	4.8597402152453	0.00188370052713427	1.72978006352621	MI-Fibre:MI-Control	HMDB0072457	null	C48H92O6	M+NH4	33.5	0	7.64974696833428	76.2709657611292	TG(10:0/22:0/13:0)	Lipids and lipid-like molecules	Glycerolipids	Triradylcglycerols	782.729065878148	NA	0.5619	1	NA
0.56_782.7291m/z	4.8597402152453	0.00188370052713427	1.72978006352621	MI-Fibre:MI-Control	HMDB0105873	null	C48H92O6	M+NH4	33.5	0	7.64974696848295	76.2709657611292	TG(i-17:0/i-14:0/14:0)	Lipids and lipid-like molecules	Glycerolipids	Triradylcglycerols	782.729065878148	NA	0.5619	1	NA
0.56_782.7291m/z	4.8597402152453	0.00188370052713427	1.72978006352621	MI-Fibre:MI-Control	HMDB0071942	null	C48H92O6	M+NH4	33.5	0	7.64974696833428	76.2709657611292	TG(10:0/a-17:0/i-18:0)[rac]	Lipids and lipid-like molecules	Glycerolipids	Triradylcglycerols	782.729065878148	NA	0.5619	1	NA
0.56_782.7291m/z	4.8597402152453	0.00188370052713427	1.72978006352621	MI-Fibre:MI-Control	HMDB0072687	null	C48H92O6	M+NH4	33.5	0	7.64974696833428	76.2709657611292	TG(10:0/a-15:0/i-20:0)[rac]	Lipids and lipid-like molecules	Glycerolipids	Triradylcglycerols	782.729065878148	NA	0.5619	1	NA
0.56_782.7291m/z	4.8597402152453	0.00188370052713427	1.72978006352621	MI-Fibre:MI-Control	HMDB0102135	null	C48H92O6	M+NH4	33.5	0	7.64974696848295	76.2709657611292	TG(a-15:0/17:0/a-13:0)[rac]	Lipids and lipid-like molecules	Glycerolipids	Triradylcglycerols	782.729065878148	NA	0.5619	1	NA
0.56_782.7291m/z	4.8597402152453	0.00188370052713427	1.72978006352621	MI-Fibre:MI-Control	HMDB0104791	null	C48H92O6	M+NH4	33.5	0	7.64974696848295	76.2709657611292	TG(16:0/a-21:0/8:0)[rac]	Lipids and lipid-like molecules	Glycerolipids	Triradylcglycerols	782.729065878148	NA	0.5619	1	NA
0.56_782.7291m/z	4.8597402152453	0.00188370052713427	1.72978006352621	MI-Fibre:MI-Control	HMDB0104294	null	C48H92O6	M+NH4	33.5	0	7.64974696848295	76.2709657611292	TG(i-16:0/i-17:0/12:0)	Lipids and lipid-like molecules	Glycerolipids	Triradylcglycerols	782.729065878148	NA	0.5619	1	NA
0.56_782.7291m/z	4.8597402152453	0.00188370052713427	1.72978006352621	MI-Fibre:MI-Control	HMDB0067752	null	C48H92O6	M+NH4	33.5	0	7.64974696848295	76.2709657611292	TG(22:0/i-13:0/10:0)	Lipids and lipid-like molecules	Glycerolipids	Triradylcglycerols	782.729065878148	NA	0.5619	1	NA
0.56_782.7291m/z	4.8597402152453	0.00188370052713427	1.72978006352621	MI-Fibre:MI-Control	HMDB0071822	null	C48H92O6	M+NH4	33.5	0	7.64974696833428	76.2709657611292	TG(8:0/i-16:0/a-21:0)[rac]	Lipids and lipid-like molecules	Glycerolipids	Triradylcglycerols	782.729065878148	NA	0.5619	1	NA
0.56_782.7291m/z	4.8597402152453	0.00188370052713427	1.72978006352621	MI-Fibre:MI-Control	HMDB0072581	null	C48H92O6	M+NH4	33.5	0	7.64974696833428	76.2709657611292	TG(8:0/a-17:0/i-20:0)[rac]	Lipids and lipid-like molecules	Glycerolipids	Triradylcglycerols	782.729065878148	NA	0.5619	1	NA
0.56_782.7291m/z	4.8597402152453	0.00188370052713427	1.72978006352621	MI-Fibre:MI-Control	HMDB0106048	null	C48H92O6	M+NH4	33.5	0	7.64974696863163	76.2709657611292	TG(a-17:0/a-15:0/i-13:0)[rac]	Lipids and lipid-like molecules	Glycerolipids	Triradylcglycerols	782.729065878148	NA	0.5619	1	NA
0.56_782.7291m/z	4.8597402152453	0.00188370052713427	1.72978006352621	MI-Fibre:MI-Control	HMDB0099638	null	C48H92O6	M+NH4	33.5	0	7.64974696848295	76.2709657611292	TG(14:0/14:0/i-17:0)	Lipids and lipid-like molecules	Glycerolipids	Triradylcglycerols	782.729065878148	NA	0.5619	1	NA
0.56_782.7291m/z	4.8597402152453	0.00188370052713427	1.72978006352621	MI-Fibre:MI-Control	HMDB0064943	null	C48H92O6	M+NH4	33.5	0	7.64974696833428	76.2709657611292	TG(i-21:0/10:0/14:0)	Lipids and lipid-like molecules	Glycerolipids	Triradylcglycerols	782.729065878148	NA	0.5619	1	NA
0.56_782.7291m/z	4.8597402152453	0.00188370052713427	1.72978006352621	MI-Fibre:MI-Control	HMDB0071937	null	C48H92O6	M+NH4	33.5	0	7.64974696848295	76.2709657611292	TG(8:0/i-20:0/i-17:0)	Lipids and lipid-like molecules	Glycerolipids	Triradylcglycerols	782.729065878148	NA	0.5619	1	NA
0.56_782.7291m/z	4.8597402152453	0.00188370052713427	1.72978006352621	MI-Fibre:MI-Control	HMDB0071859	null	C48H92O6	M+NH4	33.5	0	7.64974696833428	76.2709657611292	TG(8:0/i-13:0/i-24:0)	Lipids and lipid-like molecules	Glycerolipids	Triradylcglycerols	782.729065878148	NA	0.5619	1	NA
0.56_782.7291m/z	4.8597402152453	0.00188370052713427	1.72978006352621	MI-Fibre:MI-Control	HMDB0095703	null	C48H92O6	M+NH4	33.5	0	7.64974696848295	76.2709657611292	TG(i-12:0/17:0/i-16:0)	Lipids and lipid-like molecules	Glycerolipids	Triradylcglycerols	782.729065878148	NA	0.5619	1	NA
0.56_782.7291m/z	4.8597402152453	0.00188370052713427	1.72978006352621	MI-Fibre:MI-Control	HMDB0104288	null	C48H92O6	M+NH4	33.5	0	7.64974696848295	76.2709657611292	TG(16:0/a-17:0/12:0)[rac]	Lipids and lipid-like molecules	Glycerolipids	Triradylcglycerols	782.729065878148	NA	0.5619	1	NA
0.56_782.7291m/z	4.8597402152453	0.00188370052713427	1.72978006352621	MI-Fibre:MI-Control	HMDB0097856	null	C48H92O6	M+NH4	33.5	0	7.64974696833428	76.2709657611292	TG(a-13:0/a-17:0/15:0)[rac]	Lipids and lipid-like molecules	Glycerolipids	Triradylcglycerols	782.729065878148	NA	0.5619	1	NA
0.56_782.7291m/z	4.8597402152453	0.00188370052713427	1.72978006352621	MI-Fibre:MI-Control	HMDB0104198	null	C48H92O6	M+NH4	33.5	0	7.64974696833428	76.2709657611292	TG(i-16:0/16:0/13:0)	Lipids and lipid-like molecules	Glycerolipids	Triradylcglycerols	782.729065878148	NA	0.5619	1	NA
0.56_782.7291m/z	4.8597402152453	0.00188370052713427	1.72978006352621	MI-Fibre:MI-Control	HMDB0102148	null	C48H92O6	M+NH4	33.5	0	7.64974696848295	76.2709657611292	TG(i-15:0/i-17:0/13:0)	Lipids and lipid-like molecules	Glycerolipids	Triradylcglycerols	782.729065878148	NA	0.5619	1	NA
0.56_782.7291m/z	4.8597402152453	0.00188370052713427	1.72978006352621	MI-Fibre:MI-Control	HMDB0102147	null	C48H92O6	M+NH4	33.5	0	7.64974696863163	76.2709657611292	TG(15:0/i-17:0/i-13:0)	Lipids and lipid-like molecules	Glycerolipids	Triradylcglycerols	782.729065878148	NA	0.5619	1	NA
0.56_782.7291m/z	4.8597402152453	0.00188370052713427	1.72978006352621	MI-Fibre:MI-Control	HMDB0107968	null	C48H92O6	M+NH4	33.5	0	7.64974696848295	76.2709657611292	TG(i-18:0/12:0/a-15:0)[rac]	Lipids and lipid-like molecules	Glycerolipids	Triradylcglycerols	782.729065878148	NA	0.5619	1	NA
0.56_782.7291m/z	4.8597402152453	0.00188370052713427	1.72978006352621	MI-Fibre:MI-Control	HMDB0107971	null	C48H92O6	M+NH4	33.5	0	7.64974696833428	76.2709657611292	TG(18:0/12:0/15:0)	Lipids and lipid-like molecules	Glycerolipids	Triradylcglycerols	782.729065878148	NA	0.5619	1	NA
0.56_782.7291m/z	4.8597402152453	0.00188370052713427	1.72978006352621	MI-Fibre:MI-Control	HMDB0072741	null	C48H92O6	M+NH4	33.5	0	7.64974696833428	76.2709657611292	TG(8:0/i-17:0/i-20:0)	Lipids and lipid-like molecules	Glycerolipids	Triradylcglycerols	782.729065878148	NA	0.5619	1	NA
0.56_782.7291m/z	4.8597402152453	0.00188370052713427	1.72978006352621	MI-Fibre:MI-Control	HMDB0098080	null	C48H92O6	M+NH4	33.5	0	7.64974696848295	76.2709657611292	TG(a-13:0/i-18:0/14:0)[rac]	Lipids and lipid-like molecules	Glycerolipids	Triradylcglycerols	782.729065878148	NA	0.5619	1	NA
0.56_782.7291m/z	4.8597402152453	0.00188370052713427	1.72978006352621	MI-Fibre:MI-Control	HMDB0068165	null	C48H92O6	M+NH4	33.5	0	7.64974696848295	76.2709657611292	TG(22:0/a-13:0/10:0)[rac]	Lipids and lipid-like molecules	Glycerolipids	Triradylcglycerols	782.729065878148	NA	0.5619	1	NA
0.56_782.7291m/z	4.8597402152453	0.00188370052713427	1.72978006352621	MI-Fibre:MI-Control	HMDB0068264	null	C48H92O6	M+NH4	33.5	0	7.64974696833428	76.2709657611292	TG(22:0/13:0/10:0)	Lipids and lipid-like molecules	Glycerolipids	Triradylcglycerols	782.729065878148	NA	0.5619	1	NA
0.56_782.7291m/z	4.8597402152453	0.00188370052713427	1.72978006352621	MI-Fibre:MI-Control	HMDB0098084	null	C48H92O6	M+NH4	33.5	0	7.64974696863163	76.2709657611292	TG(i-13:0/i-18:0/i-14:0)	Lipids and lipid-like molecules	Glycerolipids	Triradylcglycerols	782.729065878148	NA	0.5619	1	NA
0.56_782.7291m/z	4.8597402152453	0.00188370052713427	1.72978006352621	MI-Fibre:MI-Control	HMDB0098077	null	C48H92O6	M+NH4	33.5	0	7.64974696833428	76.2709657611292	TG(a-13:0/18:0/14:0)[rac]	Lipids and lipid-like molecules	Glycerolipids	Triradylcglycerols	782.729065878148	NA	0.5619	1	NA
0.56_782.7291m/z	4.8597402152453	0.00188370052713427	1.72978006352621	MI-Fibre:MI-Control	HMDB0104298	null	C48H92O6	M+NH4	33.5	0	7.64974696848295	76.2709657611292	TG(16:0/17:0/i-12:0)	Lipids and lipid-like molecules	Glycerolipids	Triradylcglycerols	782.729065878148	NA	0.5619	1	NA
0.56_782.7291m/z	4.8597402152453	0.00188370052713427	1.72978006352621	MI-Fibre:MI-Control	HMDB0101748	null	C48H92O6	M+NH4	33.5	0	7.64974696833428	76.2709657611292	TG(i-15:0/a-15:0/15:0)[rac]	Lipids and lipid-like molecules	Glycerolipids	Triradylcglycerols	782.729065878148	NA	0.5619	1	NA
0.56_782.7291m/z	4.8597402152453	0.00188370052713427	1.72978006352621	MI-Fibre:MI-Control	HMDB0096054	null	C48H92O6	M+NH4	33.5	0	7.64974696848295	76.2709657611292	TG(i-12:0/i-20:0/13:0)	Lipids and lipid-like molecules	Glycerolipids	Triradylcglycerols	782.729065878148	NA	0.5619	1	NA
0.56_782.7291m/z	4.8597402152453	0.00188370052713427	1.72978006352621	MI-Fibre:MI-Control	HMDB0102128	null	C48H92O6	M+NH4	33.5	0	7.64974696863163	76.2709657611292	TG(15:0/a-17:0/a-13:0)[rac]	Lipids and lipid-like molecules	Glycerolipids	Triradylcglycerols	782.729065878148	NA	0.5619	1	NA
0.56_782.7291m/z	4.8597402152453	0.00188370052713427	1.72978006352621	MI-Fibre:MI-Control	HMDB0071655	null	C48H92O6	M+NH4	33.5	0	7.64974696848295	76.2709657611292	TG(8:0/i-21:0/i-16:0)	Lipids and lipid-like molecules	Glycerolipids	Triradylcglycerols	782.729065878148	NA	0.5619	1	NA
0.56_782.7291m/z	4.8597402152453	0.00188370052713427	1.72978006352621	MI-Fibre:MI-Control	HMDB0069384	null	C48H92O6	M+NH4	33.5	0	7.64974696848295	76.2709657611292	TG(a-25:0/8:0/i-12:0)[rac]	Lipids and lipid-like molecules	Glycerolipids	Triradylcglycerols	782.729065878148	NA	0.5619	1	NA
0.56_782.7291m/z	4.8597402152453	0.00188370052713427	1.72978006352621	MI-Fibre:MI-Control	HMDB0064006	null	C48H92O6	M+NH4	33.5	0	7.64974696833428	76.2709657611292	TG(i-20:0/10:0/15:0)	Lipids and lipid-like molecules	Glycerolipids	Triradylcglycerols	782.729065878148	NA	0.5619	1	NA
0.56_782.7291m/z	4.8597402152453	0.00188370052713427	1.72978006352621	MI-Fibre:MI-Control	HMDB0097464	null	C48H92O6	M+NH4	33.5	0	7.64974696833428	76.2709657611292	TG(13:0/a-15:0/17:0)[rac]	Lipids and lipid-like molecules	Glycerolipids	Triradylcglycerols	782.729065878148	NA	0.5619	1	NA
0.56_782.7291m/z	4.8597402152453	0.00188370052713427	1.72978006352621	MI-Fibre:MI-Control	HMDB0105869	null	C48H92O6	M+NH4	33.5	0	7.64974696863163	76.2709657611292	TG(a-17:0/i-14:0/i-14:0)[rac]	Lipids and lipid-like molecules	Glycerolipids	Triradylcglycerols	782.729065878148	NA	0.5619	1	NA
0.56_782.7291m/z	4.8597402152453	0.00188370052713427	1.72978006352621	MI-Fibre:MI-Control	HMDB0099516	null	C48H92O6	M+NH4	33.5	0	7.64974696833428	76.2709657611292	TG(14:0/a-13:0/i-18:0)[rac]	Lipids and lipid-like molecules	Glycerolipids	Triradylcglycerols	782.729065878148	NA	0.5619	1	NA
0.56_782.7291m/z	4.8597402152453	0.00188370052713427	1.72978006352621	MI-Fibre:MI-Control	HMDB0072463	null	C48H92O6	M+NH4	33.5	0	7.64974696818561	76.2709657611292	TG(8:0/i-19:0/18:0)	Lipids and lipid-like molecules	Glycerolipids	Triradylcglycerols	782.729065878148	NA	0.5619	1	NA
0.56_782.7291m/z	4.8597402152453	0.00188370052713427	1.72978006352621	MI-Fibre:MI-Control	HMDB0105871	null	C48H92O6	M+NH4	33.5	0	7.64974696848295	76.2709657611292	TG(i-17:0/14:0/i-14:0)	Lipids and lipid-like molecules	Glycerolipids	Triradylcglycerols	782.729065878148	NA	0.5619	1	NA
0.56_782.7291m/z	4.8597402152453	0.00188370052713427	1.72978006352621	MI-Fibre:MI-Control	HMDB0097855	null	C48H92O6	M+NH4	33.5	0	7.64974696833428	76.2709657611292	TG(i-13:0/a-17:0/15:0)[rac]	Lipids and lipid-like molecules	Glycerolipids	Triradylcglycerols	782.729065878148	NA	0.5619	1	NA
0.56_782.7291m/z	4.8597402152453	0.00188370052713427	1.72978006352621	MI-Fibre:MI-Control	HMDB0067942	null	C48H92O6	M+NH4	33.5	0	7.64974696833428	76.2709657611292	TG(i-22:0/10:0/13:0)	Lipids and lipid-like molecules	Glycerolipids	Triradylcglycerols	782.729065878148	NA	0.5619	1	NA
0.56_782.7291m/z	4.8597402152453	0.00188370052713427	1.72978006352621	MI-Fibre:MI-Control	HMDB0102137	null	C48H92O6	M+NH4	33.5	0	7.64974696848295	76.2709657611292	TG(15:0/i-17:0/13:0)	Lipids and lipid-like molecules	Glycerolipids	Triradylcglycerols	782.729065878148	NA	0.5619	1	NA
0.56_782.7291m/z	4.8597402152453	0.00188370052713427	1.72978006352621	MI-Fibre:MI-Control	HMDB0067725	null	C48H92O6	M+NH4	33.5	0	7.64974696848295	76.2709657611292	TG(i-22:0/i-13:0/10:0)	Lipids and lipid-like molecules	Glycerolipids	Triradylcglycerols	782.729065878148	NA	0.5619	1	NA
0.56_782.7291m/z	4.8597402152453	0.00188370052713427	1.72978006352621	MI-Fibre:MI-Control	HMDB0097874	null	C48H92O6	M+NH4	33.5	0	7.64974696833428	76.2709657611292	TG(i-13:0/17:0/15:0)	Lipids and lipid-like molecules	Glycerolipids	Triradylcglycerols	782.729065878148	NA	0.5619	1	NA
0.56_782.7291m/z	4.8597402152453	0.00188370052713427	1.72978006352621	MI-Fibre:MI-Control	HMDB0066275	null	C48H92O6	M+NH4	33.5	0	7.64974696863163	76.2709657611292	TG(i-21:0/i-12:0/i-12:0)	Lipids and lipid-like molecules	Glycerolipids	Triradylcglycerols	782.729065878148	NA	0.5619	1	NA
0.56_782.7291m/z	4.8597402152453	0.00188370052713427	1.72978006352621	MI-Fibre:MI-Control	HMDB0066297	null	C48H92O6	M+NH4	33.5	0	7.64974696833428	76.2709657611292	TG(a-21:0/8:0/16:0)[rac]	Lipids and lipid-like molecules	Glycerolipids	Triradylcglycerols	782.729065878148	NA	0.5619	1	NA
0.56_782.7291m/z	4.8597402152453	0.00188370052713427	1.72978006352621	MI-Fibre:MI-Control	HMDB0107846	null	C48H92O6	M+NH4	33.5	0	7.64974696818561	76.2709657611292	TG(18:0/8:0/19:0)	Lipids and lipid-like molecules	Glycerolipids	Triradylcglycerols	782.729065878148	NA	0.5619	1	NA
0.56_782.7291m/z	4.8597402152453	0.00188370052713427	1.72978006352621	MI-Fibre:MI-Control	HMDB0099631	null	C48H92O6	M+NH4	33.5	0	7.64974696848295	76.2709657611292	TG(14:0/i-14:0/a-17:0)[rac]	Lipids and lipid-like molecules	Glycerolipids	Triradylcglycerols	782.729065878148	NA	0.5619	1	NA
0.56_782.7291m/z	4.8597402152453	0.00188370052713427	1.72978006352621	MI-Fibre:MI-Control	HMDB0100489	null	C48H92O6	M+NH4	33.5	0	7.64974696848295	76.2709657611292	TG(14:0/a-21:0/10:0)[rac]	Lipids and lipid-like molecules	Glycerolipids	Triradylcglycerols	782.729065878148	NA	0.5619	1	NA
0.56_782.7291m/z	4.8597402152453	0.00188370052713427	1.72978006352621	MI-Fibre:MI-Control	HMDB0068057	null	C48H92O6	M+NH4	33.5	0	7.64974696833428	76.2709657611292	TG(i-22:0/8:0/15:0)	Lipids and lipid-like molecules	Glycerolipids	Triradylcglycerols	782.729065878148	NA	0.5619	1	NA
0.56_782.7291m/z	4.8597402152453	0.00188370052713427	1.72978006352621	MI-Fibre:MI-Control	HMDB0095705	null	C48H92O6	M+NH4	33.5	0	7.64974696833428	76.2709657611292	TG(i-12:0/i-17:0/16:0)	Lipids and lipid-like molecules	Glycerolipids	Triradylcglycerols	782.729065878148	NA	0.5619	1	NA
0.56_782.7291m/z	4.8597402152453	0.00188370052713427	1.72978006352621	MI-Fibre:MI-Control	HMDB0097483	null	C48H92O6	M+NH4	33.5	0	7.64974696848295	76.2709657611292	TG(i-13:0/i-15:0/i-17:0)	Lipids and lipid-like molecules	Glycerolipids	Triradylcglycerols	782.729065878148	NA	0.5619	1	NA
0.56_782.7291m/z	4.8597402152453	0.00188370052713427	1.72978006352621	MI-Fibre:MI-Control	HMDB0107899	null	C48H92O6	M+NH4	33.5	0	7.64974696848295	76.2709657611292	TG(18:0/10:0/a-17:0)[rac]	Lipids and lipid-like molecules	Glycerolipids	Triradylcglycerols	782.729065878148	NA	0.5619	1	NA
0.56_782.7291m/z	4.8597402152453	0.00188370052713427	1.72978006352621	MI-Fibre:MI-Control	HMDB0098076	null	C48H92O6	M+NH4	33.5	0	7.64974696848295	76.2709657611292	TG(13:0/i-18:0/14:0)	Lipids and lipid-like molecules	Glycerolipids	Triradylcglycerols	782.729065878148	NA	0.5619	1	NA
0.56_782.7291m/z	4.8597402152453	0.00188370052713427	1.72978006352621	MI-Fibre:MI-Control	HMDB0071892	null	C48H92O6	M+NH4	33.5	0	7.64974696833428	76.2709657611292	TG(10:0/i-14:0/a-21:0)[rac]	Lipids and lipid-like molecules	Glycerolipids	Triradylcglycerols	782.729065878148	NA	0.5619	1	NA
0.56_782.7291m/z	4.8597402152453	0.00188370052713427	1.72978006352621	MI-Fibre:MI-Control	HMDB0102136	null	C48H92O6	M+NH4	33.5	0	7.64974696863163	76.2709657611292	TG(a-15:0/a-17:0/i-13:0)[rac]	Lipids and lipid-like molecules	Glycerolipids	Triradylcglycerols	782.729065878148	NA	0.5619	1	NA
0.56_782.7291m/z	4.8597402152453	0.00188370052713427	1.72978006352621	MI-Fibre:MI-Control	HMDB0065347	null	C48H92O6	M+NH4	33.5	0	7.64974696863163	76.2709657611292	TG(a-21:0/i-12:0/i-12:0)[rac]	Lipids and lipid-like molecules	Glycerolipids	Triradylcglycerols	782.729065878148	NA	0.5619	1	NA
0.56_782.7291m/z	4.8597402152453	0.00188370052713427	1.72978006352621	MI-Fibre:MI-Control	HMDB0096166	null	C48H92O6	M+NH4	33.5	0	7.64974696863163	76.2709657611292	TG(12:0/a-21:0/i-12:0)[rac]	Lipids and lipid-like molecules	Glycerolipids	Triradylcglycerols	782.729065878148	NA	0.5619	1	NA
0.56_782.7291m/z	4.8597402152453	0.00188370052713427	1.72978006352621	MI-Fibre:MI-Control	HMDB0096168	null	C48H92O6	M+NH4	33.5	0	7.64974696848295	76.2709657611292	TG(i-12:0/i-21:0/12:0)	Lipids and lipid-like molecules	Glycerolipids	Triradylcglycerols	782.729065878148	NA	0.5619	1	NA
0.56_782.7291m/z	4.8597402152453	0.00188370052713427	1.72978006352621	MI-Fibre:MI-Control	HMDB0096501	null	C48H92O6	M+NH4	33.5	0	7.64974696848295	76.2709657611292	TG(12:0/a-25:0/8:0)[rac]	Lipids and lipid-like molecules	Glycerolipids	Triradylcglycerols	782.729065878148	NA	0.5619	1	NA
0.56_782.7291m/z	4.8597402152453	0.00188370052713427	1.72978006352621	MI-Fibre:MI-Control	HMDB0072720	null	C48H92O6	M+NH4	33.5	0	7.64974696848295	76.2709657611292	TG(8:0/i-24:0/13:0)	Lipids and lipid-like molecules	Glycerolipids	Triradylcglycerols	782.729065878148	NA	0.5619	1	NA
0.56_782.7291m/z	4.8597402152453	0.00188370052713427	1.72978006352621	MI-Fibre:MI-Control	HMDB0108366	null	C48H92O6	M+NH4	33.5	0	7.64974696833428	76.2709657611292	TG(18:0/15:0/12:0)	Lipids and lipid-like molecules	Glycerolipids	Triradylcglycerols	782.729065878148	NA	0.5619	1	NA
0.56_782.7291m/z	4.8597402152453	0.00188370052713427	1.72978006352621	MI-Fibre:MI-Control	HMDB0101377	null	C48H92O6	M+NH4	33.5	0	7.64974696848295	76.2709657611292	TG(a-15:0/13:0/a-17:0)[rac]	Lipids and lipid-like molecules	Glycerolipids	Triradylcglycerols	782.729065878148	NA	0.5619	1	NA
0.56_782.7291m/z	4.8597402152453	0.00188370052713427	1.72978006352621	MI-Fibre:MI-Control	HMDB0095182	null	C48H92O6	M+NH4	33.5	0	7.64974696818561	76.2709657611292	TG(12:0/13:0/20:0)	Lipids and lipid-like molecules	Glycerolipids	Triradylcglycerols	782.729065878148	NA	0.5619	1	NA
0.56_782.7291m/z	4.8597402152453	0.00188370052713427	1.72978006352621	MI-Fibre:MI-Control	HMDB0105260	null	C48H92O6	M+NH4	33.5	0	7.64974696818561	76.2709657611292	TG(i-17:0/8:0/20:0)	Lipids and lipid-like molecules	Glycerolipids	Triradylcglycerols	782.729065878148	NA	0.5619	1	NA
0.56_782.7291m/z	4.8597402152453	0.00188370052713427	1.72978006352621	MI-Fibre:MI-Control	HMDB0101375	null	C48H92O6	M+NH4	33.5	0	7.64974696833428	76.2709657611292	TG(a-15:0/a-13:0/17:0)[rac]	Lipids and lipid-like molecules	Glycerolipids	Triradylcglycerols	782.729065878148	NA	0.5619	1	NA
0.56_782.7291m/z	4.8597402152453	0.00188370052713427	1.72978006352621	MI-Fibre:MI-Control	HMDB0099515	null	C48H92O6	M+NH4	33.5	0	7.64974696818561	76.2709657611292	TG(i-14:0/a-13:0/18:0)[rac]	Lipids and lipid-like molecules	Glycerolipids	Triradylcglycerols	782.729065878148	NA	0.5619	1	NA
0.56_782.7291m/z	4.8597402152453	0.00188370052713427	1.72978006352621	MI-Fibre:MI-Control	HMDB0096059	null	C48H92O6	M+NH4	33.5	0	7.64974696848295	76.2709657611292	TG(12:0/20:0/i-13:0)	Lipids and lipid-like molecules	Glycerolipids	Triradylcglycerols	782.729065878148	NA	0.5619	1	NA
0.56_782.7291m/z	4.8597402152453	0.00188370052713427	1.72978006352621	MI-Fibre:MI-Control	HMDB0104568	null	C48H92O6	M+NH4	33.5	0	7.64974696833428	76.2709657611292	TG(i-16:0/19:0/10:0)	Lipids and lipid-like molecules	Glycerolipids	Triradylcglycerols	782.729065878148	NA	0.5619	1	NA
0.56_782.7291m/z	4.8597402152453	0.00188370052713427	1.72978006352621	MI-Fibre:MI-Control	HMDB0110262	null	C48H92O6	M+NH4	33.5	0	7.64974696833428	76.2709657611292	TG(19:0/16:0/10:0)	Lipids and lipid-like molecules	Glycerolipids	Triradylcglycerols	782.729065878148	NA	0.5619	1	NA
0.56_782.7291m/z	4.8597402152453	0.00188370052713427	1.72978006352621	MI-Fibre:MI-Control	HMDB0109970	null	C48H92O6	M+NH4	33.5	0	7.64974696848295	76.2709657611292	TG(19:0/14:0/i-12:0)	Lipids and lipid-like molecules	Glycerolipids	Triradylcglycerols	782.729065878148	NA	0.5619	1	NA
0.56_782.7291m/z	4.8597402152453	0.00188370052713427	1.72978006352621	MI-Fibre:MI-Control	HMDB0101969	null	C48H92O6	M+NH4	33.5	0	7.64974696848295	76.2709657611292	TG(i-15:0/16:0/i-14:0)	Lipids and lipid-like molecules	Glycerolipids	Triradylcglycerols	782.729065878148	NA	0.5619	1	NA
0.56_782.7291m/z	4.8597402152453	0.00188370052713427	1.72978006352621	MI-Fibre:MI-Control	HMDB0063867	null	C48H92O6	M+NH4	33.5	0	7.64974696833428	76.2709657611292	TG(i-20:0/8:0/17:0)	Lipids and lipid-like molecules	Glycerolipids	Triradylcglycerols	782.729065878148	NA	0.5619	1	NA
0.56_782.7291m/z	4.8597402152453	0.00188370052713427	1.72978006352621	MI-Fibre:MI-Control	HMDB0068876	null	C48H92O6	M+NH4	33.5	0	7.64974696833428	76.2709657611292	TG(22:0/8:0/15:0)	Lipids and lipid-like molecules	Glycerolipids	Triradylcglycerols	782.729065878148	NA	0.5619	1	NA
0.56_782.7291m/z	4.8597402152453	0.00188370052713427	1.72978006352621	MI-Fibre:MI-Control	HMDB0096876	null	C48H92O6	M+NH4	33.5	0	7.64974696833428	76.2709657611292	TG(13:0/12:0/i-20:0)	Lipids and lipid-like molecules	Glycerolipids	Triradylcglycerols	782.729065878148	NA	0.5619	1	NA
0.56_782.7291m/z	4.8597402152453	0.00188370052713427	1.72978006352621	MI-Fibre:MI-Control	HMDB0070210	null	C48H92O6	M+NH4	33.5	0	7.64974696833428	76.2709657611292	TG(a-25:0/10:0/10:0)[rac]	Lipids and lipid-like molecules	Glycerolipids	Triradylcglycerols	782.729065878148	NA	0.5619	1	NA
0.56_782.7291m/z	4.8597402152453	0.00188370052713427	1.72978006352621	MI-Fibre:MI-Control	HMDB0063886	null	C48H92O6	M+NH4	33.5	0	7.64974696848295	76.2709657611292	TG(20:0/8:0/a-17:0)	Lipids and lipid-like molecules	Glycerolipids	Triradylcglycerols	782.729065878148	NA	0.5619	1	NA
0.56_782.7291m/z	4.8597402152453	0.00188370052713427	1.72978006352621	MI-Fibre:MI-Control	HMDB0099518	null	C48H92O6	M+NH4	33.5	0	7.64974696833428	76.2709657611292	TG(i-14:0/13:0/i-18:0)	Lipids and lipid-like molecules	Glycerolipids	Triradylcglycerols	782.729065878148	NA	0.5619	1	NA
0.56_782.7291m/z	4.8597402152453	0.00188370052713427	1.72978006352621	MI-Fibre:MI-Control	HMDB0101970	null	C48H92O6	M+NH4	33.5	0	7.64974696863163	76.2709657611292	TG(15:0/i-16:0/i-14:0)	Lipids and lipid-like molecules	Glycerolipids	Triradylcglycerols	782.729065878148	NA	0.5619	1	NA
0.56_782.7291m/z	4.8597402152453	0.00188370052713427	1.72978006352621	MI-Fibre:MI-Control	HMDB0099639	null	C48H92O6	M+NH4	33.5	0	7.64974696848295	76.2709657611292	TG(14:0/14:0/a-17:0)[rac]	Lipids and lipid-like molecules	Glycerolipids	Triradylcglycerols	782.729065878148	NA	0.5619	1	NA
0.56_782.7291m/z	4.8597402152453	0.00188370052713427	1.72978006352621	MI-Fibre:MI-Control	HMDB0104569	null	C48H92O6	M+NH4	33.5	0	7.64974696833428	76.2709657611292	TG(16:0/19:0/10:0)	Lipids and lipid-like molecules	Glycerolipids	Triradylcglycerols	782.729065878148	NA	0.5619	1	NA
0.56_782.7291m/z	4.8597402152453	0.00188370052713427	1.72978006352621	MI-Fibre:MI-Control	HMDB0096060	null	C48H92O6	M+NH4	33.5	0	7.64974696848295	76.2709657611292	TG(12:0/20:0/a-13:0)[rac]	Lipids and lipid-like molecules	Glycerolipids	Triradylcglycerols	782.729065878148	NA	0.5619	1	NA
0.56_782.7291m/z	4.8597402152453	0.00188370052713427	1.72978006352621	MI-Fibre:MI-Control	HMDB0102133	null	C48H92O6	M+NH4	33.5	0	7.64974696848295	76.2709657611292	TG(a-15:0/a-17:0/13:0)[rac]	Lipids and lipid-like molecules	Glycerolipids	Triradylcglycerols	782.729065878148	NA	0.5619	1	NA
0.56_782.7291m/z	4.8597402152453	0.00188370052713427	1.72978006352621	MI-Fibre:MI-Control	HMDB0099635	null	C48H92O6	M+NH4	33.5	0	7.64974696848295	76.2709657611292	TG(i-14:0/i-14:0/i-17:0)	Lipids and lipid-like molecules	Glycerolipids	Triradylcglycerols	782.729065878148	NA	0.5619	1	NA
0.56_782.7291m/z	4.8597402152453	0.00188370052713427	1.72978006352621	MI-Fibre:MI-Control	HMDB0107025	null	C48H92O6	M+NH4	33.5	0	7.64974696848295	76.2709657611292	TG(a-17:0/i-20:0/8:0)[rac]	Lipids and lipid-like molecules	Glycerolipids	Triradylcglycerols	782.729065878148	NA	0.5619	1	NA
0.56_782.7291m/z	4.8597402152453	0.00188370052713427	1.72978006352621	MI-Fibre:MI-Control	HMDB0097868	null	C48H92O6	M+NH4	33.5	0	7.64974696848295	76.2709657611292	TG(13:0/i-17:0/a-15:0)[rac]	Lipids and lipid-like molecules	Glycerolipids	Triradylcglycerols	782.729065878148	NA	0.5619	1	NA
0.56_782.7291m/z	4.8597402152453	0.00188370052713427	1.72978006352621	MI-Fibre:MI-Control	HMDB0066041	null	C48H92O6	M+NH4	33.5	0	7.64974696833428	76.2709657611292	TG(i-21:0/16:0/8:0)	Lipids and lipid-like molecules	Glycerolipids	Triradylcglycerols	782.729065878148	NA	0.5619	1	NA
0.56_782.7291m/z	4.8597402152453	0.00188370052713427	1.72978006352621	MI-Fibre:MI-Control	HMDB0107847	null	C48H92O6	M+NH4	33.5	0	7.64974696833428	76.2709657611292	TG(18:0/8:0/i-19:0)	Lipids and lipid-like molecules	Glycerolipids	Triradylcglycerols	782.729065878148	NA	0.5619	1	NA
0.56_782.7291m/z	4.8597402152453	0.00188370052713427	1.72978006352621	MI-Fibre:MI-Control	HMDB0106047	null	C48H92O6	M+NH4	33.5	0	7.64974696848295	76.2709657611292	TG(a-17:0/15:0/a-13:0)[rac]	Lipids and lipid-like molecules	Glycerolipids	Triradylcglycerols	782.729065878148	NA	0.5619	1	NA
0.56_782.7291m/z	4.8597402152453	0.00188370052713427	1.72978006352621	MI-Fibre:MI-Control	HMDB0106046	null	C48H92O6	M+NH4	33.5	0	7.64974696863163	76.2709657611292	TG(17:0/a-15:0/i-13:0)[rac]	Lipids and lipid-like molecules	Glycerolipids	Triradylcglycerols	782.729065878148	NA	0.5619	1	NA
0.56_782.7291m/z	4.8597402152453	0.00188370052713427	1.72978006352621	MI-Fibre:MI-Control	HMDB0104792	null	C48H92O6	M+NH4	33.5	0	7.64974696848295	76.2709657611292	TG(i-16:0/a-21:0/8:0)[rac]	Lipids and lipid-like molecules	Glycerolipids	Triradylcglycerols	782.729065878148	NA	0.5619	1	NA
0.56_782.7291m/z	4.8597402152453	0.00188370052713427	1.72978006352621	MI-Fibre:MI-Control	HMDB0099632	null	C48H92O6	M+NH4	33.5	0	7.64974696848295	76.2709657611292	TG(14:0/i-14:0/i-17:0)	Lipids and lipid-like molecules	Glycerolipids	Triradylcglycerols	782.729065878148	NA	0.5619	1	NA
0.56_782.7291m/z	4.8597402152453	0.00188370052713427	1.72978006352621	MI-Fibre:MI-Control	HMDB0097877	null	C48H92O6	M+NH4	33.5	0	7.64974696848295	76.2709657611292	TG(13:0/17:0/a-15:0)[rac]	Lipids and lipid-like molecules	Glycerolipids	Triradylcglycerols	782.729065878148	NA	0.5619	1	NA
0.56_782.7291m/z	4.8597402152453	0.00188370052713427	1.72978006352621	MI-Fibre:MI-Control	HMDB0108365	null	C48H92O6	M+NH4	33.5	0	7.64974696833428	76.2709657611292	TG(i-18:0/15:0/12:0)	Lipids and lipid-like molecules	Glycerolipids	Triradylcglycerols	782.729065878148	NA	0.5619	1	NA
0.56_782.7291m/z	4.8597402152453	0.00188370052713427	1.72978006352621	MI-Fibre:MI-Control	HMDB0071826	null	C48H92O6	M+NH4	33.5	0	7.64974696848295	76.2709657611292	TG(10:0/22:0/a-13:0)[rac]	Lipids and lipid-like molecules	Glycerolipids	Triradylcglycerols	782.729065878148	NA	0.5619	1	NA
0.56_782.7291m/z	4.8597402152453	0.00188370052713427	1.72978006352621	MI-Fibre:MI-Control	HMDB0102130	null	C48H92O6	M+NH4	33.5	0	7.64974696863163	76.2709657611292	TG(i-15:0/a-17:0/i-13:0)[rac]	Lipids and lipid-like molecules	Glycerolipids	Triradylcglycerols	782.729065878148	NA	0.5619	1	NA
0.56_782.7291m/z	4.8597402152453	0.00188370052713427	1.72978006352621	MI-Fibre:MI-Control	HMDB0097864	null	C48H92O6	M+NH4	33.5	0	7.64974696848295	76.2709657611292	TG(a-13:0/i-17:0/i-15:0)[rac]	Lipids and lipid-like molecules	Glycerolipids	Triradylcglycerols	782.729065878148	NA	0.5619	1	NA
0.56_782.7291m/z	4.8597402152453	0.00188370052713427	1.72978006352621	MI-Fibre:MI-Control	HMDB0102140	null	C48H92O6	M+NH4	33.5	0	7.64974696848295	76.2709657611292	TG(a-15:0/17:0/i-13:0)[rac]	Lipids and lipid-like molecules	Glycerolipids	Triradylcglycerols	782.729065878148	NA	0.5619	1	NA
0.56_782.7291m/z	4.8597402152453	0.00188370052713427	1.72978006352621	MI-Fibre:MI-Control	HMDB0102144	null	C48H92O6	M+NH4	33.5	0	7.64974696863163	76.2709657611292	TG(i-15:0/i-17:0/a-13:0)[rac]	Lipids and lipid-like molecules	Glycerolipids	Triradylcglycerols	782.729065878148	NA	0.5619	1	NA
0.56_782.7291m/z	4.8597402152453	0.00188370052713427	1.72978006352621	MI-Fibre:MI-Control	HMDB0102145	null	C48H92O6	M+NH4	33.5	0	7.64974696863163	76.2709657611292	TG(15:0/i-17:0/a-13:0)[rac]	Lipids and lipid-like molecules	Glycerolipids	Triradylcglycerols	782.729065878148	NA	0.5619	1	NA
0.56_782.7291m/z	4.8597402152453	0.00188370052713427	1.72978006352621	MI-Fibre:MI-Control	HMDB0096170	null	C48H92O6	M+NH4	33.5	0	7.64974696848295	76.2709657611292	TG(12:0/21:0/i-12:0)	Lipids and lipid-like molecules	Glycerolipids	Triradylcglycerols	782.729065878148	NA	0.5619	1	NA
0.56_782.7291m/z	4.8597402152453	0.00188370052713427	1.72978006352621	MI-Fibre:MI-Control	HMDB0102153	null	C48H92O6	M+NH4	33.5	0	7.64974696848295	76.2709657611292	TG(15:0/17:0/i-13:0)	Lipids and lipid-like molecules	Glycerolipids	Triradylcglycerols	782.729065878148	NA	0.5619	1	NA
0.56_782.7291m/z	4.8597402152453	0.00188370052713427	1.72978006352621	MI-Fibre:MI-Control	HMDB0096643	null	C48H92O6	M+NH4	33.5	0	7.64974696833428	76.2709657611292	TG(a-13:0/8:0/i-24:0)[rac]	Lipids and lipid-like molecules	Glycerolipids	Triradylcglycerols	782.729065878148	NA	0.5619	1	NA
0.56_782.7291m/z	4.8597402152453	0.00188370052713427	1.72978006352621	MI-Fibre:MI-Control	HMDB0104795	null	C48H92O6	M+NH4	33.5	0	7.64974696833428	76.2709657611292	TG(i-16:0/21:0/8:0)	Lipids and lipid-like molecules	Glycerolipids	Triradylcglycerols	782.729065878148	NA	0.5619	1	NA
0.56_782.7291m/z	4.8597402152453	0.00188370052713427	1.72978006352621	MI-Fibre:MI-Control	HMDB0108363	null	C48H92O6	M+NH4	33.5	0	7.64974696848295	76.2709657611292	TG(i-18:0/i-15:0/12:0)	Lipids and lipid-like molecules	Glycerolipids	Triradylcglycerols	782.729065878148	NA	0.5619	1	NA
0.56_782.7291m/z	4.8597402152453	0.00188370052713427	1.72978006352621	MI-Fibre:MI-Control	HMDB0105876	null	C48H92O6	M+NH4	33.5	0	7.64974696833428	76.2709657611292	TG(17:0/14:0/14:0)	Lipids and lipid-like molecules	Glycerolipids	Triradylcglycerols	782.729065878148	NA	0.5619	1	NA
0.56_782.7291m/z	4.8597402152453	0.00188370052713427	1.72978006352621	MI-Fibre:MI-Control	HMDB0071807	null	C48H92O6	M+NH4	33.5	0	7.64974696863163	76.2709657611292	TG(10:0/i-22:0/i-13:0)	Lipids and lipid-like molecules	Glycerolipids	Triradylcglycerols	782.729065878148	NA	0.5619	1	NA
0.56_782.7291m/z	4.8597402152453	0.00188370052713427	1.72978006352621	MI-Fibre:MI-Control	HMDB0100962	null	C48H92O6	M+NH4	33.5	0	7.64974696818561	76.2709657611292	TG(a-15:0/8:0/22:0)[rac]	Lipids and lipid-like molecules	Glycerolipids	Triradylcglycerols	782.729065878148	NA	0.5619	1	NA
0.56_782.7291m/z	4.8597402152453	0.00188370052713427	1.72978006352621	MI-Fibre:MI-Control	HMDB0104296	null	C48H92O6	M+NH4	33.5	0	7.64974696833428	76.2709657611292	TG(i-16:0/17:0/12:0)	Lipids and lipid-like molecules	Glycerolipids	Triradylcglycerols	782.729065878148	NA	0.5619	1	NA
0.56_782.7291m/z	4.8597402152453	0.00188370052713427	1.72978006352621	MI-Fibre:MI-Control	HMDB0110555	null	C48H92O6	M+NH4	33.5	0	7.64974696848295	76.2709657611292	TG(19:0/i-18:0/8:0)	Lipids and lipid-like molecules	Glycerolipids	Triradylcglycerols	782.729065878148	NA	0.5619	1	NA
0.56_782.7291m/z	4.8597402152453	0.00188370052713427	1.72978006352621	MI-Fibre:MI-Control	HMDB0097858	null	C48H92O6	M+NH4	33.5	0	7.64974696848295	76.2709657611292	TG(a-13:0/17:0/a-15:0)[rac]	Lipids and lipid-like molecules	Glycerolipids	Triradylcglycerols	782.729065878148	NA	0.5619	1	NA
0.56_782.7291m/z	4.8597402152453	0.00188370052713427	1.72978006352621	MI-Fibre:MI-Control	HMDB0067663	null	C48H92O6	M+NH4	33.5	0	7.64974696833428	76.2709657611292	TG(i-22:0/13:0/10:0)	Lipids and lipid-like molecules	Glycerolipids	Triradylcglycerols	782.729065878148	NA	0.5619	1	NA
0.56_782.7291m/z	4.8597402152453	0.00188370052713427	1.72978006352621	MI-Fibre:MI-Control	HMDB0097853	null	C48H92O6	M+NH4	33.5	0	7.64974696848295	76.2709657611292	TG(i-13:0/a-17:0/i-15:0)[rac]	Lipids and lipid-like molecules	Glycerolipids	Triradylcglycerols	782.729065878148	NA	0.5619	1	NA
0.56_782.7291m/z	4.8597402152453	0.00188370052713427	1.72978006352621	MI-Fibre:MI-Control	HMDB0099519	null	C48H92O6	M+NH4	33.5	0	7.64974696833428	76.2709657611292	TG(14:0/i-13:0/i-18:0)	Lipids and lipid-like molecules	Glycerolipids	Triradylcglycerols	782.729065878148	NA	0.5619	1	NA
0.56_782.7291m/z	4.8597402152453	0.00188370052713427	1.72978006352621	MI-Fibre:MI-Control	HMDB0063909	null	C48H92O6	M+NH4	33.5	0	7.64974696863163	76.2709657611292	TG(i-20:0/i-13:0/i-12:0)	Lipids and lipid-like molecules	Glycerolipids	Triradylcglycerols	782.729065878148	NA	0.5619	1	NA
0.56_782.7291m/z	4.8597402152453	0.00188370052713427	1.72978006352621	MI-Fibre:MI-Control	HMDB0099517	null	C48H92O6	M+NH4	33.5	0	7.64974696818561	76.2709657611292	TG(14:0/i-13:0/18:0)	Lipids and lipid-like molecules	Glycerolipids	Triradylcglycerols	782.729065878148	NA	0.5619	1	NA
0.56_782.7291m/z	4.8597402152453	0.00188370052713427	1.72978006352621	MI-Fibre:MI-Control	HMDB0072473	null	C48H92O6	M+NH4	33.5	0	7.64974696833428	76.2709657611292	TG(10:0/19:0/i-16:0)	Lipids and lipid-like molecules	Glycerolipids	Triradylcglycerols	782.729065878148	NA	0.5619	1	NA
0.56_782.7291m/z	4.8597402152453	0.00188370052713427	1.72978006352621	MI-Fibre:MI-Control	HMDB0097462	null	C48H92O6	M+NH4	33.5	0	7.64974696848295	76.2709657611292	TG(i-13:0/a-15:0/a-17:0)[rac]	Lipids and lipid-like molecules	Glycerolipids	Triradylcglycerols	782.729065878148	NA	0.5619	1	NA
0.56_782.7291m/z	4.8597402152453	0.00188370052713427	1.72978006352621	MI-Fibre:MI-Control	HMDB0068029	null	C48H92O6	M+NH4	33.5	0	7.64974696833428	76.2709657611292	TG(22:0/10:0/13:0)	Lipids and lipid-like molecules	Glycerolipids	Triradylcglycerols	782.729065878148	NA	0.5619	1	NA
0.56_782.7291m/z	4.8597402152453	0.00188370052713427	1.72978006352621	MI-Fibre:MI-Control	HMDB0107969	null	C48H92O6	M+NH4	33.5	0	7.64974696848295	76.2709657611292	TG(i-18:0/i-12:0/i-15:0)	Lipids and lipid-like molecules	Glycerolipids	Triradylcglycerols	782.729065878148	NA	0.5619	1	NA
0.56_782.7291m/z	4.8597402152453	0.00188370052713427	1.72978006352621	MI-Fibre:MI-Control	HMDB0104297	null	C48H92O6	M+NH4	33.5	0	7.64974696833428	76.2709657611292	TG(16:0/17:0/12:0)	Lipids and lipid-like molecules	Glycerolipids	Triradylcglycerols	782.729065878148	NA	0.5619	1	NA
0.56_782.7291m/z	4.8597402152453	0.00188370052713427	1.72978006352621	MI-Fibre:MI-Control	HMDB0102141	null	C48H92O6	M+NH4	33.5	0	7.64974696863163	76.2709657611292	TG(a-15:0/i-17:0/i-13:0)[rac]	Lipids and lipid-like molecules	Glycerolipids	Triradylcglycerols	782.729065878148	NA	0.5619	1	NA
0.56_782.7291m/z	4.8597402152453	0.00188370052713427	1.72978006352621	MI-Fibre:MI-Control	HMDB0097861	null	C48H92O6	M+NH4	33.5	0	7.64974696848295	76.2709657611292	TG(a-13:0/a-17:0/a-15:0)[rac]	Lipids and lipid-like molecules	Glycerolipids	Triradylcglycerols	782.729065878148	NA	0.5619	1	NA
0.56_782.7291m/z	4.8597402152453	0.00188370052713427	1.72978006352621	MI-Fibre:MI-Control	HMDB0110556	null	C48H92O6	M+NH4	33.5	0	7.64974696848295	76.2709657611292	TG(i-19:0/i-18:0/8:0)	Lipids and lipid-like molecules	Glycerolipids	Triradylcglycerols	782.729065878148	NA	0.5619	1	NA
0.56_782.7291m/z	4.8597402152453	0.00188370052713427	1.72978006352621	MI-Fibre:MI-Control	HMDB0104566	null	C48H92O6	M+NH4	33.5	0	7.64974696848295	76.2709657611292	TG(16:0/i-19:0/10:0)	Lipids and lipid-like molecules	Glycerolipids	Triradylcglycerols	782.729065878148	NA	0.5619	1	NA
0.56_782.7291m/z	4.8597402152453	0.00188370052713427	1.72978006352621	MI-Fibre:MI-Control	HMDB0097870	null	C48H92O6	M+NH4	33.5	0	7.64974696848295	76.2709657611292	TG(13:0/i-17:0/i-15:0)	Lipids and lipid-like molecules	Glycerolipids	Triradylcglycerols	782.729065878148	NA	0.5619	1	NA
0.56_782.7291m/z	4.8597402152453	0.00188370052713427	1.72978006352621	MI-Fibre:MI-Control	HMDB0096053	null	C48H92O6	M+NH4	33.5	0	7.64974696863163	76.2709657611292	TG(12:0/i-20:0/i-13:0)	Lipids and lipid-like molecules	Glycerolipids	Triradylcglycerols	782.729065878148	NA	0.5619	1	NA
0.56_782.7291m/z	4.8597402152453	0.00188370052713427	1.72978006352621	MI-Fibre:MI-Control	HMDB0099629	null	C48H92O6	M+NH4	33.5	0	7.64974696848295	76.2709657611292	TG(i-14:0/14:0/i-17:0)	Lipids and lipid-like molecules	Glycerolipids	Triradylcglycerols	782.729065878148	NA	0.5619	1	NA
0.56_782.7291m/z	4.8597402152453	0.00188370052713427	1.72978006352621	MI-Fibre:MI-Control	HMDB0067695	null	C48H92O6	M+NH4	33.5	0	7.64974696848295	76.2709657611292	TG(22:0/10:0/a-13:0)[rac]	Lipids and lipid-like molecules	Glycerolipids	Triradylcglycerols	782.729065878148	NA	0.5619	1	NA
0.56_782.7291m/z	4.8597402152453	0.00188370052713427	1.72978006352621	MI-Fibre:MI-Control	HMDB0067793	null	C48H92O6	M+NH4	33.5	0	7.64974696833428	76.2709657611292	TG(22:0/15:0/8:0)	Lipids and lipid-like molecules	Glycerolipids	Triradylcglycerols	782.729065878148	NA	0.5619	1	NA
0.56_782.7291m/z	4.8597402152453	0.00188370052713427	1.72978006352621	MI-Fibre:MI-Control	HMDB0099630	null	C48H92O6	M+NH4	33.5	0	7.64974696848295	76.2709657611292	TG(i-14:0/i-14:0/a-17:0)[rac]	Lipids and lipid-like molecules	Glycerolipids	Triradylcglycerols	782.729065878148	NA	0.5619	1	NA
0.56_782.7291m/z	4.8597402152453	0.00188370052713427	1.72978006352621	MI-Fibre:MI-Control	HMDB0107964	null	C48H92O6	M+NH4	33.5	0	7.64974696848295	76.2709657611292	TG(i-18:0/i-12:0/a-15:0)[rac]	Lipids and lipid-like molecules	Glycerolipids	Triradylcglycerols	782.729065878148	NA	0.5619	1	NA
0.56_782.7291m/z	4.8597402152453	0.00188370052713427	1.72978006352621	MI-Fibre:MI-Control	HMDB0066072	null	C48H92O6	M+NH4	33.5	0	7.64974696848295	76.2709657611292	TG(a-21:0/10:0/i-14:0)[rac]	Lipids and lipid-like molecules	Glycerolipids	Triradylcglycerols	782.729065878148	NA	0.5619	1	NA
0.56_782.7291m/z	4.8597402152453	0.00188370052713427	1.72978006352621	MI-Fibre:MI-Control	HMDB0105257	null	C48H92O6	M+NH4	33.5	0	7.64974696818561	76.2709657611292	TG(a-17:0/8:0/20:0)[rac]	Lipids and lipid-like molecules	Glycerolipids	Triradylcglycerols	782.729065878148	NA	0.5619	1	NA
0.56_782.7291m/z	4.8597402152453	0.00188370052713427	1.72978006352621	MI-Fibre:MI-Control	HMDB0104567	null	C48H92O6	M+NH4	33.5	0	7.64974696848295	76.2709657611292	TG(i-16:0/i-19:0/10:0)	Lipids and lipid-like molecules	Glycerolipids	Triradylcglycerols	782.729065878148	NA	0.5619	1	NA
0.56_782.7291m/z	4.8597402152453	0.00188370052713427	1.72978006352621	MI-Fibre:MI-Control	HMDB0102131	null	C48H92O6	M+NH4	33.5	0	7.64974696848295	76.2709657611292	TG(15:0/a-17:0/13:0)[rac]	Lipids and lipid-like molecules	Glycerolipids	Triradylcglycerols	782.729065878148	NA	0.5619	1	NA
0.56_782.7291m/z	4.8597402152453	0.00188370052713427	1.72978006352621	MI-Fibre:MI-Control	HMDB0110261	null	C48H92O6	M+NH4	33.5	0	7.64974696833428	76.2709657611292	TG(i-19:0/16:0/10:0)	Lipids and lipid-like molecules	Glycerolipids	Triradylcglycerols	782.729065878148	NA	0.5619	1	NA
0.56_782.7291m/z	4.8597402152453	0.00188370052713427	1.72978006352621	MI-Fibre:MI-Control	HMDB0065362	null	C48H92O6	M+NH4	33.5	0	7.64974696833428	76.2709657611292	TG(a-21:0/12:0/12:0)[rac]	Lipids and lipid-like molecules	Glycerolipids	Triradylcglycerols	782.729065878148	NA	0.5619	1	NA
0.56_782.7291m/z	4.8597402152453	0.00188370052713427	1.72978006352621	MI-Fibre:MI-Control	HMDB0110557	null	C48H92O6	M+NH4	33.5	0	7.64974696833428	76.2709657611292	TG(i-19:0/18:0/8:0)	Lipids and lipid-like molecules	Glycerolipids	Triradylcglycerols	782.729065878148	NA	0.5619	1	NA
0.56_782.7291m/z	4.8597402152453	0.00188370052713427	1.72978006352621	MI-Fibre:MI-Control	HMDB0096169	null	C48H92O6	M+NH4	33.5	0	7.64974696833428	76.2709657611292	TG(i-12:0/21:0/12:0)	Lipids and lipid-like molecules	Glycerolipids	Triradylcglycerols	782.729065878148	NA	0.5619	1	NA
0.56_782.7291m/z	4.8597402152453	0.00188370052713427	1.72978006352621	MI-Fibre:MI-Control	HMDB0096165	null	C48H92O6	M+NH4	33.5	0	7.64974696848295	76.2709657611292	TG(i-12:0/a-21:0/12:0)[rac]	Lipids and lipid-like molecules	Glycerolipids	Triradylcglycerols	782.729065878148	NA	0.5619	1	NA
0.56_782.7291m/z	4.8597402152453	0.00188370052713427	1.72978006352621	MI-Fibre:MI-Control	HMDB0107963	null	C48H92O6	M+NH4	33.5	0	7.64974696848295	76.2709657611292	TG(i-18:0/12:0/i-15:0)	Lipids and lipid-like molecules	Glycerolipids	Triradylcglycerols	782.729065878148	NA	0.5619	1	NA
0.56_782.7291m/z	4.8597402152453	0.00188370052713427	1.72978006352621	MI-Fibre:MI-Control	HMDB0095179	null	C48H92O6	M+NH4	33.5	0	7.64974696818561	76.2709657611292	TG(i-12:0/i-13:0/20:0)	Lipids and lipid-like molecules	Glycerolipids	Triradylcglycerols	782.729065878148	NA	0.5619	1	NA
0.56_782.7291m/z	4.8597402152453	0.00188370052713427	1.72978006352621	MI-Fibre:MI-Control	HMDB0107965	null	C48H92O6	M+NH4	33.5	0	7.64974696848295	76.2709657611292	TG(18:0/i-12:0/a-15:0)[rac]	Lipids and lipid-like molecules	Glycerolipids	Triradylcglycerols	782.729065878148	NA	0.5619	1	NA
0.56_782.7291m/z	4.8597402152453	0.00188370052713427	1.72978006352621	MI-Fibre:MI-Control	HMDB0105867	null	C48H92O6	M+NH4	33.5	0	7.64974696833428	76.2709657611292	TG(a-17:0/14:0/14:0)[rac]	Lipids and lipid-like molecules	Glycerolipids	Triradylcglycerols	782.729065878148	NA	0.5619	1	NA
0.56_782.7291m/z	4.8597402152453	0.00188370052713427	1.72978006352621	MI-Fibre:MI-Control	HMDB0104796	null	C48H92O6	M+NH4	33.5	0	7.64974696833428	76.2709657611292	TG(16:0/21:0/8:0)	Lipids and lipid-like molecules	Glycerolipids	Triradylcglycerols	782.729065878148	NA	0.5619	1	NA
0.56_782.7291m/z	4.8597402152453	0.00188370052713427	1.72978006352621	MI-Fibre:MI-Control	HMDB0104293	null	C48H92O6	M+NH4	33.5	0	7.64974696863163	76.2709657611292	TG(16:0/i-17:0/i-12:0)	Lipids and lipid-like molecules	Glycerolipids	Triradylcglycerols	782.729065878148	NA	0.5619	1	NA
0.56_782.7291m/z	4.8597402152453	0.00188370052713427	1.72978006352621	MI-Fibre:MI-Control	HMDB0068139	null	C48H92O6	M+NH4	33.5	0	7.64974696848295	76.2709657611292	TG(i-22:0/10:0/i-13:0)	Lipids and lipid-like molecules	Glycerolipids	Triradylcglycerols	782.729065878148	NA	0.5619	1	NA
0.56_782.7291m/z	4.8597402152453	0.00188370052713427	1.72978006352621	MI-Fibre:MI-Control	HMDB0104295	null	C48H92O6	M+NH4	33.5	0	7.64974696863163	76.2709657611292	TG(i-16:0/i-17:0/i-12:0)	Lipids and lipid-like molecules	Glycerolipids	Triradylcglycerols	782.729065878148	NA	0.5619	1	NA
0.56_782.7291m/z	4.8597402152453	0.00188370052713427	1.72978006352621	MI-Fibre:MI-Control	HMDB0104292	null	C48H92O6	M+NH4	33.5	0	7.64974696848295	76.2709657611292	TG(i-16:0/17:0/i-12:0)	Lipids and lipid-like molecules	Glycerolipids	Triradylcglycerols	782.729065878148	NA	0.5619	1	NA
0.56_782.7291m/z	4.8597402152453	0.00188370052713427	1.72978006352621	MI-Fibre:MI-Control	HMDB0065818	null	C48H92O6	M+NH4	33.5	0	7.64974696833428	76.2709657611292	TG(21:0/16:0/8:0)	Lipids and lipid-like molecules	Glycerolipids	Triradylcglycerols	782.729065878148	NA	0.5619	1	NA
0.56_782.7291m/z	4.8597402152453	0.00188370052713427	1.72978006352621	MI-Fibre:MI-Control	HMDB0109969	null	C48H92O6	M+NH4	33.5	0	7.64974696833428	76.2709657611292	TG(19:0/14:0/12:0)	Lipids and lipid-like molecules	Glycerolipids	Triradylcglycerols	782.729065878148	NA	0.5619	1	NA
0.56_782.7291m/z	4.8597402152453	0.00188370052713427	1.72978006352621	MI-Fibre:MI-Control	HMDB0071733	null	C48H92O6	M+NH4	33.5	0	7.64974696833428	76.2709657611292	TG(10:0/i-16:0/i-19:0)	Lipids and lipid-like molecules	Glycerolipids	Triradylcglycerols	782.729065878148	NA	0.5619	1	NA
0.56_782.7291m/z	4.8597402152453	0.00188370052713427	1.72978006352621	MI-Fibre:MI-Control	HMDB0071745	null	C48H92O6	M+NH4	33.5	0	7.64974696833428	76.2709657611292	TG(8:0/a-21:0/16:0)[rac]	Lipids and lipid-like molecules	Glycerolipids	Triradylcglycerols	782.729065878148	NA	0.5619	1	NA
0.56_782.7291m/z	4.8597402152453	0.00188370052713427	1.72978006352621	MI-Fibre:MI-Control	HMDB0063946	null	C48H92O6	M+NH4	33.5	0	7.64974696848295	76.2709657611292	TG(20:0/i-12:0/13:0)	Lipids and lipid-like molecules	Glycerolipids	Triradylcglycerols	782.729065878148	NA	0.5619	1	NA
0.56_782.7291m/z	4.8597402152453	0.00188370052713427	1.72978006352621	MI-Fibre:MI-Control	HMDB0072487	null	C48H92O6	M+NH4	33.5	0	7.64974696818561	76.2709657611292	TG(8:0/18:0/19:0)	Lipids and lipid-like molecules	Glycerolipids	Triradylcglycerols	782.729065878148	NA	0.5619	1	NA
0.56_782.7291m/z	4.8597402152453	0.00188370052713427	1.72978006352621	MI-Fibre:MI-Control	HMDB0105875	null	C48H92O6	M+NH4	33.5	0	7.64974696833428	76.2709657611292	TG(i-17:0/14:0/14:0)	Lipids and lipid-like molecules	Glycerolipids	Triradylcglycerols	782.729065878148	NA	0.5619	1	NA
0.56_782.7291m/z	4.8597402152453	0.00188370052713427	1.72978006352621	MI-Fibre:MI-Control	HMDB0097871	null	C48H92O6	M+NH4	33.5	0	7.64974696833428	76.2709657611292	TG(i-13:0/i-17:0/15:0)	Lipids and lipid-like molecules	Glycerolipids	Triradylcglycerols	782.729065878148	NA	0.5619	1	NA
0.56_782.7291m/z	4.8597402152453	0.00188370052713427	1.72978006352621	MI-Fibre:MI-Control	HMDB0099514	null	C48H92O6	M+NH4	33.5	0	7.64974696818561	76.2709657611292	TG(14:0/a-13:0/18:0)[rac]	Lipids and lipid-like molecules	Glycerolipids	Triradylcglycerols	782.729065878148	NA	0.5619	1	NA
0.56_782.7291m/z	4.8597402152453	0.00188370052713427	1.72978006352621	MI-Fibre:MI-Control	HMDB0096058	null	C48H92O6	M+NH4	33.5	0	7.64974696833428	76.2709657611292	TG(12:0/20:0/13:0)	Lipids and lipid-like molecules	Glycerolipids	Triradylcglycerols	782.729065878148	NA	0.5619	1	NA
0.56_782.7291m/z	4.8597402152453	0.00188370052713427	1.72978006352621	MI-Fibre:MI-Control	HMDB0106045	null	C48H92O6	M+NH4	33.5	0	7.64974696848295	76.2709657611292	TG(a-17:0/a-15:0/13:0)[rac]	Lipids and lipid-like molecules	Glycerolipids	Triradylcglycerols	782.729065878148	NA	0.5619	1	NA
0.56_782.7291m/z	4.8597402152453	0.00188370052713427	1.72978006352621	MI-Fibre:MI-Control	HMDB0097876	null	C48H92O6	M+NH4	33.5	0	7.64974696848295	76.2709657611292	TG(13:0/17:0/i-15:0)	Lipids and lipid-like molecules	Glycerolipids	Triradylcglycerols	782.729065878148	NA	0.5619	1	NA
0.56_782.7291m/z	4.8597402152453	0.00188370052713427	1.72978006352621	MI-Fibre:MI-Control	HMDB0066008	null	C48H92O6	M+NH4	33.5	0	7.64974696833428	76.2709657611292	TG(i-21:0/12:0/12:0)	Lipids and lipid-like molecules	Glycerolipids	Triradylcglycerols	782.729065878148	NA	0.5619	1	NA
0.56_782.7291m/z	4.8597402152453	0.00188370052713427	1.72978006352621	MI-Fibre:MI-Control	HMDB0104291	null	C48H92O6	M+NH4	33.5	0	7.64974696848295	76.2709657611292	TG(16:0/i-17:0/12:0)	Lipids and lipid-like molecules	Glycerolipids	Triradylcglycerols	782.729065878148	NA	0.5619	1	NA
0.56_782.7291m/z	4.8597402152453	0.00188370052713427	1.72978006352621	MI-Fibre:MI-Control	HMDB0065652	null	C48H92O6	M+NH4	33.5	0	7.64974696848295	76.2709657611292	TG(a-21:0/12:0/i-12:0)[rac]	Lipids and lipid-like molecules	Glycerolipids	Triradylcglycerols	782.729065878148	NA	0.5619	1	NA
0.56_782.7291m/z	4.8597402152453	0.00188370052713427	1.72978006352621	MI-Fibre:MI-Control	HMDB0104289	null	C48H92O6	M+NH4	33.5	0	7.64974696848295	76.2709657611292	TG(i-16:0/a-17:0/12:0)[rac]	Lipids and lipid-like molecules	Glycerolipids	Triradylcglycerols	782.729065878148	NA	0.5619	1	NA
0.56_782.7291m/z	4.8597402152453	0.00188370052713427	1.72978006352621	MI-Fibre:MI-Control	HMDB0096052	null	C48H92O6	M+NH4	33.5	0	7.64974696863163	76.2709657611292	TG(12:0/i-20:0/a-13:0)[rac]	Lipids and lipid-like molecules	Glycerolipids	Triradylcglycerols	782.729065878148	NA	0.5619	1	NA
0.56_782.7291m/z	4.8597402152453	0.00188370052713427	1.72978006352621	MI-Fibre:MI-Control	HMDB0097873	null	C48H92O6	M+NH4	33.5	0	7.64974696848295	76.2709657611292	TG(i-13:0/i-17:0/i-15:0)	Lipids and lipid-like molecules	Glycerolipids	Triradylcglycerols	782.729065878148	NA	0.5619	1	NA
0.56_782.7291m/z	4.8597402152453	0.00188370052713427	1.72978006352621	MI-Fibre:MI-Control	HMDB0097872	null	C48H92O6	M+NH4	33.5	0	7.64974696848295	76.2709657611292	TG(i-13:0/17:0/a-15:0)[rac]	Lipids and lipid-like molecules	Glycerolipids	Triradylcglycerols	782.729065878148	NA	0.5619	1	NA
0.56_782.7291m/z	4.8597402152453	0.00188370052713427	1.72978006352621	MI-Fibre:MI-Control	HMDB0097865	null	C48H92O6	M+NH4	33.5	0	7.64974696833428	76.2709657611292	TG(a-13:0/i-17:0/15:0)[rac]	Lipids and lipid-like molecules	Glycerolipids	Triradylcglycerols	782.729065878148	NA	0.5619	1	NA
0.56_782.7291m/z	4.8597402152453	0.00188370052713427	1.72978006352621	MI-Fibre:MI-Control	HMDB0105258	null	C48H92O6	M+NH4	33.5	0	7.64974696833428	76.2709657611292	TG(a-17:0/8:0/i-20:0)[rac]	Lipids and lipid-like molecules	Glycerolipids	Triradylcglycerols	782.729065878148	NA	0.5619	1	NA
0.56_782.7291m/z	4.8597402152453	0.00188370052713427	1.72978006352621	MI-Fibre:MI-Control	HMDB0097863	null	C48H92O6	M+NH4	33.5	0	7.64974696848295	76.2709657611292	TG(a-13:0/17:0/i-15:0)[rac]	Lipids and lipid-like molecules	Glycerolipids	Triradylcglycerols	782.729065878148	NA	0.5619	1	NA
0.56_782.7291m/z	4.8597402152453	0.00188370052713427	1.72978006352621	MI-Fibre:MI-Control	HMDB0065421	null	C48H92O6	M+NH4	33.5	0	7.64974696848295	76.2709657611292	TG(21:0/12:0/i-12:0)	Lipids and lipid-like molecules	Glycerolipids	Triradylcglycerols	782.729065878148	NA	0.5619	1	NA
0.56_782.7291m/z	4.8597402152453	0.00188370052713427	1.72978006352621	MI-Fibre:MI-Control	HMDB0104793	null	C48H92O6	M+NH4	33.5	0	7.64974696848295	76.2709657611292	TG(16:0/i-21:0/8:0)	Lipids and lipid-like molecules	Glycerolipids	Triradylcglycerols	782.729065878148	NA	0.5619	1	NA
0.56_782.7291m/z	4.8597402152453	0.00188370052713427	1.72978006352621	MI-Fibre:MI-Control	HMDB0102132	null	C48H92O6	M+NH4	33.5	0	7.64974696848295	76.2709657611292	TG(i-15:0/a-17:0/13:0)[rac]	Lipids and lipid-like molecules	Glycerolipids	Triradylcglycerols	782.729065878148	NA	0.5619	1	NA
0.56_782.7291m/z	4.8597402152453	0.00188370052713427	1.72978006352621	MI-Fibre:MI-Control	HMDB0101975	null	C48H92O6	M+NH4	33.5	0	7.64974696848295	76.2709657611292	TG(15:0/16:0/i-14:0)	Lipids and lipid-like molecules	Glycerolipids	Triradylcglycerols	782.729065878148	NA	0.5619	1	NA
0.56_782.7291m/z	4.8597402152453	0.00188370052713427	1.72978006352621	MI-Fibre:MI-Control	HMDB0110260	null	C48H92O6	M+NH4	33.5	0	7.64974696848295	76.2709657611292	TG(i-19:0/i-16:0/10:0)	Lipids and lipid-like molecules	Glycerolipids	Triradylcglycerols	782.729065878148	NA	0.5619	1	NA
0.56_782.7291m/z	4.8597402152453	0.00188370052713427	1.72978006352621	MI-Fibre:MI-Control	HMDB0096502	null	C48H92O6	M+NH4	33.5	0	7.64974696848295	76.2709657611292	TG(i-12:0/a-25:0/8:0)[rac]	Lipids and lipid-like molecules	Glycerolipids	Triradylcglycerols	782.729065878148	NA	0.5619	1	NA
0.56_782.7291m/z	4.8597402152453	0.00188370052713427	1.72978006352621	MI-Fibre:MI-Control	HMDB0102134	null	C48H92O6	M+NH4	33.5	0	7.64974696863163	76.2709657611292	TG(15:0/a-17:0/i-13:0)[rac]	Lipids and lipid-like molecules	Glycerolipids	Triradylcglycerols	782.729065878148	NA	0.5619	1	NA
0.56_782.7291m/z	4.8597402152453	0.00188370052713427	1.72978006352621	MI-Fibre:MI-Control	HMDB0097875	null	C48H92O6	M+NH4	33.5	0	7.64974696833428	76.2709657611292	TG(13:0/17:0/15:0)	Lipids and lipid-like molecules	Glycerolipids	Triradylcglycerols	782.729065878148	NA	0.5619	1	NA
0.56_782.7291m/z	4.8597402152453	0.00188370052713427	1.72978006352621	MI-Fibre:MI-Control	HMDB0102139	null	C48H92O6	M+NH4	33.5	0	7.64974696833428	76.2709657611292	TG(a-15:0/17:0/13:0)[rac]	Lipids and lipid-like molecules	Glycerolipids	Triradylcglycerols	782.729065878148	NA	0.5619	1	NA
0.56_782.7291m/z	4.8597402152453	0.00188370052713427	1.72978006352621	MI-Fibre:MI-Control	HMDB0065594	null	C48H92O6	M+NH4	33.5	0	7.64974696848295	76.2709657611292	TG(i-21:0/i-16:0/8:0)	Lipids and lipid-like molecules	Glycerolipids	Triradylcglycerols	782.729065878148	NA	0.5619	1	NA
0.56_782.7291m/z	4.8597402152453	0.00188370052713427	1.72978006352621	MI-Fibre:MI-Control	HMDB0105259	null	C48H92O6	M+NH4	33.5	0	7.64974696833428	76.2709657611292	TG(i-17:0/8:0/i-20:0)	Lipids and lipid-like molecules	Glycerolipids	Triradylcglycerols	782.729065878148	NA	0.5619	1	NA
0.56_782.7291m/z	4.8597402152453	0.00188370052713427	1.72978006352621	MI-Fibre:MI-Control	HMDB0097852	null	C48H92O6	M+NH4	33.5	0	7.64974696848295	76.2709657611292	TG(i-13:0/a-17:0/a-15:0)[rac]	Lipids and lipid-like molecules	Glycerolipids	Triradylcglycerols	782.729065878148	NA	0.5619	1	NA
0.56_782.7291m/z	4.8597402152453	0.00188370052713427	1.72978006352621	MI-Fibre:MI-Control	HMDB0096055	null	C48H92O6	M+NH4	33.5	0	7.64974696848295	76.2709657611292	TG(i-12:0/20:0/a-13:0)[rac]	Lipids and lipid-like molecules	Glycerolipids	Triradylcglycerols	782.729065878148	NA	0.5619	1	NA
0.56_782.7291m/z	4.8597402152453	0.00188370052713427	1.72978006352621	MI-Fibre:MI-Control	HMDB0097862	null	C48H92O6	M+NH4	33.5	0	7.64974696833428	76.2709657611292	TG(a-13:0/17:0/15:0)[rac]	Lipids and lipid-like molecules	Glycerolipids	Triradylcglycerols	782.729065878148	NA	0.5619	1	NA
0.56_782.7291m/z	4.8597402152453	0.00188370052713427	1.72978006352621	MI-Fibre:MI-Control	HMDB0065762	null	C48H92O6	M+NH4	33.5	0	7.64974696848295	76.2709657611292	TG(a-21:0/i-14:0/10:0)[rac]	Lipids and lipid-like molecules	Glycerolipids	Triradylcglycerols	782.729065878148	NA	0.5619	1	NA
0.56_782.7291m/z	4.8597402152453	0.00188370052713427	1.72978006352621	MI-Fibre:MI-Control	HMDB0102142	null	C48H92O6	M+NH4	33.5	0	7.64974696848295	76.2709657611292	TG(a-15:0/i-17:0/13:0)[rac]	Lipids and lipid-like molecules	Glycerolipids	Triradylcglycerols	782.729065878148	NA	0.5619	1	NA
0.56_782.7291m/z	4.8597402152453	0.00188370052713427	1.72978006352621	MI-Fibre:MI-Control	HMDB0096057	null	C48H92O6	M+NH4	33.5	0	7.64974696833428	76.2709657611292	TG(i-12:0/20:0/13:0)	Lipids and lipid-like molecules	Glycerolipids	Triradylcglycerols	782.729065878148	NA	0.5619	1	NA
0.56_782.7291m/z	4.8597402152453	0.00188370052713427	1.72978006352621	MI-Fibre:MI-Control	HMDB0071629	null	C48H92O6	M+NH4	33.5	0	7.64974696863163	76.2709657611292	TG(10:0/i-22:0/a-13:0)[rac]	Lipids and lipid-like molecules	Glycerolipids	Triradylcglycerols	782.729065878148	NA	0.5619	1	NA
0.56_782.7291m/z	4.8597402152453	0.00188370052713427	1.72978006352621	MI-Fibre:MI-Control	HMDB0095951	null	C48H92O6	M+NH4	33.5	0	7.64974696833428	76.2709657611292	TG(12:0/19:0/14:0)	Lipids and lipid-like molecules	Glycerolipids	Triradylcglycerols	782.729065878148	NA	0.5619	1	NA
0.56_782.7291m/z	4.8597402152453	0.00188370052713427	1.72978006352621	MI-Fibre:MI-Control	HMDB0101972	null	C48H92O6	M+NH4	33.5	0	7.64974696863163	76.2709657611292	TG(i-15:0/i-16:0/i-14:0)	Lipids and lipid-like molecules	Glycerolipids	Triradylcglycerols	782.729065878148	NA	0.5619	1	NA
0.56_782.7291m/z	4.8597402152453	0.00188370052713427	1.72978006352621	MI-Fibre:MI-Control	HMDB0065259	null	C48H92O6	M+NH4	33.5	0	7.64974696863163	76.2709657611292	TG(21:0/i-12:0/i-12:0)	Lipids and lipid-like molecules	Glycerolipids	Triradylcglycerols	782.729065878148	NA	0.5619	1	NA
0.56_782.7291m/z	4.8597402152453	0.00188370052713427	1.72978006352621	MI-Fibre:MI-Control	HMDB0065754	null	C48H92O6	M+NH4	33.5	0	7.64974696833428	76.2709657611292	TG(i-21:0/14:0/10:0)	Lipids and lipid-like molecules	Glycerolipids	Triradylcglycerols	782.729065878148	NA	0.5619	1	NA
0.56_782.7291m/z	4.8597402152453	0.00188370052713427	1.72978006352621	MI-Fibre:MI-Control	HMDB0104290	null	C48H92O6	M+NH4	33.5	0	7.64974696863163	76.2709657611292	TG(16:0/a-17:0/i-12:0)[rac]	Lipids and lipid-like molecules	Glycerolipids	Triradylcglycerols	782.729065878148	NA	0.5619	1	NA
0.56_782.7291m/z	4.8597402152453	0.00188370052713427	1.72978006352621	MI-Fibre:MI-Control	HMDB0105874	null	C48H92O6	M+NH4	33.5	0	7.64974696863163	76.2709657611292	TG(i-17:0/i-14:0/i-14:0)	Lipids and lipid-like molecules	Glycerolipids	Triradylcglycerols	782.729065878148	NA	0.5619	1	NA
0.56_782.7291m/z	4.8597402152453	0.00188370052713427	1.72978006352621	MI-Fibre:MI-Control	HMDB0097867	null	C48H92O6	M+NH4	33.5	0	7.64974696848295	76.2709657611292	TG(i-13:0/i-17:0/a-15:0)[rac]	Lipids and lipid-like molecules	Glycerolipids	Triradylcglycerols	782.729065878148	NA	0.5619	1	NA
0.56_782.7291m/z	4.8597402152453	0.00188370052713427	1.72978006352621	MI-Fibre:MI-Control	HMDB0066009	null	C48H92O6	M+NH4	33.5	0	7.64974696833428	76.2709657611292	TG(21:0/10:0/14:0)	Lipids and lipid-like molecules	Glycerolipids	Triradylcglycerols	782.729065878148	NA	0.5619	1	NA
0.56_782.7291m/z	4.8597402152453	0.00188370052713427	1.72978006352621	MI-Fibre:MI-Control	HMDB0102138	null	C48H92O6	M+NH4	33.5	0	7.64974696863163	76.2709657611292	TG(a-15:0/a-17:0/a-13:0)[rac]	Lipids and lipid-like molecules	Glycerolipids	Triradylcglycerols	782.729065878148	NA	0.5619	1	NA
0.56_782.7291m/z	4.8597402152453	0.00188370052713427	1.72978006352621	MI-Fibre:MI-Control	HMDB0102143	null	C48H92O6	M+NH4	33.5	0	7.64974696848295	76.2709657611292	TG(i-15:0/17:0/i-13:0)	Lipids and lipid-like molecules	Glycerolipids	Triradylcglycerols	782.729065878148	NA	0.5619	1	NA
0.56_782.7291m/z	4.8597402152453	0.00188370052713427	1.72978006352621	MI-Fibre:MI-Control	HMDB0097860	null	C48H92O6	M+NH4	33.5	0	7.64974696833428	76.2709657611292	TG(13:0/i-17:0/15:0)	Lipids and lipid-like molecules	Glycerolipids	Triradylcglycerols	782.729065878148	NA	0.5619	1	NA
0.56_782.7291m/z	4.8597402152453	0.00188370052713427	1.72978006352621	MI-Fibre:MI-Control	HMDB0109968	null	C48H92O6	M+NH4	33.5	0	7.64974696833428	76.2709657611292	TG(i-19:0/14:0/12:0)	Lipids and lipid-like molecules	Glycerolipids	Triradylcglycerols	782.729065878148	NA	0.5619	1	NA
0.56_782.7291m/z	4.8597402152453	0.00188370052713427	1.72978006352621	MI-Fibre:MI-Control	HMDB0065575	null	C48H92O6	M+NH4	33.5	0	7.64974696848295	76.2709657611292	TG(21:0/8:0/i-16:0)	Lipids and lipid-like molecules	Glycerolipids	Triradylcglycerols	782.729065878148	NA	0.5619	1	NA
0.56_782.7291m/z	4.8597402152453	0.00188370052713427	1.72978006352621	MI-Fibre:MI-Control	HMDB0102129	null	C48H92O6	M+NH4	33.5	0	7.64974696863163	76.2709657611292	TG(i-15:0/a-17:0/a-13:0)[rac]	Lipids and lipid-like molecules	Glycerolipids	Triradylcglycerols	782.729065878148	NA	0.5619	1	NA
0.56_782.7291m/z	4.8597402152453	0.00188370052713427	1.72978006352621	MI-Fibre:MI-Control	HMDB0065629	null	C48H92O6	M+NH4	33.5	0	7.64974696848295	76.2709657611292	TG(i-21:0/10:0/i-14:0)	Lipids and lipid-like molecules	Glycerolipids	Triradylcglycerols	782.729065878148	NA	0.5619	1	NA
0.56_782.7291m/z	4.8597402152453	0.00188370052713427	1.72978006352621	MI-Fibre:MI-Control	HMDB0104794	null	C48H92O6	M+NH4	33.5	0	7.64974696848295	76.2709657611292	TG(i-16:0/i-21:0/8:0)	Lipids and lipid-like molecules	Glycerolipids	Triradylcglycerols	782.729065878148	NA	0.5619	1	NA
0.56_782.7291m/z	4.8597402152453	0.00188370052713427	1.72978006352621	MI-Fibre:MI-Control	HMDB0097869	null	C48H92O6	M+NH4	33.5	0	7.64974696848295	76.2709657611292	TG(a-13:0/i-17:0/a-15:0)[rac]	Lipids and lipid-like molecules	Glycerolipids	Triradylcglycerols	782.729065878148	NA	0.5619	1	NA
0.56_782.7291m/z	4.8597402152453	0.00188370052713427	1.72978006352621	MI-Fibre:MI-Control	HMDB0110558	null	C48H92O6	M+NH4	33.5	0	7.64974696833428	76.2709657611292	TG(19:0/18:0/8:0)	Lipids and lipid-like molecules	Glycerolipids	Triradylcglycerols	782.729065878148	NA	0.5619	1	NA
0.56_782.7291m/z	4.8597402152453	0.00188370052713427	1.72978006352621	MI-Fibre:MI-Control	HMDB0097866	null	C48H92O6	M+NH4	33.5	0	7.64974696848295	76.2709657611292	TG(i-13:0/17:0/i-15:0)	Lipids and lipid-like molecules	Glycerolipids	Triradylcglycerols	782.729065878148	NA	0.5619	1	NA
0.56_782.7291m/z	4.8597402152453	0.00188370052713427	1.72978006352621	MI-Fibre:MI-Control	HMDB0104197	null	C48H92O6	M+NH4	33.5	0	7.64974696848295	76.2709657611292	TG(i-16:0/16:0/a-13:0)[rac]	Lipids and lipid-like molecules	Glycerolipids	Triradylcglycerols	782.729065878148	NA	0.5619	1	NA
0.56_782.7291m/z	4.8597402152453	0.00188370052713427	1.72978006352621	MI-Fibre:MI-Control	HMDB0065604	null	C48H92O6	M+NH4	33.5	0	7.64974696833428	76.2709657611292	TG(a-21:0/16:0/8:0)[rac]	Lipids and lipid-like molecules	Glycerolipids	Triradylcglycerols	782.729065878148	NA	0.5619	1	NA
0.56_782.7291m/z	4.8597402152453	0.00188370052713427	1.72978006352621	MI-Fibre:MI-Control	HMDB0101971	null	C48H92O6	M+NH4	33.5	0	7.64974696848295	76.2709657611292	TG(i-15:0/i-16:0/14:0)	Lipids and lipid-like molecules	Glycerolipids	Triradylcglycerols	782.729065878148	NA	0.5619	1	NA
0.56_783.7589n	2.13238913650085	0.00237968350347	1.18748767704215	MI-Fibre:MI-Control	NA	NA	NA	NA	NA	NA	NA	NA	NA	NA	NA	NA	NA	NA	NA	NA	NA
0.56_791.7464n	2.14737016005554	0.00605768653169641	1.16459606158044	MI-Fibre:MI-Control	NA	NA	NA	NA	NA	NA	NA	NA	NA	NA	NA	NA	NA	NA	NA	NA	NA
0.56_798.7022m/z	9.15814143278425	0.0104195398411528	2.2851851080402	MI-Fibre:MI-Control	HMDB0011697	null	C47H96N2O6P+	M+H-H2O	33.8	0	5.98259258147447	75.7604602979787	SM(d18:1/24:0)	Lipids and lipid-like molecules	Sphingolipids	Phosphosphingolipids	798.702192190041	NA	0.5619	1	NA
0.56_808.7357m/z	3.46231537322525	0.00894670683205556	1.57003924191332	MI-Fibre:MI-Control	HMDB0042101	null	C50H94O6	M+NH4	35.2	0	-4.0400322340771	80.919045054269	TG(14:0/15:0/18:1(9Z))	Lipids and lipid-like molecules	Glycerolipids	Triradylcglycerols	808.735671788088	NA	0.5619	1	NA
0.56_808.7357m/z	3.46231537322525	0.00894670683205556	1.57003924191332	MI-Fibre:MI-Control	HMDB0043165	null	C50H94O6	M+NH4	35.2	0	-4.04003223422088	80.919045054269	TG(15:0/14:1(9Z)/18:0)	Lipids and lipid-like molecules	Glycerolipids	Triradylcglycerols	808.735671788088	NA	0.5619	1	NA
0.56_808.7357m/z	3.46231537322525	0.00894670683205556	1.57003924191332	MI-Fibre:MI-Control	HMDB0043863	null	C50H94O6	M+NH4	35.2	0	-4.0400322340771	80.919045054269	TG(16:0/15:0/16:1(9Z))	Lipids and lipid-like molecules	Glycerolipids	Triradylcglycerols	808.735671788088	NA	0.5619	1	NA
0.56_808.7357m/z	3.46231537322525	0.00894670683205556	1.57003924191332	MI-Fibre:MI-Control	HMDB0042968	null	C50H94O6	M+NH4	35.2	0	-4.0400322340771	80.919045054269	TG(15:0/14:0/18:1(11Z))	Lipids and lipid-like molecules	Glycerolipids	Triradylcglycerols	808.735671788088	NA	0.5619	1	NA
0.56_808.7357m/z	3.46231537322525	0.00894670683205556	1.57003924191332	MI-Fibre:MI-Control	HMDB0043025	null	C50H94O6	M+NH4	35.2	0	-4.0400322340771	80.919045054269	TG(15:0/16:0/16:1(9Z))	Lipids and lipid-like molecules	Glycerolipids	Triradylcglycerols	808.735671788088	NA	0.5619	1	NA
0.56_808.7357m/z	3.46231537322525	0.00894670683205556	1.57003924191332	MI-Fibre:MI-Control	HMDB0043053	null	C50H94O6	M+NH4	35.2	0	-4.0400322340771	80.919045054269	TG(15:0/18:0/14:1(9Z))	Lipids and lipid-like molecules	Glycerolipids	Triradylcglycerols	808.735671788088	NA	0.5619	1	NA
0.56_808.7357m/z	3.46231537322525	0.00894670683205556	1.57003924191332	MI-Fibre:MI-Control	HMDB0042100	null	C50H94O6	M+NH4	35.2	0	-4.0400322340771	80.919045054269	TG(14:0/15:0/18:1(11Z))	Lipids and lipid-like molecules	Glycerolipids	Triradylcglycerols	808.735671788088	NA	0.5619	1	NA
0.56_808.7357m/z	3.46231537322525	0.00894670683205556	1.57003924191332	MI-Fibre:MI-Control	HMDB0042332	null	C50H94O6	M+NH4	35.2	0	-4.04003223422088	80.919045054269	TG(14:0/18:1(11Z)/15:0)	Lipids and lipid-like molecules	Glycerolipids	Triradylcglycerols	808.735671788088	NA	0.5619	1	NA
0.56_808.7357m/z	3.46231537322525	0.00894670683205556	1.57003924191332	MI-Fibre:MI-Control	HMDB0043193	null	C50H94O6	M+NH4	35.2	0	-4.04003223422088	80.919045054269	TG(15:0/16:1(9Z)/16:0)	Lipids and lipid-like molecules	Glycerolipids	Triradylcglycerols	808.735671788088	NA	0.5619	1	NA
0.56_808.7357m/z	3.46231537322525	0.00894670683205556	1.57003924191332	MI-Fibre:MI-Control	HMDB0044699	null	C50H94O6	M+NH4	35.2	0	-4.0400322340771	80.919045054269	TG(18:0/15:0/14:1(9Z))	Lipids and lipid-like molecules	Glycerolipids	Triradylcglycerols	808.735671788088	NA	0.5619	1	NA
0.56_808.7357m/z	3.46231537322525	0.00894670683205556	1.57003924191332	MI-Fibre:MI-Control	HMDB0042362	null	C50H94O6	M+NH4	35.2	0	-4.04003223422088	80.919045054269	TG(14:0/18:1(9Z)/15:0)	Lipids and lipid-like molecules	Glycerolipids	Triradylcglycerols	808.735671788088	NA	0.5619	1	NA
0.56_808.7357m/z	3.46231537322525	0.00894670683205556	1.57003924191332	MI-Fibre:MI-Control	HMDB0042969	null	C50H94O6	M+NH4	35.2	0	-4.0400322340771	80.919045054269	TG(15:0/14:0/18:1(9Z))	Lipids and lipid-like molecules	Glycerolipids	Triradylcglycerols	808.735671788088	NA	0.5619	1	NA
0.56_83.9619n	1.71318422126068	0.000104386460703994	1.05328009488449	MI-Fibre:MI-Control	C01485	C01485	ClHO3	M+Na, M+K	33.8	0	5.43999553250588	75.1162155183448	Chloric acid; Chlorate;	null	null	null	122.925295056036	83.9618783405084	0.5619	1	NULL
0.56_838.2651n	2.25381882557535	0.0189970534480091	1.27559357807088	MI-Fibre:MI-Control	HMDB0135326	null	C44H42N2O15	M+Na, M+K	35.4	0	7.88403272242865	85.695499838656	3,4,5-trihydroxy-6-{[6-hydroxy-2,2,5-trimethyl-10-oxo-12-(6,8,11-trihydroxy-2,2,5-trimethyl-10-oxo-3,4,5,10-tetrahydro-2H-1-oxa-5-azatetraphen-4-yl)-5,10-dihydro-2H-1-oxa-5-azatetraphen-11-yl]oxy}oxane-2-carboxylic acid	Phenylpropanoids and polyketides	Neoflavonoids	Prenylated neoflavonoids	861.254348187531	838.265127507531	0.5619	1	NA
0.56_838.2651n	2.25381882557535	0.0189970534480091	1.27559357807088	MI-Fibre:MI-Control	HMDB0135352	null	C44H42N2O15	M+Na, M+K	35.4	0	7.88403272242865	85.695499838656	6-({4-[6,11-dihydroxy-2-(hydroxymethyl)-2,5-dimethyl-10-oxo-5,10-dihydro-2H-1-oxa-5-azatetraphen-12-yl]-6-hydroxy-2,2,5-trimethyl-10-oxo-3,4,5,10-tetrahydro-2H-1-oxa-5-azatetraphen-11-yl}oxy)-3,4,5-trihydroxyoxane-2-carboxylic acid	Phenylpropanoids and polyketides	Neoflavonoids	Prenylated neoflavonoids	861.254348187531	838.265127507531	0.5619	1	NA
0.56_838.2651n	2.25381882557535	0.0189970534480091	1.27559357807088	MI-Fibre:MI-Control	HMDB0135328	null	C44H42N2O15	M+Na, M+K	35.4	0	7.88403272242865	85.695499838656	6-{[4-(6,11-dihydroxy-2,2,5-trimethyl-10-oxo-5,10-dihydro-2H-1-oxa-5-azatetraphen-12-yl)-6,8-dihydroxy-2,2,5-trimethyl-10-oxo-3,4,5,10-tetrahydro-2H-1-oxa-5-azatetraphen-11-yl]oxy}-3,4,5-trihydroxyoxane-2-carboxylic acid	Phenylpropanoids and polyketides	Neoflavonoids	Prenylated neoflavonoids	861.254348187531	838.265127507531	0.5619	1	NA
0.56_838.2651n	2.25381882557535	0.0189970534480091	1.27559357807088	MI-Fibre:MI-Control	HMDB0135339	null	C44H42N2O15	M+Na, M+K	35.4	0	7.88403272242865	85.695499838656	6-{[12-(6,11-dihydroxy-2,2,5-trimethyl-10-oxo-3,4,5,10-tetrahydro-2H-1-oxa-5-azatetraphen-4-yl)-7,11-dihydroxy-2,2,5-trimethyl-10-oxo-5,10-dihydro-2H-1-oxa-5-azatetraphen-6-yl]oxy}-3,4,5-trihydroxyoxane-2-carboxylic acid	Phenylpropanoids and polyketides	Neoflavonoids	Prenylated neoflavonoids	861.254348187531	838.265127507531	0.5619	1	NA
0.56_838.2651n	2.25381882557535	0.0189970534480091	1.27559357807088	MI-Fibre:MI-Control	HMDB0135332	null	C44H42N2O15	M+Na, M+K	35.4	0	7.88403272242865	85.695499838656	6-{[4-(6,11-dihydroxy-2,2,5-trimethyl-10-oxo-5,10-dihydro-2H-1-oxa-5-azatetraphen-12-yl)-7,11-dihydroxy-2,2,5-trimethyl-10-oxo-3,4,5,10-tetrahydro-2H-1-oxa-5-azatetraphen-6-yl]oxy}-3,4,5-trihydroxyoxane-2-carboxylic acid	Phenylpropanoids and polyketides	Neoflavonoids	Prenylated neoflavonoids	861.254348187531	838.265127507531	0.5619	1	NA
0.56_838.2651n	2.25381882557535	0.0189970534480091	1.27559357807088	MI-Fibre:MI-Control	HMDB0135343	null	C44H42N2O15	M+Na, M+K	35.4	0	7.88403272242865	85.695499838656	3,4,5-trihydroxy-6-{[6-hydroxy-2,2,5-trimethyl-10-oxo-4-(6,8,11-trihydroxy-2,2,5-trimethyl-10-oxo-5,10-dihydro-2H-1-oxa-5-azatetraphen-12-yl)-3,4,5,10-tetrahydro-2H-1-oxa-5-azatetraphen-11-yl]oxy}oxane-2-carboxylic acid	Phenylpropanoids and polyketides	Neoflavonoids	Prenylated neoflavonoids	861.254348187531	838.265127507531	0.5619	1	NA
0.56_838.2651n	2.25381882557535	0.0189970534480091	1.27559357807088	MI-Fibre:MI-Control	HMDB0135334	null	C44H42N2O15	M+Na, M+K	35.4	0	7.88403272242865	85.695499838656	3,4,5-trihydroxy-6-{[11-hydroxy-2,2,5-trimethyl-10-oxo-12-(6,7,11-trihydroxy-2,2,5-trimethyl-10-oxo-3,4,5,10-tetrahydro-2H-1-oxa-5-azatetraphen-4-yl)-5,10-dihydro-2H-1-oxa-5-azatetraphen-6-yl]oxy}oxane-2-carboxylic acid	Phenylpropanoids and polyketides	Neoflavonoids	Prenylated neoflavonoids	861.254348187531	838.265127507531	0.5619	1	NA
0.56_838.2651n	2.25381882557535	0.0189970534480091	1.27559357807088	MI-Fibre:MI-Control	HMDB0135340	null	C44H42N2O15	M+Na, M+K	35.4	0	7.88403272242865	85.695499838656	6-{[12-(6,11-dihydroxy-2,2,5-trimethyl-10-oxo-3,4,5,10-tetrahydro-2H-1-oxa-5-azatetraphen-4-yl)-6,11-dihydroxy-2,2,5-trimethyl-10-oxo-5,10-dihydro-2H-1-oxa-5-azatetraphen-8-yl]oxy}-3,4,5-trihydroxyoxane-2-carboxylic acid	Phenylpropanoids and polyketides	Neoflavonoids	Prenylated neoflavonoids	861.254348187531	838.265127507531	0.5619	1	NA
0.56_838.2651n	2.25381882557535	0.0189970534480091	1.27559357807088	MI-Fibre:MI-Control	HMDB0135346	null	C44H42N2O15	M+Na, M+K	35.4	0	7.88403272242865	85.695499838656	6-{[4-(6,11-dihydroxy-2,2,5-trimethyl-10-oxo-5,10-dihydro-2H-1-oxa-5-azatetraphen-12-yl)-11-hydroxy-2-(hydroxymethyl)-2,5-dimethyl-10-oxo-3,4,5,10-tetrahydro-2H-1-oxa-5-azatetraphen-6-yl]oxy}-3,4,5-trihydroxyoxane-2-carboxylic acid	Phenylpropanoids and polyketides	Neoflavonoids	Prenylated neoflavonoids	861.254348187531	838.265127507531	0.5619	1	NA
0.56_838.2651n	2.25381882557535	0.0189970534480091	1.27559357807088	MI-Fibre:MI-Control	HMDB0135329	null	C44H42N2O15	M+Na, M+K	35.4	0	7.88403272242865	85.695499838656	3,4,5-trihydroxy-6-{[11-hydroxy-2,2,5-trimethyl-10-oxo-12-(6,8,11-trihydroxy-2,2,5-trimethyl-10-oxo-3,4,5,10-tetrahydro-2H-1-oxa-5-azatetraphen-4-yl)-5,10-dihydro-2H-1-oxa-5-azatetraphen-6-yl]oxy}oxane-2-carboxylic acid	Phenylpropanoids and polyketides	Neoflavonoids	Prenylated neoflavonoids	861.254348187531	838.265127507531	0.5619	1	NA
0.56_838.2651n	2.25381882557535	0.0189970534480091	1.27559357807088	MI-Fibre:MI-Control	HMDB0135325	null	C44H42N2O15	M+Na, M+K	35.4	0	7.88403272242865	85.695499838656	6-{[4-(6,11-dihydroxy-2,2,5-trimethyl-10-oxo-5,10-dihydro-2H-1-oxa-5-azatetraphen-12-yl)-6,11-dihydroxy-2,2,5-trimethyl-10-oxo-3,4,5,10-tetrahydro-2H-1-oxa-5-azatetraphen-8-yl]oxy}-3,4,5-trihydroxyoxane-2-carboxylic acid	Phenylpropanoids and polyketides	Neoflavonoids	Prenylated neoflavonoids	861.254348187531	838.265127507531	0.5619	1	NA
0.56_838.2651n	2.25381882557535	0.0189970534480091	1.27559357807088	MI-Fibre:MI-Control	HMDB0135341	null	C44H42N2O15	M+Na, M+K	35.4	0	7.88403272242865	85.695499838656	6-{[12-(6,11-dihydroxy-2,2,5-trimethyl-10-oxo-3,4,5,10-tetrahydro-2H-1-oxa-5-azatetraphen-4-yl)-6,8-dihydroxy-2,2,5-trimethyl-10-oxo-5,10-dihydro-2H-1-oxa-5-azatetraphen-11-yl]oxy}-3,4,5-trihydroxyoxane-2-carboxylic acid	Phenylpropanoids and polyketides	Neoflavonoids	Prenylated neoflavonoids	861.254348187531	838.265127507531	0.5619	1	NA
0.56_838.2651n	2.25381882557535	0.0189970534480091	1.27559357807088	MI-Fibre:MI-Control	HMDB0135336	null	C44H42N2O15	M+Na, M+K	35.4	0	7.88403272242865	85.695499838656	6-{[12-(6,11-dihydroxy-2,2,5-trimethyl-10-oxo-3,4,5,10-tetrahydro-2H-1-oxa-5-azatetraphen-4-yl)-6,7-dihydroxy-2,2,5-trimethyl-10-oxo-5,10-dihydro-2H-1-oxa-5-azatetraphen-11-yl]oxy}-3,4,5-trihydroxyoxane-2-carboxylic acid	Phenylpropanoids and polyketides	Neoflavonoids	Prenylated neoflavonoids	861.254348187531	838.265127507531	0.5619	1	NA
0.56_838.2651n	2.25381882557535	0.0189970534480091	1.27559357807088	MI-Fibre:MI-Control	HMDB0135345	null	C44H42N2O15	M+Na, M+K	35.4	0	7.88403272242865	85.695499838656	6-({12-[6,11-dihydroxy-2-(hydroxymethyl)-2,5-dimethyl-10-oxo-3,4,5,10-tetrahydro-2H-1-oxa-5-azatetraphen-4-yl]-6-hydroxy-2,2,5-trimethyl-10-oxo-5,10-dihydro-2H-1-oxa-5-azatetraphen-11-yl}oxy)-3,4,5-trihydroxyoxane-2-carboxylic acid	Phenylpropanoids and polyketides	Neoflavonoids	Prenylated neoflavonoids	861.254348187531	838.265127507531	0.5619	1	NA
0.56_838.2651n	2.25381882557535	0.0189970534480091	1.27559357807088	MI-Fibre:MI-Control	HMDB0135348	null	C44H42N2O15	M+Na, M+K	35.4	0	7.88403272242865	85.695499838656	6-({12-[6,11-dihydroxy-2-(hydroxymethyl)-2,5-dimethyl-10-oxo-3,4,5,10-tetrahydro-2H-1-oxa-5-azatetraphen-4-yl]-11-hydroxy-2,2,5-trimethyl-10-oxo-5,10-dihydro-2H-1-oxa-5-azatetraphen-6-yl}oxy)-3,4,5-trihydroxyoxane-2-carboxylic acid	Phenylpropanoids and polyketides	Neoflavonoids	Prenylated neoflavonoids	861.254348187531	838.265127507531	0.5619	1	NA
0.56_838.2651n	2.25381882557535	0.0189970534480091	1.27559357807088	MI-Fibre:MI-Control	HMDB0135347	null	C44H42N2O15	M+Na, M+K	35.4	0	7.88403272242865	85.695499838656	6-{[4-(6,11-dihydroxy-2,2,5-trimethyl-10-oxo-5,10-dihydro-2H-1-oxa-5-azatetraphen-12-yl)-6-hydroxy-2-(hydroxymethyl)-2,5-dimethyl-10-oxo-3,4,5,10-tetrahydro-2H-1-oxa-5-azatetraphen-11-yl]oxy}-3,4,5-trihydroxyoxane-2-carboxylic acid	Phenylpropanoids and polyketides	Neoflavonoids	Prenylated neoflavonoids	861.254348187531	838.265127507531	0.5619	1	NA
0.56_838.2651n	2.25381882557535	0.0189970534480091	1.27559357807088	MI-Fibre:MI-Control	HMDB0135351	null	C44H42N2O15	M+Na, M+K	35.4	0	7.88403272242865	85.695499838656	6-({4-[6,11-dihydroxy-2-(hydroxymethyl)-2,5-dimethyl-10-oxo-5,10-dihydro-2H-1-oxa-5-azatetraphen-12-yl]-11-hydroxy-2,2,5-trimethyl-10-oxo-3,4,5,10-tetrahydro-2H-1-oxa-5-azatetraphen-6-yl}oxy)-3,4,5-trihydroxyoxane-2-carboxylic acid	Phenylpropanoids and polyketides	Neoflavonoids	Prenylated neoflavonoids	861.254348187531	838.265127507531	0.5619	1	NA
0.56_838.2651n	2.25381882557535	0.0189970534480091	1.27559357807088	MI-Fibre:MI-Control	HMDB0135344	null	C44H42N2O15	M+Na, M+K	35.4	0	7.88403272242865	85.695499838656	6-{[12-(6,11-dihydroxy-2,2,5-trimethyl-10-oxo-3,4,5,10-tetrahydro-2H-1-oxa-5-azatetraphen-4-yl)-8,11-dihydroxy-2,2,5-trimethyl-10-oxo-5,10-dihydro-2H-1-oxa-5-azatetraphen-6-yl]oxy}-3,4,5-trihydroxyoxane-2-carboxylic acid	Phenylpropanoids and polyketides	Neoflavonoids	Prenylated neoflavonoids	861.254348187531	838.265127507531	0.5619	1	NA
0.56_838.2651n	2.25381882557535	0.0189970534480091	1.27559357807088	MI-Fibre:MI-Control	HMDB0135338	null	C44H42N2O15	M+Na, M+K	35.4	0	7.88403272242865	85.695499838656	3,4,5-trihydroxy-6-{[6-hydroxy-2,2,5-trimethyl-10-oxo-4-(6,7,11-trihydroxy-2,2,5-trimethyl-10-oxo-5,10-dihydro-2H-1-oxa-5-azatetraphen-12-yl)-3,4,5,10-tetrahydro-2H-1-oxa-5-azatetraphen-11-yl]oxy}oxane-2-carboxylic acid	Phenylpropanoids and polyketides	Neoflavonoids	Prenylated neoflavonoids	861.254348187531	838.265127507531	0.5619	1	NA
0.56_838.2651n	2.25381882557535	0.0189970534480091	1.27559357807088	MI-Fibre:MI-Control	HMDB0135350	null	C44H42N2O15	M+Na, M+K	35.4	0	7.88403272242865	85.695499838656	6-{[12-(6,11-dihydroxy-2,2,5-trimethyl-10-oxo-3,4,5,10-tetrahydro-2H-1-oxa-5-azatetraphen-4-yl)-6-hydroxy-2-(hydroxymethyl)-2,5-dimethyl-10-oxo-5,10-dihydro-2H-1-oxa-5-azatetraphen-11-yl]oxy}-3,4,5-trihydroxyoxane-2-carboxylic acid	Phenylpropanoids and polyketides	Neoflavonoids	Prenylated neoflavonoids	861.254348187531	838.265127507531	0.5619	1	NA
0.56_838.2651n	2.25381882557535	0.0189970534480091	1.27559357807088	MI-Fibre:MI-Control	HMDB0135342	null	C44H42N2O15	M+Na, M+K	35.4	0	7.88403272242865	85.695499838656	3,4,5-trihydroxy-6-{[11-hydroxy-2,2,5-trimethyl-10-oxo-4-(6,8,11-trihydroxy-2,2,5-trimethyl-10-oxo-5,10-dihydro-2H-1-oxa-5-azatetraphen-12-yl)-3,4,5,10-tetrahydro-2H-1-oxa-5-azatetraphen-6-yl]oxy}oxane-2-carboxylic acid	Phenylpropanoids and polyketides	Neoflavonoids	Prenylated neoflavonoids	861.254348187531	838.265127507531	0.5619	1	NA
0.56_838.2651n	2.25381882557535	0.0189970534480091	1.27559357807088	MI-Fibre:MI-Control	HMDB0135353	null	C44H42N2O15	M+Na, M+K	35.4	0	7.88403272242865	85.695499838656	6-{[12-(6,11-dihydroxy-2,2,5-trimethyl-10-oxo-3,4,5,10-tetrahydro-2H-1-oxa-5-azatetraphen-4-yl)-11-hydroxy-2-(hydroxymethyl)-2,5-dimethyl-10-oxo-5,10-dihydro-2H-1-oxa-5-azatetraphen-6-yl]oxy}-3,4,5-trihydroxyoxane-2-carboxylic acid	Phenylpropanoids and polyketides	Neoflavonoids	Prenylated neoflavonoids	861.254348187531	838.265127507531	0.5619	1	NA
0.56_838.2651n	2.25381882557535	0.0189970534480091	1.27559357807088	MI-Fibre:MI-Control	HMDB0135337	null	C44H42N2O15	M+Na, M+K	35.4	0	7.88403272242865	85.695499838656	3,4,5-trihydroxy-6-{[11-hydroxy-2,2,5-trimethyl-10-oxo-4-(6,7,11-trihydroxy-2,2,5-trimethyl-10-oxo-5,10-dihydro-2H-1-oxa-5-azatetraphen-12-yl)-3,4,5,10-tetrahydro-2H-1-oxa-5-azatetraphen-6-yl]oxy}oxane-2-carboxylic acid	Phenylpropanoids and polyketides	Neoflavonoids	Prenylated neoflavonoids	861.254348187531	838.265127507531	0.5619	1	NA
0.56_838.2651n	2.25381882557535	0.0189970534480091	1.27559357807088	MI-Fibre:MI-Control	HMDB0135330	null	C44H42N2O15	M+Na, M+K	35.4	0	7.88403272242865	85.695499838656	6-{[4-(6,11-dihydroxy-2,2,5-trimethyl-10-oxo-5,10-dihydro-2H-1-oxa-5-azatetraphen-12-yl)-6,11-dihydroxy-2,2,5-trimethyl-10-oxo-3,4,5,10-tetrahydro-2H-1-oxa-5-azatetraphen-7-yl]oxy}-3,4,5-trihydroxyoxane-2-carboxylic acid	Phenylpropanoids and polyketides	Neoflavonoids	Prenylated neoflavonoids	861.254348187531	838.265127507531	0.5619	1	NA
0.56_838.2651n	2.25381882557535	0.0189970534480091	1.27559357807088	MI-Fibre:MI-Control	HMDB0135327	null	C44H42N2O15	M+Na, M+K	35.4	0	7.88403272242865	85.695499838656	6-{[4-(6,11-dihydroxy-2,2,5-trimethyl-10-oxo-5,10-dihydro-2H-1-oxa-5-azatetraphen-12-yl)-8,11-dihydroxy-2,2,5-trimethyl-10-oxo-3,4,5,10-tetrahydro-2H-1-oxa-5-azatetraphen-6-yl]oxy}-3,4,5-trihydroxyoxane-2-carboxylic acid	Phenylpropanoids and polyketides	Neoflavonoids	Prenylated neoflavonoids	861.254348187531	838.265127507531	0.5619	1	NA
0.56_838.2651n	2.25381882557535	0.0189970534480091	1.27559357807088	MI-Fibre:MI-Control	HMDB0135335	null	C44H42N2O15	M+Na, M+K	35.4	0	7.88403272242865	85.695499838656	6-{[12-(6,11-dihydroxy-2,2,5-trimethyl-10-oxo-3,4,5,10-tetrahydro-2H-1-oxa-5-azatetraphen-4-yl)-6,11-dihydroxy-2,2,5-trimethyl-10-oxo-5,10-dihydro-2H-1-oxa-5-azatetraphen-7-yl]oxy}-3,4,5-trihydroxyoxane-2-carboxylic acid	Phenylpropanoids and polyketides	Neoflavonoids	Prenylated neoflavonoids	861.254348187531	838.265127507531	0.5619	1	NA
0.56_838.2651n	2.25381882557535	0.0189970534480091	1.27559357807088	MI-Fibre:MI-Control	HMDB0135331	null	C44H42N2O15	M+Na, M+K	35.4	0	7.88403272242865	85.695499838656	3,4,5-trihydroxy-6-{[6-hydroxy-2,2,5-trimethyl-10-oxo-12-(6,7,11-trihydroxy-2,2,5-trimethyl-10-oxo-3,4,5,10-tetrahydro-2H-1-oxa-5-azatetraphen-4-yl)-5,10-dihydro-2H-1-oxa-5-azatetraphen-11-yl]oxy}oxane-2-carboxylic acid	Phenylpropanoids and polyketides	Neoflavonoids	Prenylated neoflavonoids	861.254348187531	838.265127507531	0.5619	1	NA
0.56_838.2651n	2.25381882557535	0.0189970534480091	1.27559357807088	MI-Fibre:MI-Control	HMDB0135333	null	C44H42N2O15	M+Na, M+K	35.4	0	7.88403272242865	85.695499838656	6-{[4-(6,11-dihydroxy-2,2,5-trimethyl-10-oxo-5,10-dihydro-2H-1-oxa-5-azatetraphen-12-yl)-6,7-dihydroxy-2,2,5-trimethyl-10-oxo-3,4,5,10-tetrahydro-2H-1-oxa-5-azatetraphen-11-yl]oxy}-3,4,5-trihydroxyoxane-2-carboxylic acid	Phenylpropanoids and polyketides	Neoflavonoids	Prenylated neoflavonoids	861.254348187531	838.265127507531	0.5619	1	NA
0.56_843.7005n	2.64978069765039	0.00100056335945662	1.41417642660893	MI-Fibre:MI-Control	NA	NA	NA	NA	NA	NA	NA	NA	NA	NA	NA	NA	NA	NA	NA	NA	NA
0.56_859.7441n	1.76216730422235	0.00523578427588652	1.03279076112892	MI-Fibre:MI-Control	HMDB0013443	null	C50H102NO7P	M+H, M+H-H2O	36.1	0	5.49764121631811	87.0300543970028	PC(o-20:0/22:0)	null	null	null	860.751394213573	859.744117781573	0.5619	1	NA
0.56_859.7441n	1.76216730422235	0.00523578427588652	1.03279076112892	MI-Fibre:MI-Control	HMDB0013423	null	C50H102NO7P	M+H, M+H-H2O	36.1	0	5.49764121631811	87.0300543970028	PC(o-18:0/24:0)	Lipids and lipid-like molecules	Glycerophospholipids	Glycerophosphocholines	860.751394213573	859.744117781573	0.5619	1	NA
0.56_869.2430m/z	2.2001436435371	0.0289791531685964	1.12144642197568	MI-Fibre:MI-Control	NA	NA	NA	NA	NA	NA	NA	NA	NA	NA	NA	NA	NA	NA	NA	NA	NA
0.56_875.7191n	3.82845396134847	0.00826838469515063	1.72028615989311	MI-Fibre:MI-Control	NA	NA	NA	NA	NA	NA	NA	NA	NA	NA	NA	NA	NA	NA	NA	NA	NA
0.56_879.7400n	1.88809755007144	0.00158483629468944	1.0576953021724	MI-Fibre:MI-Control	NA	NA	NA	NA	NA	NA	NA	NA	NA	NA	NA	NA	NA	NA	NA	NA	NA
0.56_910.7224m/z	2.16670750345175	0.00473294553673919	1.18370404781878	MI-Fibre:MI-Control	HMDB0114653	null	C53H100NO8P	M+H	36.1	0	-3.92809483296244	85.238476451583	PE-NMe2(24:1(15Z)/22:2(13Z,16Z))	Lipids and lipid-like molecules	Glycerophospholipids	Glycerophosphoethanolamines	910.722358769129	NA	0.5619	1	NA
0.56_910.7224m/z	2.16670750345175	0.00473294553673919	1.18370404781878	MI-Fibre:MI-Control	HMDB0114430	null	C51H102NO8P	M+Na	36.7	0	-1.31545360340526	84.9150977547181	PE-NMe2(22:0/22:0)	Lipids and lipid-like molecules	Glycerophospholipids	Glycerophosphoethanolamines	910.722358769129	NA	0.5619	1	NA
0.56_910.7224m/z	2.16670750345175	0.00473294553673919	1.18370404781878	MI-Fibre:MI-Control	HMDB0114616	null	C51H102NO8P	M+Na	36.7	0	-1.31545360340526	84.9150977547181	PE-NMe2(24:0/20:0)	Lipids and lipid-like molecules	Glycerophospholipids	Glycerophosphoethanolamines	910.722358769129	NA	0.5619	1	NA
0.56_910.7224m/z	2.16670750345175	0.00473294553673919	1.18370404781878	MI-Fibre:MI-Control	HMDB0009732	null	C51H102NO8P	M+Na	36.7	0	-1.31545360340526	84.9150977547181	PE(24:0/22:0)	Lipids and lipid-like molecules	Glycerophospholipids	Glycerophosphoethanolamines	910.722358769129	NA	0.5619	1	NA
0.56_910.7224m/z	2.16670750345175	0.00473294553673919	1.18370404781878	MI-Fibre:MI-Control	HMDB0009508	null	C51H102NO8P	M+Na	36.7	0	-1.31545360353332	84.9150977547181	PE(22:0/24:0)	Lipids and lipid-like molecules	Glycerophospholipids	Glycerophosphoethanolamines	910.722358769129	NA	0.5619	1	NA
0.56_910.7224m/z	2.16670750345175	0.00473294553673919	1.18370404781878	MI-Fibre:MI-Control	HMDB0114208	null	C51H102NO8P	M+Na	36.7	0	-1.31545360340526	84.9150977547181	PE-NMe2(20:0/24:0)	Lipids and lipid-like molecules	Glycerophospholipids	Glycerophosphoethanolamines	910.722358769129	NA	0.5619	1	NA
0.56_910.7224m/z	2.16670750345175	0.00473294553673919	1.18370404781878	MI-Fibre:MI-Control	HMDB0114494	null	C53H100NO8P	M+H	36.1	0	-3.92809483308741	85.238476451583	PE-NMe2(22:2(13Z,16Z)/24:1(15Z))	Lipids and lipid-like molecules	Glycerophospholipids	Glycerophosphoethanolamines	910.722358769129	NA	0.5619	1	NA
0.56_934.6762m/z	6.3007795408403	0.0130614273605038	2.04139041546676	MI-Fibre:MI-Control	NA	NA	NA	NA	NA	NA	NA	NA	NA	NA	NA	NA	NA	NA	NA	NA	NA
0.56_943.7075n	2.23111922009147	0.000396674761859126	1.26328653781016	MI-Fibre:MI-Control	NA	NA	NA	NA	NA	NA	NA	NA	NA	NA	NA	NA	NA	NA	NA	NA	NA
0.56_952.6878m/z	3.59324796164685	0.00763228939305461	1.55861953520677	MI-Fibre:MI-Control	NA	NA	NA	NA	NA	NA	NA	NA	NA	NA	NA	NA	NA	NA	NA	NA	NA
0.56_963.7007n	3.08283626950113	0.00647399901516112	1.57400651384678	MI-Fibre:MI-Control	HMDB0114700	null	C55H98NO10P	M+Na, M+K	32.8	0	8.18585910621444	73.2692144603531	PE-NMe2(13D5/13D5)	Lipids and lipid-like molecules	Glycerophospholipids	Glycerophosphoethanolamines	986.689944307028	963.700723627028	0.5619	1	NA
0.56_977.7029n	2.06247084696691	0.00137297642779473	1.21825276701778	MI-Fibre:MI-Control	NA	NA	NA	NA	NA	NA	NA	NA	NA	NA	NA	NA	NA	NA	NA	NA	NA
0.58_156.1484m/z	0.327621583623585	0.0179768435431918	1.3180595942878	MI-Fibre:MI-Control	NA	NA	NA	NA	NA	NA	NA	NA	NA	NA	NA	NA	NA	NA	NA	NA	NA
0.58_344.8577m/z	3.20306716639299	0.00591578037708387	1.6346891590906	MI-Fibre:MI-Control	NA	NA	NA	NA	NA	NA	NA	NA	NA	NA	NA	NA	NA	NA	NA	NA	NA
0.58_358.8336m/z	7.27645377751951	0.00311242473922836	2.20114877942558	MI-Fibre:MI-Control	NA	NA	NA	NA	NA	NA	NA	NA	NA	NA	NA	NA	NA	NA	NA	NA	NA
0.58_900.6799m/z	7.65404032534785	0.00364163847431893	1.63998163532803	MI-Fibre:MI-Control	HMDB0008684	null	C54H96NO8P	M+H-H2O	35.7	0	-4.5500258994143	83.730145178097	PC(22:5(4Z,7Z,10Z,13Z,16Z)/24:1(15Z))	Lipids and lipid-like molecules	Glycerophospholipids	Glycerophosphocholines	900.679891918764	NA	0.576183333333333	1	NA
0.58_900.6799m/z	7.65404032534785	0.00364163847431893	1.63998163532803	MI-Fibre:MI-Control	HMDB0013456	null	C52H96NO7P	M+Na	36.7	0	-2.01643718562025	85.8026278965265	PC(o-22:2(13Z,16Z)/22:3(10Z,13Z,16Z))	Lipids and lipid-like molecules	Glycerophospholipids	Glycerophosphocholines	900.679891918764	NA	0.576183333333333	1	NA
0.58_900.6799m/z	7.65404032534785	0.00364163847431893	1.63998163532803	MI-Fibre:MI-Control	C15952	C15952	C57H86O7	M+NH4	34.2	0	9.86961833668706	81.6598846320916	Thermocryptoxanthin-11;	null	null	null	900.679891918764	NA	0.576183333333333	1	NULL
0.58_900.6799m/z	7.65404032534785	0.00364163847431893	1.63998163532803	MI-Fibre:MI-Control	HMDB0008781	null	C54H96NO8P	M+H-H2O	35.7	0	-4.55002589879488	83.730145178097	PC(24:0/22:6(4Z,7Z,10Z,13Z,16Z,19Z))	Lipids and lipid-like molecules	Glycerophospholipids	Glycerophosphocholines	900.679891918764	NA	0.576183333333333	1	NA
0.58_900.6799m/z	7.65404032534785	0.00364163847431893	1.63998163532803	MI-Fibre:MI-Control	HMDB0008749	null	C54H96NO8P	M+H-H2O	35.7	0	-4.55002589953818	83.730145178097	PC(22:6(4Z,7Z,10Z,13Z,16Z,19Z)/24:0)	Lipids and lipid-like molecules	Glycerophospholipids	Glycerophosphocholines	900.679891918764	NA	0.576183333333333	1	NA
0.58_900.6799m/z	7.65404032534785	0.00364163847431893	1.63998163532803	MI-Fibre:MI-Control	HMDB0008812	null	C54H96NO8P	M+H-H2O	35.7	0	-4.55002589891877	83.730145178097	PC(24:1(15Z)/22:5(4Z,7Z,10Z,13Z,16Z))	Lipids and lipid-like molecules	Glycerophospholipids	Glycerophosphocholines	900.679891918764	NA	0.576183333333333	1	NA
0.58_900.6799m/z	7.65404032534785	0.00364163847431893	1.63998163532803	MI-Fibre:MI-Control	HMDB0008717	null	C54H96NO8P	M+H-H2O	35.7	0	-4.5500258994143	83.730145178097	PC(22:5(7Z,10Z,13Z,16Z,19Z)/24:1(15Z))	Lipids and lipid-like molecules	Glycerophospholipids	Glycerophosphocholines	900.679891918764	NA	0.576183333333333	1	NA
0.58_900.6799m/z	7.65404032534785	0.00364163847431893	1.63998163532803	MI-Fibre:MI-Control	HMDB0011593	null	C50H95NO13	M+H-H2O	36.5	0	3.09264882759355	86.3668171330597	Lactosylcermide (d18:1/20:0)	Lipids and lipid-like molecules	Sphingolipids	Glycosphingolipids	900.679891918764	NA	0.576183333333333	1	NA
0.58_900.6799m/z	7.65404032534785	0.00364163847431893	1.63998163532803	MI-Fibre:MI-Control	HMDB0008813	null	C54H96NO8P	M+H-H2O	35.7	0	-4.55002589891877	83.730145178097	PC(24:1(15Z)/22:5(7Z,10Z,13Z,16Z,19Z))	Lipids and lipid-like molecules	Glycerophospholipids	Glycerophosphocholines	900.679891918764	NA	0.576183333333333	1	NA
0.58_900.6799m/z	7.65404032534785	0.00364163847431893	1.63998163532803	MI-Fibre:MI-Control	HMDB0004835	null	C50H95NO13	M+H-H2O	36.5	0	3.09264882734578	86.3668171330597	Galabiosylceramide (d18:1/20:0)	Lipids and lipid-like molecules	Sphingolipids	Glycosphingolipids	900.679891918764	NA	0.576183333333333	1	NA
0.59_110.0714m/z	2.0223107407666	0.0100899084918269	1.08436498594876	MI-Fibre:MI-Control	C10133	C10133	C5H7N3	M+H	39	0	1.45300487151867	96.8543191882304	Brunfelsamidine;	null	null	null	110.071432141409	NA	0.590466666666667	1	NULL
0.59_156.0766m/z	2.09712793702679	0.00397396794934053	1.14309928407347	MI-Fibre:MI-Control	HMDB0002730	null	C6H6N2O2	M+NH4	39.1	0	-1.10197554638027	97.0000544117936	Nicotinamide N-oxide	Organoheterocyclic compounds	Pyridines and derivatives	Pyridinecarboxylic acids and derivatives	156.07660085121	NA	0.590466666666667	1	NA
0.59_156.0766m/z	2.09712793702679	0.00397396794934053	1.14309928407347	MI-Fibre:MI-Control	C02126	C02126	C6H6N2O2	M+NH4	39.1	0	-1.10197554658616	97.0000544117936	4-Nitroaniline; p-Nitroaniline; 4-Nitrobenzeneamine;	null	null	null	156.07660085121	NA	0.590466666666667	1	NULL
0.59_156.0766m/z	2.09712793702679	0.00397396794934053	1.14309928407347	MI-Fibre:MI-Control	HMDB0031338	null	C6H6N2O2	M+NH4	39.1	0	-1.10197554638027	97.0000544117936	5-Oxo-2(5H)-isoxazolepropanenitrile	Organoheterocyclic compounds	Azoles	Oxazoles	156.07660085121	NA	0.590466666666667	1	NA
0.59_156.0766m/z	2.09712793702679	0.00397396794934053	1.14309928407347	MI-Fibre:MI-Control	C06419	C06419	C6H9N3O2	M+H	39.2	0	-0.980998606457988	97.3352762891654	D-Histidine; (R)-alpha-Amino-1H-imidazole-4-propionic acid;	null	null	null	156.07660085121	NA	0.590466666666667	1	NULL
0.59_156.0766m/z	2.09712793702679	0.00397396794934053	1.14309928407347	MI-Fibre:MI-Control	HMDB0062562	null	C6H6N2O2	M+NH4	39.1	0	-1.10197554658616	97.0000544117936	Trans-urocanate	Organic compounds	Organoheterocyclic compounds	Azoles	156.07660085121	NA	0.590466666666667	1	NA
0.59_156.0766m/z	2.09712793702679	0.00397396794934053	1.14309928407347	MI-Fibre:MI-Control	HMDB0000301	C00785	C6H6N2O2	M+NH4	39.1	0	-1.10197554638027	97.0000544117936	Urocanic acid	Organoheterocyclic compounds	Azoles	Imidazoles	156.07660085121	NA	0.590466666666667	1	map00340 Histidine metabolism; map01100 Metabolic pathways;
0.59_156.0766m/z	2.09712793702679	0.00397396794934053	1.14309928407347	MI-Fibre:MI-Control	C00768	C00768	C6H9N3O2	M+H	39.2	0	-0.980998606457988	97.3352762891654	Histidine; alpha-Amino-1H-imidazole-4-propionic acid;	null	null	null	156.07660085121	NA	0.590466666666667	1	NULL
0.59_156.0766m/z	2.09712793702679	0.00397396794934053	1.14309928407347	MI-Fibre:MI-Control	C00785	C00785	C6H6N2O2	M+NH4	39.1	0	-1.10197554638027	97.0000544117936	Urocanate; Urocanic acid;	Organoheterocyclic compounds	Azoles	Imidazoles	156.07660085121	NA	0.590466666666667	1	map00340 Histidine metabolism; map01100 Metabolic pathways;
0.59_156.0766m/z	2.09712793702679	0.00397396794934053	1.14309928407347	MI-Fibre:MI-Control	C01162	C01162	C6H9N3O2	M+H	39.2	0	-0.980998606457988	97.3352762891654	3-(Pyrazol-1-yl)-L-alanine; beta-Pyrazol-1-ylalanine;	null	null	null	156.07660085121	NA	0.590466666666667	1	NULL
0.59_156.0766m/z	2.09712793702679	0.00397396794934053	1.14309928407347	MI-Fibre:MI-Control	C03771	C03771	C6H11N3O3	M+H-H2O	39.2	0	-0.878926531922993	97.2058601458095	5-Guanidino-2-oxopentanoate; 5-Guanidino-2-oxo-pentanoate; 2-Oxo-5-guanidinopentanoate; 2-Oxo-5-guanidino-pentanoate; 2-Oxoarginine;	Organic acids and derivatives	Keto acids and derivatives	Short-chain keto acids and derivatives	156.07660085121	NA	0.590466666666667	1	map00330 Arginine and proline metabolism; map00472 D-Arginine and D-ornithine metabolism; map01100 Metabolic pathways;
0.59_156.0766m/z	2.09712793702679	0.00397396794934053	1.14309928407347	MI-Fibre:MI-Control	C00135	C00135	C6H9N3O2	M+H	39.2	0	-0.980998606457988	97.3352762891654	L-Histidine; (S)-alpha-Amino-1H-imidazole-4-propionic acid;	Organic acids and derivatives	Carboxylic acids and derivatives	Amino acids, peptides, and analogues	156.07660085121	NA	0.590466666666667	1	map00340 Histidine metabolism; map00410 beta-Alanine metabolism; map00970 Aminoacyl-tRNA biosynthesis; map01100 Metabolic pathways; map01230 Biosynthesis of amino acids; map02010 ABC transporters; map04974 Protein digestion and absorption; map05230 Central carbon metabolism in cancer;
0.59_156.0766m/z	2.09712793702679	0.00397396794934053	1.14309928407347	MI-Fibre:MI-Control	HMDB0034267	null	C6H9N3O2	M+H	39.2	0	-0.980998606457988	97.3352762891654	L-2-Amino-3-(1-pyrazolyl)propanoic acid	Organic acids and derivatives	Carboxylic acids and derivatives	Amino acids, peptides, and analogues	156.07660085121	NA	0.590466666666667	1	NA
0.59_156.0766m/z	2.09712793702679	0.00397396794934053	1.14309928407347	MI-Fibre:MI-Control	HMDB0000177	C00135	C6H9N3O2	M+H	39.2	0	-0.980998606641271	97.3352762891654	L-Histidine	Organic acids and derivatives	Carboxylic acids and derivatives	Amino acids, peptides, and analogues	156.07660085121	NA	0.590466666666667	1	map00340 Histidine metabolism; map00410 beta-Alanine metabolism; map00970 Aminoacyl-tRNA biosynthesis; map01100 Metabolic pathways; map01230 Biosynthesis of amino acids; map02010 ABC transporters; map04974 Protein digestion and absorption; map05230 Central carbon metabolism in cancer;
0.59_156.0766m/z	2.09712793702679	0.00397396794934053	1.14309928407347	MI-Fibre:MI-Control	C19345	C19345	C6H6N2O2	M+NH4	39.1	0	-1.10197554638027	97.0000544117936	para-Benzoquinone dioxime;	null	null	null	156.07660085121	NA	0.590466666666667	1	NULL
0.59_156.0766m/z	2.09712793702679	0.00397396794934053	1.14309928407347	MI-Fibre:MI-Control	HMDB0061680	null	C6H6N2O2	M+NH4	39.1	0	-1.10197554638027	97.0000544117936	2-Aminonicotinic acid	Organoheterocyclic compounds	Pyridines and derivatives	Pyridinecarboxylic acids and derivatives	156.07660085121	NA	0.590466666666667	1	NA
0.59_156.0766m/z	2.09712793702679	0.00397396794934053	1.14309928407347	MI-Fibre:MI-Control	HMDB0004225	C03771	C6H11N3O3	M+H-H2O	39.2	0	-0.878926532087204	97.2058601458095	2-Oxoarginine	Organic acids and derivatives	Keto acids and derivatives	Short-chain keto acids and derivatives	156.07660085121	NA	0.590466666666667	1	map00330 Arginine and proline metabolism; map00472 D-Arginine and D-ornithine metabolism; map01100 Metabolic pathways;
0.59_156.0766m/z	2.09712793702679	0.00397396794934053	1.14309928407347	MI-Fibre:MI-Control	HMDB0034174	null	C6H6N2O2	M+NH4	39.1	0	-1.10197554638027	97.0000544117936	(E)-Urocanic acid	Organoheterocyclic compounds	Azoles	Imidazoles	156.07660085121	NA	0.590466666666667	1	NA
0.59_170.1418n	2.41229755787871	0.00161288945421276	1.24926648148636	MI-Fibre:MI-Control	NA	NA	NA	NA	NA	NA	NA	NA	NA	NA	NA	NA	NA	NA	NA	NA	NA
0.59_177.0232m/z	0.369086733068122	0.031602005583915	1.097364605386	MI-Fibre:MI-Control	HMDB0033043	null	C7H14S3	M+H-H2O	35	0	3.78674558311445	79.2639955239976	Methyl 1-(1-propenylthio)propyl disulfide	Organosulfur compounds	Organic disulfides	Dialkyldisulfides	177.023209925183	NA	0.590466666666667	1	NA
0.59_177.0232m/z	0.369086733068122	0.031602005583915	1.097364605386	MI-Fibre:MI-Control	HMDB0034440	null	C7H14S3	M+H-H2O	35	0	3.78674558311445	79.2639955239976	(-)-1-(Methylthio)propyl 1-propenyl disulfide	Organosulfur compounds	Organic disulfides	null	177.023209925183	NA	0.590466666666667	1	NA
0.59_243.1670n	0.32353299076483	4.01013839218334e-07	1.72356790248811	MI-Fibre:MI-Control	NA	NA	NA	NA	NA	NA	NA	NA	NA	NA	NA	NA	NA	NA	NA	NA	NA
0.59_246.0932m/z	0.458525661922284	0.000961422852303384	1.2789002903256	MI-Fibre:MI-Control	HMDB0030350	null	C17H13NO2	M+H-H2O	26.5	0	7.15091101399754	40.7808078742849	Dehydroanonaine	Alkaloids and derivatives	Aporphines	null	246.093221777108	NA	0.590466666666667	1	NA
0.59_246.0932m/z	0.458525661922284	0.000961422852303384	1.2789002903256	MI-Fibre:MI-Control	C07898	C07898	C14H14ClN2	M+H	29	0	5.68859408407314	51.4309366389486	Naphazoline hydrochloride;	null	null	null	246.093221777108	NA	0.590466666666667	1	NULL
0.59_246.0932m/z	0.458525661922284	0.000961422852303384	1.2789002903256	MI-Fibre:MI-Control	HMDB0028968	null	C9H17N3O4S	M+H-H2O	25.8	0	9.62769770081172	39.3984745665476	Methionyl-Asparagine	Organic acids and derivatives	Carboxylic acids and derivatives	Amino acids, peptides, and analogues	246.093221777108	NA	0.590466666666667	1	NA
0.59_246.0932m/z	0.458525661922284	0.000961422852303384	1.2789002903256	MI-Fibre:MI-Control	HMDB0039873	null	C17H13NO2	M+H-H2O	26.5	0	7.1509110142136	40.7808078742849	2-Naphthalenol 2-aminobenzoate	Benzenoids	Naphthalenes	null	246.093221777108	NA	0.590466666666667	1	NA
0.59_246.0932m/z	0.458525661922284	0.000961422852303384	1.2789002903256	MI-Fibre:MI-Control	C05856	C05856	C12H15N4OS+	M+H-H2O	28	0	-0.559082368283729	40.7688832166119	Thiamine aldehyde; Thiamin aldehyde;	null	null	null	246.093221777108	NA	0.590466666666667	1	map00730 Thiamine metabolism; map01100 Metabolic pathways;
0.59_246.0932m/z	0.458525661922284	0.000961422852303384	1.2789002903256	MI-Fibre:MI-Control	HMDB0028737	null	C9H17N3O4S	M+H-H2O	25.8	0	9.62769770081172	39.3984745665476	Asparaginyl-Methionine	Organic acids and derivatives	Carboxylic acids and derivatives	Amino acids, peptides, and analogues	246.093221777108	NA	0.590466666666667	1	NA
0.59_331.1469m/z	0.383091214285439	0.000673036480328695	1.32138229383347	MI-Fibre:MI-Control	C16488	C16488	C12H24N2O7	M+Na	34.6	0	-2.27374485458021	75.9145785088587	Fructoselysine; N6-(D-Fructosyl)-L-lysine;	null	null	null	331.146871122735	NA	0.590466666666667	1
0.59_331.1469m/z	0.383091214285439	0.000673036480328695	1.32138229383347	MI-Fibre:MI-Control	C09241	C09241	C21H20N2O3	M+H-H2O	34.6	0	7.94738985355682	81.6871043255548	Serpentine; Serpentine (alkaloid);	null	null	null	331.146871122735	NA	0.590466666666667	1
0.59_331.1469m/z	0.383091214285439	0.000673036480328695	1.32138229383347	MI-Fibre:MI-Control	C17533	C17533	C21H18N2O2	M+H	34.5	0	8.38096365362617	81.7929022112155	Gambirtannine;	null	null	null	331.146871122735	NA	0.590466666666667	1	NULL
0.59_331.1469m/z	0.383091214285439	0.000673036480328695	1.32138229383347	MI-Fibre:MI-Control	C20978	C20978	C12H24N2O7	M+Na	34.9	1.13	-2.27374485458021	75.9145785088587	Glucoselysine;	null	null	null	331.146871122735	NA	0.590466666666667	1
0.59_331.1469m/z	0.383091214285439	0.000673036480328695	1.32138229383347	MI-Fibre:MI-Control	HMDB0034879	null	C12H24N2O7	M+Na	34.9	1.13	-2.27374485458021	75.9145785088587	1-[(5-Amino-5-carboxypentyl)amino]-1-deoxyfructose	Organic oxygen compounds	Organooxygen compounds	Carbohydrates and carbohydrate conjugates	331.146871122735	NA	0.590466666666667	1	NA
0.59_331.1469m/z	0.383091214285439	0.000673036480328695	1.32138229383347	MI-Fibre:MI-Control	C21616	C21616	C12H24N2O7	M+Na	34.6	0	-2.27374485458021	75.9145785088587	Psicoselysine; N6-(D-Psicosyl)-L-lysine;	null	null	null	331.146871122735	NA	0.590466666666667	1	NULL
0.59_331.1469m/z	0.383091214285439	0.000673036480328695	1.32138229383347	MI-Fibre:MI-Control	C15073	C15073	C20H23ClO2	M+H	32.8	3.57	2.83824381942838	63.9631639862551	17alpha-Chloroethynylestradiol; 21-Chloro-19-nor-17alpha-pregna-1,3,5(10)-trien-20-yne-3,17-diol;	null	null	null	331.146871122735	NA	0.590466666666667	1	NULL
0.59_331.1469m/z	0.383091214285439	0.000673036480328695	1.32138229383347	MI-Fibre:MI-Control	C18422	C18422	C18H22N2O2S	M+H	35.1	0	-1.83032398708503	77.6403610941036	Pyributicarb;	null	null	null	331.146871122735	NA	0.590466666666667	1	NULL
0.59_331.1469m/z	0.383091214285439	0.000673036480328695	1.32138229383347	MI-Fibre:MI-Control	HMDB0010328	null	C14H19NO7	M+NH4	33.2	0	-9.92078593156507	76.9205692823553	Tyramine glucuronide	Organic oxygen compounds	Organooxygen compounds	Carbohydrates and carbohydrate conjugates	331.146871122735	NA	0.590466666666667	1	NA
0.59_331.1469m/z	0.383091214285439	0.000673036480328695	1.32138229383347	MI-Fibre:MI-Control	C09028	C09028	C21H20N2O3	M+H-H2O	34.6	0	7.94738985355682	81.6871043255548	Alstonine;	null	null	null	331.146871122735	NA	0.590466666666667	1	NULL
0.59_331.1469m/z	0.383091214285439	0.000673036480328695	1.32138229383347	MI-Fibre:MI-Control	HMDB0240230	null	C18H22N2O2S	M+H	35.1	0	-1.83032398708503	77.6403610941036	Oxomemazine	null	null	null	331.146871122735	NA	0.590466666666667	1	NA
0.59_334.1189m/z	0.423409649677437	0.00497940202347373	1.3449503131884	MI-Fibre:MI-Control	C18582	C18582	C14H21N3O4	M+K	34.7	0	8.6377574964802	82.8488220182396	Butralin;	null	null	null	334.118913707929	NA	0.590466666666667	1	NULL
0.59_334.1189m/z	0.423409649677437	0.00497940202347373	1.3449503131884	MI-Fibre:MI-Control	C16611	C16611	C19H18FNO2	M+Na	36.2	4.01	-7.91950685597252	85.8195201898437	Citalopram alcohol;	null	null	null	334.118913707929	NA	0.590466666666667	1	NULL
0.59_334.1189m/z	0.423409649677437	0.00497940202347373	1.3449503131884	MI-Fibre:MI-Control	HMDB0060630	null	C19H21NO2	M+K	36	0.0921	-4.99154117357246	85.8389694970842	(E)-2-hydroxydoxepin	Organoheterocyclic compounds	Benzoxepines	Dibenzoxepines	334.118913707929	NA	0.590466666666667	1	NA
0.59_334.1189m/z	0.423409649677437	0.00497940202347373	1.3449503131884	MI-Fibre:MI-Control	C19051	C19051	C16H22ClNO3	M+Na	32.5	0	2.80192270717494	65.8605199235909	Diethatyl-ethyl;	null	null	null	334.118913707929	NA	0.590466666666667	1	NULL
0.59_334.1189m/z	0.423409649677437	0.00497940202347373	1.3449503131884	MI-Fibre:MI-Control	C05076	C05076	C17H17N3O3	M+Na	35	0	8.68330210419685	84.8621582515139	Imazaquin;	null	null	null	334.118913707929	NA	0.590466666666667	1	NULL
0.59_334.1189m/z	0.423409649677437	0.00497940202347373	1.3449503131884	MI-Fibre:MI-Control	HMDB0030242	null	C19H21NO2	M+K	36.2	1.04	-4.99154117357246	85.8389694970842	(E)-Herclavine	Phenylpropanoids and polyketides	Cinnamic acids and derivatives	null	334.118913707929	NA	0.590466666666667	1	NA
0.59_334.1189m/z	0.423409649677437	0.00497940202347373	1.3449503131884	MI-Fibre:MI-Control	HMDB0014686	null	C19H18ClN5	M+H-H2O	31.7	0	-8.17755138861712	67.7167873821445	Adinazolam	Organoheterocyclic compounds	Benzodiazepines	1,4-benzodiazepines	334.118913707929	NA	0.590466666666667	1	NA
0.59_334.1189m/z	0.423409649677437	0.00497940202347373	1.3449503131884	MI-Fibre:MI-Control	HMDB0060594	null	C19H21NO2	M+K	36	0	-4.99154117337988	85.8389694970842	Doxepin N-oxide	Organoheterocyclic compounds	Benzoxepines	Dibenzoxepines	334.118913707929	NA	0.590466666666667	1	NA
0.59_334.1189m/z	0.423409649677437	0.00497940202347373	1.3449503131884	MI-Fibre:MI-Control	HMDB0014977	null	C14H21N3O3S	M+Na	37.6	10.3	-2.15189098004525	80.3700886487894	Tolazamide	Benzenoids	Benzene and substituted derivatives	Benzenesulfonamides	334.118913707929	NA	0.590466666666667	1	NA
0.59_468.8966n	2.93648918123555	0.000800602305651805	1.65585374278506	MI-Fibre:MI-Control	NA	NA	NA	NA	NA	NA	NA	NA	NA	NA	NA	NA	NA	NA	NA	NA	NA
0.60_138.5814m/z	3.25825485555515	0.0288777216856457	1.36133973916259	MI-Fibre:MI-Control	NA	NA	NA	NA	NA	NA	NA	NA	NA	NA	NA	NA	NA	NA	NA	NA	NA
0.60_176.0794n	2.4109101634215	3.5973915543243e-06	1.45212662721366	MI-Fibre:MI-Control	HMDB0029032	null	C6H12N2O4	M+H, M+Na	38.1	0	-1.52087304826197	92.5020194636806	Serylalanine	Organic acids and derivatives	Carboxylic acids and derivatives	Amino acids, peptides, and analogues	177.086715509799	176.079439077799	0.60475	1	NA
0.60_176.0794n	2.4109101634215	3.5973915543243e-06	1.45212662721366	MI-Fibre:MI-Control	C21397	C21397	C6H12N2O4	M+H, M+Na	38.1	0	-1.52087304826197	92.5020194636806	Ethylenediamine-N,N'-diacetic acid; Ethylenediaminediacetate; EDDA;	null	null	null	177.086715509799	176.079439077799	0.60475	1	NULL
0.60_176.0794n	2.4109101634215	3.5973915543243e-06	1.45212662721366	MI-Fibre:MI-Control	HMDB0028851	null	C6H12N2O4	M+H, M+Na	53	74.2	-1.52087304826197	92.5020194636806	Glycyl-Threonine	Organic acids and derivatives	Carboxylic acids and derivatives	Amino acids, peptides, and analogues	177.086715509799	176.079439077799	0.60475	1	NA
0.60_176.0794n	2.4109101634215	3.5973915543243e-06	1.45212662721366	MI-Fibre:MI-Control	C19719	C19719	C6H12N2O4	M+H, M+Na	38.1	0	-1.52087304826197	92.5020194636806	D-Alanyl-D-serine;	null	null	null	177.086715509799	176.079439077799	0.60475	1
0.60_176.0794n	2.4109101634215	3.5973915543243e-06	1.45212662721366	MI-Fibre:MI-Control	HMDB0028696	null	C6H12N2O4	M+H, M+Na	38.1	0	-1.52087304826197	92.5020194636806	Alanyl-Serine	Organic acids and derivatives	Carboxylic acids and derivatives	Amino acids, peptides, and analogues	177.086715509799	176.079439077799	0.60475	1	NA
0.60_176.0794n	2.4109101634215	3.5973915543243e-06	1.45212662721366	MI-Fibre:MI-Control	HMDB0029061	null	C6H12N2O4	M+H, M+Na	38.1	0	-1.52087304826197	92.5020194636806	Threoninyl-Glycine	Organic acids and derivatives	Carboxylic acids and derivatives	Amino acids, peptides, and analogues	177.086715509799	176.079439077799	0.60475	1	NA
0.60_205.1537m/z	6.18703843516564	0.00170432428319796	1.79368292174011	MI-Fibre:MI-Control	C01092	C01092	C9H17NO3	M+NH4	38.8	0	-5.27841105577882	99.8528796760188	8-Amino-7-oxononanoate; 8-Amino-7-oxononanoic acid; 7-Keto-8-aminopelargonic acid; KAPA;	null	null	null	205.153681237941	NA	0.60475	1	map00780 Biotin metabolism; map01100 Metabolic pathways;
0.60_205.1537m/z	6.18703843516564	0.00170432428319796	1.79368292174011	MI-Fibre:MI-Control	C12029	C12029	C9H17NO3	M+NH4	38.8	0	-5.27841105577882	99.8528796760188	(E)-2-Butenyl-4-methyl-threonine; 2-Butenyl-4-methylthreonine;	null	null	null	205.153681237941	NA	0.60475	1	NULL
0.60_205.1537m/z	6.18703843516564	0.00170432428319796	1.79368292174011	MI-Fibre:MI-Control	HMDB0013010	null	C9H17NO3	M+NH4	38.8	0	-5.27841105577882	99.8528796760188	N-Heptanoylglycine	Organic acids and derivatives	Carboxylic acids and derivatives	Amino acids, peptides, and analogues	205.153681237941	NA	0.60475	1	NA
0.60_308.1567n	0.497162435032124	0.00486054131404795	1.0518912763531	MI-Fibre:MI-Control	C16488	C16488	C12H24N2O7	M+H-H2O, M+H	37.8	2.16	-5.22679263387966	92.7367907292905	Fructoselysine; N6-(D-Fructosyl)-L-lysine;	null	null	null	309.16292117371	308.1567404364	0.60475	1
0.60_308.1567n	0.497162435032124	0.00486054131404795	1.0518912763531	MI-Fibre:MI-Control	C20978	C20978	C12H24N2O7	M+H-H2O, M+H	37.8	2.21	-5.22679263387966	92.7367907292905	Glucoselysine;	null	null	null	309.16292117371	308.1567404364	0.60475	1
0.60_308.1567n	0.497162435032124	0.00486054131404795	1.0518912763531	MI-Fibre:MI-Control	C21616	C21616	C12H24N2O7	M+H-H2O, M+H	37.8	2.16	-5.22679263387966	92.7367907292905	Psicoselysine; N6-(D-Psicosyl)-L-lysine;	null	null	null	309.16292117371	308.1567404364	0.60475	1	NULL
0.60_308.1567n	0.497162435032124	0.00486054131404795	1.0518912763531	MI-Fibre:MI-Control	HMDB0034879	null	C12H24N2O7	M+H-H2O, M+H	37.8	2.2	-5.22679263387966	92.7367907292905	1-[(5-Amino-5-carboxypentyl)amino]-1-deoxyfructose	Organic oxygen compounds	Organooxygen compounds	Carbohydrates and carbohydrate conjugates	309.16292117371	308.1567404364	0.60475	1	NA
0.62_146.0694n	2.08750042859388	0.00601472607676738	1.15698288650468	MI-Fibre:MI-Control	HMDB0000641	C00064	C5H10N2O3	M+H, M+K	37.8	0	1.62575419125258	91.180456270748	L-Glutamine	Organic acids and derivatives	Carboxylic acids and derivatives	Amino acids, peptides, and analogues	147.0766560935	146.0693796615	0.61905	1	map00220 Arginine biosynthesis; map00230 Purine metabolism; map00240 Pyrimidine metabolism; map00250 Alanine, aspartate and glutamate metabolism; map00471 D-Glutamine and D-glutamate metabolism; map00630 Glyoxylate and dicarboxylate metabolism; map00910 Nitrogen metabolism; map00970 Aminoacyl-tRNA biosynthesis; map01100 Metabolic pathways; map01230 Biosynthesis of amino acids; map02010 ABC transp…
0.62_146.0694n	2.08750042859388	0.00601472607676738	1.15698288650468	MI-Fibre:MI-Control	HMDB0003423	C00819	C5H10N2O3	M+H, M+K	37.8	0	1.62575419125258	91.180456270748	D-Glutamine	Organic acids and derivatives	Carboxylic acids and derivatives	Amino acids, peptides, and analogues	147.0766560935	146.0693796615	0.61905	1	map00471 D-Glutamine and D-glutamate metabolism; map01100 Metabolic pathways;
0.62_146.0694n	2.08750042859388	0.00601472607676738	1.15698288650468	MI-Fibre:MI-Control	C05100	C05100	C5H10N2O3	M+H, M+K	37.8	0	1.62575419125258	91.180456270748	3-Ureidoisobutyrate;	Organic acids and derivatives	Organic carbonic acids and derivatives	Ureas	147.0766560935	146.0693796615	0.61905	1	NULL
0.62_146.0694n	2.08750042859388	0.00601472607676738	1.15698288650468	MI-Fibre:MI-Control	C00819	C00819	C5H10N2O3	M+H, M+K	37.8	0	1.62575419125258	91.180456270748	D-Glutamine; D-2-Aminoglutaramic acid;	Organic acids and derivatives	Carboxylic acids and derivatives	Amino acids, peptides, and analogues	147.0766560935	146.0693796615	0.61905	1	map00471 D-Glutamine and D-glutamate metabolism; map01100 Metabolic pathways;
0.62_146.0694n	2.08750042859388	0.00601472607676738	1.15698288650468	MI-Fibre:MI-Control	C16673	C16673	C5H10N2O3	M+H, M+K	37.8	0	1.62575419125258	91.180456270748	Isoglutamine; 4,5-Diamino-5-oxopentanoic acid; DL-Isoglutamine;	null	null	null	147.0766560935	146.0693796615	0.61905	1	map00340 Histidine metabolism;
0.62_146.0694n	2.08750042859388	0.00601472607676738	1.15698288650468	MI-Fibre:MI-Control	C00064	C00064	C5H10N2O3	M+H, M+K	37.8	0	1.62575419125258	91.180456270748	L-Glutamine; L-2-Aminoglutaramic acid;	Organic acids and derivatives	Carboxylic acids and derivatives	Amino acids, peptides, and analogues	147.0766560935	146.0693796615	0.61905	1	map00220 Arginine biosynthesis; map00230 Purine metabolism; map00240 Pyrimidine metabolism; map00250 Alanine, aspartate and glutamate metabolism; map00471 D-Glutamine and D-glutamate metabolism; map00630 Glyoxylate and dicarboxylate metabolism; map00910 Nitrogen metabolism; map00970 Aminoacyl-tRNA biosynthesis; map01100 Metabolic pathways; map01230 Biosynthesis of amino acids; map02010 ABC transp…
0.62_146.0694n	2.08750042859388	0.00601472607676738	1.15698288650468	MI-Fibre:MI-Control	HMDB0002031	C05100	C5H10N2O3	M+H, M+K	37.8	0	1.62575419125258	91.180456270748	Ureidoisobutyric acid	Organic acids and derivatives	Organic carbonic acids and derivatives	Ureas	147.0766560935	146.0693796615	0.61905	1	NULL
0.62_146.0694n	2.08750042859388	0.00601472607676738	1.15698288650468	MI-Fibre:MI-Control	HMDB0006899	null	C5H10N2O3	M+H, M+K	37.8	0	1.62575419125258	91.180456270748	Alanylglycine	Organic acids and derivatives	Carboxylic acids and derivatives	Amino acids, peptides, and analogues	147.0766560935	146.0693796615	0.61905	1	NA
0.62_146.0694n	2.08750042859388	0.00601472607676738	1.15698288650468	MI-Fibre:MI-Control	C21029	C21029	C5H10N2O3	M+H, M+K	37.8	0	1.62575419125258	91.180456270748	(R)-3-Ureidoisobutyrate; (R)-N-Carbamyl-beta-aminoisobutyrate;	null	null	null	147.0766560935	146.0693796615	0.61905	1	map00240 Pyrimidine metabolism; map01100 Metabolic pathways;
0.62_146.0694n	2.08750042859388	0.00601472607676738	1.15698288650468	MI-Fibre:MI-Control	C00303	C00303	C5H10N2O3	M+H, M+K	37.8	0	1.62575419144715	91.180456270748	Glutamine; 2-Aminoglutaramic acid;	null	null	null	147.0766560935	146.0693796615	0.61905	1	NULL
0.62_188.1383m/z	0.190723067548649	0.0231986507514844	1.64404446069775	MI-Fibre:MI-Control	C07841	C07841	C8H14N2O2	M+NH4	34.7	0	-6.02029621644823	80.5650609372648	Levetiracetam;	null	null	null	188.138329142035	NA	0.61905	1	NULL
0.62_188.1383m/z	0.190723067548649	0.0231986507514844	1.64404446069775	MI-Fibre:MI-Control	HMDB0015333	null	C8H14N2O2	M+NH4	34.7	0	-6.02029621644823	80.5650609372648	Levetiracetam	Organic acids and derivatives	Carboxylic acids and derivatives	Amino acids, peptides, and analogues	188.138329142035	NA	0.61905	1	NA
0.62_188.1383m/z	0.190723067548649	0.0231986507514844	1.64404446069775	MI-Fibre:MI-Control	HMDB0033926	null	C8H14N2O2	M+NH4	34.7	0	-6.02029621644823	80.5650609372648	(3xi,6xi)-Cyclo(alanylvalyl)	Organic acids and derivatives	Carboxylic acids and derivatives	Amino acids, peptides, and analogues	188.138329142035	NA	0.61905	1	NA
0.62_201.9326m/z	3.10342053039782	0.014553443956295	1.49142285650084	MI-Fibre:MI-Control	NA	NA	NA	NA	NA	NA	NA	NA	NA	NA	NA	NA	NA	NA	NA	NA	NA
0.65_101.0481n	1.93235986005726	0.000168215602836372	1.18749522784905	MI-Fibre:MI-Control	C17234	C17234	C4H7NO2	M+H-H2O, M+H	55.9	86.7	4.03812466876136	97.6792104686994	2-Aminobut-2-enoate; (2Z)-2-Aminobut-2-enoic acid; 2-Ammoniobut-2-enoate;	null	null	null	84.0447982615331	101.048086511533	0.647616666666667	1	NULL
0.65_101.0481n	1.93235986005726	0.000168215602836372	1.18749522784905	MI-Fibre:MI-Control	C02926	C02926	C4H7NO2	M+H-H2O, M+H	56	87.3	4.03812466876136	97.6792104686994	Homoserine lactone; 2-Aminobutan-4-olide;	Organic acids and derivatives	Carboxylic acids and derivatives	Amino acids, peptides, and analogues	84.0447982615331	101.048086511533	0.647616666666667	1	NULL
0.65_101.0481n	1.93235986005726	0.000168215602836372	1.18749522784905	MI-Fibre:MI-Control	C11106	C11106	C4H7NO2	M+H-H2O, M+H	56	86.9	4.03812466876136	97.6792104686994	3-Oxobutanamide; Acetoacetamide; AAA;	null	null	null	84.0447982615331	101.048086511533	0.647616666666667	1	NULL
0.65_101.0481n	1.93235986005726	0.000168215602836372	1.18749522784905	MI-Fibre:MI-Control	C01234	C01234	C4H7NO2	M+H-H2O, M+H	56	86.9	4.03812466876136	97.6792104686994	1-Aminocyclopropane-1-carboxylate; 1-Aminocyclopropane-1-carboxylic acid;	Organic acids and derivatives	Carboxylic acids and derivatives	Amino acids, peptides, and analogues	84.0447982615331	101.048086511533	0.647616666666667	1	map00270 Cysteine and methionine metabolism; map01100 Metabolic pathways;
0.65_101.0481n	1.93235986005726	0.000168215602836372	1.18749522784905	MI-Fibre:MI-Control	C07509	C07509	C4H7NO2	M+H-H2O, M+H	55.9	86.6	4.038124668902	97.6792104686994	Diacetylmonoxime; 2,3-Butanedione monoxime;	null	null	null	84.0447982615331	101.048086511533	0.647616666666667	1	NULL
0.65_101.0481n	1.93235986005726	0.000168215602836372	1.18749522784905	MI-Fibre:MI-Control	HMDB0029615	null	C4H7NO2	M+H-H2O, M+H	56	86.9	4.03812466862073	97.6792104686994	(S)-2-Azetidinecarboxylic acid	Organic acids and derivatives	Carboxylic acids and derivatives	Amino acids, peptides, and analogues	84.0447982615331	101.048086511533	0.647616666666667	1	NA
0.65_101.0481n	1.93235986005726	0.000168215602836372	1.18749522784905	MI-Fibre:MI-Control	C08267	C08267	C4H7NO2	M+H-H2O, M+H	56	86.9	4.03812466876136	97.6792104686994	L-Azetidine 2-carboxylic acid; Azetidyl-2-carboxylic acid; (S)-(-)-Azetidine-2-carboxylic acid;	null	null	null	84.0447982615331	101.048086511533	0.647616666666667	1	NULL
0.65_101.0481n	1.93235986005726	0.000168215602836372	1.18749522784905	MI-Fibre:MI-Control	HMDB0036458	C01234	C4H7NO2	M+H-H2O, M+H	56	86.9	4.03812466876136	97.6792104686994	1-Aminocyclopropanecarboxylic acid	Organic acids and derivatives	Carboxylic acids and derivatives	Amino acids, peptides, and analogues	84.0447982615331	101.048086511533	0.647616666666667	1	map00270 Cysteine and methionine metabolism; map01100 Metabolic pathways;
0.65_101.0481n	1.93235986005726	0.000168215602836372	1.18749522784905	MI-Fibre:MI-Control	C19777	C19777	C4H7NO2	M+H-H2O, M+H	56	87.3	4.03812466876136	97.6792104686994	L-Homoserine lactone;	null	null	null	84.0447982615331	101.048086511533	0.647616666666667	1	NULL
0.65_101.0481n	1.93235986005726	0.000168215602836372	1.18749522784905	MI-Fibre:MI-Control	C19456	C19456	C4H7NO2	M+H-H2O, M+H	55.9	86.7	4.03812466876136	97.6792104686994	N-Methylolacrylamide; N-(Hydroxymethyl)acrylamide;	null	null	null	84.0447982615331	101.048086511533	0.647616666666667	1	NULL
0.65_101.0481n	1.93235986005726	0.000168215602836372	1.18749522784905	MI-Fibre:MI-Control	HMDB0029387	C02926	C4H7NO2	M+H-H2O, M+H	56	87.3	4.03812466876136	97.6792104686994	L-3-Aminodihydro-2(3H)-furanone	Organic acids and derivatives	Carboxylic acids and derivatives	Amino acids, peptides, and analogues	84.0447982615331	101.048086511533	0.647616666666667	1	NULL
0.65_101.0481n	1.93235986005726	0.000168215602836372	1.18749522784905	MI-Fibre:MI-Control	C20905	C20905	C4H7NO2	M+H-H2O, M+H	56	86.9	4.03812466876136	97.6792104686994	2-Iminobutanoate;	null	null	null	84.0447982615331	101.048086511533	0.647616666666667	1	NULL
0.65_147.0541n	2.12268459628764	0.000121990018588055	1.3056476587034	MI-Fibre:MI-Control	HMDB0006556	C05938	C5H9NO4	M+H, M+Na, M+H-H2O	38.9	3.1	6.11590584613397	98.3496711753034	L-4-Hydroxyglutamate semialdehyde	Organic acids and derivatives	Carboxylic acids and derivatives	Amino acids, peptides, and analogues	148.061333566937	147.054057134937	0.647616666666667	1	map00330 Arginine and proline metabolism;
0.65_147.0541n	2.12268459628764	0.000121990018588055	1.3056476587034	MI-Fibre:MI-Control	C00217	C00217	C5H9NO4	M+H, M+Na, M+H-H2O	38.9	3.1	6.11590584613397	98.3496711753034	D-Glutamate; D-Glutamic acid; D-Glutaminic acid; D-2-Aminoglutaric acid;	Organic acids and derivatives	Carboxylic acids and derivatives	Amino acids, peptides, and analogues	148.061333566937	147.054057134937	0.647616666666667	1	map00471 D-Glutamine and D-glutamate metabolism; map01100 Metabolic pathways;
0.65_147.0541n	2.12268459628764	0.000121990018588055	1.3056476587034	MI-Fibre:MI-Control	C00979	C00979	C5H9NO4	M+H, M+Na, M+H-H2O	38.9	3.09	6.11590584632724	98.3496711753034	O-Acetyl-L-serine; O3-Acetyl-L-serine;	Organic acids and derivatives	Carboxylic acids and derivatives	Amino acids, peptides, and analogues	148.061333566937	147.054057134937	0.647616666666667	1	map00270 Cysteine and methionine metabolism; map00920 Sulfur metabolism; map01100 Metabolic pathways; map01200 Carbon metabolism; map01230 Biosynthesis of amino acids; map04122 Sulfur relay system;
0.65_147.0541n	2.12268459628764	0.000121990018588055	1.3056476587034	MI-Fibre:MI-Control	C03618	C03618	C5H9NO4	M+H, M+Na, M+H-H2O	38.9	3.1	6.11590584613397	98.3496711753034	L-threo-3-Methylaspartate; (2S,3S)-3-Methylaspartate;	null	null	null	148.061333566937	147.054057134937	0.647616666666667	1	map00630 Glyoxylate and dicarboxylate metabolism; map01100 Metabolic pathways; map01200 Carbon metabolism;
0.65_147.0541n	2.12268459628764	0.000121990018588055	1.3056476587034	MI-Fibre:MI-Control	C05938	C05938	C5H9NO4	M+H, M+Na, M+H-H2O	38.9	3.1	6.11590584632724	98.3496711753034	L-4-Hydroxyglutamate semialdehyde;	Organic acids and derivatives	Carboxylic acids and derivatives	Amino acids, peptides, and analogues	148.061333566937	147.054057134937	0.647616666666667	1	map00330 Arginine and proline metabolism;
0.65_147.0541n	2.12268459628764	0.000121990018588055	1.3056476587034	MI-Fibre:MI-Control	HMDB0003011	C00979	C5H9NO4	M+H, M+Na, M+H-H2O	38.9	3.09	6.11590584613397	98.3496711753034	O-Acetylserine	Organic acids and derivatives	Carboxylic acids and derivatives	Amino acids, peptides, and analogues	148.061333566937	147.054057134937	0.647616666666667	1	map00270 Cysteine and methionine metabolism; map00920 Sulfur metabolism; map01100 Metabolic pathways; map01200 Carbon metabolism; map01230 Biosynthesis of amino acids; map04122 Sulfur relay system;
0.65_147.0541n	2.12268459628764	0.000121990018588055	1.3056476587034	MI-Fibre:MI-Control	C05574	C05574	C5H9NO4	M+H, M+Na, M+H-H2O	38.9	3.1	6.11590584613397	98.3496711753034	3-Aminopentanedioate; Isoglutamate; Isoglutamic acid; 3-Aminopentanedioic acid;	null	null	null	148.061333566937	147.054057134937	0.647616666666667	1	NULL
0.65_147.0541n	2.12268459628764	0.000121990018588055	1.3056476587034	MI-Fibre:MI-Control	C03790	C03790	C5H9NO4	M+H, M+Na, M+H-H2O	38.9	3.09	6.11590584613397	98.3496711753034	N-(Carboxymethyl)-D-alanine; Strombine;	null	null	null	148.061333566937	147.054057134937	0.647616666666667	1	NULL
0.65_147.0541n	2.12268459628764	0.000121990018588055	1.3056476587034	MI-Fibre:MI-Control	C05941	C05941	C5H9NO4	M+H, M+Na, M+H-H2O	38.9	3.1	6.11590584632724	98.3496711753034	2-Oxo-4-hydroxy-5-aminovalerate;	null	null	null	148.061333566937	147.054057134937	0.647616666666667	1	map00330 Arginine and proline metabolism;
0.65_147.0541n	2.12268459628764	0.000121990018588055	1.3056476587034	MI-Fibre:MI-Control	C00302	C00302	C5H9NO4	M+H, M+Na, M+H-H2O	38.9	3.1	6.11590584632724	98.3496711753034	Glutamate; Glutaminic acid; 2-Aminoglutaric acid;	Organic acids and derivatives	Carboxylic acids and derivatives	Amino acids, peptides, and analogues	148.061333566937	147.054057134937	0.647616666666667	1
0.65_147.0541n	2.12268459628764	0.000121990018588055	1.3056476587034	MI-Fibre:MI-Control	C00025	C00025	C5H9NO4	M+H, M+Na, M+H-H2O	38.9	3.1	6.11590584613397	98.3496711753034	L-Glutamate; L-Glutamic acid; L-Glutaminic acid; Glutamate;	Organic acids and derivatives	Carboxylic acids and derivatives	Amino acids, peptides, and analogues	148.061333566937	147.054057134937	0.647616666666667	1	map00220 Arginine biosynthesis; map00250 Alanine, aspartate and glutamate metabolism; map00330 Arginine and proline metabolism; map00340 Histidine metabolism; map00430 Taurine and hypotaurine metabolism; map00471 D-Glutamine and D-glutamate metabolism; map00480 Glutathione metabolism; map00524 Neomycin, kanamycin and gentamicin biosynthesis; map00630 Glyoxylate and dicarboxylate metabolism; map00…
0.65_147.0541n	2.12268459628764	0.000121990018588055	1.3056476587034	MI-Fibre:MI-Control	HMDB0033550	null	C5H9NO4	M+H, M+Na, M+H-H2O	38.9	3.09	6.11590584632724	98.3496711753034	3-(Carboxymethylamino)propanoic acid	Organic acids and derivatives	Carboxylic acids and derivatives	Amino acids, peptides, and analogues	148.061333566937	147.054057134937	0.647616666666667	1	NA
0.65_147.0541n	2.12268459628764	0.000121990018588055	1.3056476587034	MI-Fibre:MI-Control	C12269	C12269	C5H9NO4	M+H, M+Na, M+H-H2O	38.9	3.09	6.11590584632724	98.3496711753034	N-Methyl-D-aspartic acid; N-Methyl-D-aspartate; NMDA;	Organic acids and derivatives	Carboxylic acids and derivatives	Amino acids, peptides, and analogues	148.061333566937	147.054057134937	0.647616666666667	1	NULL
0.65_147.0541n	2.12268459628764	0.000121990018588055	1.3056476587034	MI-Fibre:MI-Control	HMDB0002393	C12269	C5H9NO4	M+H, M+Na, M+H-H2O	38.9	3.09	6.11590584613397	98.3496711753034	N-Methyl-D-aspartic acid	Organic acids and derivatives	Carboxylic acids and derivatives	Amino acids, peptides, and analogues	148.061333566937	147.054057134937	0.647616666666667	1	NULL
0.65_147.0541n	2.12268459628764	0.000121990018588055	1.3056476587034	MI-Fibre:MI-Control	HMDB0062183	null	C5H9NO4	M+H, M+Na, M+H-H2O	38.9	3.09	6.11590584632724	98.3496711753034	N-lactoyl-Glycine	Organic acids and derivatives	Carboxylic acids and derivatives	Amino acids, peptides, and analogues	148.061333566937	147.054057134937	0.647616666666667	1	NA
0.65_147.0541n	2.12268459628764	0.000121990018588055	1.3056476587034	MI-Fibre:MI-Control	HMDB0060475	C00302	C5H9NO4	M+H, M+Na, M+H-H2O	38.9	3.1	6.11590584613397	98.3496711753034	DL-Glutamate	Organic acids and derivatives	Carboxylic acids and derivatives	Amino acids, peptides, and analogues	148.061333566937	147.054057134937	0.647616666666667	1
0.65_147.0541n	2.12268459628764	0.000121990018588055	1.3056476587034	MI-Fibre:MI-Control	HMDB0003339	C00217	C5H9NO4	M+H, M+Na, M+H-H2O	38.9	3.1	6.11590584613397	98.3496711753034	D-Glutamic acid	Organic acids and derivatives	Carboxylic acids and derivatives	Amino acids, peptides, and analogues	148.061333566937	147.054057134937	0.647616666666667	1	map00471 D-Glutamine and D-glutamate metabolism; map01100 Metabolic pathways;
0.65_147.0541n	2.12268459628764	0.000121990018588055	1.3056476587034	MI-Fibre:MI-Control	HMDB0000148	C00025	C5H9NO4	M+H, M+Na, M+H-H2O	38.9	3.1	6.11590584613397	98.3496711753034	L-Glutamic acid	Organic acids and derivatives	Carboxylic acids and derivatives	Amino acids, peptides, and analogues	148.061333566937	147.054057134937	0.647616666666667	1	map00220 Arginine biosynthesis; map00250 Alanine, aspartate and glutamate metabolism; map00330 Arginine and proline metabolism; map00340 Histidine metabolism; map00430 Taurine and hypotaurine metabolism; map00471 D-Glutamine and D-glutamate metabolism; map00480 Glutathione metabolism; map00524 Neomycin, kanamycin and gentamicin biosynthesis; map00630 Glyoxylate and dicarboxylate metabolism; map00…
0.65_147.0541n	2.12268459628764	0.000121990018588055	1.3056476587034	MI-Fibre:MI-Control	HMDB0002931	null	C5H9NO4	M+H, M+Na, M+H-H2O	38.9	3.09	6.11590584613397	98.3496711753034	N-Acetylserine	Organic acids and derivatives	Carboxylic acids and derivatives	Amino acids, peptides, and analogues	148.061333566937	147.054057134937	0.647616666666667	1	NA
0.65_310.0851n	1.96560621804678	1.65904633021156e-05	1.21370503532494	MI-Fibre:MI-Control	C11096	C11096	C18H15ClN2O	M+H-H2O, M+K, M+Na	32.7	0	-6.91681211080108	71.4124874891543	Croconazole;	null	null	null	293.081857744682	310.085145994682	0.647616666666667	1	NULL
0.65_310.0851n	1.96560621804678	1.65904633021156e-05	1.21370503532494	MI-Fibre:MI-Control	C10059	C10059	C18H14O5	M+H-H2O, M+K, M+Na	41.7	20.5	3.29732425449646	91.9739137613082	6-Deoxyjacareubin;	null	null	null	293.081857744682	310.085145994682	0.647616666666667	1	NULL
0.65_310.0851n	1.96560621804678	1.65904633021156e-05	1.21370503532494	MI-Fibre:MI-Control	HMDB0040357	null	C18H14O5	M+H-H2O, M+K, M+Na	41.7	20.5	3.29732425449646	91.9739137613082	6,11-Dihydroxy-2,2-dimethylpyrano[3,2-c]xanthen-7(2H)-one	Organoheterocyclic compounds	Benzopyrans	1-benzopyrans	293.081857744682	310.085145994682	0.647616666666667	1	NA
0.65_317.0818m/z	1.87599219433701	0.000531990802193646	1.08610241412939	MI-Fibre:MI-Control	C18272	C18272	C20H12O4	M+H	36.1	0	3.12396058965285	84.4107080807677	cis-4-(8-Hydroxypyren-7-yl)-2-oxobut-3-enoate;	null	null	null	317.081822696421	NA	0.647616666666667	1
0.65_317.0818m/z	1.87599219433701	0.000531990802193646	1.08610241412939	MI-Fibre:MI-Control	HMDB0014975	null	C17H16ClFN2O2	M+H-H2O	36	25.6	-9.94567630480324	65.5074259988414	Progabide	Organic oxygen compounds	Organooxygen compounds	Carbonyl compounds	317.081822696421	NA	0.647616666666667	1	NA
0.65_317.0818m/z	1.87599219433701	0.000531990802193646	1.08610241412939	MI-Fibre:MI-Control	HMDB0062734	null	C12H16N2O6S	M+H	34.3	0	5.18558947567382	77.2347513170476	2-S-cysteinyl-DOPA	Organic acids and derivatives	Carboxylic acids and derivatives	Amino acids, peptides, and analogues	317.081822696421	NA	0.647616666666667	1	NA
0.65_317.0818m/z	1.87599219433701	0.000531990802193646	1.08610241412939	MI-Fibre:MI-Control	C08570	C08570	C11H18O9	M+Na	38.8	25.1	-8.43311238154938	78.1891957119556	Tuliposide B;	null	null	null	317.081822696421	NA	0.647616666666667	1	NULL
0.65_317.0818m/z	1.87599219433701	0.000531990802193646	1.08610241412939	MI-Fibre:MI-Control	C21186	C21186	C11H18O9	M+Na	38.7	24.8	-8.43311238154938	78.1891957119556	6-Tuliposide B; 6-O-[(3S)-3,4-Dihydroxy-2-methylenebutanoyl]-D-glucose;	null	null	null	317.081822696421	NA	0.647616666666667	1	NULL
0.65_317.0818m/z	1.87599219433701	0.000531990802193646	1.08610241412939	MI-Fibre:MI-Control	C17231	C17231	C12H22O5S	M+K	35.3	0	-0.468098241163045	76.9721145014447	3-(7'-Methylthio)heptylmalic acid; 3-(7'-Methylthio)heptylmalate;	null	null	null	317.081822696421	NA	0.647616666666667	1	map01210 2-Oxocarboxylic acid metabolism;
0.65_317.0818m/z	1.87599219433701	0.000531990802193646	1.08610241412939	MI-Fibre:MI-Control	C17935	C17935	C12H16N2O6S	M+H	34.3	0	5.18558947567382	77.2347513170476	Cysteinyldopa; 5-S-Cysteinyl-DOPA;	null	null	null	317.081822696421	NA	0.647616666666667	1	map00350 Tyrosine metabolism;
0.65_317.0818m/z	1.87599219433701	0.000531990802193646	1.08610241412939	MI-Fibre:MI-Control	C14893	C14893	C20H13ClN2	M+H	31.8	0	-6.89662321987782	66.7579742768793	2-(4-Chlorophenyl)-3-phenyl-3-(2-pyridinyl)acrylonitrile;	null	null	null	317.081822696421	NA	0.647616666666667	1	NULL
0.65_317.0818m/z	1.87599219433701	0.000531990802193646	1.08610241412939	MI-Fibre:MI-Control	C12400	C12400	C20H14O5	M+H-H2O	36.2	0	2.95554194817054	84.2978210021312	19-Hydroxy-8-O-methyltetrangulol;	null	null	null	317.081822696421	NA	0.647616666666667	1
0.65_317.0818m/z	1.87599219433701	0.000531990802193646	1.08610241412939	MI-Fibre:MI-Control	C18277	C18277	C20H12O4	M+H	36.1	0	3.12396058965285	84.4107080807677	4,5-Chrysenedicarboxylate;	null	null	null	317.081822696421	NA	0.647616666666667	1
0.65_317.0818m/z	1.87599219433701	0.000531990802193646	1.08610241412939	MI-Fibre:MI-Control	C18271	C18271	C20H12O4	M+H	36.1	0	3.12396058965285	84.4107080807677	cis-4-(7-Hydroxtpyren-8-yl)-2-oxobut-3-enoate;	null	null	null	317.081822696421	NA	0.647616666666667	1
0.65_317.0818m/z	1.87599219433701	0.000531990802193646	1.08610241412939	MI-Fibre:MI-Control	C17230	C17230	C12H22O5S	M+K	35.3	0	-0.468098241163045	76.9721145014447	2-(7'-Methylthio)heptylmalic acid; 2-(7'-Methylthio)heptylmalate;	null	null	null	317.081822696421	NA	0.647616666666667	1	map01210 2-Oxocarboxylic acid metabolism;
0.66_201.9824m/z	0.208881744240267	0.0152447065056548	1.44127026241264	MI-Fibre:MI-Control	HMDB0000731	C05824	C3H7NO5S2	M+H	36.1	0	-7.21113115469332	88.6338009854478	Cysteine-S-sulfate	Organic acids and derivatives	Carboxylic acids and derivatives	Amino acids, peptides, and analogues	201.982391490726	NA	0.6619	1	map00270 Cysteine and methionine metabolism; map01230 Biosynthesis of amino acids;
0.66_201.9824m/z	0.208881744240267	0.0152447065056548	1.44127026241264	MI-Fibre:MI-Control	C05824	C05824	C3H7NO5S2	M+H	36.1	0	-7.21113115469332	88.6338009854478	S-Sulfo-L-cysteine;	Organic acids and derivatives	Carboxylic acids and derivatives	Amino acids, peptides, and analogues	201.982391490726	NA	0.6619	1	map00270 Cysteine and methionine metabolism; map01230 Biosynthesis of amino acids;
0.66_201.9824m/z	0.208881744240267	0.0152447065056548	1.44127026241264	MI-Fibre:MI-Control	HMDB0006492	null	C6H5NO6S	M+H-H2O	36.9	0	8.77625918101696	94.322697219284	4-Nitrophenyl sulfate	Organic acids and derivatives	Organic sulfuric acids and derivatives	Arylsulfates	201.982391490726	NA	0.6619	1	NA
0.66_201.9824m/z	0.208881744240267	0.0152447065056548	1.44127026241264	MI-Fibre:MI-Control	C19062	C19062	C8H7Cl2NO2	M+H-H2O	31	0	1.35110531295514	56.3953791359907	SWEP;	null	null	null	201.982391490726	NA	0.6619	1	NULL
0.66_257.0015m/z	2.68474436220027	0.000475027524523314	1.20680398958082	MI-Fibre:MI-Control	C06721	C06721	C12H10O2S	M+K	36	0	-8.28609037403014	89.1465088653209	cis-1,2-Dihydroxy-1,2-dihydrodibenzothiophene;	null	null	null	257.001501939427	NA	0.6619	1	NULL
0.66_257.0015m/z	2.68474436220027	0.000475027524523314	1.20680398958082	MI-Fibre:MI-Control	C07644	C07644	C7H13Cl2N2O3P	M+H-H2O	30.1	0	2.57614494721936	53.3604717053806	4-Ketocyclophosphamide;	Organic nitrogen compounds	Organonitrogen compounds	Nitrogen mustard compounds	257.001501939427	NA	0.6619	1	map00982 Drug metabolism - cytochrome P450;
0.66_257.0015m/z	2.68474436220027	0.000475027524523314	1.20680398958082	MI-Fibre:MI-Control	HMDB0060690	C16554	C7H13Cl2N2O3P	M+H-H2O	30.1	0	2.57614494721936	53.3604717053806	4-Ketoifosfamide	Organoheterocyclic compounds	Oxazaphosphinanes	Isofamides	257.001501939427	NA	0.6619	1	map00982 Drug metabolism - cytochrome P450;
0.66_257.0015m/z	2.68474436220027	0.000475027524523314	1.20680398958082	MI-Fibre:MI-Control	C16554	C16554	C7H13Cl2N2O3P	M+H-H2O	30.1	0	2.57614494721936	53.3604717053806	4-Ketoifosfamide;	Organoheterocyclic compounds	Oxazaphosphinanes	Isofamides	257.001501939427	NA	0.6619	1	map00982 Drug metabolism - cytochrome P450;
0.66_257.0015m/z	2.68474436220027	0.000475027524523314	1.20680398958082	MI-Fibre:MI-Control	HMDB0060686	C07644	C7H13Cl2N2O3P	M+H-H2O	30.1	0	2.57614494721936	53.3604717053806	4-Ketocyclophosphamide	Organic nitrogen compounds	Organonitrogen compounds	Nitrogen mustard compounds	257.001501939427	NA	0.6619	1	map00982 Drug metabolism - cytochrome P450;
0.66_490.1731m/z	1.73932446478819	0.00806547108047009	1.0189234050096	MI-Fibre:MI-Control	HMDB0039742	null	C17H28O15	M+NH4	34.4	0	-7.40779357043534	80.1685055735086	4-O-Methyl-a-D-glucosyl-(1->2)-b-D-xylosyl-(1->4)-D-xylose	Organic oxygen compounds	Organooxygen compounds	Carbohydrates and carbohydrate conjugates	490.173148184812	NA	0.6619	1	NA
0.66_490.1731m/z	1.73932446478819	0.00806547108047009	1.0189234050096	MI-Fibre:MI-Control	C11221	C11221	C22H33N3O5S	M+K	34.4	0	-9.09117372174806	82.0095737123382	Formylmethionyl-leucyl-phenylalanine methyl ester; FMLP OMe;	null	null	null	490.173148184812	NA	0.6619	1	NULL
0.68_113.0001m/z	27.2399370212563	8.7196093790646e-08	2.94128973976269	MI-Fibre:MI-Control	C05999	C05999	C3H6O2	M+K	39	0	1.71668457749149	97.1147119413189	Lactaldehyde; 2-Hydroxypropionaldehyde; 2-Hydroxypropanal;	null	null	null	113.000064609337	NA	0.676183333333333	1	NULL
0.68_113.0001m/z	27.2399370212563	8.7196093790646e-08	2.94128973976269	MI-Fibre:MI-Control	C00163	C00163	C3H6O2	M+K	39	0	1.71668457749149	97.1147119413189	Propanoate; Propionate; Propanoic acid; Propionic acid;	Organic acids and derivatives	Carboxylic acids and derivatives	Carboxylic acids	113.000064609337	NA	0.676183333333333	1	map00640 Propanoate metabolism; map00760 Nicotinate and nicotinamide metabolism; map01100 Metabolic pathways; map04973 Carbohydrate digestion and absorption; map04974 Protein digestion and absorption;
0.68_113.0001m/z	27.2399370212563	8.7196093790646e-08	2.94128973976269	MI-Fibre:MI-Control	C00937	C00937	C3H6O2	M+K	39	0	1.71668457749149	97.1147119413189	(R)-Lactaldehyde; D-Lactaldehyde; D-2-Hydroxypropionaldehyde;	Organic oxygen compounds	Organooxygen compounds	Carbonyl compounds	113.000064609337	NA	0.676183333333333	1	map00620 Pyruvate metabolism;
0.68_113.0001m/z	27.2399370212563	8.7196093790646e-08	2.94128973976269	MI-Fibre:MI-Control	C06455	C06455	CH5O4P	M+H	39.2	0	2.16897246902898	98.755131237555	Hydroxymethylphosphonate; P-(Hydroxymethyl)-phosphonic acid;	null	null	null	113.000064609337	NA	0.676183333333333	1	map00440 Phosphonate and phosphinate metabolism;
0.68_113.0001m/z	27.2399370212563	8.7196093790646e-08	2.94128973976269	MI-Fibre:MI-Control	C10920	C10920	C3H6O2	M+K	39	0	1.71668457749149	97.1147119413189	Glycidol;	null	null	null	113.000064609337	NA	0.676183333333333	1	NULL
0.68_113.0001m/z	27.2399370212563	8.7196093790646e-08	2.94128973976269	MI-Fibre:MI-Control	C00969	C00969	C3H6O2	M+K	39	0	1.71668457749149	97.1147119413189	3-Hydroxypropanal;	Organic oxygen compounds	Organooxygen compounds	Carbonyl compounds	113.000064609337	NA	0.676183333333333	1	map00561 Glycerolipid metabolism;
0.68_113.0001m/z	27.2399370212563	8.7196093790646e-08	2.94128973976269	MI-Fibre:MI-Control	HMDB0003052	C00424	C3H6O2	M+K	39	0	1.71668457749149	97.1147119413189	Lactaldehyde	Organic oxygen compounds	Organooxygen compounds	Carbonyl compounds	113.000064609337	NA	0.676183333333333	1	map00051 Fructose and mannose metabolism; map00620 Pyruvate metabolism; map00640 Propanoate metabolism;
0.68_113.0001m/z	27.2399370212563	8.7196093790646e-08	2.94128973976269	MI-Fibre:MI-Control	HMDB0031523	C17530	C3H6O2	M+K	39	0	1.71668457749149	97.1147119413189	Methyl acetate	Organic acids and derivatives	Carboxylic acids and derivatives	Carboxylic acid derivatives	113.000064609337	NA	0.676183333333333	1	map00640 Propanoate metabolism;
0.68_113.0001m/z	27.2399370212563	8.7196093790646e-08	2.94128973976269	MI-Fibre:MI-Control	C17530	C17530	C3H6O2	M+K	39	0	1.71668457749149	97.1147119413189	Methyl acetate; Devoton; Tereton;	Organic acids and derivatives	Carboxylic acids and derivatives	Carboxylic acid derivatives	113.000064609337	NA	0.676183333333333	1	map00640 Propanoate metabolism;
0.68_113.0001m/z	27.2399370212563	8.7196093790646e-08	2.94128973976269	MI-Fibre:MI-Control	C05235	C05235	C3H6O2	M+K	39	0	1.71668457749149	97.1147119413189	Hydroxyacetone; Acetol; 1-Hydroxy-2-propanone; 2-Ketopropyl alcohol; Acetone alcohol; Pyruvinalcohol; Pyruvic alcohol; Methylketol;	Organic oxygen compounds	Organooxygen compounds	Carbonyl compounds	113.000064609337	NA	0.676183333333333	1	map00640 Propanoate metabolism;
0.68_113.0001m/z	27.2399370212563	8.7196093790646e-08	2.94128973976269	MI-Fibre:MI-Control	HMDB0003453	C00969	C3H6O2	M+K	39	0	1.71668457729955	97.1147119413189	3-Hydroxypropanal	Organic oxygen compounds	Organooxygen compounds	Carbonyl compounds	113.000064609337	NA	0.676183333333333	1	map00561 Glycerolipid metabolism;
0.68_113.0001m/z	27.2399370212563	8.7196093790646e-08	2.94128973976269	MI-Fibre:MI-Control	C00424	C00424	C3H6O2	M+K	39	0	1.71668457749149	97.1147119413189	(S)-Lactaldehyde; L-Lactaldehyde; L-2-Hydroxypropionaldehyde;	Organic oxygen compounds	Organooxygen compounds	Carbonyl compounds	113.000064609337	NA	0.676183333333333	1	map00051 Fructose and mannose metabolism; map00620 Pyruvate metabolism; map00640 Propanoate metabolism;
0.68_113.0001m/z	27.2399370212563	8.7196093790646e-08	2.94128973976269	MI-Fibre:MI-Control	HMDB0000237	C00163	C3H6O2	M+K	39	0	1.71668457749149	97.1147119413189	Propionic acid	Organic acids and derivatives	Carboxylic acids and derivatives	Carboxylic acids	113.000064609337	NA	0.676183333333333	1	map00640 Propanoate metabolism; map00760 Nicotinate and nicotinamide metabolism; map01100 Metabolic pathways; map04973 Carbohydrate digestion and absorption; map04974 Protein digestion and absorption;
0.68_113.0001m/z	27.2399370212563	8.7196093790646e-08	2.94128973976269	MI-Fibre:MI-Control	HMDB0006961	C05235	C3H6O2	M+K	39	0	1.71668457749149	97.1147119413189	Hydroxyacetone	Organic oxygen compounds	Organooxygen compounds	Carbonyl compounds	113.000064609337	NA	0.676183333333333	1	map00640 Propanoate metabolism;
0.68_113.0001m/z	27.2399370212563	8.7196093790646e-08	2.94128973976269	MI-Fibre:MI-Control	HMDB0006458	C00937	C3H6O2	M+K	39	0	1.71668457749149	97.1147119413189	D-Lactaldehyde	Organic oxygen compounds	Organooxygen compounds	Carbonyl compounds	113.000064609337	NA	0.676183333333333	1	map00620 Pyruvate metabolism;
0.68_113.0001m/z	27.2399370212563	8.7196093790646e-08	2.94128973976269	MI-Fibre:MI-Control	HMDB0061711	null	CH5O4P	M+H	39.2	0	2.16897246890209	98.755131237555	Methylphosphate	Organic acids and derivatives	Organic phosphoric acids and derivatives	Phosphate esters	113.000064609337	NA	0.676183333333333	1	NA
0.68_113.0001m/z	27.2399370212563	8.7196093790646e-08	2.94128973976269	MI-Fibre:MI-Control	HMDB0031229	null	C3H6O2	M+K	39	0	1.71668457749149	97.1147119413189	Ethyl formate	Organic acids and derivatives	Carboxylic acids and derivatives	Carboxylic acid derivatives	113.000064609337	NA	0.676183333333333	1	NA
0.68_184.1559n	4.00312530249239	0.00128794546133313	1.55337315251744	MI-Fibre:MI-Control	NA	NA	NA	NA	NA	NA	NA	NA	NA	NA	NA	NA	NA	NA	NA	NA	NA
0.68_263.0696m/z	1.73217563378313	0.00180597377950864	1.03107988463764	MI-Fibre:MI-Control	HMDB0124917	null	C12H16O4	M+K	38.1	3.62	6.87166600799187	94.4377474185549	2-(4-hydroxy-3-methylbut-2-en-1-yl)-5-methoxybenzene-1,3-diol	Benzenoids	Phenols	Methoxyphenols	263.069557045102	NA	0.676183333333333	1	NA
0.68_263.0696m/z	1.73217563378313	0.00180597377950864	1.03107988463764	MI-Fibre:MI-Control	HMDB0127761	null	C12H16O4	M+K	37.8	2.53	6.87166600799187	94.4377474185549	5-(4-hydroxy-3-methoxyphenyl)pentanoic acid	Benzenoids	Phenols	Methoxyphenols	263.069557045102	NA	0.676183333333333	1	NA
0.68_263.0696m/z	1.73217563378313	0.00180597377950864	1.03107988463764	MI-Fibre:MI-Control	HMDB0124920	null	C12H16O4	M+K	38.1	3.62	6.87166600811869	94.4377474185549	2-[(3,3-dimethyloxiran-2-yl)methyl]-5-methoxybenzene-1,3-diol	Benzenoids	Phenols	Methoxyphenols	263.069557045102	NA	0.676183333333333	1	NA
0.68_263.0696m/z	1.73217563378313	0.00180597377950864	1.03107988463764	MI-Fibre:MI-Control	HMDB0135709	null	C12H16O4	M+K	37.3	0	6.87166600811869	94.4377474185549	4-(4-hydroxy-3,5-dimethoxyphenyl)butan-2-one	Benzenoids	Phenols	Methoxyphenols	263.069557045102	NA	0.676183333333333	1	NA
0.68_263.0696m/z	1.73217563378313	0.00180597377950864	1.03107988463764	MI-Fibre:MI-Control	HMDB0031969	null	C17H12O4	M+H-H2O	37.7	2.01	-2.54778773514419	89.5406415651666	3-Hydroxy-2-(4-methylbenzoyl)-4H-1-benzopyran-4-one	Organic oxygen compounds	Organooxygen compounds	Carbonyl compounds	263.069557045102	NA	0.676183333333333	1	NA
0.68_263.0696m/z	1.73217563378313	0.00180597377950864	1.03107988463764	MI-Fibre:MI-Control	HMDB0127765	null	C12H16O4	M+K	37.4	0.218	6.87166600811869	94.4377474185549	4-hydroxy-5-(3-methoxyphenyl)pentanoic acid	Organic acids and derivatives	Hydroxy acids and derivatives	Medium-chain hydroxy acids and derivatives	263.069557045102	NA	0.676183333333333	1	NA
0.68_263.0696m/z	1.73217563378313	0.00180597377950864	1.03107988463764	MI-Fibre:MI-Control	HMDB0040890	null	C12H16O4	M+K	37.3	0	6.87166600811869	94.4377474185549	3',4',5'-Trimethoxycinnamyl alcohol	Phenylpropanoids and polyketides	Cinnamyl alcohols	null	263.069557045102	NA	0.676183333333333	1	NA
0.68_263.0696m/z	1.73217563378313	0.00180597377950864	1.03107988463764	MI-Fibre:MI-Control	C19896	C19896	C15H12O3	M+Na	37.5	3.98	7.04819700692218	91.7041555455387	4'-Hydroxyflavanone;	null	null	null	263.069557045102	NA	0.676183333333333	1	NULL
0.68_263.0696m/z	1.73217563378313	0.00180597377950864	1.03107988463764	MI-Fibre:MI-Control	HMDB0135592	null	C15H12O3	M+Na	37.6	3.99	7.04819700692218	91.7041555455387	4-(3-benzoyloxiran-2-yl)phenol	Organic oxygen compounds	Organooxygen compounds	Carbonyl compounds	263.069557045102	NA	0.676183333333333	1	NA
0.68_263.0696m/z	1.73217563378313	0.00180597377950864	1.03107988463764	MI-Fibre:MI-Control	HMDB0125801	null	C12H16O4	M+K	40.4	15.3	6.87166600811869	94.4377474185549	7-methoxy-2,2-dimethyl-3,4-dihydro-2H-1-benzopyran-4,5-diol	Organoheterocyclic compounds	Benzopyrans	1-benzopyrans	263.069557045102	NA	0.676183333333333	1	NA
0.68_263.0696m/z	1.73217563378313	0.00180597377950864	1.03107988463764	MI-Fibre:MI-Control	HMDB0032552	null	C12H16O4	M+K	39.6	11.1	6.87166600811869	94.4377474185549	Vanillin 1,2-butylene glycol acetal	Benzenoids	Benzene and substituted derivatives	Phenols and derivatives	263.069557045102	NA	0.676183333333333	1	NA
0.68_263.0696m/z	1.73217563378313	0.00180597377950864	1.03107988463764	MI-Fibre:MI-Control	HMDB0041008	C16038	C13H12N4	M+K	38.4	0	0.903861941561523	93.0519462300496	1-Methyl-6-phenyl-1H-imidazo[4,5-b]pyridin-2-amine	Organoheterocyclic compounds	Pyridines and derivatives	Phenylpyridines	263.069557045102	NA	0.676183333333333	1	map05200 Pathways in cancer; map05204 Chemical carcinogenesis; map05215 Prostate cancer;
0.68_263.0696m/z	1.73217563378313	0.00180597377950864	1.03107988463764	MI-Fibre:MI-Control	HMDB0135590	null	C15H12O3	M+Na	37.2	2.18	7.04819700704056	91.7041555455387	1,3-bis(4-hydroxyphenyl)prop-2-en-1-one	null	null	null	263.069557045102	NA	0.676183333333333	1	NA
0.68_263.0696m/z	1.73217563378313	0.00180597377950864	1.03107988463764	MI-Fibre:MI-Control	HMDB0130494	null	C15H12O3	M+Na	38.7	9.87	7.04819700692218	91.7041555455387	7-hydroxy-3-phenyl-3,4-dihydro-2H-1-benzopyran-4-one	Phenylpropanoids and polyketides	Isoflavonoids	Isoflavans	263.069557045102	NA	0.676183333333333	1	NA
0.68_263.0696m/z	1.73217563378313	0.00180597377950864	1.03107988463764	MI-Fibre:MI-Control	HMDB0030680	null	C12H16O4	M+K	40	13.5	6.87166600811869	94.4377474185549	Diplosporin	Organoheterocyclic compounds	Pyrans	Pyranones and derivatives	263.069557045102	NA	0.676183333333333	1	NA
0.68_263.0696m/z	1.73217563378313	0.00180597377950864	1.03107988463764	MI-Fibre:MI-Control	HMDB0060396	C16633	C9H11FN2O6	M+H	38.6	5.85	8.26647495585785	96.4150551747582	5-Fluorouridine	Nucleosides, nucleotides, and analogues	Pyrimidine nucleosides	null	263.069557045102	NA	0.676183333333333	1	map00983 Drug metabolism - other enzymes;
0.68_263.0696m/z	1.73217563378313	0.00180597377950864	1.03107988463764	MI-Fibre:MI-Control	HMDB0135591	null	C15H12O3	M+Na	37.2	2.18	7.04819700704056	91.7041555455387	1-(3-hydroxyphenyl)-3-(4-hydroxyphenyl)prop-2-en-1-one	Phenylpropanoids and polyketides	Linear 1,3-diarylpropanoids	Chalcones and dihydrochalcones	263.069557045102	NA	0.676183333333333	1	NA
0.68_263.0696m/z	1.73217563378313	0.00180597377950864	1.03107988463764	MI-Fibre:MI-Control	C21417	C21417	C15H12O3	M+Na	38	6.38	7.04819700704056	91.7041555455387	(2R,3R)-Dihydroflavonol;	null	null	null	263.069557045102	NA	0.676183333333333	1	NULL
0.68_263.0696m/z	1.73217563378313	0.00180597377950864	1.03107988463764	MI-Fibre:MI-Control	C10258	C10258	C15H12O3	M+Na	36.8	0	7.04819700692218	91.7041555455387	Flavidin; 9,10-Dihydro-5H-phenanthro[4,5-bcd]pyran-2,7-diol;	null	null	null	263.069557045102	NA	0.676183333333333	1	NULL
0.68_263.0696m/z	1.73217563378313	0.00180597377950864	1.03107988463764	MI-Fibre:MI-Control	C10314	C10314	C15H12O3	M+Na	37.1	1.98	7.04819700692218	91.7041555455387	Chrysophanic acid 9-anthrone; Chrysophanol anthrone; Chrysarobin;	null	null	null	263.069557045102	NA	0.676183333333333	1	NULL
0.68_263.0696m/z	1.73217563378313	0.00180597377950864	1.03107988463764	MI-Fibre:MI-Control	HMDB0039612	null	C15H12O3	M+Na	37.6	4.02	7.04819700692218	91.7041555455387	2,4-Dihydroxychalcone	Phenylpropanoids and polyketides	Linear 1,3-diarylpropanoids	Chalcones and dihydrochalcones	263.069557045102	NA	0.676183333333333	1	NA
0.68_263.0696m/z	1.73217563378313	0.00180597377950864	1.03107988463764	MI-Fibre:MI-Control	HMDB0032129	null	C15H12O3	M+Na	38	6.09	7.04819700704056	91.7041555455387	2',5'-Dihydroxychalcone	Phenylpropanoids and polyketides	Linear 1,3-diarylpropanoids	Chalcones and dihydrochalcones	263.069557045102	NA	0.676183333333333	1	NA
0.68_263.0696m/z	1.73217563378313	0.00180597377950864	1.03107988463764	MI-Fibre:MI-Control	HMDB0030703	null	C12H16O4	M+K	38.3	4.69	6.87166600811869	94.4377474185549	Dhelwangin	Organic oxygen compounds	Organooxygen compounds	Carbonyl compounds	263.069557045102	NA	0.676183333333333	1	NA
0.68_263.0696m/z	1.73217563378313	0.00180597377950864	1.03107988463764	MI-Fibre:MI-Control	HMDB0032130	null	C15H12O3	M+Na	38	6.09	7.04819700704056	91.7041555455387	3',4'-Dihydroxychalcone	Phenylpropanoids and polyketides	Linear 1,3-diarylpropanoids	Chalcones and dihydrochalcones	263.069557045102	NA	0.676183333333333	1	NA
0.68_263.0696m/z	1.73217563378313	0.00180597377950864	1.03107988463764	MI-Fibre:MI-Control	C20417	C20417	C12H16O4	M+K	38.3	4.85	6.87166600799187	94.4377474185549	2,4-Dihydroxy-6-pentylbenzoate; Olivetolic acid;	null	null	null	263.069557045102	NA	0.676183333333333	1	NULL
0.68_263.0696m/z	1.73217563378313	0.00180597377950864	1.03107988463764	MI-Fibre:MI-Control	C21832	C21832	C15H12O3	M+Na	38.5	8.73	7.04819700704056	91.7041555455387		NA	NA	NA	263.069557045102	NA	0.676183333333333	1	NA
0.68_263.0696m/z	1.73217563378313	0.00180597377950864	1.03107988463764	MI-Fibre:MI-Control	HMDB0124919	null	C12H16O4	M+K	39	8.11	6.87166600811869	94.4377474185549	6-methoxy-3-(3-methylbut-2-en-1-yl)benzene-1,2,4-triol	Lipids and lipid-like molecules	Prenol lipids	Quinone and hydroquinone lipids	263.069557045102	NA	0.676183333333333	1	NA
0.68_263.0696m/z	1.73217563378313	0.00180597377950864	1.03107988463764	MI-Fibre:MI-Control	C15204	C15204	C15H12O3	M+Na	37.5	3.98	7.04819700692218	91.7041555455387	3'-Hydroxyflavanone;	null	null	null	263.069557045102	NA	0.676183333333333	1	NULL
0.68_263.0696m/z	1.73217563378313	0.00180597377950864	1.03107988463764	MI-Fibre:MI-Control	C10673	C10673	C12H16O4	M+K	37.7	1.94	6.87166600811869	94.4377474185549	Aspidinol;	null	null	null	263.069557045102	NA	0.676183333333333	1	NULL
0.68_263.0696m/z	1.73217563378313	0.00180597377950864	1.03107988463764	MI-Fibre:MI-Control	HMDB0135588	null	C15H12O3	M+Na	37.6	4.02	7.04819700704056	91.7041555455387	3-(2,4-dihydroxyphenyl)-1-phenylprop-2-en-1-one	Phenylpropanoids and polyketides	Linear 1,3-diarylpropanoids	Chalcones and dihydrochalcones	263.069557045102	NA	0.676183333333333	1	NA
0.68_263.0696m/z	1.73217563378313	0.00180597377950864	1.03107988463764	MI-Fibre:MI-Control	C14221	C14221	C15H12O3	M+Na	38.3	7.87	7.04819700692218	91.7041555455387	6-Hydroxyflavanone;	null	null	null	263.069557045102	NA	0.676183333333333	1	NULL
0.68_263.0696m/z	1.73217563378313	0.00180597377950864	1.03107988463764	MI-Fibre:MI-Control	C16633	C16633	C9H11FN2O6	M+H	38.6	5.85	8.26647495564094	96.4150551747582	5-Fluorouridine;	Nucleosides, nucleotides, and analogues	Pyrimidine nucleosides	null	263.069557045102	NA	0.676183333333333	1	map00983 Drug metabolism - other enzymes;
[truncated: 16,822 more rows]
