# Supplementary material for: High fiber diet attenuate the inflammation and adverse remodeling of myocardial infarction via modulation of gut microbiota and metabolites
Source: Front Microbiol. 2022 Dec 21;13:1046912. doi: 10.3389/fmicb.2022.1046912 (PMC9810810; doi:10.3389/fmicb.2022.1046912)
Supplement: Supplementary file 1 [file Data_Sheet_1.ZIP › Global metabolome analysis data/MI-Fibre_Sham-Fibre-diff-quant-identification-filtering-neg.txt]

Compound ID	ratio	t.test_p.value_BHcorrect	VIP	sample	ID.1	KEGG.ID	Formula	Adducts	Score	Fragmentation.Score	Mass.Error..ppm.	Isotope.Similarity	Description	Super.class	Class	Sub.class	m.z	Neutral.mass..Da.	Retention.time..min.	Charge	Pathway
0.94_253.0373m/z	2.12698390297887	0.0432705377243576	2.46829021214685	MI-Fibre:Sham-Fibre	HMDB0039511	null	C11H10O7	M-H	34.8	0	7.70701126814612	82.7934967896812	Benzoyl meso-tartaric acid	Benzenoids	Benzene and substituted derivatives	Benzoic acids and derivatives	253.037334135207	NA	0.939766666666667	1	NA
0.94_253.0373m/z	2.12698390297887	0.0432705377243576	2.46829021214685	MI-Fibre:Sham-Fibre	HMDB0034911	null	C11H10N2O3	M+Cl	35.5	0	-5.54573545420323	83.7408719026377	(S)-3-[(Cyanophenylmethyl)amino]-3-oxopropanoic acid	Benzenoids	Benzene and substituted derivatives	null	253.037334135207	NA	0.939766666666667	1	NA
0.94_253.0373m/z	2.12698390297887	0.0432705377243576	2.46829021214685	MI-Fibre:Sham-Fibre	HMDB0134937	null	C11H10N2O3	M+Cl	35.5	0	-5.54573545433356	83.7408719026377	2-{[hydroxy(1H-indol-3-yl)methylidene]amino}acetic acid	Organic acids and derivatives	Carboxylic acids and derivatives	Amino acids, peptides, and analogues	253.037334135207	NA	0.939766666666667	1	NA
0.94_253.0373m/z	2.12698390297887	0.0432705377243576	2.46829021214685	MI-Fibre:Sham-Fibre	HMDB0036167	null	C12H14O2S2	M-H	34.8	0	4.28619119841848	78.9129084059048	Bis(2,5-dimethyl-3-furanyl) disulfide	Organoheterocyclic compounds	Heteroaromatic compounds	null	253.037334135207	NA	0.939766666666667	1	NA
1.35_253.0372m/z	5.0186444442152	0.0048850616940682	4.10991911074324	MI-Fibre:Sham-Fibre	HMDB0134937	null	C11H10N2O3	M+Cl	37.7	0	-6.30823189663362	95.4987943016808	2-{[hydroxy(1H-indol-3-yl)methylidene]amino}acetic acid	Organic acids and derivatives	Carboxylic acids and derivatives	Amino acids, peptides, and analogues	253.037167858262	NA	1.34623333333333	1	NA
1.35_253.0372m/z	5.0186444442152	0.0048850616940682	4.10991911074324	MI-Fibre:Sham-Fibre	HMDB0034911	null	C11H10N2O3	M+Cl	37.7	0	-6.30823189650329	95.4987943016808	(S)-3-[(Cyanophenylmethyl)amino]-3-oxopropanoic acid	Benzenoids	Benzene and substituted derivatives	null	253.037167858262	NA	1.34623333333333	1	NA
1.35_253.0372m/z	5.0186444442152	0.0048850616940682	4.10991911074324	MI-Fibre:Sham-Fibre	HMDB0039511	null	C11H10O7	M-H	37.5	0	7.05248753629784	95.2776784956513	Benzoyl meso-tartaric acid	Benzenoids	Benzene and substituted derivatives	Benzoic acids and derivatives	253.037167858262	NA	1.34623333333333	1	NA
1.35_253.0372m/z	5.0186444442152	0.0048850616940682	4.10991911074324	MI-Fibre:Sham-Fibre	HMDB0036167	null	C12H14O2S2	M-H	36.3	0	3.63166970556086	85.9593827717824	Bis(2,5-dimethyl-3-furanyl) disulfide	Organoheterocyclic compounds	Heteroaromatic compounds	null	253.037167858262	NA	1.34623333333333	1	NA
1.50_251.0214m/z	3.10392979480112	0.00310234592336419	3.47708033988096	MI-Fibre:Sham-Fibre	NA	NA	NA	NA	NA	NA	NA	NA	NA	NA	NA	NA	NA	NA	NA	NA	NA
11.38_686.4633m/z	0.357846606142609	0.0394244644285035	2.5936815919105	MI-Fibre:Sham-Fibre	NA	NA	NA	NA	NA	NA	NA	NA	NA	NA	NA	NA	NA	NA	NA	NA	NA
11.45_342.2998m/z	0.201780399903422	0.00130366483741485	3.5501383739176	MI-Fibre:Sham-Fibre	NA	NA	NA	NA	NA	NA	NA	NA	NA	NA	NA	NA	NA	NA	NA	NA	NA
11.45_600.5188m/z	0.332795366329394	0.0432938236915918	2.83172403580911	MI-Fibre:Sham-Fibre	NA	NA	NA	NA	NA	NA	NA	NA	NA	NA	NA	NA	NA	NA	NA	NA	NA
11.53_552.4969m/z	0.331939362286761	0.0394244644285035	3.24883461598819	MI-Fibre:Sham-Fibre	NA	NA	NA	NA	NA	NA	NA	NA	NA	NA	NA	NA	NA	NA	NA	NA	NA
11.61_700.4821m/z	0.391286755153257	0.0216052727888088	2.45680395616015	MI-Fibre:Sham-Fibre	NA	NA	NA	NA	NA	NA	NA	NA	NA	NA	NA	NA	NA	NA	NA	NA	NA
3.49_1169.4297m/z	12.8673988340985	0.000324102433843987	4.24485924833671	MI-Fibre:Sham-Fibre	NA	NA	NA	NA	NA	NA	NA	NA	NA	NA	NA	NA	NA	NA	NA	NA	NA
3.56_918.3078m/z	2.4446278643776	0.0394244644285035	2.2487611579304	MI-Fibre:Sham-Fibre	C18799	C18799	C36H54N7O19P	M-H	31.8	0.0958	-6.63909741379934	66.1898558267018	5-Methyl-H4SPT; 5-Methyl-tetrahydrosarcinapterin; 5-Methyltetrahydrosarcinapterin; N5-Methyl-tetrahydrosarcinapterin;	null	null	null	918.307829271957	NA	3.56283333333333	1	NULL
3.73_688.2272m/z	3.08758109829295	0.0394244644285035	2.28401264992746	MI-Fibre:Sham-Fibre	NA	NA	NA	NA	NA	NA	NA	NA	NA	NA	NA	NA	NA	NA	NA	NA	NA
4.03_810.3003m/z	3.14613635340197	0.0394244644285035	3.22100591691864	MI-Fibre:Sham-Fibre	NA	NA	NA	NA	NA	NA	NA	NA	NA	NA	NA	NA	NA	NA	NA	NA	NA
4.71_355.1952m/z	0.539215278216058	0.0437117397610373	2.2875959104446	MI-Fibre:Sham-Fibre	NA	NA	NA	NA	NA	NA	NA	NA	NA	NA	NA	NA	NA	NA	NA	NA	NA
4.92_747.2650m/z	3.74033973570698	0.0163065687635312	3.84012909192318	MI-Fibre:Sham-Fibre	HMDB0037892	null	C34H48O16	M+Cl	36.6	4.57	1.94524135147098	80.7515255855666	Nomilinic acid 17-glucoside	Lipids and lipid-like molecules	Saccharolipids	null	747.265022336521	NA	4.91723333333333	1	NA
4.92_747.2650m/z	3.74033973570698	0.0163065687635312	3.84012909192318	MI-Fibre:Sham-Fibre	HMDB0002067	null	C28H48N2O21	M-H	38.1	10.3	-3.5518911537425	84.4785676870507	O-b-D-Gal-(1->3)-O-[O-b-D-Gal-(1->4)-2-(acetylamino)-2-deoxy-b-D-Glc-(1->6)]-2-(acetylamino)-2-deoxy- D-Galactose	Organic oxygen compounds	Organooxygen compounds	Carbohydrates and carbohydrate conjugates	747.265022336521	NA	4.91723333333333	1	NA
5.12_747.2640m/z	5.4933880107595	0.0495798710199426	4.04177155628104	MI-Fibre:Sham-Fibre	HMDB0002067	null	C28H48N2O21	M-H	36.2	0	-4.92129621500043	86.9173537011596	O-b-D-Gal-(1->3)-O-[O-b-D-Gal-(1->4)-2-(acetylamino)-2-deoxy-b-D-Glc-(1->6)]-2-(acetylamino)-2-deoxy- D-Galactose	Organic oxygen compounds	Organooxygen compounds	Carbohydrates and carbohydrate conjugates	747.263997645008	NA	5.11725	1	NA
5.12_747.2640m/z	5.4933880107595	0.0495798710199426	4.04177155628104	MI-Fibre:Sham-Fibre	HMDB0037892	null	C34H48O16	M+Cl	37.6	4.48	0.506662374238713	84.3403329168848	Nomilinic acid 17-glucoside	Lipids and lipid-like molecules	Saccharolipids	null	747.263997645008	NA	5.11725	1	NA
5.38_403.1060m/z	1.57746849896925	0.0218184832008676	2.01014739337424	MI-Fibre:Sham-Fibre	HMDB0135193	null	C20H20O9	M-H	34.9	0	6.29022719974675	81.4587266405232	3,4,5-trihydroxy-6-[2-(2-hydroxy-2-phenylacetyl)phenoxy]oxane-2-carboxylic acid	Phenylpropanoids and polyketides	Stilbenes	Stilbene glycosides	403.10599773376	NA	5.38083333333333	1	NA
5.38_403.1060m/z	1.57746849896925	0.0218184832008676	2.01014739337424	MI-Fibre:Sham-Fibre	HMDB0041711	null	C20H20O9	M-H	34.9	0	6.29022719988741	81.4587266405232	cis-Resveratrol 3-O-glucuronide	Phenylpropanoids and polyketides	Stilbenes	Stilbene glycosides	403.10599773376	NA	5.38083333333333	1	NA
5.38_403.1060m/z	1.57746849896925	0.0218184832008676	2.01014739337424	MI-Fibre:Sham-Fibre	HMDB0135191	null	C20H20O9	M-H	34.9	0	6.29022719974675	81.4587266405232	3,4,5-trihydroxy-6-[2-(1-hydroxy-2-oxo-2-phenylethyl)phenoxy]oxane-2-carboxylic acid	Phenylpropanoids and polyketides	Stilbenes	Stilbene glycosides	403.10599773376	NA	5.38083333333333	1	NA
5.38_403.1060m/z	1.57746849896925	0.0218184832008676	2.01014739337424	MI-Fibre:Sham-Fibre	HMDB0135195	null	C20H20O9	M-H	34.9	0	6.29022719974675	81.4587266405232	3,4,5-trihydroxy-6-[4-(2-hydroxy-2-phenylacetyl)phenoxy]oxane-2-carboxylic acid	Phenylpropanoids and polyketides	Stilbenes	Stilbene glycosides	403.10599773376	NA	5.38083333333333	1	NA
5.38_403.1060m/z	1.57746849896925	0.0218184832008676	2.01014739337424	MI-Fibre:Sham-Fibre	HMDB0128511	null	C20H20O9	M-H	34.9	0	6.29022719974675	81.4587266405232	6-{4-[(E)-2-(3,5-dihydroxyphenyl)ethenyl]phenoxy}-3,4,5-trihydroxyoxane-2-carboxylic acid	Phenylpropanoids and polyketides	Stilbenes	Stilbene glycosides	403.10599773376	NA	5.38083333333333	1	NA
5.38_403.1060m/z	1.57746849896925	0.0218184832008676	2.01014739337424	MI-Fibre:Sham-Fibre	HMDB0135206	null	C20H20O9	M-H	34.9	0	6.29022719974675	81.4587266405232	3,4,5-trihydroxy-6-[3-(2-hydroxy-2-phenylacetyl)phenoxy]oxane-2-carboxylic acid	Phenylpropanoids and polyketides	Stilbenes	Stilbene glycosides	403.10599773376	NA	5.38083333333333	1	NA
5.38_403.1060m/z	1.57746849896925	0.0218184832008676	2.01014739337424	MI-Fibre:Sham-Fibre	HMDB0136121	null	C20H20O9	M-H	34.9	0	6.29022719974675	81.4587266405232	2-(3,4-dimethoxyphenyl)-5,7-dihydroxy-3,6,8-trimethoxy-4H-chromen-4-one	Phenylpropanoids and polyketides	Flavonoids	O-methylated flavonoids	403.10599773376	NA	5.38083333333333	1	NA
5.38_403.1060m/z	1.57746849896925	0.0218184832008676	2.01014739337424	MI-Fibre:Sham-Fibre	HMDB0135198	null	C20H20O9	M-H	34.9	0	6.29022719974675	81.4587266405232	3,4,5-trihydroxy-6-[4-(1-hydroxy-2-oxo-2-phenylethyl)phenoxy]oxane-2-carboxylic acid	Phenylpropanoids and polyketides	Stilbenes	Stilbene glycosides	403.10599773376	NA	5.38083333333333	1	NA
5.38_403.1060m/z	1.57746849896925	0.0218184832008676	2.01014739337424	MI-Fibre:Sham-Fibre	HMDB0135203	null	C20H20O9	M-H	34.9	0	6.29022719974675	81.4587266405232	3,4,5-trihydroxy-6-[3-(1-hydroxy-2-oxo-2-phenylethyl)phenoxy]oxane-2-carboxylic acid	Phenylpropanoids and polyketides	Stilbenes	Stilbene glycosides	403.10599773376	NA	5.38083333333333	1	NA
5.38_403.1060m/z	1.57746849896925	0.0218184832008676	2.01014739337424	MI-Fibre:Sham-Fibre	HMDB0033913	null	C20H20O9	M-H	34.9	0	6.29022719974675	81.4587266405232	Cassiaside	Organoheterocyclic compounds	Naphthopyrans	Naphthopyranones	403.10599773376	NA	5.38083333333333	1	NA
5.38_403.1060m/z	1.57746849896925	0.0218184832008676	2.01014739337424	MI-Fibre:Sham-Fibre	HMDB0041783	null	C20H20O9	M-H	34.9	0	6.29022719974675	81.4587266405232	trans-Resveratrol 4'-O-glucuronide	Phenylpropanoids and polyketides	Stilbenes	Stilbene glycosides	403.10599773376	NA	5.38083333333333	1	NA
5.38_403.1060m/z	1.57746849896925	0.0218184832008676	2.01014739337424	MI-Fibre:Sham-Fibre	HMDB0041713	null	C20H20O9	M-H	34.9	0	6.29022719974675	81.4587266405232	cis-Resveratrol 4'-O-glucuronide	Phenylpropanoids and polyketides	Stilbenes	Stilbene glycosides	403.10599773376	NA	5.38083333333333	1	NA
5.38_403.1060m/z	1.57746849896925	0.0218184832008676	2.01014739337424	MI-Fibre:Sham-Fibre	HMDB0127911	null	C20H20O9	M-H	34.9	0	6.29022719974675	81.4587266405232	2-{[5,7-dihydroxy-2-(3-hydroxyphenyl)-5H-chromen-3-yl]oxy}oxane-3,4,5-triol	Organic oxygen compounds	Organooxygen compounds	Carbohydrates and carbohydrate conjugates	403.10599773376	NA	5.38083333333333	1	NA
5.38_403.1060m/z	1.57746849896925	0.0218184832008676	2.01014739337424	MI-Fibre:Sham-Fibre	HMDB0041782	null	C20H20O9	M-H	34.9	0	6.29022719974675	81.4587266405232	trans-Resveratrol 3-O-glucuronide	Phenylpropanoids and polyketides	Stilbenes	Stilbene glycosides	403.10599773376	NA	5.38083333333333	1	NA
5.38_403.1060m/z	1.57746849896925	0.0218184832008676	2.01014739337424	MI-Fibre:Sham-Fibre	HMDB0128510	null	C20H20O9	M-H	34.9	0	6.29022719974675	81.4587266405232	3,4,5-trihydroxy-6-{3-hydroxy-5-[(E)-2-(4-hydroxyphenyl)ethenyl]phenoxy}oxane-2-carboxylic acid	Phenylpropanoids and polyketides	Stilbenes	Stilbene glycosides	403.10599773376	NA	5.38083333333333	1	NA
5.79_389.0851m/z	2.12898223872152	0.013770400333072	2.3558753730242	MI-Fibre:Sham-Fibre	HMDB0130259	null	C19H18O9	M-H	36.2	0	-6.98099496725785	88.9133813503487	2-(2,3-dihydroxy-4-methoxyphenyl)-5-hydroxy-3,6,7-trimethoxy-4H-chromen-4-one	Phenylpropanoids and polyketides	Flavonoids	O-methylated flavonoids	389.085082469495	NA	5.78728333333333	1	NA
5.79_389.0851m/z	2.12898223872152	0.013770400333072	2.3558753730242	MI-Fibre:Sham-Fibre	HMDB0129269	null	C19H18O9	M-H	36.2	0	-6.98099496725785	88.9133813503487	2-(3,4-dimethoxyphenyl)-5,6,8-trihydroxy-3,7-dimethoxy-4H-chromen-4-one	Phenylpropanoids and polyketides	Flavonoids	O-methylated flavonoids	389.085082469495	NA	5.78728333333333	1	NA
5.79_389.0851m/z	2.12898223872152	0.013770400333072	2.3558753730242	MI-Fibre:Sham-Fibre	HMDB0130059	null	C19H18O9	M-H	36.2	0	-6.98099496740357	88.9133813503487	6-({3-[(1E)-buta-1,3-dien-1-yl]-1-oxo-1H-isochromen-5-yl}oxy)-3,4,5-trihydroxyoxane-2-carboxylic acid	Organic oxygen compounds	Organooxygen compounds	Carbohydrates and carbohydrate conjugates	389.085082469495	NA	5.78728333333333	1	NA
5.79_389.0851m/z	2.12898223872152	0.013770400333072	2.3558753730242	MI-Fibre:Sham-Fibre	HMDB0136142	null	C19H18O9	M-H	36.3	0.484	-6.98099496725785	88.9133813503487	5,7-dihydroxy-2-(4-hydroxy-3-methoxyphenyl)-3,6,8-trimethoxy-4H-chromen-4-one	Phenylpropanoids and polyketides	Flavonoids	O-methylated flavonoids	389.085082469495	NA	5.78728333333333	1	NA
5.79_389.0851m/z	2.12898223872152	0.013770400333072	2.3558753730242	MI-Fibre:Sham-Fibre	HMDB0130260	null	C19H18O9	M-H	36.2	0	-6.98099496725785	88.9133813503487	2-(2,5-dihydroxy-4-methoxyphenyl)-5-hydroxy-3,6,7-trimethoxy-4H-chromen-4-one	Phenylpropanoids and polyketides	Flavonoids	O-methylated flavonoids	389.085082469495	NA	5.78728333333333	1	NA
5.79_389.0851m/z	2.12898223872152	0.013770400333072	2.3558753730242	MI-Fibre:Sham-Fibre	HMDB0135167	null	C19H18O9	M-H	36.2	0	-6.98099496740357	88.9133813503487	3,4,5-trihydroxy-6-[2-(phenoxycarbonyl)phenoxy]oxane-2-carboxylic acid	Phenylpropanoids and polyketides	Tannins	Hydrolyzable tannins	389.085082469495	NA	5.78728333333333	1	NA
5.79_389.0851m/z	2.12898223872152	0.013770400333072	2.3558753730242	MI-Fibre:Sham-Fibre	HMDB0136138	null	C19H18O9	M-H	36.3	0.484	-6.98099496725785	88.9133813503487	5,7-dihydroxy-2-(3-hydroxy-4-methoxyphenyl)-3,6,8-trimethoxy-4H-chromen-4-one	Phenylpropanoids and polyketides	Flavonoids	O-methylated flavonoids	389.085082469495	NA	5.78728333333333	1	NA
5.79_389.0851m/z	2.12898223872152	0.013770400333072	2.3558753730242	MI-Fibre:Sham-Fibre	HMDB0031758	null	C15H22N4O2S2	M+Cl	34.7	0	-7.72847224681275	82.3093956758796	Allithiamine	Organoheterocyclic compounds	Diazines	Pyrimidines and pyrimidine derivatives	389.085082469495	NA	5.78728333333333	1	NA
5.85_294.1456n	1.59522970332688	0.0432938236915918	2.03457733117387	MI-Fibre:Sham-Fibre	HMDB0030555	null	C16H22O5	M-H, M+Cl	36.3	0	-3.67844837741871	85.7503567783032	Tocopheronic acid	Lipids and lipid-like molecules	Prenol lipids	Sesquiterpenoids	329.102443791717	294.145641799801	5.85086666666667	1	NA
5.85_294.1456n	1.59522970332688	0.0432938236915918	2.03457733117387	MI-Fibre:Sham-Fibre	HMDB0015104	null	C17H18N4O	M-H, M+Cl	35.7	0	-8.22516459537867	87.7706149572453	Alosetron	Organoheterocyclic compounds	Indoles and derivatives	N-alkylindoles	329.102443791717	294.145641799801	5.85086666666667	1	NA
5.85_294.1456n	1.59522970332688	0.0432938236915918	2.03457733117387	MI-Fibre:Sham-Fibre	HMDB0094679	null	C16H22O5	M-H, M+Cl	36.3	0	-3.67844837741871	85.7503567783032	Mono-(2-ethyl-5-hydroxyhexyl) phthalate	Benzenoids	Benzene and substituted derivatives	Benzoic acids and derivatives	329.102443791717	294.145641799801	5.85086666666667	1	NA
6.11_401.0835m/z	2.50192984172556	0.0163065687635312	2.42677588142292	MI-Fibre:Sham-Fibre	HMDB0012779	null	C18H22O6S	M+Cl	38.6	2.52	1.16397212201452	91.6460142888268	4-Hydroxyestrone sulfate	Lipids and lipid-like molecules	Steroids and steroid derivatives	Sulfated steroids	401.083536869051	NA	6.10803333333333	1	NA
6.11_401.0835m/z	2.50192984172556	0.0163065687635312	2.42677588142292	MI-Fibre:Sham-Fibre	HMDB0139187	null	C21H19ClO6	M-H	32.6	2.56	9.4439119144949	70.8523917556316	13-chloro-5,14-dihydroxy-7,12-dimethyl-6-(3-methylbut-2-en-1-yl)-10-oxo-2,9-dioxatricyclo[9.4.0.0³,⁸]pentadeca-1(15),3(8),4,6,11,13-hexaene-15-carbaldehyde	Phenylpropanoids and polyketides	Depsides and depsidones	null	401.083536869051	NA	6.10803333333333	1	NA
6.11_401.0835m/z	2.50192984172556	0.0163065687635312	2.42677588142292	MI-Fibre:Sham-Fibre	HMDB0012622	null	C18H22O6S	M+Cl	38.6	2.52	1.16397212201452	91.6460142888268	2-Hydroxyestrone sulfate	Lipids and lipid-like molecules	Steroids and steroid derivatives	Sulfated steroids	401.083536869051	NA	6.10803333333333	1	NA
9.49_326.2688m/z	0.0950122720392676	0.0326636301246548	4.54940043856371	MI-Fibre:Sham-Fibre	HMDB0013246	null	C19H37NO3	M-H	35.2	0	-3.84513653989571	80.2988841227013	Margaroylglycine	Organic acids and derivatives	Carboxylic acids and derivatives	Amino acids, peptides, and analogues	326.268809191996	NA	9.48686666666667	1	NA
