# Supplementary material for: High fiber diet attenuate the inflammation and adverse remodeling of myocardial infarction via modulation of gut microbiota and metabolites
Source: Front Microbiol. 2022 Dec 21;13:1046912. doi: 10.3389/fmicb.2022.1046912 (PMC9810810; doi:10.3389/fmicb.2022.1046912)
Supplement: Supplementary file 1 [file Data_Sheet_1.ZIP › Global metabolome analysis data/MI-Fibre_Sham-Fibre-diff-quant-identification-filtering-pos.txt]

Compound ID	ratio	t.test_p.value_BHcorrect	VIP	sample	ID.1	KEGG.ID	Formula	Adducts	Score	Fragmentation.Score	Mass.Error..ppm.	Isotope.Similarity	Description	Super.class	Class	Sub.class	m.z	Neutral.mass..Da.	Retention.time..min.	Charge	Pathway
11.61_1010.8305m/z	0.231245261671128	0.0277249918601932	5.2779425089716	MI-Fibre:Sham-Fibre	NA	NA	NA	NA	NA	NA	NA	NA	NA	NA	NA	NA	NA	NA	NA	NA	NA
11.61_870.6795m/z	0.476090856626545	0.0141506634482523	3.63963673091167	MI-Fibre:Sham-Fibre	HMDB0013421	null	C48H98NO7P	M+K	37.4	10.9	9.91659547036479	86.821581705762	PC(o-18:0/22:0)	null	null	null	870.679496907269	NA	11.6119333333333	1	NA
11.61_870.6795m/z	0.476090856626545	0.0141506634482523	3.63963673091167	MI-Fibre:Sham-Fibre	HMDB0013441	null	C48H98NO7P	M+K	37.4	10.9	9.91659547036479	86.821581705762	PC(o-20:0/20:0)	Lipids and lipid-like molecules	Glycerophospholipids	Glycerophosphocholines	870.679496907269	NA	11.6119333333333	1	NA
12.49_843.6884n	0.571404254199406	0.0238000641590865	2.53291302011495	MI-Fibre:Sham-Fibre	NA	NA	NA	NA	NA	NA	NA	NA	NA	NA	NA	NA	NA	NA	NA	NA	NA
3.49_1188.4575m/z	9.44039186863861	0.000319918360920513	5.52015574996329	MI-Fibre:Sham-Fibre	C21963	C21963	C49H82N7O17P3S	M+Na	35.3	0	-1.5428940489533	78.4177442252747		NA	NA	NA	1188.45749756902	NA	3.49141666666667	1	NA
3.73_690.2421m/z	2.28417727997215	0.0277249918601932	2.80345491402734	MI-Fibre:Sham-Fibre	HMDB0006537	null	C26H45NO21	M+H-H2O	39.9	19.5	-4.24018319738461	85.127620721044	(a-D-mannosyl)2-b-D-mannosyl-N-acetylglucosamine	Organic oxygen compounds	Organooxygen compounds	Carbohydrates and carbohydrate conjugates	690.242120345896	NA	3.73428333333333	1	NA
3.73_690.2421m/z	2.28417727997215	0.0277249918601932	2.80345491402734	MI-Fibre:Sham-Fibre	HMDB0006567	null	C26H45NO21	M+H-H2O	37	4.82	-4.24018319706312	85.127620721044	Neolactotetraose	Organic oxygen compounds	Organooxygen compounds	Carbohydrates and carbohydrate conjugates	690.242120345896	NA	3.73428333333333	1	NA
3.73_690.2421m/z	2.28417727997215	0.0277249918601932	2.80345491402734	MI-Fibre:Sham-Fibre	HMDB0006566	C06371	C26H45NO21	M+H-H2O	37	4.82	-4.24018319706312	85.127620721044	Lacto-N-tetraose	Organic oxygen compounds	Organooxygen compounds	Carbohydrates and carbohydrate conjugates	690.242120345896	NA	3.73428333333333	1	NULL
3.73_690.2421m/z	2.28417727997215	0.0277249918601932	2.80345491402734	MI-Fibre:Sham-Fibre	C15655	C15655	C33H41N5O6S2	M+Na	35.6	0	4.60638511456889	83.386985369543	Kynostatin 272; KNI-272;	null	null	null	690.242120345896	NA	3.73428333333333	1	NULL
3.73_690.2421m/z	2.28417727997215	0.0277249918601932	2.80345491402734	MI-Fibre:Sham-Fibre	HMDB0006699	null	C26H45NO21	M+H-H2O	40	20	-4.24018319722386	85.127620721044	Alpha-D-Manp-(1 -> 2)-a-D-Manp-(1 -> 2)-a-D-Manp-(1 -> 3)-b-D-Manp-(1 -> 4)-D-GlcNAcp	Organic oxygen compounds	Organooxygen compounds	Carbohydrates and carbohydrate conjugates	690.242120345896	NA	3.73428333333333	1	NA
3.73_690.2421m/z	2.28417727997215	0.0277249918601932	2.80345491402734	MI-Fibre:Sham-Fibre	C06371	C06371	C26H45NO21	M+H-H2O	41	25	-4.24018319738461	85.127620721044	Lacto-N-tetraose; beta-D-Gal-(1->3)-beta-D-GlcNAc-(1->3)-beta-D-Gal-(1->4)-D-Glc;	Organic oxygen compounds	Organooxygen compounds	Carbohydrates and carbohydrate conjugates	690.242120345896	NA	3.73428333333333	1	NULL
3.88_798.3060m/z	3.44229091594283	0.00550495791306751	5.0529650885869	MI-Fibre:Sham-Fibre	C18136	C18136	C28H48N9O16P	M+H	46	43.2	3.88085193328137	91.5122657493132	2''-Adenylylgentamicin A;	null	null	null	798.306033743935	NA	3.88358333333333	1	NULL
3.96_509.6960m/z	3.15502904088037	0.0141506634482523	3.91276009444027	MI-Fibre:Sham-Fibre	NA	NA	NA	NA	NA	NA	NA	NA	NA	NA	NA	NA	NA	NA	NA	NA	NA
4.53_609.2091m/z	8.76613809575576	0.00104689246414707	6.70458538176325	MI-Fibre:Sham-Fibre	HMDB0126235	null	C34H34O9	M+Na	37.7	0	-0.756897265456786	89.3495330082038	2-{2,6-dihydroxy-4-[6-hydroxy-7-(3-methylbut-2-en-1-yl)-1-benzofuran-2-yl]phenyl}-6-(2,4-dihydroxy-5-methoxyphenyl)-4-methylcyclohex-3-ene-1-carboxylic acid	Phenylpropanoids and polyketides	2-arylbenzofuran flavonoids	null	609.209059637891	NA	4.52506666666667	1	NA
4.53_609.2091m/z	8.76613809575576	0.00104689246414707	6.70458538176325	MI-Fibre:Sham-Fibre	C21427	C21427	C34H34MgN4O3	M+K	33.2	0	-3.91252551498825	70.5728126287314	8,12-Diethyl-3-vinylbacteriochlorophyllide d;	null	null	null	609.209059637891	NA	4.52506666666667	1	map00860 Porphyrin and chlorophyll metabolism;
4.53_609.2091m/z	8.76613809575576	0.00104689246414707	6.70458538176325	MI-Fibre:Sham-Fibre	HMDB0126228	null	C34H34O9	M+Na	37.7	0	-0.756897265456786	89.3495330082038	2-{2,6-dihydroxy-4-[6-hydroxy-7-(3-methylbut-2-en-1-yl)-1-benzofuran-2-yl]-3-methoxyphenyl}-6-(2,4-dihydroxyphenyl)-4-methylcyclohex-3-ene-1-carboxylic acid	Phenylpropanoids and polyketides	2-arylbenzofuran flavonoids	null	609.209059637891	NA	4.52506666666667	1	NA
4.71_357.2090m/z	0.742870869027999	0.0176202991215007	2.29533464887796	MI-Fibre:Sham-Fibre	C16781	C16781	C22H30O5	M+H-H2O	28.4	0	7.79555298299955	50.6505781739671	Jasmolin II;	null	null	null	357.208952978513	NA	4.71078333333333	1	NULL
4.71_357.2090m/z	0.742870869027999	0.0176202991215007	2.29533464887796	MI-Fibre:Sham-Fibre	C16903	C16903	C20H25N3S	M+NH4	29.1	0	-5.28151397731095	51.5923202001268	Perazine;	null	null	null	357.208952978513	NA	4.71078333333333	1	NULL
4.71_357.2090m/z	0.742870869027999	0.0176202991215007	2.29533464887796	MI-Fibre:Sham-Fibre	HMDB0015094	null	C22H30O5	M+H-H2O	28.4	0	7.79555298315146	50.6505781739671	Methylprednisolone	Lipids and lipid-like molecules	Steroids and steroid derivatives	Hydroxysteroids	357.208952978513	NA	4.71078333333333	1	NA
4.71_357.2090m/z	0.742870869027999	0.0176202991215007	2.29533464887796	MI-Fibre:Sham-Fibre	HMDB0011651	null	C22H30O5	M+H-H2O	28.4	0	7.79555298315146	50.6505781739671	11beta,20-Dihydroxy-3-oxopregn-4-en-21-oic acid	Lipids and lipid-like molecules	Steroids and steroid derivatives	Oxosteroids	357.208952978513	NA	4.71078333333333	1	NA
4.71_357.2090m/z	0.742870869027999	0.0176202991215007	2.29533464887796	MI-Fibre:Sham-Fibre	HMDB0030456	null	C22H30O5	M+H-H2O	28.4	0	7.79555298315146	50.6505781739671	Macrophorin B	Organic oxygen compounds	Organooxygen compounds	Carbonyl compounds	357.208952978513	NA	4.71078333333333	1	NA
4.71_357.2090m/z	0.742870869027999	0.0176202991215007	2.29533464887796	MI-Fibre:Sham-Fibre	C17975	C17975	C14H30N4O5	M+Na	33.4	26	-5.64828985955759	47.2772910720541	Fortimicin AP;	null	null	null	357.208952978513	NA	4.71078333333333	1
4.71_357.2090m/z	0.742870869027999	0.0176202991215007	2.29533464887796	MI-Fibre:Sham-Fibre	HMDB0040634	null	C22H28O4	M+H	28.3	0	8.18972620108582	50.5497925276901	Piperochromanoic acid	Lipids and lipid-like molecules	Prenol lipids	Monoterpenoids	357.208952978513	NA	4.71078333333333	1	NA
4.71_357.2090m/z	0.742870869027999	0.0176202991215007	2.29533464887796	MI-Fibre:Sham-Fibre	C15267	C15267	C22H28O4	M+H	28.3	0	8.18972620092624	50.5497925276901	(17Z)-3,11-Dioxopregna-4,17(20)-dien-21-oic acid methyl ester;	null	null	null	357.208952978513	NA	4.71078333333333	1	NULL
4.71_357.2090m/z	0.742870869027999	0.0176202991215007	2.29533464887796	MI-Fibre:Sham-Fibre	HMDB0035099	null	C22H28O4	M+H	28.3	0	8.18972620092624	50.5497925276901	gamma-Crocetin	Lipids and lipid-like molecules	Prenol lipids	Diterpenoids	357.208952978513	NA	4.71078333333333	1	NA
4.71_357.2090m/z	0.742870869027999	0.0176202991215007	2.29533464887796	MI-Fibre:Sham-Fibre	HMDB0040525	null	C22H30O5	M+H-H2O	28.4	0	7.79555298299955	50.6505781739671	11,12-Dimethylrosmanol	Lipids and lipid-like molecules	Prenol lipids	Terpene lactones	357.208952978513	NA	4.71078333333333	1	NA
4.80_316.2572m/z	0.0745495095174974	0.0141506634482523	6.38996145049487	MI-Fibre:Sham-Fibre	NA	NA	NA	NA	NA	NA	NA	NA	NA	NA	NA	NA	NA	NA	NA	NA	NA
4.90_725.2575m/z	10.0417972831449	0.000828203675728341	6.99038546380561	MI-Fibre:Sham-Fibre	HMDB0041433	null	C40H38N4O8	M+Na	38.9	0	-0.945882907040691	95.8177784789063	4,4''-bis(N-feruloyl)serotonin	Organoheterocyclic compounds	Indoles and derivatives	Tryptamines and derivatives	725.25752061013	NA	4.90295	1	NA
5.10_461.2298m/z	1.77295521608198	0.0141506634482523	3.00336739574031	MI-Fibre:Sham-Fibre	HMDB0034184	null	C27H34O5	M+Na	36.7	0	-0.0463328645064298	83.548970336905	Licorisoflavan A	Phenylpropanoids and polyketides	Isoflavonoids	O-methylated isoflavonoids	461.229824563237	NA	5.10295	1	NA
5.10_461.2298m/z	1.77295521608198	0.0141506634482523	3.00336739574031	MI-Fibre:Sham-Fibre	C21130	C21130	C24H38O6	M+K	37.1	0	-0.408397646874042	86.0346345139448	Lovastatin acid; Mevinolinic acid;	null	null	null	461.229824563237	NA	5.10295	1	NULL
5.10_461.2298m/z	1.77295521608198	0.0141506634482523	3.00336739574031	MI-Fibre:Sham-Fibre	C14880	C14880	C27H34O5	M+Na	36.7	0	-0.0463328645064298	83.548970336905	16alpha,17-Dihydroxypregn-4-ene-3,20-dione cyclic acetal with 2-furyl methyl ketone;	null	null	null	461.229824563237	NA	5.10295	1	NULL
5.10_702.2689n	9.3306162157528	0.011055516671426	6.61835918378238	MI-Fibre:Sham-Fibre	HMDB0041433	null	C40H38N4O8	M+NH4, M+Na, M+H	38.3	0	-0.107253587809546	91.4348313163907	4,4''-bis(N-feruloyl)serotonin	Organoheterocyclic compounds	Indoles and derivatives	Tryptamines and derivatives	725.258427550553	702.268888873474	5.10295	1	NA
5.48_162.0910m/z	0.413290902335613	0.0141506634482523	4.30319864830366	MI-Fibre:Sham-Fibre	HMDB0040021	null	C10H13NO2	M+H-H2O	38.7	0	-1.70168019099071	95.7102664942886	2,3-Dihydro-5-(3-hydroxypropanoyl)-1H-pyrrolizine	Organoheterocyclic compounds	Pyrrolizines	null	162.091035649048	NA	5.48083333333333	1	NA
5.48_162.0910m/z	0.413290902335613	0.0141506634482523	4.30319864830366	MI-Fibre:Sham-Fibre	C14786	C14786	C10H8O	M+NH4	38.8	0	-2.11552359570659	96.3249006494521	(1R,2S)-Naphthalene 1,2-oxide; (1R,2S)-Naphthalene epoxide;	null	null	null	162.091035649048	NA	5.48083333333333	1	map00980 Metabolism of xenobiotics by cytochrome P450;
5.48_162.0910m/z	0.413290902335613	0.0141506634482523	4.30319864830366	MI-Fibre:Sham-Fibre	HMDB0033763	null	C10H13NO2	M+H-H2O	38.7	0	-1.70168019099071	95.7102664942886	Ethyl N-methylanthranilate	Benzenoids	Benzene and substituted derivatives	Benzoic acids and derivatives	162.091035649048	NA	5.48083333333333	1	NA
5.48_162.0910m/z	0.413290902335613	0.0141506634482523	4.30319864830366	MI-Fibre:Sham-Fibre	HMDB0060301	C14787	C10H8O	M+NH4	38.8	0	-2.11552359570659	96.3249006494521	(1S,2R)-Naphthalene 1,2-oxide	Benzenoids	Naphthalenes	null	162.091035649048	NA	5.48083333333333	1	map00980 Metabolism of xenobiotics by cytochrome P450;
5.48_162.0910m/z	0.413290902335613	0.0141506634482523	4.30319864830366	MI-Fibre:Sham-Fibre	HMDB0039655	null	C10H13NO2	M+H-H2O	38.7	0	-1.70168019099071	95.7102664942886	1,2,3,4,5,6-Hexahydro-5-(1-hydroxyethylidene)-7H-cyclopenta[b]pyridin-7-one	Organoheterocyclic compounds	Pyridines and derivatives	Hydropyridines	162.091035649048	NA	5.48083333333333	1	NA
5.48_162.0910m/z	0.413290902335613	0.0141506634482523	4.30319864830366	MI-Fibre:Sham-Fibre	C00955	C00955	C10H11NO	M+H	38.7	0	-1.89193191639175	95.9437358890936	Indole-3-ethanol; Tryptophol;	Organoheterocyclic compounds	Indoles and derivatives	Indoles	162.091035649048	NA	5.48083333333333	1	map00380 Tryptophan metabolism;
5.48_162.0910m/z	0.413290902335613	0.0141506634482523	4.30319864830366	MI-Fibre:Sham-Fibre	HMDB0042012	C09642	C10H13NO2	M+H-H2O	38.7	0	-1.70168019099071	95.7102664942886	Salsolinol	Organoheterocyclic compounds	Tetrahydroisoquinolines	null	162.091035649048	NA	5.48083333333333	1
5.48_162.0910m/z	0.413290902335613	0.0141506634482523	4.30319864830366	MI-Fibre:Sham-Fibre	HMDB0031811	C18771	C10H13NO2	M+H-H2O	38.7	0	-1.70168019083202	95.7102664942886	3,5-Dimethylphenyl methylcarbamate	Benzenoids	Benzene and substituted derivatives	Phenyl methylcarbamates	162.091035649048	NA	5.48083333333333	1	NULL
5.48_162.0910m/z	0.413290902335613	0.0141506634482523	4.30319864830366	MI-Fibre:Sham-Fibre	HMDB0040048	null	C10H11NO	M+H	38.7	0	-1.89193191656819	95.9437358890936	3,4-Dihydro-4-[(5-methyl-2-furanyl)methylene]-2H-pyrrole	Organoheterocyclic compounds	Heteroaromatic compounds	null	162.091035649048	NA	5.48083333333333	1	NA
5.48_162.0910m/z	0.413290902335613	0.0141506634482523	4.30319864830366	MI-Fibre:Sham-Fibre	HMDB0006215	null	C10H8O	M+NH4	38.8	0	-2.11552359590388	96.3249006494521	Naphthalene epoxide	Benzenoids	Naphthalenes	null	162.091035649048	NA	5.48083333333333	1	NA
5.48_162.0910m/z	0.413290902335613	0.0141506634482523	4.30319864830366	MI-Fibre:Sham-Fibre	HMDB0040028	null	C10H11NO	M+H	38.7	0	-1.89193191656819	95.9437358890936	1-(2,3-Dihydro-1H-pyrrolizin-5-yl)-2-propen-1-one	Organoheterocyclic compounds	Pyrrolizines	null	162.091035649048	NA	5.48083333333333	1	NA
5.48_162.0910m/z	0.413290902335613	0.0141506634482523	4.30319864830366	MI-Fibre:Sham-Fibre	HMDB0040042	null	C10H11NO	M+H	38.7	0	-1.89193191656819	95.9437358890936	3-[(5-Methyl-2-furanyl)methyl]-1H-pyrrole	Organoheterocyclic compounds	Pyrroles	Substituted pyrroles	162.091035649048	NA	5.48083333333333	1	NA
5.48_162.0910m/z	0.413290902335613	0.0141506634482523	4.30319864830366	MI-Fibre:Sham-Fibre	HMDB0029223	null	C10H13NO2	M+H-H2O	38.7	0	-1.70168019099071	95.7102664942886	alpha-Methylphenylalanine	Phenylpropanoids and polyketides	Phenylpropanoic acids	null	162.091035649048	NA	5.48083333333333	1	NA
5.48_162.0910m/z	0.413290902335613	0.0141506634482523	4.30319864830366	MI-Fibre:Sham-Fibre	HMDB0029224	null	C10H13NO2	M+H-H2O	38.7	0	-1.70168019099071	95.7102664942886	N-methylphenylalanine	Organic acids and derivatives	Carboxylic acids and derivatives	Amino acids, peptides, and analogues	162.091035649048	NA	5.48083333333333	1	NA
5.48_162.0910m/z	0.413290902335613	0.0141506634482523	4.30319864830366	MI-Fibre:Sham-Fibre	HMDB0041931	null	C10H13NO2	M+H-H2O	38.7	0	-1.70168019099071	95.7102664942886	3,4-Methylenedioxyamphetamine	Organoheterocyclic compounds	Benzodioxoles	null	162.091035649048	NA	5.48083333333333	1	NA
5.48_162.0910m/z	0.413290902335613	0.0141506634482523	4.30319864830366	MI-Fibre:Sham-Fibre	C14579	C14579	C10H13NO2	M+H-H2O	38.7	0	-1.70168019099071	95.7102664942886	Xylylcarb; 3,4-Dimethylphenyl methylcarbamate; Meobal; MPMC;	null	null	null	162.091035649048	NA	5.48083333333333	1	NULL
5.48_162.0910m/z	0.413290902335613	0.0141506634482523	4.30319864830366	MI-Fibre:Sham-Fibre	HMDB0031001	null	C10H8O	M+NH4	40.5	8.68	-2.11552359590388	96.3249006494521	(Z)-2-Decene-4,6,8-triyn-1-ol	Lipids and lipid-like molecules	Fatty Acyls	Fatty alcohols	162.091035649048	NA	5.48083333333333	1	NA
5.48_162.0910m/z	0.413290902335613	0.0141506634482523	4.30319864830366	MI-Fibre:Sham-Fibre	C18771	C18771	C10H13NO2	M+H-H2O	38.7	0	-1.70168019099071	95.7102664942886	XMC; 3,5-Xylyl methylcarbamate; Cosban;	Benzenoids	Benzene and substituted derivatives	Phenyl methylcarbamates	162.091035649048	NA	5.48083333333333	1	NULL
5.48_162.0910m/z	0.413290902335613	0.0141506634482523	4.30319864830366	MI-Fibre:Sham-Fibre	C18887	C18887	C10H13NO2	M+H-H2O	38.7	0	-1.70168019099071	95.7102664942886	Propham;	null	null	null	162.091035649048	NA	5.48083333333333	1	NULL
5.48_162.0910m/z	0.413290902335613	0.0141506634482523	4.30319864830366	MI-Fibre:Sham-Fibre	C20895	C20895	C10H13NO2	M+H-H2O	38.7	0	-1.70168019099071	95.7102664942886	(2S,3S)-3-Methylphenylalanine;	null	null	null	162.091035649048	NA	5.48083333333333	1	NULL
5.48_162.0910m/z	0.413290902335613	0.0141506634482523	4.30319864830366	MI-Fibre:Sham-Fibre	C07591	C07591	C10H13NO2	M+H-H2O	38.7	0	-1.70168019099071	95.7102664942886	Phenacetin; Acetophenetidin;	null	null	null	162.091035649048	NA	5.48083333333333	1	NULL
5.48_162.0910m/z	0.413290902335613	0.0141506634482523	4.30319864830366	MI-Fibre:Sham-Fibre	C09642	C09642	C10H13NO2	M+H-H2O	38.7	0	-1.70168019099071	95.7102664942886	(-)-Salsolinol; 6,7-Isoquinolinediol, 1,2,3,4-tetrahydro-1-methyl-, (S)-; Salsolinol;	Organoheterocyclic compounds	Tetrahydroisoquinolines	null	162.091035649048	NA	5.48083333333333	1
5.48_162.0910m/z	0.413290902335613	0.0141506634482523	4.30319864830366	MI-Fibre:Sham-Fibre	C09915	C09915	C10H11NO	M+H	38.7	0	-1.89193191656819	95.9437358890936	Boschniakine; (R)-6,7-Dihydro-7-methyl-5H-2-pyrindine-4-carbaldehyde;	null	null	null	162.091035649048	NA	5.48083333333333	1	NULL
5.48_162.0910m/z	0.413290902335613	0.0141506634482523	4.30319864830366	MI-Fibre:Sham-Fibre	HMDB0012138	C11714	C10H8O	M+NH4	38.8	0	-2.11552359590388	96.3249006494521	1-Naphthol	Benzenoids	Naphthalenes	Naphthols and derivatives	162.091035649048	NA	5.48083333333333	1	map00980 Metabolism of xenobiotics by cytochrome P450;
5.48_162.0910m/z	0.413290902335613	0.0141506634482523	4.30319864830366	MI-Fibre:Sham-Fibre	HMDB0012322	C11713	C10H8O	M+NH4	38.8	0	-2.11552359570659	96.3249006494521	2-Naphthol	Benzenoids	Naphthalenes	Naphthols and derivatives	162.091035649048	NA	5.48083333333333	1	map00980 Metabolism of xenobiotics by cytochrome P450;
5.48_162.0910m/z	0.413290902335613	0.0141506634482523	4.30319864830366	MI-Fibre:Sham-Fibre	C11714	C11714	C10H8O	M+NH4	38.8	0	-2.11552359590388	96.3249006494521	1-Naphthol; alpha-Naphthol;	Benzenoids	Naphthalenes	Naphthols and derivatives	162.091035649048	NA	5.48083333333333	1	map00980 Metabolism of xenobiotics by cytochrome P450;
5.48_162.0910m/z	0.413290902335613	0.0141506634482523	4.30319864830366	MI-Fibre:Sham-Fibre	HMDB0003447	C00955	C10H11NO	M+H	38.7	0	-1.89193191639175	95.9437358890936	Tryptophanol	Organoheterocyclic compounds	Indoles and derivatives	Indoles	162.091035649048	NA	5.48083333333333	1	map00380 Tryptophan metabolism;
5.48_162.0910m/z	0.413290902335613	0.0141506634482523	4.30319864830366	MI-Fibre:Sham-Fibre	HMDB0030267	null	C10H11NO	M+H	38.7	0	-1.89193191656819	95.9437358890936	(R)-Boschniakine	Organoheterocyclic compounds	Pyridines and derivatives	Pyridine carboxaldehydes	162.091035649048	NA	5.48083333333333	1	NA
5.48_162.0910m/z	0.413290902335613	0.0141506634482523	4.30319864830366	MI-Fibre:Sham-Fibre	HMDB0030372	null	C10H13NO2	M+H-H2O	38.7	0	-1.70168019099071	95.7102664942886	Maltoxazine	Organoheterocyclic compounds	Pyrrolidines	null	162.091035649048	NA	5.48083333333333	1	NA
5.48_162.0910m/z	0.413290902335613	0.0141506634482523	4.30319864830366	MI-Fibre:Sham-Fibre	C17235	C17235	C10H13NO2	M+H-H2O	38.7	0	-1.70168019099071	95.7102664942886	L-Homophenylalanine;	null	null	null	162.091035649048	NA	5.48083333333333	1	map00400 Phenylalanine, tyrosine and tryptophan biosynthesis; map01210 2-Oxocarboxylic acid metabolism;
5.48_162.0910m/z	0.413290902335613	0.0141506634482523	4.30319864830366	MI-Fibre:Sham-Fibre	HMDB0005199	null	C10H13NO2	M+H-H2O	38.7	0	-1.70168019083202	95.7102664942886	(R)-Salsolinol	Organoheterocyclic compounds	Tetrahydroisoquinolines	null	162.091035649048	NA	5.48083333333333	1	NA
5.48_162.0910m/z	0.413290902335613	0.0141506634482523	4.30319864830366	MI-Fibre:Sham-Fibre	C10146	C10146	C10H13NO2	M+H-H2O	38.7	0	-1.70168019083202	95.7102664942886	Fusaric acid;	null	null	null	162.091035649048	NA	5.48083333333333	1	NULL
5.48_162.0910m/z	0.413290902335613	0.0141506634482523	4.30319864830366	MI-Fibre:Sham-Fibre	HMDB0001189	null	C10H13NO2	M+H-H2O	38.7	0	-1.70168019083202	95.7102664942886	2(N)-Methyl-norsalsolinol	Organoheterocyclic compounds	Tetrahydroisoquinolines	null	162.091035649048	NA	5.48083333333333	1	NA
5.48_162.0910m/z	0.413290902335613	0.0141506634482523	4.30319864830366	MI-Fibre:Sham-Fibre	C11713	C11713	C10H8O	M+NH4	38.8	0	-2.11552359590388	96.3249006494521	2-Naphthol; beta-Naphthol;	Benzenoids	Naphthalenes	Naphthols and derivatives	162.091035649048	NA	5.48083333333333	1	map00980 Metabolism of xenobiotics by cytochrome P450;
5.48_162.0910m/z	0.413290902335613	0.0141506634482523	4.30319864830366	MI-Fibre:Sham-Fibre	C14787	C14787	C10H8O	M+NH4	38.8	0	-2.11552359570659	96.3249006494521	(1S,2R)-Naphthalene 1,2-oxide; (1S,2R)-Naphthalene epoxide;	Benzenoids	Naphthalenes	null	162.091035649048	NA	5.48083333333333	1	map00980 Metabolism of xenobiotics by cytochrome P450;
5.89_875.3774m/z	1.6476108142739	0.0238000641590865	2.38982824425099	MI-Fibre:Sham-Fibre	C11617	C11617	C44H52N8O10	M+Na	37.4	0.937	8.86461587803665	96.020237628616	Pristinamycin IC; Vernamycin B gamma; 2-D-Alanine-4-[4-(dimethylamino)-N-methyl-L-phenylalanine]virginiamycin S1;	null	null	null	875.377416608594	NA	5.89373333333333	1	NULL
5.89_875.3774m/z	1.6476108142739	0.0238000641590865	2.38982824425099	MI-Fibre:Sham-Fibre	C11616	C11616	C44H52N8O10	M+Na	42	23.7	8.86461587803665	96.020237628616	Pristinamycin IB; Vernamycin B beta; Efepristin; 4-[N-Methyl-4-(methylamino)-L-phenylalanine]virginiamycin S1;	null	null	null	875.377416608594	NA	5.89373333333333	1	NULL
6.14_641.8595m/z	8.9913631153544	0.0418924904005926	5.23752811630951	MI-Fibre:Sham-Fibre	NA	NA	NA	NA	NA	NA	NA	NA	NA	NA	NA	NA	NA	NA	NA	NA	NA
6.40_541.1299m/z	2.58862392431097	0.0031695686642453	3.82295850197966	MI-Fibre:Sham-Fibre	HMDB0030109	null	C34H22O8	M+H-H2O	38.3	0	3.10337196939354	95.3675344189466	Albanol B	Phenylpropanoids and polyketides	2-arylbenzofuran flavonoids	null	541.129911501572	NA	6.4002	1	NA
6.40_541.1299m/z	2.58862392431097	0.0031695686642453	3.82295850197966	MI-Fibre:Sham-Fibre	HMDB0038776	null	C25H26O12	M+Na	37.5	0	-3.3493628009831	91.3551834713723	Medicarpin 3-O-(6'-malonylglucoside)	null	null	null	541.129911501572	NA	6.4002	1	NA
6.40_541.1299m/z	2.58862392431097	0.0031695686642453	3.82295850197966	MI-Fibre:Sham-Fibre	HMDB0060901	null	C24H27ClN4O6	M+K	32.5	1.9	9.64055417836543	71.1512900506961	Clozapine glucuronide	Organoheterocyclic compounds	Benzodiazepines	Dibenzodiazepines	541.129911501572	NA	6.4002	1	NA
6.40_541.1299m/z	2.58862392431097	0.0031695686642453	3.82295850197966	MI-Fibre:Sham-Fibre	HMDB0129588	null	C25H26O12	M+Na	38.1	2.85	-3.3493628009831	91.3551834713723	6-{[3-(3,4-dimethoxyphenyl)-7-methoxy-8-methyl-4-oxo-4H-chromen-5-yl]oxy}-3,4,5-trihydroxyoxane-2-carboxylic acid	Phenylpropanoids and polyketides	Isoflavonoids	Isoflavonoid O-glycosides	541.129911501572	NA	6.4002	1	NA
6.40_541.1299m/z	2.58862392431097	0.0031695686642453	3.82295850197966	MI-Fibre:Sham-Fibre	C16224	C16224	C25H26O12	M+Na	37.5	0	-3.34936280120251	91.3551834713723	Medicarpin 3-O-glucoside-6'-malonate;	null	null	null	541.129911501572	NA	6.4002	1
6.40_541.1299m/z	2.58862392431097	0.0031695686642453	3.82295850197966	MI-Fibre:Sham-Fibre	HMDB0040862	null	C27H26O13	M+H-H2O	36.8	0	-7.41956544518216	92.199857845375	Piceatannol 4'-galloylglucoside	Phenylpropanoids and polyketides	Stilbenes	Stilbene glycosides	541.129911501572	NA	6.4002	1	NA
6.46_401.1288m/z	1.5095702029405	0.0262581422165118	2.64107319176661	MI-Fibre:Sham-Fibre	C11709	C11709	C19H26N2O3S	M+K	36.6	0	-2.07191938148593	85.3459296853957	DU 122290;	null	null	null	401.128821402488	NA	6.45736666666667	1	NULL
6.46_401.1288m/z	1.5095702029405	0.0262581422165118	2.64107319176661	MI-Fibre:Sham-Fibre	C21522	C21522	C16H21N3O4S2	M+NH4	34.8	0	-6.14019813289122	80.8425803328125	Tebipenem;	null	null	null	401.128821402488	NA	6.45736666666667	1	NULL
9.24_300.2889m/z	0.107005204779551	0.030338582935508	6.35834904715534	MI-Fibre:Sham-Fibre	HMDB0000207	C00712	C18H34O2	M+NH4	37.5	0	-2.87475936375164	91.1043149129114	Oleic acid	Lipids and lipid-like molecules	Fatty Acyls	Fatty acids and conjugates	300.288894441765	NA	9.24208333333333	1	map00061 Fatty acid biosynthesis; map01040 Biosynthesis of unsaturated fatty acids;
9.24_300.2889m/z	0.107005204779551	0.030338582935508	6.35834904715534	MI-Fibre:Sham-Fibre	C16512	C16512	C18H37NO2	M+H	37.6	0	-2.71122079075863	91.3462554642797	Palmitoylethanolamide; Palmidrol;	Organic acids and derivatives	Carboximidic acids and derivatives	Carboximidic acids	300.288894441765	NA	9.24208333333333	1	NULL
9.24_300.2889m/z	0.107005204779551	0.030338582935508	6.35834904715534	MI-Fibre:Sham-Fibre	C21944	C21944	C18H34O2	M+NH4	37.5	0	-2.87475936375164	91.1043149129114		NA	NA	NA	300.288894441765	NA	9.24208333333333	1	NA
9.24_300.2889m/z	0.107005204779551	0.030338582935508	6.35834904715534	MI-Fibre:Sham-Fibre	HMDB0002080	null	C18H34O2	M+NH4	37.5	0	-2.87475936375164	91.1043149129114	Petroselinic acid	Lipids and lipid-like molecules	Fatty Acyls	Fatty acids and conjugates	300.288894441765	NA	9.24208333333333	1	NA
9.24_300.2889m/z	0.107005204779551	0.030338582935508	6.35834904715534	MI-Fibre:Sham-Fibre	HMDB0002100	C16512	C18H37NO2	M+H	37.6	0	-2.71122079075863	91.3462554642797	Palmitoylethanolamide	Organic acids and derivatives	Carboximidic acids and derivatives	Carboximidic acids	300.288894441765	NA	9.24208333333333	1	NULL
9.24_300.2889m/z	0.107005204779551	0.030338582935508	6.35834904715534	MI-Fibre:Sham-Fibre	HMDB0003231	C08367	C18H34O2	M+NH4	37.5	0	-2.87475936375164	91.1043149129114	Vaccenic acid	Lipids and lipid-like molecules	Fatty Acyls	Fatty acids and conjugates	300.288894441765	NA	9.24208333333333	1	NULL
9.24_300.2889m/z	0.107005204779551	0.030338582935508	6.35834904715534	MI-Fibre:Sham-Fibre	HMDB0004610	C12144	C18H39NO3	M+H-H2O	38.7	5.33	-2.55732858900743	91.2117666564551	Phytosphingosine	Organic nitrogen compounds	Organonitrogen compounds	Amines	300.288894441765	NA	9.24208333333333	1	map00600 Sphingolipid metabolism; map01100 Metabolic pathways;
9.24_300.2889m/z	0.107005204779551	0.030338582935508	6.35834904715534	MI-Fibre:Sham-Fibre	HMDB0041480	null	C18H34O2	M+NH4	37.5	0	-2.87475936375164	91.1043149129114	(Z)-13-Octadecenoic acid	Lipids and lipid-like molecules	Fatty Acyls	Fatty acids and conjugates	300.288894441765	NA	9.24208333333333	1	NA
9.24_300.2889m/z	0.107005204779551	0.030338582935508	6.35834904715534	MI-Fibre:Sham-Fibre	HMDB0059871	null	C18H34O2	M+NH4	37.5	0	-2.87475936375164	91.1043149129114	Ethyl 9-hexadecenoate	Lipids and lipid-like molecules	Fatty Acyls	Fatty acid esters	300.288894441765	NA	9.24208333333333	1	NA
9.24_300.2889m/z	0.107005204779551	0.030338582935508	6.35834904715534	MI-Fibre:Sham-Fibre	HMDB0062218	null	C18H34O2	M+NH4	37.5	0	-2.87475936375164	91.1043149129114	(E)-13-Octadecenoic acid	Lipids and lipid-like molecules	Fatty Acyls	Fatty acids and conjugates	300.288894441765	NA	9.24208333333333	1	NA
9.24_300.2889m/z	0.107005204779551	0.030338582935508	6.35834904715534	MI-Fibre:Sham-Fibre	HMDB0062242	null	C18H34O2	M+NH4	37.5	0	-2.87475936375164	91.1043149129114	7Z-octadecenoic acid	Lipids and lipid-like molecules	Fatty Acyls	Fatty acids and conjugates	300.288894441765	NA	9.24208333333333	1	NA
9.24_300.2889m/z	0.107005204779551	0.030338582935508	6.35834904715534	MI-Fibre:Sham-Fibre	HMDB0062703	null	C18H34O2	M+NH4	37.5	0	-2.87475936375164	91.1043149129114	Octadec-9-enoic Acid	Lipids and lipid-like molecules	Fatty Acyls	Fatty acids and conjugates	300.288894441765	NA	9.24208333333333	1	NA
9.24_300.2889m/z	0.107005204779551	0.030338582935508	6.35834904715534	MI-Fibre:Sham-Fibre	HMDB0240219	C21944	C18H34O2	M+NH4	37.5	0	-2.87475936375164	91.1043149129114	cis-Vaccenic acid	Lipids and lipid-like molecules	Fatty Acyls	Fatty acids and conjugates	300.288894441765	NA	9.24208333333333	1	NA
9.24_300.2889m/z	0.107005204779551	0.030338582935508	6.35834904715534	MI-Fibre:Sham-Fibre	HMDB0000252	null	C18H37NO2	M+H	37.6	0	-2.71122079075863	91.3462554642797	Sphingosine	Organic nitrogen compounds	Organonitrogen compounds	Amines	300.288894441765	NA	9.24208333333333	1	NA
9.24_300.2889m/z	0.107005204779551	0.030338582935508	6.35834904715534	MI-Fibre:Sham-Fibre	HMDB0000573	C01712	C18H34O2	M+NH4	37.5	0	-2.87475936375164	91.1043149129114	Elaidic acid	Lipids and lipid-like molecules	Fatty Acyls	Fatty acids and conjugates	300.288894441765	NA	9.24208333333333	1	NULL
9.24_300.2889m/z	0.107005204779551	0.030338582935508	6.35834904715534	MI-Fibre:Sham-Fibre	HMDB0001480	C02934	C18H37NO2	M+H	37.6	0	-2.71122079075863	91.3462554642797	3-Dehydrosphinganine	Organic oxygen compounds	Organooxygen compounds	Carbonyl compounds	300.288894441765	NA	9.24208333333333	1	map00600 Sphingolipid metabolism; map01100 Metabolic pathways;
9.24_300.2889m/z	0.107005204779551	0.030338582935508	6.35834904715534	MI-Fibre:Sham-Fibre	C00319	C00319	C18H37NO2	M+H	37.6	0	-2.71122079075863	91.3462554642797	Sphingosine; Sphingenine; Sphingoid; Sphing-4-enine;	null	null	null	300.288894441765	NA	9.24208333333333	1	map00600 Sphingolipid metabolism; map01100 Metabolic pathways; map04071 Sphingolipid signaling pathway; map04210 Apoptosis; map04217 Necroptosis;
9.24_300.2889m/z	0.107005204779551	0.030338582935508	6.35834904715534	MI-Fibre:Sham-Fibre	C00712	C00712	C18H34O2	M+NH4	37.5	0	-2.87475936375164	91.1043149129114	(9Z)-Octadecenoic acid; (Z)-Octadec-9-enoic acid; Oleate; Oleic acid;	Lipids and lipid-like molecules	Fatty Acyls	Fatty acids and conjugates	300.288894441765	NA	9.24208333333333	1	map00061 Fatty acid biosynthesis; map01040 Biosynthesis of unsaturated fatty acids;
9.24_300.2889m/z	0.107005204779551	0.030338582935508	6.35834904715534	MI-Fibre:Sham-Fibre	C01712	C01712	C18H34O2	M+NH4	37.5	0	-2.87475936375164	91.1043149129114	(9E)-Octadecenoic acid; 9-Octadecenoic acid, (E)-; (E)-Oleic acid; D9-trans-Octadecenoic acid; 9-trans-Octadecenoic acid; trans-D9-Octadecenoic acid; trans-9-Octadecenoic acid; trans-Elaidic acid; trans-Oleic acid; Elaidic acid; Acide elaidique; Elaidinsaure;	Lipids and lipid-like molecules	Fatty Acyls	Fatty acids and conjugates	300.288894441765	NA	9.24208333333333	1	NULL
9.24_300.2889m/z	0.107005204779551	0.030338582935508	6.35834904715534	MI-Fibre:Sham-Fibre	C02934	C02934	C18H37NO2	M+H	37.6	0	-2.71122079075863	91.3462554642797	3-Dehydrosphinganine; 3-Dehydro-D-sphinganine;	Organic oxygen compounds	Organooxygen compounds	Carbonyl compounds	300.288894441765	NA	9.24208333333333	1	map00600 Sphingolipid metabolism; map01100 Metabolic pathways;
9.24_300.2889m/z	0.107005204779551	0.030338582935508	6.35834904715534	MI-Fibre:Sham-Fibre	C08363	C08363	C18H34O2	M+NH4	37.5	0	-2.87475936375164	91.1043149129114	(6Z)-Octadecenoic acid; Petroselinic acid; cis-6-Octadecenoic acid;	null	null	null	300.288894441765	NA	9.24208333333333	1	NULL
9.24_300.2889m/z	0.107005204779551	0.030338582935508	6.35834904715534	MI-Fibre:Sham-Fibre	C08367	C08367	C18H34O2	M+NH4	37.5	0	-2.87475936375164	91.1043149129114	(11E)-Octadecenoic acid; Vaccenic acid; trans-11-Octadecenoic acid;	Lipids and lipid-like molecules	Fatty Acyls	Fatty acids and conjugates	300.288894441765	NA	9.24208333333333	1	NULL
9.24_300.2889m/z	0.107005204779551	0.030338582935508	6.35834904715534	MI-Fibre:Sham-Fibre	C12103	C12103	C18H34O2	M+NH4	37.5	0	-2.87475936375164	91.1043149129114	omega-Cycloheptylundecanoic acid;	null	null	null	300.288894441765	NA	9.24208333333333	1	NULL
9.24_300.2889m/z	0.107005204779551	0.030338582935508	6.35834904715534	MI-Fibre:Sham-Fibre	C12144	C12144	C18H39NO3	M+H-H2O	38.7	5.33	-2.55732858900743	91.2117666564551	Phytosphingosine; 4-D-Hydroxysphinganine;	Organic nitrogen compounds	Organonitrogen compounds	Amines	300.288894441765	NA	9.24208333333333	1	map00600 Sphingolipid metabolism; map01100 Metabolic pathways;
