# Supplementary material for: High fiber diet attenuate the inflammation and adverse remodeling of myocardial infarction via modulation of gut microbiota and metabolites
Source: Front Microbiol. 2022 Dec 21;13:1046912. doi: 10.3389/fmicb.2022.1046912 (PMC9810810; doi:10.3389/fmicb.2022.1046912)
Supplement: Supplementary file 1 [file Data_Sheet_1.ZIP › Global metabolome analysis data/Sham-Fibre_Sham-Control-diff-quant-identification-filtering-neg.txt]

Compound ID	ratio	t.test_p.value_BHcorrect	VIP	sample	ID.1	KEGG.ID	Formula	Adducts	Score	Fragmentation.Score	Mass.Error..ppm.	Isotope.Similarity	Description	Super.class	Class	Sub.class	m.z	Neutral.mass..Da.	Retention.time..min.	Charge	Pathway
0.50_712.8285m/z	5.72359666517362	0.00747601188153914	1.48515301734078	Sham-Fibre:Sham-Control	NA	NA	NA	NA	NA	NA	NA	NA	NA	NA	NA	NA	NA	NA	NA	NA	NA
0.52_259.0774m/z	0.379032487043153	0.0228190206208254	1.14298990960825	Sham-Fibre:Sham-Control	HMDB0041008	C16038	C13H12N4	M+Cl	35.4	0	8.16374228715385	86.1699893365126	1-Methyl-6-phenyl-1H-imidazo[4,5-b]pyridin-2-amine	Organoheterocyclic compounds	Pyridines and derivatives	Phenylpyridines	259.077427249272	NA	0.519033333333333	1	map05200 Pathways in cancer; map05204 Chemical carcinogenesis; map05215 Prostate cancer;
0.52_259.0774m/z	0.379032487043153	0.0228190206208254	1.14298990960825	Sham-Fibre:Sham-Control	HMDB0060917	null	C15H13FO3	M-H	37.3	0	-0.649073957935065	87.2223663211319	4'-Hydroxyflurbiprofen	Benzenoids	Benzene and substituted derivatives	Biphenyls and derivatives	259.077427249272	NA	0.519033333333333	1	NA
0.52_259.0774m/z	0.379032487043153	0.0228190206208254	1.14298990960825	Sham-Fibre:Sham-Control	C16038	C16038	C13H12N4	M+Cl	35.4	0	8.16374228715385	86.1699893365126	2-Amino-1-methyl-6-phenylimidazo[4,5-b]pyridine; PhIP;	Organoheterocyclic compounds	Pyridines and derivatives	Phenylpyridines	259.077427249272	NA	0.519033333333333	1	map05200 Pathways in cancer; map05204 Chemical carcinogenesis; map05215 Prostate cancer;
0.52_259.0774m/z	0.379032487043153	0.0228190206208254	1.14298990960825	Sham-Fibre:Sham-Control	C20386	C20386	C10H16N2O4S	M-H	36.5	2.5	6.25061932104351	87.1855797810986	Biotin sulfoxide;	null	null	null	259.077427249272	NA	0.519033333333333	1	map00780 Biotin metabolism; map01100 Metabolic pathways;
0.52_327.0643m/z	0.329000233196924	0.0213332695575671	1.14419404580021	Sham-Fibre:Sham-Control	HMDB0141546	null	C15H16O6	M+Cl	37.4	0	0.634585053752375	87.7119983879456	2-[3-(3,5-dihydroxyphenyl)-2-hydroxypropyl]benzene-1,3,5-triol	Phenylpropanoids and polyketides	Linear 1,3-diarylpropanoids	Cinnamylphenols	327.064274889404	NA	0.519033333333333	1	NA
0.52_327.0643m/z	0.329000233196924	0.0213332695575671	1.14419404580021	Sham-Fibre:Sham-Control	HMDB0039030	null	C15H16O6	M+Cl	38.2	4.13	0.634585053946981	87.7119983879456	trans-Grandmarin	Phenylpropanoids and polyketides	Coumarins and derivatives	Pyranocoumarins	327.064274889404	NA	0.519033333333333	1	NA
0.52_327.0643m/z	0.329000233196924	0.0213332695575671	1.14419404580021	Sham-Fibre:Sham-Control	HMDB0030120	null	C15H16O6	M+Cl	38.2	4.14	0.634585053752375	87.7119983879456	(S)-Angelicain	Organoheterocyclic compounds	Benzopyrans	1-benzopyrans	327.064274889404	NA	0.519033333333333	1	NA
0.52_327.0643m/z	0.329000233196924	0.0213332695575671	1.14419404580021	Sham-Fibre:Sham-Control	C18519	C18519	C15H18Cl2N2O2	M-H	30.2	0	-9.08910712194341	60.8771691216942	Fenoxanil;	null	null	null	327.064274889404	NA	0.519033333333333	1	NULL
0.52_327.0643m/z	0.329000233196924	0.0213332695575671	1.14419404580021	Sham-Fibre:Sham-Control	HMDB0240274	null	C15H16O6	M+Cl	38.2	3.92	0.634585053946981	87.7119983879456	Picrotoxinin	Organoheterocyclic compounds	Furopyrans	null	327.064274889404	NA	0.519033333333333	1	NA
0.52_327.0643m/z	0.329000233196924	0.0213332695575671	1.14419404580021	Sham-Fibre:Sham-Control	HMDB0041815	null	C13H16N2O6S	M-H	37	0	-4.13297973259951	89.9590162507156	6-Sulfatoxymelatonin	Organic acids and derivatives	Carboxylic acids and derivatives	Carboxylic acid derivatives	327.064274889404	NA	0.519033333333333	1	NA
0.52_327.0643m/z	0.329000233196924	0.0213332695575671	1.14419404580021	Sham-Fibre:Sham-Control	HMDB0131699	null	C15H16O6	M+Cl	38.2	4.14	0.634585053946981	87.7119983879456	6-[2-(2H-1,3-benzodioxol-5-yl)ethyl]-4-methoxyoxane-2,3-dione	Organoheterocyclic compounds	Benzodioxoles	null	327.064274889404	NA	0.519033333333333	1	NA
0.52_327.0643m/z	0.329000233196924	0.0213332695575671	1.14419404580021	Sham-Fibre:Sham-Control	HMDB0131689	null	C15H16O6	M+Cl	38.2	4.13	0.634585053752375	87.7119983879456	6-[2-(2H-1,3-benzodioxol-5-yl)-2-hydroxyethyl]-4-methoxy-5,6-dihydro-2H-pyran-2-one	Phenylpropanoids and polyketides	Kavalactones	null	327.064274889404	NA	0.519033333333333	1	NA
0.52_327.0643m/z	0.329000233196924	0.0213332695575671	1.14419404580021	Sham-Fibre:Sham-Control	C09397	C09397	C15H16O6	M+Cl	37.4	0	0.634585053752375	87.7119983879456	Dihydromikanolide;	null	null	null	327.064274889404	NA	0.519033333333333	1	NULL
0.52_327.0643m/z	0.329000233196924	0.0213332695575671	1.14419404580021	Sham-Fibre:Sham-Control	C09529	C09529	C15H16O6	M+Cl	38.2	3.92	0.634585053752375	87.7119983879456	Picrotoxinin;	null	null	null	327.064274889404	NA	0.519033333333333	1
0.52_327.0643m/z	0.329000233196924	0.0213332695575671	1.14419404580021	Sham-Fibre:Sham-Control	HMDB0131692	null	C15H16O6	M+Cl	38.2	4.13	0.634585053946981	87.7119983879456	4-[2-(2H-1,3-benzodioxol-5-yl)ethyl]-6-methoxy-3,7-dioxabicyclo[4.1.0]heptan-2-one	Organoheterocyclic compounds	Benzodioxoles	null	327.064274889404	NA	0.519033333333333	1	NA
0.52_327.0643m/z	0.329000233196924	0.0213332695575671	1.14419404580021	Sham-Fibre:Sham-Control	HMDB0128181	null	C15H16O6	M+Cl	37.4	0	0.634585053946981	87.7119983879456	4-[2-hydroxy-3-(3-hydroxyphenyl)propyl]benzene-1,2,3,5-tetrol	Phenylpropanoids and polyketides	Linear 1,3-diarylpropanoids	Cinnamylphenols	327.064274889404	NA	0.519033333333333	1	NA
0.52_327.0643m/z	0.329000233196924	0.0213332695575671	1.14419404580021	Sham-Fibre:Sham-Control	HMDB0131687	null	C15H16O6	M+Cl	38.2	4.13	0.634585053752375	87.7119983879456	6-[2-(2H-1,3-benzodioxol-5-yl)-1-hydroxyethyl]-4-methoxy-5,6-dihydro-2H-pyran-2-one	Phenylpropanoids and polyketides	Kavalactones	null	327.064274889404	NA	0.519033333333333	1	NA
0.52_327.0643m/z	0.329000233196924	0.0213332695575671	1.14419404580021	Sham-Fibre:Sham-Control	HMDB0131693	null	C15H16O6	M+Cl	38.2	4.13	0.634585053752375	87.7119983879456	6-[2-(2H-1,3-benzodioxol-5-yl)ethyl]-5-hydroxy-4-methoxy-5,6-dihydro-2H-pyran-2-one	Phenylpropanoids and polyketides	Kavalactones	null	327.064274889404	NA	0.519033333333333	1	NA
0.52_327.0643m/z	0.329000233196924	0.0213332695575671	1.14419404580021	Sham-Fibre:Sham-Control	HMDB0131690	null	C15H16O6	M+Cl	38.2	4.13	0.634585053946981	87.7119983879456	6-[2-(2H-1,3-benzodioxol-5-yl)ethyl]-3-hydroxy-4-methoxy-5,6-dihydro-2H-pyran-2-one	Phenylpropanoids and polyketides	Kavalactones	null	327.064274889404	NA	0.519033333333333	1	NA
0.52_327.0643m/z	0.329000233196924	0.0213332695575671	1.14419404580021	Sham-Fibre:Sham-Control	HMDB0127722	null	C15H16O6	M+Cl	37.4	0	0.634585053752375	87.7119983879456	2-[3-(3,4-dihydroxyphenyl)-2-hydroxypropyl]benzene-1,3,5-triol	Phenylpropanoids and polyketides	Linear 1,3-diarylpropanoids	Cinnamylphenols	327.064274889404	NA	0.519033333333333	1	NA
0.52_327.0643m/z	0.329000233196924	0.0213332695575671	1.14419404580021	Sham-Fibre:Sham-Control	HMDB0131688	null	C15H16O6	M+Cl	38.2	4.13	0.634585053946981	87.7119983879456	6-[2-(6-hydroxy-2H-1,3-benzodioxol-5-yl)ethyl]-4-methoxy-5,6-dihydro-2H-pyran-2-one	Phenylpropanoids and polyketides	Kavalactones	null	327.064274889404	NA	0.519033333333333	1	NA
0.52_486.8722m/z	2.82123171987705	0.0112885121827144	1.27692441645963	Sham-Fibre:Sham-Control	NA	NA	NA	NA	NA	NA	NA	NA	NA	NA	NA	NA	NA	NA	NA	NA	NA
0.52_692.8403m/z	3.38869301540204	0.0382559764212845	1.05181919377866	Sham-Fibre:Sham-Control	NA	NA	NA	NA	NA	NA	NA	NA	NA	NA	NA	NA	NA	NA	NA	NA	NA
0.52_696.8429m/z	2.92508728777629	0.0192367073276369	1.25832775147068	Sham-Fibre:Sham-Control	NA	NA	NA	NA	NA	NA	NA	NA	NA	NA	NA	NA	NA	NA	NA	NA	NA
0.53_417.0462m/z	0.198495731169295	0.0244428556947751	1.77901225401101	Sham-Fibre:Sham-Control	HMDB0034590	null	C19H14O11	M-H	36.4	0.469	-0.220357507506778	81.833592498214	Shoyuflavone C	Phenylpropanoids and polyketides	Isoflavonoids	Isoflav-2-enes	417.046242710888	NA	0.533316666666667	1	NA
0.53_417.0462m/z	0.198495731169295	0.0244428556947751	1.77901225401101	Sham-Fibre:Sham-Control	C10992	C10992	C17H14ClF7O2	M-H	31.1	0	-8.45766186710254	64.7440304895932	Tefluthrin;	null	null	null	417.046242710888	NA	0.533316666666667	1	NULL
0.53_485.0334m/z	0.194330655260876	0.0380265005259383	1.41290817791757	Sham-Fibre:Sham-Control	HMDB0126015	null	C20H18O10S	M+Cl	34.9	0.988	4.3620664964358	78.7142394777693	[2,2-dimethyl-6-(3,5,7-trihydroxy-4-oxo-4H-chromen-2-yl)-3,4-dihydro-2H-1-benzopyran-3-yl]oxidanesulfonic acid	Phenylpropanoids and polyketides	Flavonoids	Flavones	485.033432273527	NA	0.533316666666667	1	NA
0.53_553.0200m/z	0.181628107122189	0.0457034704318943	1.48273743766745	Sham-Fibre:Sham-Control	NA	NA	NA	NA	NA	NA	NA	NA	NA	NA	NA	NA	NA	NA	NA	NA	NA
0.53_621.0056m/z	0.222766116987342	0.0367791395513581	1.44639189237204	Sham-Fibre:Sham-Control	NA	NA	NA	NA	NA	NA	NA	NA	NA	NA	NA	NA	NA	NA	NA	NA	NA
0.53_636.9800m/z	0.299486772297882	0.0465574437347562	1.37022598500997	Sham-Fibre:Sham-Control	NA	NA	NA	NA	NA	NA	NA	NA	NA	NA	NA	NA	NA	NA	NA	NA	NA
0.53_840.9394m/z	0.123090418396428	0.0306297894251338	1.76971359397458	Sham-Fibre:Sham-Control	NA	NA	NA	NA	NA	NA	NA	NA	NA	NA	NA	NA	NA	NA	NA	NA	NA
0.56_1016.7037m/z	6.76193487702068	0.0221688401518651	1.72953486077521	Sham-Fibre:Sham-Control	NA	NA	NA	NA	NA	NA	NA	NA	NA	NA	NA	NA	NA	NA	NA	NA	NA
0.56_1057.6311n	6.63426628993733	0.0123838039969828	1.25419133566197	Sham-Fibre:Sham-Control	NA	NA	NA	NA	NA	NA	NA	NA	NA	NA	NA	NA	NA	NA	NA	NA	NA
0.56_1100.6959m/z	4.28281727818377	0.00158675682066488	1.35151160376284	Sham-Fibre:Sham-Control	NA	NA	NA	NA	NA	NA	NA	NA	NA	NA	NA	NA	NA	NA	NA	NA	NA
0.56_264.9333m/z	2.20829610081457	0.0171719835553631	1.06384070080605	Sham-Fibre:Sham-Control	NA	NA	NA	NA	NA	NA	NA	NA	NA	NA	NA	NA	NA	NA	NA	NA	NA
0.56_348.8944m/z	3.49222564752925	0.0383005613475078	1.12690808384338	Sham-Fibre:Sham-Control	C19025	C19025	C12H6Cl4N2S	M-H	24.4	0	3.13583554669052	25.4713922230111	Chlorfensulphide; Azosulfide;	null	null	null	348.894400800697	NA	0.561883333333333	1	NULL
0.56_416.8817m/z	2.48430634318398	0.0244428556947751	1.13856965752242	Sham-Fibre:Sham-Control	NA	NA	NA	NA	NA	NA	NA	NA	NA	NA	NA	NA	NA	NA	NA	NA	NA
0.56_500.8425m/z	3.52198113080276	0.0269271731504009	1.42106704455032	Sham-Fibre:Sham-Control	NA	NA	NA	NA	NA	NA	NA	NA	NA	NA	NA	NA	NA	NA	NA	NA	NA
0.56_568.8297m/z	2.76591292191037	0.0269271731504009	1.21982523928381	Sham-Fibre:Sham-Control	NA	NA	NA	NA	NA	NA	NA	NA	NA	NA	NA	NA	NA	NA	NA	NA	NA
0.56_822.7602m/z	3.57738954334535	0.0275140399468152	1.24717029210149	Sham-Fibre:Sham-Control	NA	NA	NA	NA	NA	NA	NA	NA	NA	NA	NA	NA	NA	NA	NA	NA	NA
0.56_957.6957n	2.59529673385616	0.022778285612459	1.15313499740219	Sham-Fibre:Sham-Control	NA	NA	NA	NA	NA	NA	NA	NA	NA	NA	NA	NA	NA	NA	NA	NA	NA
0.58_196.9456m/z	3.78592421086499	0.0306297894251338	1.56538529074216	Sham-Fibre:Sham-Control	NA	NA	NA	NA	NA	NA	NA	NA	NA	NA	NA	NA	NA	NA	NA	NA	NA
0.58_280.9071m/z	5.46561291406924	0.0448563491401404	1.63578341020642	Sham-Fibre:Sham-Control	NA	NA	NA	NA	NA	NA	NA	NA	NA	NA	NA	NA	NA	NA	NA	NA	NA
0.58_584.8034m/z	4.71551700971466	0.0388875014138747	1.39670229526527	Sham-Fibre:Sham-Control	NA	NA	NA	NA	NA	NA	NA	NA	NA	NA	NA	NA	NA	NA	NA	NA	NA
0.58_603.7837n	3.18726798897537	0.00607834507153035	1.36364734134536	Sham-Fibre:Sham-Control	NA	NA	NA	NA	NA	NA	NA	NA	NA	NA	NA	NA	NA	NA	NA	NA	NA
0.60_175.0713m/z	3.57640514137195	0.00341616470247234	1.28037094042745	Sham-Fibre:Sham-Control	HMDB0029032	null	C6H12N2O4	M-H	40.4	11.2	-6.16186819974015	97.6224939536407	Serylalanine	Organic acids and derivatives	Carboxylic acids and derivatives	Amino acids, peptides, and analogues	175.071345460734	NA	0.60475	1	NA
0.60_175.0713m/z	3.57640514137195	0.00341616470247234	1.28037094042745	Sham-Fibre:Sham-Control	HMDB0028851	null	C6H12N2O4	M-H	48.7	53.1	-6.16186819974015	97.6224939536407	Glycyl-Threonine	Organic acids and derivatives	Carboxylic acids and derivatives	Amino acids, peptides, and analogues	175.071345460734	NA	0.60475	1	NA
0.60_175.0713m/z	3.57640514137195	0.00341616470247234	1.28037094042745	Sham-Fibre:Sham-Control	C21397	C21397	C6H12N2O4	M-H	38.6	2.51	-6.16186819974015	97.6224939536407	Ethylenediamine-N,N'-diacetic acid; Ethylenediaminediacetate; EDDA;	null	null	null	175.071345460734	NA	0.60475	1	NULL
0.60_175.0713m/z	3.57640514137195	0.00341616470247234	1.28037094042745	Sham-Fibre:Sham-Control	C19719	C19719	C6H12N2O4	M-H	40.4	11.2	-6.16186819974015	97.6224939536407	D-Alanyl-D-serine;	null	null	null	175.071345460734	NA	0.60475	1
0.60_175.0713m/z	3.57640514137195	0.00341616470247234	1.28037094042745	Sham-Fibre:Sham-Control	HMDB0029061	null	C6H12N2O4	M-H	38.6	2.51	-6.16186819974015	97.6224939536407	Threoninyl-Glycine	Organic acids and derivatives	Carboxylic acids and derivatives	Amino acids, peptides, and analogues	175.071345460734	NA	0.60475	1	NA
0.60_175.0713m/z	3.57640514137195	0.00341616470247234	1.28037094042745	Sham-Fibre:Sham-Control	HMDB0028696	null	C6H12N2O4	M-H	40.4	11.2	-6.16186819974015	97.6224939536407	Alanyl-Serine	Organic acids and derivatives	Carboxylic acids and derivatives	Amino acids, peptides, and analogues	175.071345460734	NA	0.60475	1	NA
0.62_145.0609m/z	2.67768776292042	0.0425028952866813	1.20008799727731	Sham-Fibre:Sham-Control	C00303	C00303	C5H10N2O3	M-H	56.3	93.6	-6.63960094056918	95.6637177831337	Glutamine; 2-Aminoglutaramic acid;	null	null	null	145.060895916166	NA	0.619033333333333	1	NULL
0.62_145.0609m/z	2.67768776292042	0.0425028952866813	1.20008799727731	Sham-Fibre:Sham-Control	C16673	C16673	C5H10N2O3	M-H	56.3	93.6	-6.63960094076376	95.6637177831337	Isoglutamine; 4,5-Diamino-5-oxopentanoic acid; DL-Isoglutamine;	null	null	null	145.060895916166	NA	0.619033333333333	1	map00340 Histidine metabolism;
0.62_145.0609m/z	2.67768776292042	0.0425028952866813	1.20008799727731	Sham-Fibre:Sham-Control	HMDB0002031	C05100	C5H10N2O3	M-H	54.7	85.2	-6.63960094076376	95.6637177831337	Ureidoisobutyric acid	Organic acids and derivatives	Organic carbonic acids and derivatives	Ureas	145.060895916166	NA	0.619033333333333	1	NULL
0.62_145.0609m/z	2.67768776292042	0.0425028952866813	1.20008799727731	Sham-Fibre:Sham-Control	HMDB0000641	C00064	C5H10N2O3	M-H	56.3	93.6	-6.63960094076376	95.6637177831337	L-Glutamine	Organic acids and derivatives	Carboxylic acids and derivatives	Amino acids, peptides, and analogues	145.060895916166	NA	0.619033333333333	1	map00220 Arginine biosynthesis; map00230 Purine metabolism; map00240 Pyrimidine metabolism; map00250 Alanine, aspartate and glutamate metabolism; map00471 D-Glutamine and D-glutamate metabolism; map00630 Glyoxylate and dicarboxylate metabolism; map00910 Nitrogen metabolism; map00970 Aminoacyl-tRNA biosynthesis; map01100 Metabolic pathways; map01230 Biosynthesis of amino acids; map02010 ABC transp…
0.62_145.0609m/z	2.67768776292042	0.0425028952866813	1.20008799727731	Sham-Fibre:Sham-Control	C21029	C21029	C5H10N2O3	M-H	54.7	85.2	-6.63960094076376	95.6637177831337	(R)-3-Ureidoisobutyrate; (R)-N-Carbamyl-beta-aminoisobutyrate;	null	null	null	145.060895916166	NA	0.619033333333333	1	map00240 Pyrimidine metabolism; map01100 Metabolic pathways;
0.62_145.0609m/z	2.67768776292042	0.0425028952866813	1.20008799727731	Sham-Fibre:Sham-Control	C00819	C00819	C5H10N2O3	M-H	56.3	93.6	-6.63960094076376	95.6637177831337	D-Glutamine; D-2-Aminoglutaramic acid;	Organic acids and derivatives	Carboxylic acids and derivatives	Amino acids, peptides, and analogues	145.060895916166	NA	0.619033333333333	1	map00471 D-Glutamine and D-glutamate metabolism; map01100 Metabolic pathways;
0.62_145.0609m/z	2.67768776292042	0.0425028952866813	1.20008799727731	Sham-Fibre:Sham-Control	HMDB0006899	null	C5H10N2O3	M-H	52.7	75.4	-6.63960094076376	95.6637177831337	Alanylglycine	Organic acids and derivatives	Carboxylic acids and derivatives	Amino acids, peptides, and analogues	145.060895916166	NA	0.619033333333333	1	NA
0.62_145.0609m/z	2.67768776292042	0.0425028952866813	1.20008799727731	Sham-Fibre:Sham-Control	C00064	C00064	C5H10N2O3	M-H	56.3	93.6	-6.63960094076376	95.6637177831337	L-Glutamine; L-2-Aminoglutaramic acid;	Organic acids and derivatives	Carboxylic acids and derivatives	Amino acids, peptides, and analogues	145.060895916166	NA	0.619033333333333	1	map00220 Arginine biosynthesis; map00230 Purine metabolism; map00240 Pyrimidine metabolism; map00250 Alanine, aspartate and glutamate metabolism; map00471 D-Glutamine and D-glutamate metabolism; map00630 Glyoxylate and dicarboxylate metabolism; map00910 Nitrogen metabolism; map00970 Aminoacyl-tRNA biosynthesis; map01100 Metabolic pathways; map01230 Biosynthesis of amino acids; map02010 ABC transp…
0.62_145.0609m/z	2.67768776292042	0.0425028952866813	1.20008799727731	Sham-Fibre:Sham-Control	C05100	C05100	C5H10N2O3	M-H	54.7	85.2	-6.63960094076376	95.6637177831337	3-Ureidoisobutyrate;	Organic acids and derivatives	Organic carbonic acids and derivatives	Ureas	145.060895916166	NA	0.619033333333333	1	NULL
0.62_145.0609m/z	2.67768776292042	0.0425028952866813	1.20008799727731	Sham-Fibre:Sham-Control	HMDB0003423	C00819	C5H10N2O3	M-H	56.3	93.6	-6.63960094076376	95.6637177831337	D-Glutamine	Organic acids and derivatives	Carboxylic acids and derivatives	Amino acids, peptides, and analogues	145.060895916166	NA	0.619033333333333	1	map00471 D-Glutamine and D-glutamate metabolism; map01100 Metabolic pathways;
0.62_265.0662m/z	0.299839249723214	0.030646463817345	1.0285526718229	Sham-Fibre:Sham-Control	C05570	C05570	C9H16N3O2S+	M+Cl	38.4	0	2.04572799133816	94.2324935469997	Ergothioneine;	null	null	null	265.066194781128	NA	0.619033333333333	1	map00340 Histidine metabolism;
0.65_171.0050m/z	12.1404318004214	0.0131530758823716	1.47631346003719	Sham-Fibre:Sham-Control	C02979	C02979	C3H9O6P	M-H	39.2	9.6	-8.15966075746821	95.3687481851849	Glycerol 2-phosphate; beta-Glycerophosphoric acid;	Lipids and lipid-like molecules	Glycerophospholipids	Glycerophosphates	171.004994630759	NA	0.6476	1	NULL
0.65_171.0050m/z	12.1404318004214	0.0131530758823716	1.47631346003719	Sham-Fibre:Sham-Control	HMDB0002520	C02979	C3H9O6P	M-H	39.2	9.6	-8.15966075746821	95.3687481851849	Beta-Glycerophosphoric acid	Lipids and lipid-like molecules	Glycerophospholipids	Glycerophosphates	171.004994630759	NA	0.6476	1	NULL
0.65_171.0050m/z	12.1404318004214	0.0131530758823716	1.47631346003719	Sham-Fibre:Sham-Control	HMDB0031825	null	C8H8S	M+Cl	35.9	0	6.77822933557012	87.0510608276048	Phenyl vinyl sulfide	Organosulfur compounds	Thioethers	Aryl thioethers	171.004994630759	NA	0.6476	1	NA
0.65_171.0050m/z	12.1404318004214	0.0131530758823716	1.47631346003719	Sham-Fibre:Sham-Control	C03189	C03189	C3H9O6P	M-H	39.2	9.6	-8.15966075746821	95.3687481851849	DL-Glycerol 1-phosphate; Glycerol 1-phosphate; Glycerol-3-phosphate; rac-Glycerol 1-phosphate; DL-Glyceryl 1-phosphate; DL-Glycerol 3-phosphate;	null	null	null	171.004994630759	NA	0.6476	1	NULL
0.65_171.0050m/z	12.1404318004214	0.0131530758823716	1.47631346003719	Sham-Fibre:Sham-Control	HMDB0000126	C00093	C3H9O6P	M-H	39.2	9.6	-8.15966075746821	95.3687481851849	Glycerol 3-phosphate	Lipids and lipid-like molecules	Glycerophospholipids	Glycerophosphates	171.004994630759	NA	0.6476	1	map00561 Glycerolipid metabolism; map00564 Glycerophospholipid metabolism; map01100 Metabolic pathways; map02010 ABC transporters; map05231 Choline metabolism in cancer;
0.65_171.0050m/z	12.1404318004214	0.0131530758823716	1.47631346003719	Sham-Fibre:Sham-Control	C00623	C00623	C3H9O6P	M-H	39.2	9.6	-8.15966075746821	95.3687481851849	sn-Glycerol 1-phosphate; sn-Gro-1-P; L-Glycerol 1-phosphate;	null	null	null	171.004994630759	NA	0.6476	1	map00564 Glycerophospholipid metabolism;
0.65_171.0050m/z	12.1404318004214	0.0131530758823716	1.47631346003719	Sham-Fibre:Sham-Control	C00093	C00093	C3H9O6P	M-H	39.2	9.6	-8.15966075746821	95.3687481851849	sn-Glycerol 3-phosphate; Glycerophosphoric acid; D-Glycerol 1-phosphate;	Lipids and lipid-like molecules	Glycerophospholipids	Glycerophosphates	171.004994630759	NA	0.6476	1	map00561 Glycerolipid metabolism; map00564 Glycerophospholipid metabolism; map01100 Metabolic pathways; map02010 ABC transporters; map05231 Choline metabolism in cancer;
0.65_305.0668m/z	2.50313886155721	0.0213332695575671	1.13582624842265	Sham-Fibre:Sham-Control	HMDB0125021	null	C15H14O7	M-H	37.2	0	0.448296914208226	86.4380770049822	3-(2,4,5-trihydroxyphenyl)-3,4-dihydro-2H-1-benzopyran-4,6,7-triol	Phenylpropanoids and polyketides	Isoflavonoids	Isoflavans	305.066813565909	NA	0.6476	1	NA
0.65_305.0668m/z	2.50313886155721	0.0213332695575671	1.13582624842265	Sham-Fibre:Sham-Control	HMDB0128182	null	C15H14O7	M-H	37.2	0	0.448296914208226	86.4380770049822	2-(2,4,5-trihydroxyphenyl)-3,4-dihydro-2H-1-benzopyran-3,5,7-triol	null	null	null	305.066813565909	NA	0.6476	1	NA
0.65_305.0668m/z	2.50313886155721	0.0213332695575671	1.13582624842265	Sham-Fibre:Sham-Control	HMDB0038365	C12127	C15H14O7	M-H	37.2	0	0.448296914393944	86.4380770049822	(+)-Gallocatechin	Phenylpropanoids and polyketides	Flavonoids	Flavans	305.066813565909	NA	0.6476	1
0.65_305.0668m/z	2.50313886155721	0.0213332695575671	1.13582624842265	Sham-Fibre:Sham-Control	HMDB0038361	C12136	C15H14O7	M-H	37.2	0	0.448296914208226	86.4380770049822	(-)-Epigallocatechin	Phenylpropanoids and polyketides	Flavonoids	Flavans	305.066813565909	NA	0.6476	1
0.65_305.0668m/z	2.50313886155721	0.0213332695575671	1.13582624842265	Sham-Fibre:Sham-Control	C05906	C05906	C15H14O7	M-H	37.2	0	0.448296914393944	86.4380770049822	Leucocyanidin; 2-(3,4-Dihydroxyphenyl)-3,4-dihydro-2H-1-benzopyran-3,4,5,7-tetrol; 3,3',4,4',5,7-Flavanhexol; 3,4-Cyanidiol; Leucoanthocyanidol; Leucocianidol; Leucocyanidol; Leukocyanidine; Procyanidol; Resivit; 2,3-trans-3,4-cis-Leucocyanidin;	null	null	null	305.066813565909	NA	0.6476	1
0.65_305.0668m/z	2.50313886155721	0.0213332695575671	1.13582624842265	Sham-Fibre:Sham-Control	HMDB0126028	null	C15H14O7	M-H	37.2	0	0.448296914208226	86.4380770049822	3-(3,4-dihydroxyphenyl)-1-(2,3,4,6-tetrahydroxyphenyl)propan-1-one	Phenylpropanoids and polyketides	Linear 1,3-diarylpropanoids	Chalcones and dihydrochalcones	305.066813565909	NA	0.6476	1	NA
0.65_305.0668m/z	2.50313886155721	0.0213332695575671	1.13582624842265	Sham-Fibre:Sham-Control	HMDB0126042	null	C15H14O7	M-H	37.2	0	0.448296914208226	86.4380770049822	3-(2,4,5-trihydroxyphenyl)-1-(2,4,6-trihydroxyphenyl)propan-1-one	Phenylpropanoids and polyketides	Linear 1,3-diarylpropanoids	Chalcones and dihydrochalcones	305.066813565909	NA	0.6476	1	NA
0.65_305.0668m/z	2.50313886155721	0.0213332695575671	1.13582624842265	Sham-Fibre:Sham-Control	HMDB0129346	null	C15H14O7	M-H	37.2	0	0.448296914208226	86.4380770049822	2-(3,4-dihydroxyphenyl)-1-(2,3,4,6-tetrahydroxyphenyl)propan-1-one	Phenylpropanoids and polyketides	Alpha-methyldeoxybenzoin flavonoids	null	305.066813565909	NA	0.6476	1	NA
0.65_305.0668m/z	2.50313886155721	0.0213332695575671	1.13582624842265	Sham-Fibre:Sham-Control	C04583	C04583	C10H14N4O5	M+Cl	43.2	36.3	3.67535389837177	84.155445801376	6-Hydroxyl-1,6-dihydropurine ribonucleoside; (6R)-1,6-Dihydroinosine;	null	null	null	305.066813565909	NA	0.6476	1	NULL
0.65_305.0668m/z	2.50313886155721	0.0213332695575671	1.13582624842265	Sham-Fibre:Sham-Control	C12127	C12127	C15H14O7	M-H	37.2	0	0.448296914393944	86.4380770049822	(+)-Gallocatechin; Gallocatechol;	Phenylpropanoids and polyketides	Flavonoids	Flavans	305.066813565909	NA	0.6476	1
0.65_305.0668m/z	2.50313886155721	0.0213332695575671	1.13582624842265	Sham-Fibre:Sham-Control	HMDB0126032	null	C15H14O7	M-H	37.2	0	0.448296914208226	86.4380770049822	3-(2,3,4-trihydroxyphenyl)-1-(2,4,6-trihydroxyphenyl)propan-1-one	Phenylpropanoids and polyketides	Linear 1,3-diarylpropanoids	Chalcones and dihydrochalcones	305.066813565909	NA	0.6476	1	NA
0.65_305.0668m/z	2.50313886155721	0.0213332695575671	1.13582624842265	Sham-Fibre:Sham-Control	HMDB0126038	null	C15H14O7	M-H	37.2	0	0.448296914208226	86.4380770049822	1-(2,4,6-trihydroxyphenyl)-3-(3,4,5-trihydroxyphenyl)propan-1-one	Phenylpropanoids and polyketides	Linear 1,3-diarylpropanoids	Chalcones and dihydrochalcones	305.066813565909	NA	0.6476	1	NA
0.65_305.0668m/z	2.50313886155721	0.0213332695575671	1.13582624842265	Sham-Fibre:Sham-Control	HMDB0129355	null	C15H14O7	M-H	37.2	0	0.448296914208226	86.4380770049822	2-(2,3,4-trihydroxyphenyl)-1-(2,4,6-trihydroxyphenyl)propan-1-one	Phenylpropanoids and polyketides	Alpha-methyldeoxybenzoin flavonoids	null	305.066813565909	NA	0.6476	1	NA
0.65_305.0668m/z	2.50313886155721	0.0213332695575671	1.13582624842265	Sham-Fibre:Sham-Control	HMDB0128178	null	C15H14O7	M-H	37.2	0	0.448296914393944	86.4380770049822	2-(3,4-dihydroxyphenyl)-3,4-dihydro-2H-1-benzopyran-3,5,6,7-tetrol	Phenylpropanoids and polyketides	Flavonoids	Flavans	305.066813565909	NA	0.6476	1	NA
0.65_305.0668m/z	2.50313886155721	0.0213332695575671	1.13582624842265	Sham-Fibre:Sham-Control	HMDB0028881	null	C10H14N4O5	M+Cl	36	0	3.67535389837177	84.155445801376	Histidinyl-Aspartate	Organic acids and derivatives	Carboxylic acids and derivatives	Amino acids, peptides, and analogues	305.066813565909	NA	0.6476	1	NA
0.65_305.0668m/z	2.50313886155721	0.0213332695575671	1.13582624842265	Sham-Fibre:Sham-Control	HMDB0029955	null	C9H18O9	M+Cl	37.9	17.1	8.62700864440241	82.030459972997	D-erythro-L-galacto-Nonulose	Organooxygen compounds	Carbohydrates and carbohydrate conjugates	Glycosyl compounds	305.066813565909	NA	0.6476	1	NA
0.65_305.0668m/z	2.50313886155721	0.0213332695575671	1.13582624842265	Sham-Fibre:Sham-Control	HMDB0125022	null	C15H14O7	M-H	37.2	0	0.448296914208226	86.4380770049822	1,2-bis(2,4,5-trihydroxyphenyl)propan-1-one	Phenylpropanoids and polyketides	Alpha-methyldeoxybenzoin flavonoids	null	305.066813565909	NA	0.6476	1	NA
0.65_305.0668m/z	2.50313886155721	0.0213332695575671	1.13582624842265	Sham-Fibre:Sham-Control	HMDB0028755	null	C10H14N4O5	M+Cl	37.8	9.3	3.67535389837177	84.155445801376	Aspartyl-Histidine	Organic acids and derivatives	Carboxylic acids and derivatives	Amino acids, peptides, and analogues	305.066813565909	NA	0.6476	1	NA
0.65_305.0668m/z	2.50313886155721	0.0213332695575671	1.13582624842265	Sham-Fibre:Sham-Control	HMDB0141542	null	C15H14O7	M-H	37.2	0	0.448296914208226	86.4380770049822	2-(3,4,5-trihydroxyphenyl)-3,4-dihydro-2H-1-benzopyran-3,5,7-triol	Phenylpropanoids and polyketides	Flavonoids	Flavans	305.066813565909	NA	0.6476	1	NA
0.65_305.0668m/z	2.50313886155721	0.0213332695575671	1.13582624842265	Sham-Fibre:Sham-Control	HMDB0129360	null	C15H14O7	M-H	37.2	0	0.448296914208226	86.4380770049822	2-(2,4,5-trihydroxyphenyl)-1-(2,4,6-trihydroxyphenyl)propan-1-one	Phenylpropanoids and polyketides	Alpha-methyldeoxybenzoin flavonoids	null	305.066813565909	NA	0.6476	1	NA
0.65_305.0668m/z	2.50313886155721	0.0213332695575671	1.13582624842265	Sham-Fibre:Sham-Control	C12136	C12136	C15H14O7	M-H	37.2	0	0.448296914393944	86.4380770049822	(-)-Epigallocatechin; Epigallocatechol;	Phenylpropanoids and polyketides	Flavonoids	Flavans	305.066813565909	NA	0.6476	1
0.65_334.0648n	2.59648859324734	0.0245516505036293	1.27300812671748	Sham-Fibre:Sham-Control	HMDB0011649	C01225	C9H19O11P	M-H, M+Cl	39.4	10.1	-5.18849313674507	92.9899776663133	1-(sn-Glycero-3-phospho)-1D-myo-inositol	Lipids and lipid-like molecules	Glycerophospholipids	Glycerophosphoinositols	333.057488320758	334.064764752758	0.6476	1	NULL
0.65_334.0648n	2.59648859324734	0.0245516505036293	1.27300812671748	Sham-Fibre:Sham-Control	C04703	C04703	C9H19O11P	M-H, M+Cl	39.4	10.1	-5.18849313674507	92.9899776663133	alpha-D-Galactosyl-(1,1')-sn-glycerol 3-phosphate; 1-O-alpha-D-Galactosyl-sn-glycerol 3-phosphate;	null	null	null	333.057488320758	334.064764752758	0.6476	1	NULL
0.65_334.0648n	2.59648859324734	0.0245516505036293	1.27300812671748	Sham-Fibre:Sham-Control	C01225	C01225	C9H19O11P	M-H, M+Cl	39.4	10.1	-5.18849313674507	92.9899776663133	sn-Glycero-3-phospho-1-inositol; 1-(sn-Glycero-3-phospho)-1D-myo-inositol;	Lipids and lipid-like molecules	Glycerophospholipids	Glycerophosphoinositols	333.057488320758	334.064764752758	0.6476	1	NULL
0.65_334.0648n	2.59648859324734	0.0245516505036293	1.27300812671748	Sham-Fibre:Sham-Control	C04641	C04641	C9H19O11P	M-H, M+Cl	39.4	10.1	-5.18849313674507	92.9899776663133	2-(alpha-D-Galactosyl)-sn-glycerol 3-phosphate;	null	null	null	333.057488320758	334.064764752758	0.6476	1	NULL
0.65_334.0648n	2.59648859324734	0.0245516505036293	1.27300812671748	Sham-Fibre:Sham-Control	C10517	C10517	C9H19O11P	M-H, M+Cl	39.4	10.1	-5.18849313674507	92.9899776663133	2-(alpha-D-Glucosyl)-sn-glycerol 3-phosphate;	null	null	null	333.057488320758	334.064764752758	0.6476	1	NULL
0.66_131.0818m/z	0.400166816612671	0.011168686091125	1.35017037080288	Sham-Fibre:Sham-Control	C00515	C00515	C5H12N2O2	M-H	38.3	0	-6.23847560305709	98.7671631718774	D-Ornithine;	Organic acids and derivatives	Carboxylic acids and derivatives	Amino acids, peptides, and analogues	131.081777162081	NA	0.6619	1	map00472 D-Arginine and D-ornithine metabolism; map01100 Metabolic pathways;
0.66_131.0818m/z	0.400166816612671	0.011168686091125	1.35017037080288	Sham-Fibre:Sham-Control	C00077	C00077	C5H12N2O2	M-H	38.3	0	-6.23847560305709	98.7671631718774	L-Ornithine; (S)-2,5-Diaminovaleric acid; (S)-2,5-Diaminopentanoic acid; (S)-2,5-Diaminopentanoate;	Organic acids and derivatives	Carboxylic acids and derivatives	Amino acids, peptides, and analogues	131.081777162081	NA	0.6619	1	map00220 Arginine biosynthesis; map00330 Arginine and proline metabolism; map00472 D-Arginine and D-ornithine metabolism; map00480 Glutathione metabolism; map01100 Metabolic pathways; map01210 2-Oxocarboxylic acid metabolism; map01230 Biosynthesis of amino acids; map02010 ABC transporters;
0.66_131.0818m/z	0.400166816612671	0.011168686091125	1.35017037080288	Sham-Fibre:Sham-Control	HMDB0000214	C00077	C5H12N2O2	M-H	38.3	0	-6.23847560305709	98.7671631718774	Ornithine	Organic acids and derivatives	Carboxylic acids and derivatives	Amino acids, peptides, and analogues	131.081777162081	NA	0.6619	1	map00220 Arginine biosynthesis; map00330 Arginine and proline metabolism; map00472 D-Arginine and D-ornithine metabolism; map00480 Glutathione metabolism; map01100 Metabolic pathways; map01210 2-Oxocarboxylic acid metabolism; map01230 Biosynthesis of amino acids; map02010 ABC transporters;
0.66_131.0818m/z	0.400166816612671	0.011168686091125	1.35017037080288	Sham-Fibre:Sham-Control	C03943	C03943	C5H12N2O2	M-H	38.3	0	-6.23847560284192	98.7671631718774	(2R,4S)-2,4-Diaminopentanoate; D-threo-2,4-Diaminopentanoate; 2,4-Diaminopentanoate;	null	null	null	131.081777162081	NA	0.6619	1	map00472 D-Arginine and D-ornithine metabolism;
0.66_131.0818m/z	0.400166816612671	0.011168686091125	1.35017037080288	Sham-Fibre:Sham-Control	HMDB0003374	C00515	C5H12N2O2	M-H	38.3	0	-6.23847560327226	98.7671631718774	D-Ornithine	Organic acids and derivatives	Carboxylic acids and derivatives	Amino acids, peptides, and analogues	131.081777162081	NA	0.6619	1	map00472 D-Arginine and D-ornithine metabolism; map01100 Metabolic pathways;
0.66_131.0818m/z	0.400166816612671	0.011168686091125	1.35017037080288	Sham-Fibre:Sham-Control	C01602	C01602	C5H12N2O2	M-H	38.3	0	-6.23847560305709	98.7671631718774	Ornithine; 2,5-Diaminovaleric acid; 2,5-Diaminopentanoic acid; 2,5-Diaminopentanoate;	null	null	null	131.081777162081	NA	0.6619	1	NULL
0.66_174.0874m/z	0.437496961261591	0.0155252440974537	1.26364139532994	Sham-Fibre:Sham-Control	HMDB0000904	C00327	C6H13N3O3	M-H	38.4	0	-5.92890569306921	98.8193329468387	Citrulline	Organic acids and derivatives	Carboxylic acids and derivatives	Amino acids, peptides, and analogues	174.087376732149	NA	0.6619	1	map00220 Arginine biosynthesis; map01100 Metabolic pathways; map01230 Biosynthesis of amino acids;
0.66_174.0874m/z	0.437496961261591	0.0155252440974537	1.26364139532994	Sham-Fibre:Sham-Control	HMDB0003148	null	C6H13N3O3	M-H	38.4	0	-5.92890569306921	98.8193329468387	Argininic acid	Organic acids and derivatives	Carboxylic acids and derivatives	Amino acids, peptides, and analogues	174.087376732149	NA	0.6619	1	NA
0.66_174.0874m/z	0.437496961261591	0.0155252440974537	1.26364139532994	Sham-Fibre:Sham-Control	C00327	C00327	C6H13N3O3	M-H	38.4	0	-5.92890569306921	98.8193329468387	L-Citrulline; 2-Amino-5-ureidovaleric acid; Citrulline;	Organic acids and derivatives	Carboxylic acids and derivatives	Amino acids, peptides, and analogues	174.087376732149	NA	0.6619	1	map00220 Arginine biosynthesis; map01100 Metabolic pathways; map01230 Biosynthesis of amino acids;
0.66_371.1638m/z	0.133300572683995	0.0389268541516391	2.35296145062229	Sham-Fibre:Sham-Control	C18930	C18930	C21H28N2S2	M-H	33.2	0	4.61524017572299	71.188008561849	Buthiobate;	null	null	null	371.163832126685	NA	0.6619	1	NULL
0.68_195.0498m/z	40.2673381958548	5.76570371154222e-05	2.51248848237812	Sham-Fibre:Sham-Control	C00800	C00800	C6H12O7	M-H	38.4	0	-6.20449888862842	99.1056066421406	L-Gulonate; L-Gulonic acid; Gulonate; Gulonic acid;	null	null	null	195.049809846239	NA	0.676183333333333	1	map00040 Pentose and glucuronate interconversions; map00053 Ascorbate and aldarate metabolism; map01100 Metabolic pathways;
0.68_195.0498m/z	40.2673381958548	5.76570371154222e-05	2.51248848237812	Sham-Fibre:Sham-Control	C00880	C00880	C6H12O7	M-H	38.4	0	-6.20449888862842	99.1056066421406	D-Galactonate; D-Galactonic acid;	Organic acids and derivatives	Hydroxy acids and derivatives	Medium-chain hydroxy acids and derivatives	195.049809846239	NA	0.676183333333333	1	map00052 Galactose metabolism; map01100 Metabolic pathways;
0.68_195.0498m/z	40.2673381958548	5.76570371154222e-05	2.51248848237812	Sham-Fibre:Sham-Control	C00514	C00514	C6H12O7	M-H	38.4	0	-6.20449888862842	99.1056066421406	D-Mannonate;	null	null	null	195.049809846239	NA	0.676183333333333	1	map00040 Pentose and glucuronate interconversions; map01100 Metabolic pathways;
0.68_195.0498m/z	40.2673381958548	5.76570371154222e-05	2.51248848237812	Sham-Fibre:Sham-Control	C00817	C00817	C6H12O7	M-H	38.4	0	-6.20449888848346	99.1056066421406	D-Altronate;	null	null	null	195.049809846239	NA	0.676183333333333	1	map00040 Pentose and glucuronate interconversions; map01100 Metabolic pathways;
0.68_195.0498m/z	40.2673381958548	5.76570371154222e-05	2.51248848237812	Sham-Fibre:Sham-Control	HMDB0000625	C00257	C6H12O7	M-H	38.4	0	-6.2044988883385	99.1056066421406	Gluconic acid	Organic oxygen compounds	Organooxygen compounds	Carbohydrates and carbohydrate conjugates	195.049809846239	NA	0.676183333333333	1	map00030 Pentose phosphate pathway; map01100 Metabolic pathways; map01200 Carbon metabolism;
0.68_195.0498m/z	40.2673381958548	5.76570371154222e-05	2.51248848237812	Sham-Fibre:Sham-Control	C00770	C00770	C6H12O7	M-H	38.4	0	-6.20449888862842	99.1056066421406	L-Idonate;	null	null	null	195.049809846239	NA	0.676183333333333	1	NULL
0.68_195.0498m/z	40.2673381958548	5.76570371154222e-05	2.51248848237812	Sham-Fibre:Sham-Control	C15930	C15930	C6H12O7	M-H	38.4	0	-6.20449888862842	99.1056066421406	L-Galactonate; L-Galactonic acid;	null	null	null	195.049809846239	NA	0.676183333333333	1	map00040 Pentose and glucuronate interconversions; map00053 Ascorbate and aldarate metabolism; map01100 Metabolic pathways;
0.68_195.0498m/z	40.2673381958548	5.76570371154222e-05	2.51248848237812	Sham-Fibre:Sham-Control	HMDB0003290	null	C6H12O7	M-H	38.4	0	-6.2044988883385	99.1056066421406	Gulonic acid	Organic acids and derivatives	Hydroxy acids and derivatives	Medium-chain hydroxy acids and derivatives	195.049809846239	NA	0.676183333333333	1	NA
0.68_195.0498m/z	40.2673381958548	5.76570371154222e-05	2.51248848237812	Sham-Fibre:Sham-Control	C03215	C03215	C6H12O7	M-H	38.4	0	-6.20449888848346	99.1056066421406	2-Carboxy-D-arabinitol;	null	null	null	195.049809846239	NA	0.676183333333333	1	NULL
0.68_195.0498m/z	40.2673381958548	5.76570371154222e-05	2.51248848237812	Sham-Fibre:Sham-Control	C00257	C00257	C6H12O7	M-H	38.4	0	-6.20449888862842	99.1056066421406	D-Gluconic acid; D-Gluconate; D-gluco-Hexonic acid;	Organic oxygen compounds	Organooxygen compounds	Carbohydrates and carbohydrate conjugates	195.049809846239	NA	0.676183333333333	1	map00030 Pentose phosphate pathway; map01100 Metabolic pathways; map01200 Carbon metabolism;
0.68_195.0498m/z	40.2673381958548	5.76570371154222e-05	2.51248848237812	Sham-Fibre:Sham-Control	HMDB0000565	C00880	C6H12O7	M-H	38.4	0	-6.20449888848346	99.1056066421406	Galactonic acid	Organic acids and derivatives	Hydroxy acids and derivatives	Medium-chain hydroxy acids and derivatives	195.049809846239	NA	0.676183333333333	1	map00052 Galactose metabolism; map01100 Metabolic pathways;
0.68_210.0725n	4.37179434708113	0.00054874342236797	1.54579960483784	Sham-Fibre:Sham-Control	C21042	C21042	C7H14O7	M-H, M+Cl	39.7	8.65	-6.90920293547699	97.5893611929084	D-glycero-D-manno-Heptose; D-glycero-D-manno-Heptopyranose;	null	null	null	245.041994302376	210.072501342329	0.676183333333333	1	NULL
0.68_210.0725n	4.37179434708113	0.00054874342236797	1.54579960483784	Sham-Fibre:Sham-Control	C02076	C02076	C7H14O7	M-H, M+Cl	39.7	8.65	-6.9092029353417	97.5893611929084	Sedoheptulose; D-altro-Heptulose; D-Sedoheptulose; Volemulose;	null	null	null	245.041994302376	210.072501342329	0.676183333333333	1
0.68_210.0725n	4.37179434708113	0.00054874342236797	1.54579960483784	Sham-Fibre:Sham-Control	HMDB0003219	null	C7H14O7	M-H, M+Cl	38.7	3.64	-6.90920293547699	97.5893611929084	Sedoheptulose	Organic oxygen compounds	Organooxygen compounds	Carbohydrates and carbohydrate conjugates	245.041994302376	210.072501342329	0.676183333333333	1	NA
0.68_210.0725n	4.37179434708113	0.00054874342236797	1.54579960483784	Sham-Fibre:Sham-Control	HMDB0029935	null	C7H14O7	M-H, M+Cl	39.7	8.65	-6.9092029353417	97.5893611929084	D-Manno-2-heptulose	Organic oxygen compounds	Organooxygen compounds	Carbohydrates and carbohydrate conjugates	245.041994302376	210.072501342329	0.676183333333333	1	NA
0.68_210.0725n	4.37179434708113	0.00054874342236797	1.54579960483784	Sham-Fibre:Sham-Control	C08236	C08236	C7H14O7	M-H, M+Cl	39.7	8.65	-6.9092029353417	97.5893611929084	alpha-D-Mannoheptulopyranose; Mannoheptulose;	null	null	null	245.041994302376	210.072501342329	0.676183333333333	1	NULL
0.68_210.0725n	4.37179434708113	0.00054874342236797	1.54579960483784	Sham-Fibre:Sham-Control	HMDB0029901	null	C7H14O7	M-H, M+Cl	39.7	8.65	-6.9092029353417	97.5893611929084	L-Galacto-2-heptulose	Organic oxygen compounds	Organooxygen compounds	Carbohydrates and carbohydrate conjugates	245.041994302376	210.072501342329	0.676183333333333	1	NA
0.68_210.0725n	4.37179434708113	0.00054874342236797	1.54579960483784	Sham-Fibre:Sham-Control	C08355	C08355	C7H14O7	M-H, M+Cl	39.7	8.65	-6.9092029353417	97.5893611929084	beta-D-Sedoheptulopyranose; beta-D-Sedoheptulose;	null	null	null	245.041994302376	210.072501342329	0.676183333333333	1	NULL
0.68_210.0725n	4.37179434708113	0.00054874342236797	1.54579960483784	Sham-Fibre:Sham-Control	C19612	C19612	C7H14O7	M-H, M+Cl	38.7	3.64	-6.90920293547699	97.5893611929084	Coriose; D-altro-3-Heptulose;	null	null	null	245.041994302376	210.072501342329	0.676183333333333	1	NULL
0.68_210.0725n	4.37179434708113	0.00054874342236797	1.54579960483784	Sham-Fibre:Sham-Control	HMDB0029952	null	C7H14O7	M-H, M+Cl	39.7	8.65	-6.9092029353417	97.5893611929084	D-altro-D-manno-Heptose	Organic oxygen compounds	Organooxygen compounds	Carbohydrates and carbohydrate conjugates	245.041994302376	210.072501342329	0.676183333333333	1	NA
0.68_210.0725n	4.37179434708113	0.00054874342236797	1.54579960483784	Sham-Fibre:Sham-Control	C11165	C11165	C11H14O2S	M-H, M+Cl	37.2	0	5.00141368713956	91.6781509903792	Thiolactomycin;	null	null	null	245.041994302376	210.072501342329	0.676183333333333	1	NULL
0.68_210.0725n	4.37179434708113	0.00054874342236797	1.54579960483784	Sham-Fibre:Sham-Control	C21043	C21043	C7H14O7	M-H, M+Cl	39.7	8.65	-6.90920293547699	97.5893611929084	L-glycero-D-manno-Heptose; L-glycero-D-manno-Heptopyranose;	null	null	null	245.041994302376	210.072501342329	0.676183333333333	1	NULL
0.68_247.0398m/z	2.62537290323387	0.000433309947569613	1.21578034658615	Sham-Fibre:Sham-Control	HMDB0041665	null	C10H12O5	M+Cl	35.7	0	9.24202707565443	88.5073374205061	3-Hydroxy-4-methoxyphenyllactic acid	Phenylpropanoids and polyketides	Phenylpropanoic acids	null	247.039834725214	NA	0.676183333333333	1	NA
0.68_247.0398m/z	2.62537290323387	0.000433309947569613	1.21578034658615	Sham-Fibre:Sham-Control	HMDB0060557	null	C10H12O5	M+Cl	35.7	0	9.24202707565443	88.5073374205061	beta-(2-Methoxyphenoxy)-lactic acid	Benzenoids	Phenol ethers	Anisoles	247.039834725214	NA	0.676183333333333	1	NA
0.68_247.0398m/z	2.62537290323387	0.000433309947569613	1.21578034658615	Sham-Fibre:Sham-Control	HMDB0041286	null	C10H12O5	M+Cl	35.7	0	9.24202707565443	88.5073374205061	2,3-Dihydroxy-1-(4-hydroxy-3-methoxyphenyl)-1-propanone	Organic oxygen compounds	Organooxygen compounds	Carbonyl compounds	247.039834725214	NA	0.676183333333333	1	NA
0.68_247.0398m/z	2.62537290323387	0.000433309947569613	1.21578034658615	Sham-Fibre:Sham-Control	HMDB0125526	null	C10H12O5	M+Cl	35.7	0	9.24202707565443	88.5073374205061	3-(3,4-dihydroxy-5-methoxyphenyl)propanoic acid	Phenylpropanoids and polyketides	Phenylpropanoic acids	null	247.039834725214	NA	0.676183333333333	1	NA
0.68_247.0398m/z	2.62537290323387	0.000433309947569613	1.21578034658615	Sham-Fibre:Sham-Control	HMDB0034493	null	C10H12O5	M+Cl	35.7	0	9.24202707565443	88.5073374205061	Valtrate	Lipids and lipid-like molecules	Prenol lipids	Monoterpenoids	247.039834725214	NA	0.676183333333333	1	NA
0.68_247.0398m/z	2.62537290323387	0.000433309947569613	1.21578034658615	Sham-Fibre:Sham-Control	C11155	C11155	C10H12O5	M+Cl	35.7	0	9.24202707592247	88.5073374205061	n-Propyl gallate; Propyl gallate;	Benzenoids	Benzene and substituted derivatives	Benzoic acids and derivatives	247.039834725214	NA	0.676183333333333	1	NULL
0.68_247.0398m/z	2.62537290323387	0.000433309947569613	1.21578034658615	Sham-Fibre:Sham-Control	HMDB0033835	C11155	C10H12O5	M+Cl	35.7	0	9.24202707565443	88.5073374205061	Propyl gallate	Benzenoids	Benzene and substituted derivatives	Benzoic acids and derivatives	247.039834725214	NA	0.676183333333333	1	NULL
0.68_247.0398m/z	2.62537290323387	0.000433309947569613	1.21578034658615	Sham-Fibre:Sham-Control	C10674	C10674	C10H12O5	M+Cl	35.7	0	9.24202707565443	88.5073374205061	Danielone;	Benzenoids	Benzene and substituted derivatives	Phenols and derivatives	247.039834725214	NA	0.676183333333333	1	NULL
0.68_247.0398m/z	2.62537290323387	0.000433309947569613	1.21578034658615	Sham-Fibre:Sham-Control	HMDB0125520	null	C10H12O5	M+Cl	35.8	0.435	9.24202707565443	88.5073374205061	3-(2,4-dihydroxy-5-methoxyphenyl)propanoic acid	Phenylpropanoids and polyketides	Phenylpropanoic acids	null	247.039834725214	NA	0.676183333333333	1	NA
0.68_247.0398m/z	2.62537290323387	0.000433309947569613	1.21578034658615	Sham-Fibre:Sham-Control	HMDB0133486	null	C10H12O5	M+Cl	35.7	0	9.24202707565443	88.5073374205061	3-hydroxy-3-(4-hydroxy-3-methoxyphenyl)propanoic acid	null	null	null	247.039834725214	NA	0.676183333333333	1	NA
0.68_247.0398m/z	2.62537290323387	0.000433309947569613	1.21578034658615	Sham-Fibre:Sham-Control	HMDB0033839	null	C10H12O5	M+Cl	35.7	0	9.24202707578845	88.5073374205061	Eudesmic acid	Benzenoids	Benzene and substituted derivatives	Benzoic acids and derivatives	247.039834725214	NA	0.676183333333333	1	NA
0.68_247.0398m/z	2.62537290323387	0.000433309947569613	1.21578034658615	Sham-Fibre:Sham-Control	HMDB0129354	null	C10H12O5	M+Cl	35.7	0	9.24202707565443	88.5073374205061	2-(2,3-dihydroxy-4-methoxyphenyl)propanoic acid	Phenylpropanoids and polyketides	Phenylpropanoic acids	null	247.039834725214	NA	0.676183333333333	1	NA
0.68_247.0398m/z	2.62537290323387	0.000433309947569613	1.21578034658615	Sham-Fibre:Sham-Control	HMDB0041663	null	C10H12O5	M+Cl	35.7	0	9.24202707578845	88.5073374205061	3-(3,4-Dihydroxyphenyl)-2-methoxypropionic acid	Phenylpropanoids and polyketides	Phenylpropanoic acids	null	247.039834725214	NA	0.676183333333333	1	NA
0.68_247.0398m/z	2.62537290323387	0.000433309947569613	1.21578034658615	Sham-Fibre:Sham-Control	C18817	C18817	C10H13ClN2O	M+Cl	32.6	0	-5.69298587930006	69.5238252764297	Chlorotoluron;	null	null	null	247.039834725214	NA	0.676183333333333	1	NULL
0.68_247.0398m/z	2.62537290323387	0.000433309947569613	1.21578034658615	Sham-Fibre:Sham-Control	HMDB0031704	C10674	C10H12O5	M+Cl	35.7	0	9.24202707565443	88.5073374205061	Danielone	Benzenoids	Benzene and substituted derivatives	Phenols and derivatives	247.039834725214	NA	0.676183333333333	1	NULL
0.68_247.0398m/z	2.62537290323387	0.000433309947569613	1.21578034658615	Sham-Fibre:Sham-Control	HMDB0041661	null	C10H12O5	M+Cl	35.7	0	9.24202707565443	88.5073374205061	3,4-Dihydroxyphenyllactic acid methyl ester	Benzenoids	Phenols	Benzenediols	247.039834725214	NA	0.676183333333333	1	NA
0.68_247.0398m/z	2.62537290323387	0.000433309947569613	1.21578034658615	Sham-Fibre:Sham-Control	HMDB0131424	null	C10H12O5	M+Cl	35.7	0	9.24202707565443	88.5073374205061	2-(4-hydroxy-3,5-dimethoxyphenyl)acetic acid	Benzenoids	Phenols	Methoxyphenols	247.039834725214	NA	0.676183333333333	1	NA
0.68_247.0398m/z	2.62537290323387	0.000433309947569613	1.21578034658615	Sham-Fibre:Sham-Control	HMDB0125540	null	C10H12O5	M+Cl	35.7	0	9.24202707565443	88.5073374205061	3-(2,4-dihydroxy-3-methoxyphenyl)propanoic acid	Phenylpropanoids and polyketides	Phenylpropanoic acids	null	247.039834725214	NA	0.676183333333333	1	NA
0.68_247.0398m/z	2.62537290323387	0.000433309947569613	1.21578034658615	Sham-Fibre:Sham-Control	HMDB0125013	null	C10H12O5	M+Cl	35.8	0.435	9.24202707565443	88.5073374205061	2-(2,5-dihydroxy-4-methoxyphenyl)propanoic acid	Phenylpropanoids and polyketides	Phenylpropanoic acids	null	247.039834725214	NA	0.676183333333333	1	NA
0.68_247.0398m/z	2.62537290323387	0.000433309947569613	1.21578034658615	Sham-Fibre:Sham-Control	HMDB0000913	null	C10H12O5	M+Cl	35.7	0	9.24202707592247	88.5073374205061	Vanillactic acid	Phenylpropanoids and polyketides	Phenylpropanoic acids	null	247.039834725214	NA	0.676183333333333	1	NA
0.68_247.0398m/z	2.62537290323387	0.000433309947569613	1.21578034658615	Sham-Fibre:Sham-Control	HMDB0142083	null	C10H12O5	M+Cl	35.7	0	9.24202707578845	88.5073374205061	2,3,4-trimethoxybenzoic acid	Benzenoids	Benzene and substituted derivatives	Benzoic acids and derivatives	247.039834725214	NA	0.676183333333333	1	NA
0.68_255.0070m/z	3.63801689127307	0.00628347682210705	1.35641670580288	Sham-Fibre:Sham-Control	C09964	C09964	C11H8O5	M+Cl	35.8	0	2.06570776337785	81.3361202520921	Purpurogallin;	null	null	null	255.007029186857	NA	0.676183333333333	1	NULL
0.68_255.0070m/z	3.63801689127307	0.00628347682210705	1.35641670580288	Sham-Fibre:Sham-Control	HMDB0035086	null	C11H8O5	M+Cl	35.8	0	2.06570776324869	81.3361202520921	Buntansin A	Phenylpropanoids and polyketides	Coumarins and derivatives	null	255.007029186857	NA	0.676183333333333	1	NA
0.68_255.0070m/z	3.63801689127307	0.00628347682210705	1.35641670580288	Sham-Fibre:Sham-Control	HMDB0036346	null	C11H8O5	M+Cl	35.8	0	2.06570776324869	81.3361202520921	7-Hydroxy-2-methyl-4-oxo-4H-1-benzopyran-5-carboxylic acid	Organoheterocyclic compounds	Benzopyrans	1-benzopyrans	255.007029186857	NA	0.676183333333333	1	NA
0.68_255.0070m/z	3.63801689127307	0.00628347682210705	1.35641670580288	Sham-Fibre:Sham-Control	C01275	C01275	C11H8O5	M+Cl	35.8	0	2.06570776324869	81.3361202520921	(3E)-4-(2-Carboxyphenyl)-2-oxobut-3-enoate; trans-2'-Carboxybenzalpyruvate;	null	null	null	255.007029186857	NA	0.676183333333333	1	NULL
0.68_255.0070m/z	3.63801689127307	0.00628347682210705	1.35641670580288	Sham-Fibre:Sham-Control	C21320	C21320	C11H8O5	M+Cl	35.8	0	2.06570776324869	81.3361202520921	3,6,8-Trihydroxy-2-naphthoate; 3,6,8-Trihydroxy-2-naphthoic acid;	null	null	null	255.007029186857	NA	0.676183333333333	1
0.68_255.0070m/z	3.63801689127307	0.00628347682210705	1.35641670580288	Sham-Fibre:Sham-Control	C16149	C16149	C11H8O5	M+Cl	35.8	0	2.06570776324869	81.3361202520921	(3Z)-4-(2-Carboxyphenyl)-2-oxobut-3-enoate; cis-2'-Carboxybenzalpyruvate;	null	null	null	255.007029186857	NA	0.676183333333333	1
0.68_255.0070m/z	3.63801689127307	0.00628347682210705	1.35641670580288	Sham-Fibre:Sham-Control	C16214	C16214	C11H8O5	M+Cl	35.8	0	2.06570776337785	81.3361202520921	3-[6-(Carboxymethylene)cyclohexa-2,4-dien-1-ylidene]-2-oxopropanate;	null	null	null	255.007029186857	NA	0.676183333333333	1
0.68_255.0070m/z	3.63801689127307	0.00628347682210705	1.35641670580288	Sham-Fibre:Sham-Control	HMDB0030789	null	C11H8O5	M+Cl	35.8	0	2.06570776324869	81.3361202520921	Dracunculin	Phenylpropanoids and polyketides	Coumarins and derivatives	null	255.007029186857	NA	0.676183333333333	1	NA
0.68_255.0070m/z	3.63801689127307	0.00628347682210705	1.35641670580288	Sham-Fibre:Sham-Control	HMDB0129373	null	C11H8O5	M+Cl	35.8	0	2.06570776324869	81.3361202520921	2-(4-methoxy-1-benzofuran-5-yl)-2-oxoacetic acid	Organoheterocyclic compounds	Benzofurans	null	255.007029186857	NA	0.676183333333333	1	NA
0.68_255.0070m/z	3.63801689127307	0.00628347682210705	1.35641670580288	Sham-Fibre:Sham-Control	HMDB0039820	null	C11H8O5	M+Cl	35.8	0	2.06570776324869	81.3361202520921	8-Methoxy-6,7-methylenedioxycoumarin	Phenylpropanoids and polyketides	Coumarins and derivatives	null	255.007029186857	NA	0.676183333333333	1	NA
0.69_268.0834m/z	4.42522744295959	0.00308055230617052	1.34837046161085	Sham-Fibre:Sham-Control	HMDB0142117	null	C12H15NO6	M-H	35.4	8.59	2.87988586797827	71.8460310993436	2-{[hydroxy(2,3,4-trimethoxyphenyl)methylidene]amino}acetic acid	Benzenoids	Benzene and substituted derivatives	Benzoic acids and derivatives	268.083435719517	NA	0.690466666666667	1	NA
0.69_268.0834m/z	4.42522744295959	0.00308055230617052	1.34837046161085	Sham-Fibre:Sham-Control	C04337	C04337	C7H15N5O4	M+Cl	33	3.37	6.99420622595664	69.772038406054	N(omega)-Nitro-L-arginine methyl ester; N(G)-Nitro-L-arginine methyl ester;	null	null	null	268.083435719517	NA	0.690466666666667	1	NULL
0.69_268.0834m/z	4.42522744295959	0.00308055230617052	1.34837046161085	Sham-Fibre:Sham-Control	C19766	C19766	C10H12FN5O3	M-H	34.6	8.54	-6.33736178291637	71.6783552014845	5'-Deoxy-5'-fluoroadenosine;	null	null	null	268.083435719517	NA	0.690466666666667	1	NULL
0.69_303.0013m/z	7.05492193663327	0.00194421461762571	1.80557729197918	Sham-Fibre:Sham-Control	HMDB0038634	null	C11H12N2O2S2	M+Cl	34.7	0	-7.78574479964744	82.4211907651967	(-)-Dioxibrassinin	Organic acids and derivatives	Carboxylic acids and derivatives	Amino acids, peptides, and analogues	303.001334089086	NA	0.690466666666667	1	NA
0.71_159.0765m/z	5.47527059105137	0.0108833240366198	1.83441766551619	Sham-Fibre:Sham-Control	HMDB0028680	null	C6H12N2O3	M-H	55.1	90.7	-6.46660468055717	92.3091582187304	Alanyl-Alanine	Organic acids and derivatives	Carboxylic acids and derivatives	Amino acids, peptides, and analogues	159.076480616053	NA	0.7112	1	NA
0.71_159.0765m/z	5.47527059105137	0.0108833240366198	1.83441766551619	Sham-Fibre:Sham-Control	C03153	C03153	C6H12N2O3	M-H	55.1	90.7	-6.46660468055717	92.3091582187304	N5-Methyl-L-glutamine;	null	null	null	159.076480616053	NA	0.7112	1	NULL
0.71_159.0765m/z	5.47527059105137	0.0108833240366198	1.83441766551619	Sham-Fibre:Sham-Control	C10996	C10996	C6H12N2O3	M-H	37	0	-6.46660468073471	92.3091582187304	Daminozide;	null	null	null	159.076480616053	NA	0.7112	1	NULL
0.71_159.0765m/z	5.47527059105137	0.0108833240366198	1.83441766551619	Sham-Fibre:Sham-Control	C06442	C06442	C6H12N2O3	M-H	55.1	90.7	-6.46660468055717	92.3091582187304	N(gamma)-Acetyldiaminobutyrate; N4-Acetyl-L-2,4-diaminobutyrate; N4-Acetyl-L-2,4-diaminobutanoate; (2S)-4-Acetamido-2-aminobutanoate;	Organic acids and derivatives	Carboxylic acids and derivatives	Amino acids, peptides, and analogues	159.076480616053	NA	0.7112	1	map00260 Glycine, serine and threonine metabolism; map01100 Metabolic pathways;
0.71_159.0765m/z	5.47527059105137	0.0108833240366198	1.83441766551619	Sham-Fibre:Sham-Control	HMDB0031411	C06442	C6H12N2O3	M-H	55.1	90.7	-6.46660468055717	92.3091582187304	4-Acetamido-2-aminobutanoic acid	Organic acids and derivatives	Carboxylic acids and derivatives	Amino acids, peptides, and analogues	159.076480616053	NA	0.7112	1	map00260 Glycine, serine and threonine metabolism; map01100 Metabolic pathways;
0.71_159.0765m/z	5.47527059105137	0.0108833240366198	1.83441766551619	Sham-Fibre:Sham-Control	HMDB0003459	C00993	C6H12N2O3	M-H	55.1	90.7	-6.46660468055717	92.3091582187304	D-Alanyl-D-alanine	Organic acids and derivatives	Carboxylic acids and derivatives	Amino acids, peptides, and analogues	159.076480616053	NA	0.7112	1	map01100 Metabolic pathways;
0.71_159.0765m/z	5.47527059105137	0.0108833240366198	1.83441766551619	Sham-Fibre:Sham-Control	C19929	C19929	C6H12N2O3	M-H	55.1	90.7	-6.46660468055717	92.3091582187304	N(alpha)-Acetyl-L-2,4-diaminobutyrate; N-alpha-Acetyl-L-2,4-diaminobutyrate; N2-Acetyl-L-2,4-diaminobutanoate; (2S)-2-Acetamido-4-aminobutanoate;	null	null	null	159.076480616053	NA	0.7112	1	map00260 Glycine, serine and threonine metabolism; map01100 Metabolic pathways;
0.71_159.0765m/z	5.47527059105137	0.0108833240366198	1.83441766551619	Sham-Fibre:Sham-Control	C00993	C00993	C6H12N2O3	M-H	55.1	90.7	-6.46660468055717	92.3091582187304	D-Alanyl-D-alanine; D-Ala-D-Ala;	Organic acids and derivatives	Carboxylic acids and derivatives	Amino acids, peptides, and analogues	159.076480616053	NA	0.7112	1	map01100 Metabolic pathways;
0.71_227.0216m/z	2.61600631193255	0.00862269292041938	1.26012727973919	Sham-Fibre:Sham-Control	C16457	C16457	Ra[228]	M-H	17.9	0	-9.61916982376177	0	Radium-228;	null	null	null	227.02160039841	NA	0.7112	1	NULL
0.71_227.0216m/z	2.61600631193255	0.00862269292041938	1.26012727973919	Sham-Fibre:Sham-Control	HMDB0125223	null	C9H8O7	M-H	36.9	0.937	8.2193639714633	92.7466977948643	2-oxo-3-(2,3,4,5-tetrahydroxyphenyl)propanoic acid	Lipids and lipid-like molecules	Prenol lipids	Quinone and hydroquinone lipids	227.02160039841	NA	0.7112	1	NA
0.73_161.0445m/z	3.00570164086737	0.003777578581729	1.15326702979795	Sham-Fibre:Sham-Control	C06478	C06478	C6H10O5	M-H	46.5	45.2	-6.40352630430734	94.6670519994737	3,6-Anhydroglucose; 3,6-Anhydro-D-glucose;	null	null	null	161.044509276983	NA	0.725483333333333	1	NULL
0.73_161.0445m/z	3.00570164086737	0.003777578581729	1.15326702979795	Sham-Fibre:Sham-Control	C16390	C16390	C6H10O5	M-H	45.5	40	-6.40352630430734	94.6670519994737	(S)-2-(Hydroxymethyl)glutarate;	null	null	null	161.044509276983	NA	0.725483333333333	1	map00760 Nicotinate and nicotinamide metabolism;
0.73_161.0445m/z	3.00570164086737	0.003777578581729	1.15326702979795	Sham-Fibre:Sham-Control	HMDB0032873	C11592	C6H10O5	M-H	37.7	1.27	-6.40352630448273	94.6670519994737	Diethyl dicarbonate	Organic acids and derivatives	Organic carbonic acids and derivatives	null	161.044509276983	NA	0.725483333333333	1	NULL
0.73_161.0445m/z	3.00570164086737	0.003777578581729	1.15326702979795	Sham-Fibre:Sham-Control	C18028	C18028	C6H10O5	M-H	45.8	41.6	-6.40352630448273	94.6670519994737	L-Fucono-1,5-lactone;	null	null	null	161.044509276983	NA	0.725483333333333	1	map00051 Fructose and mannose metabolism;
0.73_161.0445m/z	3.00570164086737	0.003777578581729	1.15326702979795	Sham-Fibre:Sham-Control	C20902	C20902	C6H10O5	M-H	46.4	44.9	-6.40352630448273	94.6670519994737	3,6-Anhydro-alpha-L-galactopyranose;	null	null	null	161.044509276983	NA	0.725483333333333	1	NULL
0.73_161.0445m/z	3.00570164086737	0.003777578581729	1.15326702979795	Sham-Fibre:Sham-Control	C06474	C06474	C6H10O5	M-H	46.5	45.2	-6.40352630430734	94.6670519994737	3,6-Anhydrogalactose; 3,6-Anhydro-D-galactose;	null	null	null	161.044509276983	NA	0.725483333333333	1	NULL
0.73_161.0445m/z	3.00570164086737	0.003777578581729	1.15326702979795	Sham-Fibre:Sham-Control	HMDB0000368	null	C6H10O5	M-H	43.5	30.1	-6.40352630448273	94.6670519994737	2(R)-Hydroxyadipic acid	Lipids and lipid-like molecules	Fatty Acyls	Fatty acids and conjugates	161.044509276983	NA	0.725483333333333	1	NA
0.73_161.0445m/z	3.00570164086737	0.003777578581729	1.15326702979795	Sham-Fibre:Sham-Control	HMDB0041561	null	C6H10O5	M-H	46.8	46.8	-6.40352630448273	94.6670519994737	D-1,5-Anhydrofructose	Organoheterocyclic compounds	Oxanes	null	161.044509276983	NA	0.725483333333333	1	NA
0.73_161.0445m/z	3.00570164086737	0.003777578581729	1.15326702979795	Sham-Fibre:Sham-Control	HMDB0000321	C02360	C6H10O5	M-H	43.5	30.1	-6.40352630430734	94.6670519994737	2-Hydroxyadipic acid	Lipids and lipid-like molecules	Fatty Acyls	Fatty acids and conjugates	161.044509276983	NA	0.725483333333333	1	NULL
0.73_161.0445m/z	3.00570164086737	0.003777578581729	1.15326702979795	Sham-Fibre:Sham-Control	C02488	C02488	C6H10O5	M-H	44	32.7	-6.40352630448273	94.6670519994737	(R)-2-Ethylmalate;	null	null	null	161.044509276983	NA	0.725483333333333	1	map00620 Pyruvate metabolism;
0.73_161.0445m/z	3.00570164086737	0.003777578581729	1.15326702979795	Sham-Fibre:Sham-Control	C00478	C00478	C6H10O5	M-H	46.9	47.3	-6.40352630448273	94.6670519994737	Lichenin; Lichenan;	null	null	null	161.044509276983	NA	0.725483333333333	1	NULL
0.73_161.0445m/z	3.00570164086737	0.003777578581729	1.15326702979795	Sham-Fibre:Sham-Control	HMDB0000355	C03761	C6H10O5	M-H	44	32.7	-6.40352630448273	94.6670519994737	3-Hydroxymethylglutaric acid	Lipids and lipid-like molecules	Fatty Acyls	Fatty acids and conjugates	161.044509276983	NA	0.725483333333333	1	NULL
0.73_161.0445m/z	3.00570164086737	0.003777578581729	1.15326702979795	Sham-Fibre:Sham-Control	C06485	C06485	C6H10O5	M-H	46.8	46.8	-6.40352630430734	94.6670519994737	1,5-Anhydro-D-fructose;	null	null	null	161.044509276983	NA	0.725483333333333	1	NULL
0.73_161.0445m/z	3.00570164086737	0.003777578581729	1.15326702979795	Sham-Fibre:Sham-Control	C17209	C17209	C6H10O5	M-H	46.5	45.2	-6.40352630448273	94.6670519994737	2-Deoxy-scyllo-inosose; 2-Deoxyinosose; 2-Deoxy-L-scyllo-inosose;	null	null	null	161.044509276983	NA	0.725483333333333	1	map00524 Neomycin, kanamycin and gentamicin biosynthesis;
0.73_161.0445m/z	3.00570164086737	0.003777578581729	1.15326702979795	Sham-Fibre:Sham-Control	HMDB0059737	C03761	C6H10O5	M-H	44	32.7	-6.40352630448273	94.6670519994737	3-Methyl-3-hydroxypentanedioate	Lipids and lipid-like molecules	Fatty Acyls	Fatty acids and conjugates	161.044509276983	NA	0.725483333333333	1	NULL
0.73_161.0445m/z	3.00570164086737	0.003777578581729	1.15326702979795	Sham-Fibre:Sham-Control	HMDB0000345	null	C6H10O5	M-H	43.5	30.1	-6.40352630448273	94.6670519994737	3-Hydroxyadipic acid	Organic acids and derivatives	Hydroxy acids and derivatives	Medium-chain hydroxy acids and derivatives	161.044509276983	NA	0.725483333333333	1	NA
0.73_161.0445m/z	3.00570164086737	0.003777578581729	1.15326702979795	Sham-Fibre:Sham-Control	C11592	C11592	C6H10O5	M-H	37.7	1.27	-6.40352630448273	94.6670519994737	Diethyl pyrocarbonate;	Organic acids and derivatives	Organic carbonic acids and derivatives	null	161.044509276983	NA	0.725483333333333	1	NULL
0.73_161.0445m/z	3.00570164086737	0.003777578581729	1.15326702979795	Sham-Fibre:Sham-Control	C06159	C06159	C6H10O5	M-H	43.5	30.2	-6.40352630448273	94.6670519994737	2-Dehydro-3-deoxy-D-fuconate;	null	null	null	161.044509276983	NA	0.725483333333333	1	NULL
0.73_161.0445m/z	3.00570164086737	0.003777578581729	1.15326702979795	Sham-Fibre:Sham-Control	C03652	C03652	C6H10O5	M-H	43.6	30.5	-6.40352630448273	94.6670519994737	(2R,3S)-2,3-Dimethylmalate;	null	null	null	161.044509276983	NA	0.725483333333333	1	map00760 Nicotinate and nicotinamide metabolism;
0.73_161.0445m/z	3.00570164086737	0.003777578581729	1.15326702979795	Sham-Fibre:Sham-Control	C02991	C02991	C6H10O5	M-H	45.8	41.4	-6.40352630430734	94.6670519994737	L-Rhamnono-1,4-lactone; L-Rhamno-1,4-lactone;	null	null	null	161.044509276983	NA	0.725483333333333	1	map00051 Fructose and mannose metabolism;
0.73_161.0445m/z	3.00570164086737	0.003777578581729	1.15326702979795	Sham-Fibre:Sham-Control	HMDB0000640	null	C6H10O5	M-H	46.3	44.2	-6.40352630430734	94.6670519994737	Levoglucosan	Organoheterocyclic compounds	Oxepanes	null	161.044509276983	NA	0.725483333333333	1	NA
0.73_161.0445m/z	3.00570164086737	0.003777578581729	1.15326702979795	Sham-Fibre:Sham-Control	C06158	C06158	C6H10O5	M-H	45.8	41.4	-6.40352630430734	94.6670519994737	D-Fucono-1,4-lactone;	null	null	null	161.044509276983	NA	0.725483333333333	1	NULL
0.73_161.0445m/z	3.00570164086737	0.003777578581729	1.15326702979795	Sham-Fibre:Sham-Control	C01989	C01989	C6H10O5	M-H	43.3	29.2	-6.40352630448273	94.6670519994737	3-Ethylmalate;	null	null	null	161.044509276983	NA	0.725483333333333	1	map00630 Glyoxylate and dicarboxylate metabolism;
0.73_161.0445m/z	3.00570164086737	0.003777578581729	1.15326702979795	Sham-Fibre:Sham-Control	HMDB0059758	null	C6H10O5	M-H	44	32.7	-6.40352630430734	94.6670519994737	2-Hydroxy-2-ethylsuccinic acid	Lipids and lipid-like molecules	Fatty Acyls	Fatty acids and conjugates	161.044509276983	NA	0.725483333333333	1	NA
0.73_161.0445m/z	3.00570164086737	0.003777578581729	1.15326702979795	Sham-Fibre:Sham-Control	C02360	C02360	C6H10O5	M-H	43.5	30.1	-6.40352630430734	94.6670519994737	2-Hydroxyadipate; 2-Hydroxyadipic acid;	Lipids and lipid-like molecules	Fatty Acyls	Fatty acids and conjugates	161.044509276983	NA	0.725483333333333	1	NULL
0.73_161.0445m/z	3.00570164086737	0.003777578581729	1.15326702979795	Sham-Fibre:Sham-Control	C03761	C03761	C6H10O5	M-H	44	32.7	-6.40352630430734	94.6670519994737	3-Hydroxy-3-methylglutarate; 3-Hydorxy-3-methylglutaric acid; beta-Hydroxy-beta-methylglutaric acid; Dicrotalic acid; 3-Hydroxy-3-methylpentanedioic acid; Meglutol;	Lipids and lipid-like molecules	Fatty Acyls	Fatty acids and conjugates	161.044509276983	NA	0.725483333333333	1	NULL
0.73_161.0445m/z	3.00570164086737	0.003777578581729	1.15326702979795	Sham-Fibre:Sham-Control	HMDB0029934	null	C6H10O5	M-H	46.6	45.4	-6.40352630430734	94.6670519994737	D-1-Deoxy-erythro-hexo-2,3-diulose	Organic oxygen compounds	Organooxygen compounds	Carbohydrates and carbohydrate conjugates	161.044509276983	NA	0.725483333333333	1	NA
0.73_161.0445m/z	3.00570164086737	0.003777578581729	1.15326702979795	Sham-Fibre:Sham-Control	C03979	C03979	C6H10O5	M-H	43.5	30.2	-6.40352630430734	94.6670519994737	2-Dehydro-3-deoxy-L-rhamnonate;	null	null	null	161.044509276983	NA	0.725483333333333	1	map00051 Fructose and mannose metabolism;
0.73_161.0445m/z	3.00570164086737	0.003777578581729	1.15326702979795	Sham-Fibre:Sham-Control	C01088	C01088	C6H10O5	M-H	43.3	29.2	-6.40352630448273	94.6670519994737	(R)-3,3-Dimethylmalate;	null	null	null	161.044509276983	NA	0.725483333333333	1	map00770 Pantothenate and CoA biosynthesis;
0.73_161.0445m/z	3.00570164086737	0.003777578581729	1.15326702979795	Sham-Fibre:Sham-Control	C03827	C03827	C6H10O5	M-H	43.5	30.2	-6.40352630448273	94.6670519994737	2-Dehydro-3-deoxy-L-fuconate;	null	null	null	161.044509276983	NA	0.725483333333333	1	map00051 Fructose and mannose metabolism;
0.73_488.1570m/z	2.36518548436462	0.00584929339032165	1.03999730431656	Sham-Fibre:Sham-Control	NA	NA	NA	NA	NA	NA	NA	NA	NA	NA	NA	NA	NA	NA	NA	NA	NA
0.73_521.1683m/z	3.69711824206532	0.00448014097879932	1.33281223753344	Sham-Fibre:Sham-Control	C09501	C09501	C25H30O12	M-H	38.5	6.44	3.62494482713082	90.2001162217619	Melampodinin;	null	null	null	521.168342815768	NA	0.725483333333333	1	NULL
0.73_650.2119m/z	3.98857230956756	0.0161176791301409	1.35028248494096	Sham-Fibre:Sham-Control	NA	NA	NA	NA	NA	NA	NA	NA	NA	NA	NA	NA	NA	NA	NA	NA	NA
0.73_684.2268n	7.002309606732	0.0428436142675589	1.25288903227957	Sham-Fibre:Sham-Control	HMDB0041435	null	C37H36N2O11	M-H, M+Cl	37.5	12.3	-7.41465199923637	83.4160994336455	Citbismine C	Organoheterocyclic compounds	Quinolines and derivatives	Benzoquinolines	719.196859961354	684.226836637781	0.725483333333333	1	NA
0.73_87.0073m/z	3.93986657890695	0.00584929339032165	1.40502068310818	Sham-Fibre:Sham-Control	NA	NA	NA	NA	NA	NA	NA	NA	NA	NA	NA	NA	NA	NA	NA	NA	NA
0.73_992.3181m/z	4.22682156969588	0.0191184548609037	1.33979681437126	Sham-Fibre:Sham-Control	NA	NA	NA	NA	NA	NA	NA	NA	NA	NA	NA	NA	NA	NA	NA	NA	NA
0.74_105.0184m/z	2.6856154596216	0.0226499940513489	1.10555788576343	Sham-Fibre:Sham-Control	C00258	C00258	C3H6O4	M-H	41.2	19.4	-9.12068244343214	96.4966097292617	D-Glycerate; Glycerate; (R)-Glycerate; Glyceric acid;	Organic oxygen compounds	Organooxygen compounds	Carbohydrates and carbohydrate conjugates	105.018365203632	NA	0.739766666666667	1	map00030 Pentose phosphate pathway; map00260 Glycine, serine and threonine metabolism; map00561 Glycerolipid metabolism; map00630 Glyoxylate and dicarboxylate metabolism; map01100 Metabolic pathways; map01200 Carbon metabolism;
0.74_105.0184m/z	2.6856154596216	0.0226499940513489	1.10555788576343	Sham-Fibre:Sham-Control	HMDB0000139	C00258	C3H6O4	M-H	41.2	19.4	-9.12068244329811	96.4966097292617	Glyceric acid	Organic oxygen compounds	Organooxygen compounds	Carbohydrates and carbohydrate conjugates	105.018365203632	NA	0.739766666666667	1	map00030 Pentose phosphate pathway; map00260 Glycine, serine and threonine metabolism; map00561 Glycerolipid metabolism; map00630 Glyoxylate and dicarboxylate metabolism; map01100 Metabolic pathways; map01200 Carbon metabolism;
0.74_105.0184m/z	2.6856154596216	0.0226499940513489	1.10555788576343	Sham-Fibre:Sham-Control	HMDB0006372	null	C3H6O4	M-H	41.2	19.4	-9.12068244356617	96.4966097292617	L-Glyceric acid	Organic oxygen compounds	Organooxygen compounds	Carbohydrates and carbohydrate conjugates	105.018365203632	NA	0.739766666666667	1	NA
0.74_105.0184m/z	2.6856154596216	0.0226499940513489	1.10555788576343	Sham-Fibre:Sham-Control	HMDB0031818	null	C3H6O4	M-H	41.2	19.4	-9.12068244329811	96.4966097292617	D-2,3-Dihydroxypropanoic acid	Organic oxygen compounds	Organooxygen compounds	Carbohydrates and carbohydrate conjugates	105.018365203632	NA	0.739766666666667	1	NA
0.74_1136.3533m/z	4.34590648384701	0.0380664158529852	1.38899221207715	Sham-Fibre:Sham-Control	C21912	C21912	C45H70N7O19P3S	M-H	30.6	7.5	-4.80495988871378	50.9860087872445		NA	NA	NA	1136.35326251011	NA	0.739766666666667	1	NA
0.74_1136.3533m/z	4.34590648384701	0.0380664158529852	1.38899221207715	Sham-Fibre:Sham-Control	C21471	C21471	C45H70N7O19P3S	M-H	30.6	7.5	-4.80495988871378	50.9860087872445	7alpha-Hydroxy-3-oxochol-4-en-24-oyl-CoA; 3-Oxo-Delta4-chenodeoxycholyl-CoA;	null	null	null	1136.35326251011	NA	0.739766666666667	1	NULL
0.74_1136.3533m/z	4.34590648384701	0.0380664158529852	1.38899221207715	Sham-Fibre:Sham-Control	C21908	C21908	C45H70N7O19P3S	M-H	30.6	7.5	-4.80495988871378	50.9860087872445		NA	NA	NA	1136.35326251011	NA	0.739766666666667	1	NA
0.74_177.0391m/z	2.16875973443945	0.00377141493488363	1.01610100811437	Sham-Fibre:Sham-Control	C17577	C17577	C6H10O6	M-H	48.7	57.9	-7.7659310557181	94.4919326366504	myo-Inosose-5;	null	null	null	177.039078899602	NA	0.739766666666667	1
0.74_177.0391m/z	2.16875973443945	0.00377141493488363	1.01610100811437	Sham-Fibre:Sham-Control	C05394	C05394	C6H10O6	M-H	49.5	61.7	-7.76593105555847	94.4919326366504	3-Keto-beta-D-galactose;	Organic oxygen compounds	Organooxygen compounds	Carbohydrates and carbohydrate conjugates	177.039078899602	NA	0.739766666666667	1	NULL
0.74_177.0391m/z	2.16875973443945	0.00377141493488363	1.01610100811437	Sham-Fibre:Sham-Control	C01115	C01115	C6H10O6	M-H	49	59.3	-7.7659310557181	94.4919326366504	L-Galactono-1,4-lactone;	null	null	null	177.039078899602	NA	0.739766666666667	1	map00053 Ascorbate and aldarate metabolism; map01100 Metabolic pathways;
0.74_177.0391m/z	2.16875973443945	0.00377141493488363	1.01610100811437	Sham-Fibre:Sham-Control	HMDB0003466	C01040	C6H10O6	M-H	49	59.3	-7.76593105555847	94.4919326366504	L-Gulonolactone	Organoheterocyclic compounds	Lactones	Gamma butyrolactones	177.039078899602	NA	0.739766666666667	1	map00053 Ascorbate and aldarate metabolism; map01100 Metabolic pathways;
0.74_177.0391m/z	2.16875973443945	0.00377141493488363	1.01610100811437	Sham-Fibre:Sham-Control	C03926	C03926	C6H10O6	M-H	48.8	58	-7.7659310557181	94.4919326366504	3-Dehydro-2-deoxy-D-gluconate;	null	null	null	177.039078899602	NA	0.739766666666667	1	NULL
0.74_177.0391m/z	2.16875973443945	0.00377141493488363	1.01610100811437	Sham-Fibre:Sham-Control	C19679	C19679	C6H10O6	M-H	48.8	58	-7.7659310557181	94.4919326366504	L-Sorbosone; 1-Dehydro-L-sorbose;	null	null	null	177.039078899602	NA	0.739766666666667	1	NULL
0.74_177.0391m/z	2.16875973443945	0.00377141493488363	1.01610100811437	Sham-Fibre:Sham-Control	C00691	C00691	C6H10O6	M-H	48.7	57.9	-7.76593105555847	94.4919326366504	2,4,6/3,5-Pentahydroxycyclohexanone; scyllo-Inosose; 2-Inosose;	null	null	null	177.039078899602	NA	0.739766666666667	1	map00562 Inositol phosphate metabolism; map01100 Metabolic pathways;
0.74_177.0391m/z	2.16875973443945	0.00377141493488363	1.01610100811437	Sham-Fibre:Sham-Control	HMDB0002541	null	C6H10O6	M-H	49	59.2	-7.76593105555847	94.4919326366504	Galactonolactone	Organoheterocyclic compounds	Lactones	null	177.039078899602	NA	0.739766666666667	1	NA
0.74_177.0391m/z	2.16875973443945	0.00377141493488363	1.01610100811437	Sham-Fibre:Sham-Control	C05410	C05410	C6H10O6	M-H	49	59.3	-7.7659310557181	94.4919326366504	Gulono-1,4-lactone; Gulonolactone;	null	null	null	177.039078899602	NA	0.739766666666667	1	NULL
0.74_177.0391m/z	2.16875973443945	0.00377141493488363	1.01610100811437	Sham-Fibre:Sham-Control	C00273	C00273	C6H10O6	M-H	48.2	55.3	-7.7659310557181	94.4919326366504	5-Dehydro-D-fructose;	null	null	null	177.039078899602	NA	0.739766666666667	1	NULL
0.74_177.0391m/z	2.16875973443945	0.00377141493488363	1.01610100811437	Sham-Fibre:Sham-Control	C03383	C03383	C6H10O6	M-H	49	59.3	-7.76593105555847	94.4919326366504	D-Galactono-1,4-lactone; gamma-D-Galactonolactone;	null	null	null	177.039078899602	NA	0.739766666666667	1	map00052 Galactose metabolism; map01100 Metabolic pathways;
0.74_177.0391m/z	2.16875973443945	0.00377141493488363	1.01610100811437	Sham-Fibre:Sham-Control	C01040	C01040	C6H10O6	M-H	49	59.3	-7.76593105555847	94.4919326366504	L-Gulono-1,4-lactone; L-Gulono-gamma-lactone; gamma-Gulonolactone; L-Gulonic acid gamma-lactone; L-Gulonolactone;	Organoheterocyclic compounds	Lactones	Gamma butyrolactones	177.039078899602	NA	0.739766666666667	1	map00053 Ascorbate and aldarate metabolism; map01100 Metabolic pathways;
0.74_177.0391m/z	2.16875973443945	0.00377141493488363	1.01610100811437	Sham-Fibre:Sham-Control	C20903	C20903	C6H10O6	M-H	49.4	61.1	-7.76593105555847	94.4919326366504	3,6-Anhydro-L-galactonate;	null	null	null	177.039078899602	NA	0.739766666666667	1	NULL
0.74_177.0391m/z	2.16875973443945	0.00377141493488363	1.01610100811437	Sham-Fibre:Sham-Control	C16737	C16737	C6H10O6	M-H	49.3	60.7	-7.7659310557181	94.4919326366504	5-Deoxy-D-glucuronate; 5-Deoxy-D-glucuronic acid; 5-Deoxy-D-xylo-hexuronic acid;	null	null	null	177.039078899602	NA	0.739766666666667	1	map00562 Inositol phosphate metabolism; map01100 Metabolic pathways;
0.74_177.0391m/z	2.16875973443945	0.00377141493488363	1.01610100811437	Sham-Fibre:Sham-Control	C20251	C20251	C6H10O6	M-H	48.7	57.9	-7.7659310557181	94.4919326366504	1-Keto-D-chiro-inositol; 2D-2,3,5/4,6-Pentahydroxycyclohexanone;	null	null	null	177.039078899602	NA	0.739766666666667	1	map00562 Inositol phosphate metabolism;
0.74_177.0391m/z	2.16875973443945	0.00377141493488363	1.01610100811437	Sham-Fibre:Sham-Control	C02779	C02779	C6H10O6	M-H	49.5	61.7	-7.76593105555847	94.4919326366504	2-Dehydro-D-glucose;	null	null	null	177.039078899602	NA	0.739766666666667	1	NULL
0.74_177.0391m/z	2.16875973443945	0.00377141493488363	1.01610100811437	Sham-Fibre:Sham-Control	C21955	C21955	C6H10O6	M-H	49.5	61.7	-7.7659310557181	94.4919326366504		NA	NA	NA	177.039078899602	NA	0.739766666666667	1	NA
0.74_177.0391m/z	2.16875973443945	0.00377141493488363	1.01610100811437	Sham-Fibre:Sham-Control	HMDB0001353	C01216	C6H10O6	M-H	48.5	56.6	-7.76593105555847	94.4919326366504	2-Keto-3-deoxy-D-gluconic acid	Organic acids and derivatives	Keto acids and derivatives	Medium-chain keto acids and derivatives	177.039078899602	NA	0.739766666666667	1	map00052 Galactose metabolism; map01100 Metabolic pathways;
0.74_177.0391m/z	2.16875973443945	0.00377141493488363	1.01610100811437	Sham-Fibre:Sham-Control	C02692	C02692	C6H10O6	M-H	49.5	61.7	-7.7659310557181	94.4919326366504	Hexose-1,5-lactone;	null	null	null	177.039078899602	NA	0.739766666666667	1	NULL
0.74_177.0391m/z	2.16875973443945	0.00377141493488363	1.01610100811437	Sham-Fibre:Sham-Control	C00204	C00204	C6H10O6	M-H	48.5	56.6	-7.7659310557181	94.4919326366504	2-Dehydro-3-deoxy-D-gluconate; 2-Keto-3-deoxy-D-gluconate;	null	null	null	177.039078899602	NA	0.739766666666667	1	map00030 Pentose phosphate pathway; map00040 Pentose and glucuronate interconversions; map01100 Metabolic pathways; map01200 Carbon metabolism;
0.74_177.0391m/z	2.16875973443945	0.00377141493488363	1.01610100811437	Sham-Fibre:Sham-Control	C02669	C02669	C6H10O6	M-H	49.5	61.7	-7.76593105555847	94.4919326366504	D-Galactono-1,5-lactone;	null	null	null	177.039078899602	NA	0.739766666666667	1	map00052 Galactose metabolism;
0.74_177.0391m/z	2.16875973443945	0.00377141493488363	1.01610100811437	Sham-Fibre:Sham-Control	C20680	C20680	C6H10O6	M-H	48.5	56.6	-7.7659310557181	94.4919326366504	2-Dehydro-3-deoxy-L-galactonate; 2-Keto-3-deoxy-L-galactonate; L-threo-3-Deoxy-hexulosonate;	null	null	null	177.039078899602	NA	0.739766666666667	1	map00040 Pentose and glucuronate interconversions; map01100 Metabolic pathways;
0.74_177.0391m/z	2.16875973443945	0.00377141493488363	1.01610100811437	Sham-Fibre:Sham-Control	HMDB0000150	C00198	C6H10O6	M-H	49.5	61.7	-7.76593105555847	94.4919326366504	Gluconolactone	Organic oxygen compounds	Organooxygen compounds	Carbohydrates and carbohydrate conjugates	177.039078899602	NA	0.739766666666667	1	map00030 Pentose phosphate pathway; map01100 Metabolic pathways; map01200 Carbon metabolism;
0.74_177.0391m/z	2.16875973443945	0.00377141493488363	1.01610100811437	Sham-Fibre:Sham-Control	C03107	C03107	C6H10O6	M-H	49	59.3	-7.7659310557181	94.4919326366504	D-Glucono-1,4-lactone;	null	null	null	177.039078899602	NA	0.739766666666667	1	NULL
0.74_177.0391m/z	2.16875973443945	0.00377141493488363	1.01610100811437	Sham-Fibre:Sham-Control	C01216	C01216	C6H10O6	M-H	48.5	56.6	-7.7659310557181	94.4919326366504	2-Dehydro-3-deoxy-D-galactonate;	Organic acids and derivatives	Keto acids and derivatives	Medium-chain keto acids and derivatives	177.039078899602	NA	0.739766666666667	1	map00052 Galactose metabolism; map01100 Metabolic pathways;
0.74_177.0391m/z	2.16875973443945	0.00377141493488363	1.01610100811437	Sham-Fibre:Sham-Control	HMDB0029932	null	C6H10O6	M-H	48.8	58	-7.7659310557181	94.4919326366504	D-Arabino-hexos-2-ulose	Organooxygen compounds	Carbonyl compounds	Aldehydes	177.039078899602	NA	0.739766666666667	1	NA
0.74_177.0391m/z	2.16875973443945	0.00377141493488363	1.01610100811437	Sham-Fibre:Sham-Control	HMDB0001385	C05394	C6H10O6	M-H	49.5	61.7	-7.76593105555847	94.4919326366504	3-Keto-b-D-galactose	Organic oxygen compounds	Organooxygen compounds	Carbohydrates and carbohydrate conjugates	177.039078899602	NA	0.739766666666667	1	NULL
0.74_177.0391m/z	2.16875973443945	0.00377141493488363	1.01610100811437	Sham-Fibre:Sham-Control	C03269	C03269	C6H10O6	M-H	49.5	61.9	-7.7659310557181	94.4919326366504	D-galacto-Hexodialdose;	null	null	null	177.039078899602	NA	0.739766666666667	1	NULL
0.74_177.0391m/z	2.16875973443945	0.00377141493488363	1.01610100811437	Sham-Fibre:Sham-Control	C06892	C06892	C6H10O6	M-H	48.8	58	-7.7659310557181	94.4919326366504	2-Deoxy-5-keto-D-gluconic acid; DKH; 5-Dehydro-2-deoxy-D-gluconate; 2-Deoxy-D-threo-hex-5-ulosonic acid;	null	null	null	177.039078899602	NA	0.739766666666667	1	map00562 Inositol phosphate metabolism; map01100 Metabolic pathways;
0.74_177.0391m/z	2.16875973443945	0.00377141493488363	1.01610100811437	Sham-Fibre:Sham-Control	C00198	C00198	C6H10O6	M-H	49.5	61.7	-7.7659310557181	94.4919326366504	D-Glucono-1,5-lactone; Gluconic lactone; Gluconic acid lactone; 1,5-Gluconolactone; delta-Gluconolactone; D-Gluconolactone; Gluconolactone;	Organic oxygen compounds	Organooxygen compounds	Carbohydrates and carbohydrate conjugates	177.039078899602	NA	0.739766666666667	1	map00030 Pentose phosphate pathway; map01100 Metabolic pathways; map01200 Carbon metabolism;
0.74_306.1279m/z	0.173409612494763	0.0301897614625286	1.59297912334416	Sham-Fibre:Sham-Control	C10843	C10843	C17H21NO2	M+Cl	36.8	0.792	4.60803375715157	88.4582707673016	Apoatropine;	null	null	null	306.127879719054	NA	0.739766666666667	1	NULL
0.74_306.1279m/z	0.173409612494763	0.0301897614625286	1.59297912334416	Sham-Fibre:Sham-Control	C18868	C18868	C17H21NO2	M+Cl	36.6	0	4.60803375694193	88.4582707673016	Napropamide;	null	null	null	306.127879719054	NA	0.739766666666667	1	NULL
0.74_306.1279m/z	0.173409612494763	0.0301897614625286	1.59297912334416	Sham-Fibre:Sham-Control	HMDB0060766	null	C17H21NO2	M+Cl	37.2	2.75	4.60803375715157	88.4582707673016	4-Hydroxyatomoxetine	Benzenoids	Phenols	4-alkoxyphenols	306.127879719054	NA	0.739766666666667	1	NA
0.74_329.1066m/z	0.395158117580657	0.0303307661532005	1.00072124933074	Sham-Fibre:Sham-Control	C15193	C15193	C18H18N2O2	M+Cl	39.4	9.19	1.41935596534483	89.6827873993551	2-[3-Ethyl-5-(4-methoxyphenyl)-1H-pyrazol-4-yl]phenol;	null	null	null	329.106646610841	NA	0.739766666666667	1	NULL
0.74_329.1066m/z	0.395158117580657	0.0303307661532005	1.00072124933074	Sham-Fibre:Sham-Control	C18927	C18927	C12H19N6OP	M+Cl	36.7	2.4	4.92773464319783	86.7511740672595	Triamiphos;	null	null	null	329.106646610841	NA	0.739766666666667	1	NULL
0.74_329.1066m/z	0.395158117580657	0.0303307661532005	1.00072124933074	Sham-Fibre:Sham-Control	HMDB0039134	null	C17H23ClO2	M+Cl	33.3	3.41	-4.80170100701489	68.793547044604	Ginsenoyne B	Organohalogen compounds	Halohydrins	Chlorohydrins	329.106646610841	NA	0.739766666666667	1	NA
0.74_329.1066m/z	0.395158117580657	0.0303307661532005	1.00072124933074	Sham-Fibre:Sham-Control	C18791	C18791	C18H19ClN2O2	M-H	33.6	0	1.26467043668029	69.3934255651829	Halofenozide;	null	null	null	329.106646610841	NA	0.739766666666667	1	NULL
0.74_329.1066m/z	0.395158117580657	0.0303307661532005	1.00072124933074	Sham-Fibre:Sham-Control	HMDB0041061	null	C18H18N2O2	M+Cl	38.5	4.66	1.41935596553809	89.6827873993551	Nigellidine	Organoheterocyclic compounds	Benzopyrazoles	Indazoles	329.106646610841	NA	0.739766666666667	1	NA
0.74_329.1066m/z	0.395158117580657	0.0303307661532005	1.00072124933074	Sham-Fibre:Sham-Control	C20982	C20982	C18H18N2O2	M+Cl	37.9	1.34	1.41935596534483	89.6827873993551	9-(Dimethylallyl)-5,10-dihydrophenazine-1-carboxylate; Dihydroendophenazine A;	null	null	null	329.106646610841	NA	0.739766666666667	1
0.74_398.1277m/z	2.34636254372025	0.000217650498422618	1.20612867923547	Sham-Fibre:Sham-Control	HMDB0041970	C11803	C19H21N5O3S	M-H	28.9	15.8	-3.93211620087057	33.2707564033121	Oxmetidine	Organoheterocyclic compounds	Benzodioxoles	null	398.12766467301	NA	0.739766666666667	1	NULL
0.74_398.1277m/z	2.34636254372025	0.000217650498422618	1.20612867923547	Sham-Fibre:Sham-Control	HMDB0031945	null	C18H25NO7S	M-H	26.4	0.124	-0.581353073271656	32.4951197687724	Niaziminin A	Organic oxygen compounds	Organooxygen compounds	Carbohydrates and carbohydrate conjugates	398.12766467301	NA	0.739766666666667	1	NA
0.74_398.1277m/z	2.34636254372025	0.000217650498422618	1.20612867923547	Sham-Fibre:Sham-Control	HMDB0033440	null	C21H21NO7	M-H	27.4	13.8	7.86479504908694	32.0177154270321	Narcotoline	Alkaloids and derivatives	Phthalide isoquinolines	null	398.12766467301	NA	0.739766666666667	1	NA
0.74_398.1277m/z	2.34636254372025	0.000217650498422618	1.20612867923547	Sham-Fibre:Sham-Control	HMDB0040552	null	C21H21NO7	M-H	25.5	4.23	7.86479504908694	32.0177154270321	Adlumidiceine	Phenylpropanoids and polyketides	Stilbenes	null	398.12766467301	NA	0.739766666666667	1	NA
0.74_398.1277m/z	2.34636254372025	0.000217650498422618	1.20612867923547	Sham-Fibre:Sham-Control	C11803	C11803	C19H21N5O3S	M-H	28.9	15.8	-3.93211620087057	33.2707564033121	Oxmetidine;	Organoheterocyclic compounds	Benzodioxoles	null	398.12766467301	NA	0.739766666666667	1	NULL
0.74_398.1277m/z	2.34636254372025	0.000217650498422618	1.20612867923547	Sham-Fibre:Sham-Control	C09593	C09593	C21H21NO7	M-H	27.4	13.8	7.86479504922935	32.0177154270321	Narcotoline;	null	null	null	398.12766467301	NA	0.739766666666667	1
0.74_447.1331m/z	6.17735693915602	0.00316048168088046	1.5571114133056	Sham-Fibre:Sham-Control	HMDB0041536	null	C22H24O10	M-H	36.9	0.185	7.70284723668718	92.8520636716646	Piperenol C	Organic acids and derivatives	Carboxylic acids and derivatives	Pentacarboxylic acids and derivatives	447.133122463724	NA	0.739766666666667	1	NA
0.74_447.1331m/z	6.17735693915602	0.00316048168088046	1.5571114133056	Sham-Fibre:Sham-Control	HMDB0031586	null	C22H24O10	M-H	41.6	23.8	7.70284723656033	92.8520636716646	7-Hydroxy-8-O-methylaloin B	Benzenoids	Anthracenes	null	447.133122463724	NA	0.739766666666667	1	NA
0.74_447.1331m/z	6.17735693915602	0.00316048168088046	1.5571114133056	Sham-Fibre:Sham-Control	C17391	C17391	C22H24O10	M-H	41.9	25	7.70284723656033	92.8520636716646	Sakuranin; NSC 407308;	null	null	null	447.133122463724	NA	0.739766666666667	1	NULL
0.74_447.1331m/z	6.17735693915602	0.00316048168088046	1.5571114133056	Sham-Fibre:Sham-Control	HMDB0033741	null	C22H24O10	M-H	41.9	25	7.70284723656033	92.8520636716646	Puddumin A	Phenylpropanoids and polyketides	Flavonoids	Flavonoid glycosides	447.133122463724	NA	0.739766666666667	1	NA
0.74_447.1331m/z	6.17735693915602	0.00316048168088046	1.5571114133056	Sham-Fibre:Sham-Control	HMDB0033467	null	C22H24N2O6	M+Cl	38.9	2.17	0.690665542628811	93.0515387882875	Dicaffeoylputrescine	Phenylpropanoids and polyketides	Cinnamic acids and derivatives	Hydroxycinnamic acids and derivatives	447.133122463724	NA	0.739766666666667	1	NA
0.74_447.1331m/z	6.17735693915602	0.00316048168088046	1.5571114133056	Sham-Fibre:Sham-Control	HMDB0029481	null	C22H24O10	M-H	41.9	25	7.70284723656033	92.8520636716646	Isosakuranin	Phenylpropanoids and polyketides	Flavonoids	Flavonoid glycosides	447.133122463724	NA	0.739766666666667	1	NA
0.74_447.1331m/z	6.17735693915602	0.00316048168088046	1.5571114133056	Sham-Fibre:Sham-Control	HMDB0037509	null	C22H24O10	M-H	41.9	25	7.70284723668718	92.8520636716646	Chalconosakuranetin	Phenylpropanoids and polyketides	Flavonoids	Flavonoid glycosides	447.133122463724	NA	0.739766666666667	1	NA
0.74_447.1331m/z	6.17735693915602	0.00316048168088046	1.5571114133056	Sham-Fibre:Sham-Control	HMDB0040561	null	C22H24O10	M-H	40.4	17.6	7.70284723656033	92.8520636716646	Aromadendrin 4'-methyl ether 7-rhamnoside	Phenylpropanoids and polyketides	Flavonoids	Flavonoid glycosides	447.133122463724	NA	0.739766666666667	1	NA
0.74_609.1825m/z	4.03585488175386	0.00356573432028974	1.42541110307235	Sham-Fibre:Sham-Control	C09755	C09755	C28H34O15	M-H	41.9	18.9	-0.0291011914659483	90.7789178845357	Hesperidin; Hesperetin 7-O-rutinoside; Ciratin;	null	null	null	609.182476194531	NA	0.739766666666667	1	NULL
0.74_609.1825m/z	4.03585488175386	0.00356573432028974	1.42541110307235	Sham-Fibre:Sham-Control	HMDB0036333	null	C28H34O15	M-H	42.2	20.4	-0.0291011914659483	90.7789178845357	4'-Hydroxyacetophenone 4'-[4-hydroxy-3,5-dimethoxybenzoyl-(->5)-apiosyl-(1->2)-glucoside]	Phenylpropanoids and polyketides	Tannins	Hydrolyzable tannins	609.182476194531	NA	0.739766666666667	1	NA
0.74_609.1825m/z	4.03585488175386	0.00356573432028974	1.42541110307235	Sham-Fibre:Sham-Control	HMDB0003265	null	C28H34O15	M-H	41.9	18.9	-0.0291011914659483	90.7789178845357	Hesperidin	Phenylpropanoids and polyketides	Flavonoids	Flavonoid glycosides	609.182476194531	NA	0.739766666666667	1	NA
0.74_609.1825m/z	4.03585488175386	0.00356573432028974	1.42541110307235	Sham-Fibre:Sham-Control	HMDB0030748	null	C28H34O15	M-H	43.2	25.5	-0.0291011912796344	90.7789178845357	Hesperetin 7-neohesperidoside	Phenylpropanoids and polyketides	Flavonoids	Flavonoid glycosides	609.182476194531	NA	0.739766666666667	1	NA
0.74_609.1825m/z	4.03585488175386	0.00356573432028974	1.42541110307235	Sham-Fibre:Sham-Control	C10644	C10644	C34H30N2O9	M-H	35.8	0.552	-8.81344497859272	88.2000749499528	Atalanine;	null	null	null	609.182476194531	NA	0.739766666666667	1	NULL
0.74_609.1825m/z	4.03585488175386	0.00356573432028974	1.42541110307235	Sham-Fibre:Sham-Control	C09806	C09806	C28H34O15	M-H	43.2	25.5	-0.0291011914659483	90.7789178845357	Neohesperidin; Hesperetin 7-O-neohesperidoside;	null	null	null	609.182476194531	NA	0.739766666666667	1
0.74_609.1825m/z	4.03585488175386	0.00356573432028974	1.42541110307235	Sham-Fibre:Sham-Control	HMDB0006825	null	C24H30N8O9	M+Cl	41	17	-0.870202362849141	88.8982635990413	Tetrahydrofolyl-[Glu](2)	Organoheterocyclic compounds	Pteridines and derivatives	Pterins and derivatives	609.182476194531	NA	0.739766666666667	1	NA
0.74_609.1825m/z	4.03585488175386	0.00356573432028974	1.42541110307235	Sham-Fibre:Sham-Control	C09332	C09332	C24H30N8O9	M+Cl	41	17	-0.870202362849141	88.8982635990413	THF-L-glutamate; Tetrahydropteroyldiglutamate; (6S)-H4PteGlu2;	null	null	null	609.182476194531	NA	0.739766666666667	1	map00790 Folate biosynthesis;
0.74_609.1825m/z	4.03585488175386	0.00356573432028974	1.42541110307235	Sham-Fibre:Sham-Control	C19690	C19690	C20H34N8O10S2	M-H	38.2	10.8	9.54024164149752	90.8798942092785	Glutathione amide disulfide;	null	null	null	609.182476194531	NA	0.739766666666667	1	NULL
0.74_697.1918m/z	2.22638112108194	0.00607834507153035	1.03097387358699	Sham-Fibre:Sham-Control	HMDB0135319	null	C38H34N2O9	M+Cl	41.1	24.2	-6.11369798387076	88.2803145040693	12-(6,11-dihydroxy-2,2,5-trimethyl-10-oxo-3,4,5,10-tetrahydro-2H-1-oxa-5-azatetraphen-4-yl)-6,11-dihydroxy-2-(hydroxymethyl)-2,5-dimethyl-5,10-dihydro-2H-1-oxa-5-azatetraphen-10-one	Phenylpropanoids and polyketides	Neoflavonoids	Prenylated neoflavonoids	697.191783323626	NA	0.739766666666667	1	NA
0.74_697.1918m/z	2.22638112108194	0.00607834507153035	1.03097387358699	Sham-Fibre:Sham-Control	HMDB0135316	null	C38H34N2O9	M+Cl	40.6	21.4	-6.11369798369909	88.2803145040693	12-(6,11-dihydroxy-2,2,5-trimethyl-10-oxo-3,4,5,10-tetrahydro-2H-1-oxa-5-azatetraphen-4-yl)-6,7,11-trihydroxy-2,2,5-trimethyl-5,10-dihydro-2H-1-oxa-5-azatetraphen-10-one	Phenylpropanoids and polyketides	Neoflavonoids	Prenylated neoflavonoids	697.191783323626	NA	0.739766666666667	1	NA
0.74_697.1918m/z	2.22638112108194	0.00607834507153035	1.03097387358699	Sham-Fibre:Sham-Control	HMDB0135317	null	C38H34N2O9	M+Cl	40.6	21.4	-6.11369798387076	88.2803145040693	12-(6,11-dihydroxy-2,2,5-trimethyl-10-oxo-3,4,5,10-tetrahydro-2H-1-oxa-5-azatetraphen-4-yl)-6,8,11-trihydroxy-2,2,5-trimethyl-5,10-dihydro-2H-1-oxa-5-azatetraphen-10-one	Phenylpropanoids and polyketides	Neoflavonoids	Prenylated neoflavonoids	697.191783323626	NA	0.739766666666667	1	NA
0.74_697.1918m/z	2.22638112108194	0.00607834507153035	1.03097387358699	Sham-Fibre:Sham-Control	HMDB0135320	null	C38H34N2O9	M+Cl	41.1	24.1	-6.11369798369909	88.2803145040693	9-(6,11-dihydroxy-2,2,5-trimethyl-10-oxo-3,4,5,10-tetrahydro-2H-1-oxa-5-azatetraphen-4-yl)-10,17-dihydroxy-6,6,19-trimethyl-4,7-dioxa-19-azapentacyclo[9.8.0.0²,⁸.0³,⁵.0¹³,¹⁸]nonadeca-1(11),2(8),9,13(18),14,16-hexaen-12-one	Phenylpropanoids and polyketides	Neoflavonoids	Prenylated neoflavonoids	697.191783323626	NA	0.739766666666667	1	NA
0.74_697.1918m/z	2.22638112108194	0.00607834507153035	1.03097387358699	Sham-Fibre:Sham-Control	HMDB0135318	null	C38H34N2O9	M+Cl	39.9	18.3	-6.11369798387076	88.2803145040693	12-[6,11-dihydroxy-2-(hydroxymethyl)-2,5-dimethyl-10-oxo-3,4,5,10-tetrahydro-2H-1-oxa-5-azatetraphen-4-yl]-6,11-dihydroxy-2,2,5-trimethyl-5,10-dihydro-2H-1-oxa-5-azatetraphen-10-one	Phenylpropanoids and polyketides	Neoflavonoids	Prenylated neoflavonoids	697.191783323626	NA	0.739766666666667	1	NA
0.74_697.1918m/z	2.22638112108194	0.00607834507153035	1.03097387358699	Sham-Fibre:Sham-Control	HMDB0135314	null	C38H34N2O9	M+Cl	40.6	21.4	-6.11369798387076	88.2803145040693	6,11-dihydroxy-2,2,5-trimethyl-12-(6,8,11-trihydroxy-2,2,5-trimethyl-10-oxo-3,4,5,10-tetrahydro-2H-1-oxa-5-azatetraphen-4-yl)-5,10-dihydro-2H-1-oxa-5-azatetraphen-10-one	Phenylpropanoids and polyketides	Neoflavonoids	Prenylated neoflavonoids	697.191783323626	NA	0.739766666666667	1	NA
0.74_697.1918m/z	2.22638112108194	0.00607834507153035	1.03097387358699	Sham-Fibre:Sham-Control	HMDB0135315	null	C38H34N2O9	M+Cl	40.6	21.4	-6.11369798369909	88.2803145040693	6,11-dihydroxy-2,2,5-trimethyl-12-(6,7,11-trihydroxy-2,2,5-trimethyl-10-oxo-3,4,5,10-tetrahydro-2H-1-oxa-5-azatetraphen-4-yl)-5,10-dihydro-2H-1-oxa-5-azatetraphen-10-one	Phenylpropanoids and polyketides	Neoflavonoids	Prenylated neoflavonoids	697.191783323626	NA	0.739766666666667	1	NA
0.74_771.2304m/z	3.28336611011885	0.00665425954974207	1.39373267528716	Sham-Fibre:Sham-Control	NA	NA	NA	NA	NA	NA	NA	NA	NA	NA	NA	NA	NA	NA	NA	NA	NA
0.74_812.2625m/z	2.28867949613119	0.0144921237327745	1.03982260474373	Sham-Fibre:Sham-Control	NA	NA	NA	NA	NA	NA	NA	NA	NA	NA	NA	NA	NA	NA	NA	NA	NA
0.74_846.2699n	3.06680190627769	0.00361099871569115	1.20245204231796	Sham-Fibre:Sham-Control	NA	NA	NA	NA	NA	NA	NA	NA	NA	NA	NA	NA	NA	NA	NA	NA	NA
0.74_856.2471n	2.73069513740328	0.00294628584087558	1.15663096416358	Sham-Fibre:Sham-Control	C06782	C06782	C40H44N2O19	M-H, M+Cl	36.7	27.1	-7.86470000572568	65.2300405653839	7-Hydroxylpradimicin A;	null	null	null	891.264040932034	856.24709301284	0.739766666666667	1	NULL
0.74_974.3108m/z	5.24673813637787	0.00669626434078651	1.70411391491796	Sham-Fibre:Sham-Control	NA	NA	NA	NA	NA	NA	NA	NA	NA	NA	NA	NA	NA	NA	NA	NA	NA
0.75_1008.3213n	3.23928087432367	0.00622626312914977	1.1781657685414	Sham-Fibre:Sham-Control	NA	NA	NA	NA	NA	NA	NA	NA	NA	NA	NA	NA	NA	NA	NA	NA	NA
0.75_1018.2986n	3.73274327133004	0.00743479609355477	1.27795840766792	Sham-Fibre:Sham-Control	NA	NA	NA	NA	NA	NA	NA	NA	NA	NA	NA	NA	NA	NA	NA	NA	NA
0.75_1025.2905m/z	2.4401823583278	0.00158675682066488	1.11904107878656	Sham-Fibre:Sham-Control	C08238	C08238	C36H62O31	M+Cl	42.2	62.4	-6.46593054840266	55.9443717859952	alpha-Galactosyl-(1-6)-alpha-galactosyl-(1-6)-alpha-galactosyl-(1-6)-alpha-galactosyl-(1-6)-alpha-glucosyl-(1-2)-beta-fructose; Ajugose;	null	null	null	1025.29050310583	NA	0.75405	1	NULL
0.75_1025.2905m/z	2.4401823583278	0.00158675682066488	1.11904107878656	Sham-Fibre:Sham-Control	C01936	C01936	C36H62O31	M+Cl	41.8	60.4	-6.46593054851745	55.9443717859952	Maltohexaose;	null	null	null	1025.29050310583	NA	0.75405	1	NULL
0.75_1025.2905m/z	2.4401823583278	0.00158675682066488	1.11904107878656	Sham-Fibre:Sham-Control	HMDB0012253	null	C36H62O31	M+Cl	41.8	60.4	-6.46593054840266	55.9443717859952	Maltohexaose	Organic oxygen compounds	Organooxygen compounds	Carbohydrates and carbohydrate conjugates	1025.29050310583	NA	0.75405	1	NA
0.75_1025.2905m/z	2.4401823583278	0.00158675682066488	1.11904107878656	Sham-Fibre:Sham-Control	C06217	C06217	C36H62O31	M+Cl	41.8	60.4	-6.46593054851745	55.9443717859952	Cellohexaose;	null	null	null	1025.29050310583	NA	0.75405	1	NULL
0.75_1035.3151m/z	2.74680778844451	0.00769228465379249	1.13997246702876	Sham-Fibre:Sham-Control	NA	NA	NA	NA	NA	NA	NA	NA	NA	NA	NA	NA	NA	NA	NA	NA	NA
0.75_1050.3341n	3.60345603981071	0.0306297894251338	1.05837126099948	Sham-Fibre:Sham-Control	NA	NA	NA	NA	NA	NA	NA	NA	NA	NA	NA	NA	NA	NA	NA	NA	NA
0.75_1095.3344m/z	7.01287123074292	0.0302908910350027	1.37115578355732	Sham-Fibre:Sham-Control	NA	NA	NA	NA	NA	NA	NA	NA	NA	NA	NA	NA	NA	NA	NA	NA	NA
0.75_1169.3637m/z	7.2774396033515	0.0223048811878837	1.43162428318704	Sham-Fibre:Sham-Control	NA	NA	NA	NA	NA	NA	NA	NA	NA	NA	NA	NA	NA	NA	NA	NA	NA
0.75_1183.3518m/z	3.08934540220501	0.0112657316569206	1.19506924882056	Sham-Fibre:Sham-Control	NA	NA	NA	NA	NA	NA	NA	NA	NA	NA	NA	NA	NA	NA	NA	NA	NA
0.75_181.0162m/z	2.10552613504994	0.0249737679300279	1.06138167443099	Sham-Fibre:Sham-Control	C14473	C14473	C8H6N2O	M+Cl	36	0	-8.2839187088426	89.2460227582821	1(2H)-Phthalazinone; Phthalazin-1-one; Phthalazone;	null	null	null	181.016204271714	NA	0.75405	1	NULL
0.75_181.0162m/z	2.10552613504994	0.0249737679300279	1.06138167443099	Sham-Fibre:Sham-Control	HMDB0126547	null	C5H10O5S	M-H	34.9	0	-7.76660132309206	83.1297367569668	[(oxolan-2-yl)methoxy]sulfonic acid	Organic acids and derivatives	Organic sulfuric acids and derivatives	Sulfuric acid esters	181.016204271714	NA	0.75405	1	NA
0.75_217.0816m/z	7.97420459897545	0.00101728745800787	1.76868555175823	Sham-Fibre:Sham-Control	HMDB0028686	null	C8H14N2O5	M-H	39.3	4.6	-6.23648453819265	98.9165616737183	Alanyl-Glutamic acid	Organic acids and derivatives	Carboxylic acids and derivatives	Amino acids, peptides, and analogues	217.081635007774	NA	0.75405	1	NA
0.75_217.0816m/z	7.97420459897545	0.00101728745800787	1.76868555175823	Sham-Fibre:Sham-Control	C03738	C03738	C8H14N2O5	M-H	39.1	3.92	-6.23648453819265	98.9165616737183	gamma-L-Glutamyl-D-alanine; L-gamma-Glutamyl-D-alanine;	null	null	null	217.081635007774	NA	0.75405	1	NULL
0.75_217.0816m/z	7.97420459897545	0.00101728745800787	1.76868555175823	Sham-Fibre:Sham-Control	HMDB0029040	null	C8H14N2O5	M-H	39.4	5.15	-6.23648453819265	98.9165616737183	Serinyl-Hydroxyproline	Organic acids and derivatives	Carboxylic acids and derivatives	Amino acids, peptides, and analogues	217.081635007774	NA	0.75405	1	NA
0.75_217.0816m/z	7.97420459897545	0.00101728745800787	1.76868555175823	Sham-Fibre:Sham-Control	HMDB0036301	null	C8H14N2O5	M-H	39.1	3.92	-6.23648453819265	98.9165616737183	N-gamma-L-Glutamyl-D-alanine	Organic acids and derivatives	Carboxylic acids and derivatives	Amino acids, peptides, and analogues	217.081635007774	NA	0.75405	1	NA
0.75_217.0816m/z	7.97420459897545	0.00101728745800787	1.76868555175823	Sham-Fibre:Sham-Control	HMDB0003764	null	C8H14N2O5	M-H	39.1	3.92	-6.23648453819265	98.9165616737183	Glutamylalanine	Organic acids and derivatives	Carboxylic acids and derivatives	Amino acids, peptides, and analogues	217.081635007774	NA	0.75405	1	NA
0.75_217.0816m/z	7.97420459897545	0.00101728745800787	1.76868555175823	Sham-Fibre:Sham-Control	C20957	C20957	C8H14N2O5	M-H	39.3	4.6	-6.23648453819265	98.9165616737183	L-Alanyl-D-glutamate;	null	null	null	217.081635007774	NA	0.75405	1	NULL
0.75_217.0816m/z	7.97420459897545	0.00101728745800787	1.76868555175823	Sham-Fibre:Sham-Control	C20958	C20958	C8H14N2O5	M-H	39.3	4.6	-6.23648453819265	98.9165616737183	L-Alanyl-L-glutamate;	null	null	null	217.081635007774	NA	0.75405	1	NULL
0.75_217.0816m/z	7.97420459897545	0.00101728745800787	1.76868555175823	Sham-Fibre:Sham-Control	HMDB0006248	null	C8H14N2O5	M-H	39.1	3.92	-6.23648453819265	98.9165616737183	gamma-Glutamylalanine	Organic acids and derivatives	Carboxylic acids and derivatives	Amino acids, peptides, and analogues	217.081635007774	NA	0.75405	1	NA
0.75_217.0816m/z	7.97420459897545	0.00101728745800787	1.76868555175823	Sham-Fibre:Sham-Control	HMDB0028872	null	C8H14N2O5	M-H	39.2	4.08	-6.23648453819265	98.9165616737183	Hydroxyprolyl-Serine	Organic acids and derivatives	Carboxylic acids and derivatives	Amino acids, peptides, and analogues	217.081635007774	NA	0.75405	1	NA
0.75_242.0760m/z	0.428989953346389	0.0226844023233678	1.10779345852768	Sham-Fibre:Sham-Control	C15045	C15045	C15H14ClN	M-H	33.6	1.36	7.27893785406116	74.8781856679162	4-Chloro-[2-(4-Pyridinyl)-1-butenyl]phenol; 4-[1-[(4-Chlorophenyl)methylene]propyl]pyridine;	null	null	null	242.075970096746	NA	0.75405	1	NULL
0.75_242.0760m/z	0.428989953346389	0.0226844023233678	1.10779345852768	Sham-Fibre:Sham-Control	C02961	C02961	C9H13N3O5	M-H	37.9	5.98	-9.35473391993113	93.7881728737586	Cytarabine; Cytosine arabinoside; Cytosine-1-beta-D-arabinofuranoside; Ara-C;	Nucleosides, nucleotides, and analogues	Pyrimidine nucleosides	null	242.075970096746	NA	0.75405	1	NULL
0.75_242.0760m/z	0.428989953346389	0.0226844023233678	1.10779345852768	Sham-Fibre:Sham-Control	HMDB0015122	C02961	C9H13N3O5	M-H	37.9	5.98	-9.35473391969729	93.7881728737586	Cytarabine	Nucleosides, nucleotides, and analogues	Pyrimidine nucleosides	null	242.075970096746	NA	0.75405	1	NULL
0.75_242.0760m/z	0.428989953346389	0.0226844023233678	1.10779345852768	Sham-Fibre:Sham-Control	C05711	C05711	C9H13N3O5	M-H	37.9	5.91	-9.35473391981421	93.7881728737586	gamma-Glutamyl-beta-cyanoalanine;	Organic acids and derivatives	Carboxylic acids and derivatives	Amino acids, peptides, and analogues	242.075970096746	NA	0.75405	1
0.75_242.0760m/z	0.428989953346389	0.0226844023233678	1.10779345852768	Sham-Fibre:Sham-Control	HMDB0060478	C05711	C9H13N3O5	M-H	37.9	6.02	-9.35473391993113	93.7881728737586	gamma-Glutamyl-beta-cyanoalanine	Organic acids and derivatives	Carboxylic acids and derivatives	Amino acids, peptides, and analogues	242.075970096746	NA	0.75405	1
0.75_242.0760m/z	0.428989953346389	0.0226844023233678	1.10779345852768	Sham-Fibre:Sham-Control	HMDB0000089	C00475	C9H13N3O5	M-H	37.9	5.98	-9.35473391969729	93.7881728737586	Cytidine	Nucleosides, nucleotides, and analogues	Pyrimidine nucleosides	null	242.075970096746	NA	0.75405	1	map00240 Pyrimidine metabolism; map01100 Metabolic pathways;
0.75_242.0760m/z	0.428989953346389	0.0226844023233678	1.10779345852768	Sham-Fibre:Sham-Control	C00475	C00475	C9H13N3O5	M-H	37.9	5.98	-9.35473391993113	93.7881728737586	Cytidine;	Nucleosides, nucleotides, and analogues	Pyrimidine nucleosides	null	242.075970096746	NA	0.75405	1	map00240 Pyrimidine metabolism; map01100 Metabolic pathways;
0.75_325.0749m/z	2.81728870541003	0.000258128386828828	1.3285483206583	Sham-Fibre:Sham-Control	HMDB0036343	null	C18H14O6	M-H	38.8	20.7	9.69298538956125	83.8984385533231	O-Demethylforbexanthone	Organoheterocyclic compounds	Benzopyrans	1-benzopyrans	325.074922413693	NA	0.75405	1	NA
0.75_325.0749m/z	2.81728870541003	0.000258128386828828	1.3285483206583	Sham-Fibre:Sham-Control	HMDB0129365	null	C18H14O6	M-H	37.8	15.9	9.69298538956125	83.8984385533231	1-(3,4-dihydroxyphenyl)-3-(4-methoxy-1-benzofuran-5-yl)propane-1,3-dione	Phenylpropanoids and polyketides	Linear 1,3-diarylpropanoids	Chalcones and dihydrochalcones	325.074922413693	NA	0.75405	1	NA
0.75_325.0749m/z	2.81728870541003	0.000258128386828828	1.3285483206583	Sham-Fibre:Sham-Control	HMDB0037570	null	C18H14O6	M-H	35.6	4.75	9.69298538956125	83.8984385533231	Demethoxykanugin	Phenylpropanoids and polyketides	Flavonoids	O-methylated flavonoids	325.074922413693	NA	0.75405	1	NA
0.75_325.0749m/z	2.81728870541003	0.000258128386828828	1.3285483206583	Sham-Fibre:Sham-Control	C10074	C10074	C18H14O6	M-H	38.8	20.7	9.69298538956125	83.8984385533231	Jacareubin;	null	null	null	325.074922413693	NA	0.75405	1	NULL
0.75_325.0749m/z	2.81728870541003	0.000258128386828828	1.3285483206583	Sham-Fibre:Sham-Control	HMDB0039723	null	C11H18O11	M-H	39.8	29.5	-8.31852880163298	78.8562796766721	3-O-alpha-D-Glucopyranuronosyl-D-xylose	Organic oxygen compounds	Organooxygen compounds	Carbohydrates and carbohydrate conjugates	325.074922413693	NA	0.75405	1	NA
0.75_325.0749m/z	2.81728870541003	0.000258128386828828	1.3285483206583	Sham-Fibre:Sham-Control	HMDB0127655	null	C11H18O11	M-H	39.6	28.4	-8.3185288018073	78.8562796766721	3,4,5-trihydroxy-6-{[3-hydroxy-2,2-bis(hydroxymethyl)propanoyl]oxy}oxane-2-carboxylic acid	Organic oxygen compounds	Organooxygen compounds	Carbohydrates and carbohydrate conjugates	325.074922413693	NA	0.75405	1	NA
0.75_325.0749m/z	2.81728870541003	0.000258128386828828	1.3285483206583	Sham-Fibre:Sham-Control	HMDB0040737	null	C11H18O11	M-H	40	30.5	-8.31852880163298	78.8562796766721	Aldobiouronic acid D3	Organooxygen compounds	Carbohydrates and carbohydrate conjugates	Sugar acids and derivatives	325.074922413693	NA	0.75405	1	NA
0.75_325.0749m/z	2.81728870541003	0.000258128386828828	1.3285483206583	Sham-Fibre:Sham-Control	C17471	C17471	C18H14O6	M-H	38.8	20.6	9.69298538956125	83.8984385533231	Ophiopogonone A;	null	null	null	325.074922413693	NA	0.75405	1	NULL
0.75_325.0749m/z	2.81728870541003	0.000258128386828828	1.3285483206583	Sham-Fibre:Sham-Control	HMDB0128892	null	C18H14O6	M-H	38.8	20.5	9.69298538956125	83.8984385533231	11-hydroxy-15-methoxy-6,8,20-trioxapentacyclo[10.8.0.0²,⁹.0³,⁷.0¹⁴,¹⁹]icosa-1(12),2(9),10,14,16,18-hexaen-13-one	Phenylpropanoids and polyketides	Sterigmatocystins	null	325.074922413693	NA	0.75405	1	NA
0.75_325.0749m/z	2.81728870541003	0.000258128386828828	1.3285483206583	Sham-Fibre:Sham-Control	C15224	C15224	C12H27ClSn	M-H	20	0	-0.381560692906606	0.528108639061564	Tributyltin chloride; Tri-n-butylchlorotin; Tributylchlorostannane;	null	null	null	325.074922413693	NA	0.75405	1	NULL
0.75_325.0749m/z	2.81728870541003	0.000258128386828828	1.3285483206583	Sham-Fibre:Sham-Control	HMDB0030590	null	C18H14O6	M-H	38.8	20.5	9.69298538956125	83.8984385533231	Dihydrosterigmatocystin	Phenylpropanoids and polyketides	Sterigmatocystins	null	325.074922413693	NA	0.75405	1	NA
0.75_325.0749m/z	2.81728870541003	0.000258128386828828	1.3285483206583	Sham-Fibre:Sham-Control	HMDB0127654	null	C11H18O11	M-H	39.6	28.4	-8.3185288018073	78.8562796766721	6-[2-carboxy-2,2-bis(hydroxymethyl)ethoxy]-3,4,5-trihydroxyoxane-2-carboxylic acid	Organic oxygen compounds	Organooxygen compounds	Carbohydrates and carbohydrate conjugates	325.074922413693	NA	0.75405	1	NA
0.75_325.0749m/z	2.81728870541003	0.000258128386828828	1.3285483206583	Sham-Fibre:Sham-Control	HMDB0033100	null	C18H14O6	M-H	38.8	20.5	9.69298538956125	83.8984385533231	Atroviridin	Organoheterocyclic compounds	Benzopyrans	1-benzopyrans	325.074922413693	NA	0.75405	1	NA
0.75_325.0749m/z	2.81728870541003	0.000258128386828828	1.3285483206583	Sham-Fibre:Sham-Control	C20445	C20445	C18H14O6	M-H	38.8	20.5	9.69298538956125	83.8984385533231	Dihydrosterigmatocystin; DHST;	null	null	null	325.074922413693	NA	0.75405	1
0.75_329.0527m/z	3.82845382557056	0.0150193860566546	1.35364114004586	Sham-Fibre:Sham-Control	HMDB0125146	null	C13H14O10	M-H	38.4	0	3.99479048575748	96.8118581784617	6-(2-formyl-3,5-dihydroxyphenoxy)-3,4,5-trihydroxyoxane-2-carboxylic acid	Organic oxygen compounds	Organooxygen compounds	Carbohydrates and carbohydrate conjugates	329.052738727921	NA	0.75405	1	NA
0.75_329.0527m/z	3.82845382557056	0.0150193860566546	1.35364114004586	Sham-Fibre:Sham-Control	C13785	C13785	C19H15ClO	M+Cl	32.4	0	7.46265908177053	70.2913936717929	TRAM-3; (2-Chlorophenyl)diphenylmethanol;	null	null	null	329.052738727921	NA	0.75405	1	NULL
0.75_329.0527m/z	3.82845382557056	0.0150193860566546	1.35364114004586	Sham-Fibre:Sham-Control	HMDB0126446	null	C13H14O10	M-H	38.4	0	3.99479048575748	96.8118581784617	6-(2,4-dihydroxybenzoyloxy)-3,4,5-trihydroxyoxane-2-carboxylic acid	Organic oxygen compounds	Organooxygen compounds	Carbohydrates and carbohydrate conjugates	329.052738727921	NA	0.75405	1	NA
0.75_329.0527m/z	3.82845382557056	0.0150193860566546	1.35364114004586	Sham-Fibre:Sham-Control	HMDB0126656	null	C13H14O10	M-H	38.4	0	3.99479048575748	96.8118581784617	6-(3,5-dihydroxybenzoyloxy)-3,4,5-trihydroxyoxane-2-carboxylic acid	Organic oxygen compounds	Organooxygen compounds	Carbohydrates and carbohydrate conjugates	329.052738727921	NA	0.75405	1	NA
0.75_329.0527m/z	3.82845382557056	0.0150193860566546	1.35364114004586	Sham-Fibre:Sham-Control	HMDB0126445	null	C13H14O10	M-H	38.4	0	3.99479048575748	96.8118581784617	6-(2-carboxy-5-hydroxyphenoxy)-3,4,5-trihydroxyoxane-2-carboxylic acid	Organic oxygen compounds	Organooxygen compounds	Carbohydrates and carbohydrate conjugates	329.052738727921	NA	0.75405	1	NA
0.75_329.0527m/z	3.82845382557056	0.0150193860566546	1.35364114004586	Sham-Fibre:Sham-Control	HMDB0124991	null	C13H14O10	M-H	38.4	0	3.99479048575748	96.8118581784617	6-(5-carboxy-2-hydroxyphenoxy)-3,4,5-trihydroxyoxane-2-carboxylic acid	Phenylpropanoids and polyketides	Tannins	Hydrolyzable tannins	329.052738727921	NA	0.75405	1	NA
0.75_329.0527m/z	3.82845382557056	0.0150193860566546	1.35364114004586	Sham-Fibre:Sham-Control	HMDB0124992	null	C13H14O10	M-H	38.4	0	3.99479048575748	96.8118581784617	6-(3,4-dihydroxybenzoyloxy)-3,4,5-trihydroxyoxane-2-carboxylic acid	Organic oxygen compounds	Organooxygen compounds	Carbohydrates and carbohydrate conjugates	329.052738727921	NA	0.75405	1	NA
0.75_329.0527m/z	3.82845382557056	0.0150193860566546	1.35364114004586	Sham-Fibre:Sham-Control	HMDB0124990	null	C13H14O10	M-H	38.4	0	3.99479048575748	96.8118581784617	6-(4-carboxy-2-hydroxyphenoxy)-3,4,5-trihydroxyoxane-2-carboxylic acid	null	null	null	329.052738727921	NA	0.75405	1	NA
0.75_329.0527m/z	3.82845382557056	0.0150193860566546	1.35364114004586	Sham-Fibre:Sham-Control	HMDB0060776	null	C14H10N4O6	M-H	39.1	0	-0.0572542474453474	95.341899684966	5-Hydroxydantrolene	Organoheterocyclic compounds	Azolidines	Imidazolidines	329.052738727921	NA	0.75405	1	NA
0.75_329.0527m/z	3.82845382557056	0.0150193860566546	1.35364114004586	Sham-Fibre:Sham-Control	HMDB0134110	null	C13H14O10	M-H	38.4	0	3.99479048575748	96.8118581784617	6-(2-carboxy-4-hydroxyphenoxy)-3,4,5-trihydroxyoxane-2-carboxylic acid	Organic oxygen compounds	Organooxygen compounds	Carbohydrates and carbohydrate conjugates	329.052738727921	NA	0.75405	1	NA
0.75_329.0527m/z	3.82845382557056	0.0150193860566546	1.35364114004586	Sham-Fibre:Sham-Control	HMDB0134102	null	C13H14O10	M-H	38.4	0	3.99479048575748	96.8118581784617	6-(3-carboxy-2-hydroxyphenoxy)-3,4,5-trihydroxyoxane-2-carboxylic acid	Organic oxygen compounds	Organooxygen compounds	Carbohydrates and carbohydrate conjugates	329.052738727921	NA	0.75405	1	NA
0.75_329.0527m/z	3.82845382557056	0.0150193860566546	1.35364114004586	Sham-Fibre:Sham-Control	HMDB0134109	null	C13H14O10	M-H	38.4	0	3.99479048575748	96.8118581784617	6-(3-carboxy-4-hydroxyphenoxy)-3,4,5-trihydroxyoxane-2-carboxylic acid	Organic oxygen compounds	Organooxygen compounds	Carbohydrates and carbohydrate conjugates	329.052738727921	NA	0.75405	1	NA
0.75_329.0527m/z	3.82845382557056	0.0150193860566546	1.35364114004586	Sham-Fibre:Sham-Control	HMDB0126655	null	C13H14O10	M-H	38.4	0	3.99479048575748	96.8118581784617	6-(3-carboxy-5-hydroxyphenoxy)-3,4,5-trihydroxyoxane-2-carboxylic acid	Organic oxygen compounds	Organooxygen compounds	Carbohydrates and carbohydrate conjugates	329.052738727921	NA	0.75405	1	NA
0.75_329.0527m/z	3.82845382557056	0.0150193860566546	1.35364114004586	Sham-Fibre:Sham-Control	HMDB0134104	null	C13H14O10	M-H	38.4	0	3.99479048575748	96.8118581784617	6-(2,3-dihydroxybenzoyloxy)-3,4,5-trihydroxyoxane-2-carboxylic acid	Organic oxygen compounds	Organooxygen compounds	Carbohydrates and carbohydrate conjugates	329.052738727921	NA	0.75405	1	NA
0.75_329.0527m/z	3.82845382557056	0.0150193860566546	1.35364114004586	Sham-Fibre:Sham-Control	HMDB0125147	null	C13H14O10	M-H	38.4	0	3.99479048575748	96.8118581784617	6-(4-formyl-3,5-dihydroxyphenoxy)-3,4,5-trihydroxyoxane-2-carboxylic acid	Organic oxygen compounds	Organooxygen compounds	Carbohydrates and carbohydrate conjugates	329.052738727921	NA	0.75405	1	NA
0.75_329.0527m/z	3.82845382557056	0.0150193860566546	1.35364114004586	Sham-Fibre:Sham-Control	HMDB0134111	null	C13H14O10	M-H	38.4	0	3.99479048575748	96.8118581784617	6-(2,5-dihydroxybenzoyloxy)-3,4,5-trihydroxyoxane-2-carboxylic acid	Organic oxygen compounds	Organooxygen compounds	Carbohydrates and carbohydrate conjugates	329.052738727921	NA	0.75405	1	NA
0.75_329.0527m/z	3.82845382557056	0.0150193860566546	1.35364114004586	Sham-Fibre:Sham-Control	HMDB0126444	null	C13H14O10	M-H	38.4	0	3.99479048575748	96.8118581784617	6-(4-carboxy-3-hydroxyphenoxy)-3,4,5-trihydroxyoxane-2-carboxylic acid	Organic oxygen compounds	Organooxygen compounds	Carbohydrates and carbohydrate conjugates	329.052738727921	NA	0.75405	1	NA
0.75_329.0527m/z	3.82845382557056	0.0150193860566546	1.35364114004586	Sham-Fibre:Sham-Control	HMDB0134103	null	C13H14O10	M-H	38.4	0	3.99479048575748	96.8118581784617	6-(2-carboxy-6-hydroxyphenoxy)-3,4,5-trihydroxyoxane-2-carboxylic acid	Organic oxygen compounds	Organooxygen compounds	Carbohydrates and carbohydrate conjugates	329.052738727921	NA	0.75405	1	NA
0.75_383.1178m/z	3.89586803416174	0.00343992106935402	1.40179705181262	Sham-Fibre:Sham-Control	C09028	C09028	C21H20N2O3	M+Cl	42.3	22.4	2.94817392235433	92.7023384934669	Alstonine;	null	null	null	383.117820208744	NA	0.75405	1	NULL
0.75_383.1178m/z	3.89586803416174	0.00343992106935402	1.40179705181262	Sham-Fibre:Sham-Control	C00021	C00021	C14H20N6O5S	M-H	40	16.9	9.13219367608869	93.0493219648911	S-Adenosyl-L-homocysteine; S-Adenosylhomocysteine;	Nucleosides, nucleotides, and analogues	5'-deoxyribonucleosides	5'-deoxy-5'-thionucleosides	383.117820208744	NA	0.75405	1	map00270 Cysteine and methionine metabolism; map01100 Metabolic pathways; map01230 Biosynthesis of amino acids;
0.75_383.1178m/z	3.89586803416174	0.00343992106935402	1.40179705181262	Sham-Fibre:Sham-Control	C02130	C02130	C14H24O12	M-H	48.1	51	-4.37242014950164	94.7934318851996	Acetyl-maltose; 6-O-Acetyl-alpha-D-glucopyranosyl-(1->4)-D-glucose;	null	null	null	383.117820208744	NA	0.75405	1	NULL
0.75_383.1178m/z	3.89586803416174	0.00343992106935402	1.40179705181262	Sham-Fibre:Sham-Control	HMDB0000939	C00021	C14H20N6O5S	M-H	40	16.9	9.13219367608869	93.0493219648911	S-Adenosylhomocysteine	Nucleosides, nucleotides, and analogues	5'-deoxyribonucleosides	5'-deoxy-5'-thionucleosides	383.117820208744	NA	0.75405	1	map00270 Cysteine and methionine metabolism; map01100 Metabolic pathways; map01230 Biosynthesis of amino acids;
0.75_383.1178m/z	3.89586803416174	0.00343992106935402	1.40179705181262	Sham-Fibre:Sham-Control	C09241	C09241	C21H20N2O3	M+Cl	42.5	23.3	2.94817392235433	92.7023384934669	Serpentine; Serpentine (alkaloid);	null	null	null	383.117820208744	NA	0.75405	1
0.75_460.2010m/z	6.16558946917301	0.031940448027157	1.10136423602929	Sham-Fibre:Sham-Control	C14212	C14212	C29H31NO2	M+Cl	34.8	0.481	-9.18393197190332	83.8683488646511	Nafoxidine;	null	null	null	460.200975204377	NA	0.75405	1	NULL
0.75_517.1384m/z	3.07315804970312	0.0130353486708316	1.06689939119812	Sham-Fibre:Sham-Control	HMDB0125623	null	C18H30O17	M-H	50.9	69.4	-5.04428433925088	90.9894433028257	6-{[3,4-dihydroxy-5-(hydroxymethyl)-2-{[3,4,5-trihydroxy-6-(hydroxymethyl)oxan-2-yl]oxy}oxolan-2-yl]methoxy}-3,4,5-trihydroxyoxane-2-carboxylic acid	Organic oxygen compounds	Organooxygen compounds	Carbohydrates and carbohydrate conjugates	517.138409375268	NA	0.75405	1	NA
0.75_517.1384m/z	3.07315804970312	0.0130353486708316	1.06689939119812	Sham-Fibre:Sham-Control	HMDB0125622	null	C18H30O17	M-H	51.2	70.7	-5.04428433925088	90.9894433028257	6-[(6-{[3,4-dihydroxy-2,5-bis(hydroxymethyl)oxolan-2-yl]oxy}-4,5-dihydroxy-2-(hydroxymethyl)oxan-3-yl)oxy]-3,4,5-trihydroxyoxane-2-carboxylic acid	Organic oxygen compounds	Organooxygen compounds	Carbohydrates and carbohydrate conjugates	517.138409375268	NA	0.75405	1	NA
0.75_517.1384m/z	3.07315804970312	0.0130353486708316	1.06689939119812	Sham-Fibre:Sham-Control	HMDB0125624	null	C18H30O17	M-H	51.2	70.7	-5.04428433925088	90.9894433028257	6-{[3,4-dihydroxy-5-(hydroxymethyl)-5-{[3,4,5-trihydroxy-6-(hydroxymethyl)oxan-2-yl]oxy}oxolan-2-yl]methoxy}-3,4,5-trihydroxyoxane-2-carboxylic acid	Organic oxygen compounds	Organooxygen compounds	Carbohydrates and carbohydrate conjugates	517.138409375268	NA	0.75405	1	NA
0.75_517.1384m/z	3.07315804970312	0.0130353486708316	1.06689939119812	Sham-Fibre:Sham-Control	HMDB0125621	null	C18H30O17	M-H	51.2	70.7	-5.04428433925088	90.9894433028257	6-[(2-{[3,4-dihydroxy-2,5-bis(hydroxymethyl)oxolan-2-yl]oxy}-3,5-dihydroxy-6-(hydroxymethyl)oxan-4-yl)oxy]-3,4,5-trihydroxyoxane-2-carboxylic acid	Organic oxygen compounds	Organooxygen compounds	Carbohydrates and carbohydrate conjugates	517.138409375268	NA	0.75405	1	NA
0.75_517.1384m/z	3.07315804970312	0.0130353486708316	1.06689939119812	Sham-Fibre:Sham-Control	HMDB0125618	null	C18H30O17	M-H	51.2	70.7	-5.04428433925088	90.9894433028257	3,4,5-trihydroxy-6-{[4-hydroxy-2,5-bis(hydroxymethyl)-5-{[3,4,5-trihydroxy-6-(hydroxymethyl)oxan-2-yl]oxy}oxolan-3-yl]oxy}oxane-2-carboxylic acid	Organic oxygen compounds	Organooxygen compounds	Carbohydrates and carbohydrate conjugates	517.138409375268	NA	0.75405	1	NA
0.75_517.1384m/z	3.07315804970312	0.0130353486708316	1.06689939119812	Sham-Fibre:Sham-Control	HMDB0125617	null	C18H30O17	M-H	51.2	70.7	-5.04428433925088	90.9894433028257	6-[(6-{[3,4-dihydroxy-2,5-bis(hydroxymethyl)oxolan-2-yl]oxy}-3,4,5-trihydroxyoxan-2-yl)methoxy]-3,4,5-trihydroxyoxane-2-carboxylic acid	Organic oxygen compounds	Organooxygen compounds	Carbohydrates and carbohydrate conjugates	517.138409375268	NA	0.75405	1	NA
0.75_517.1384m/z	3.07315804970312	0.0130353486708316	1.06689939119812	Sham-Fibre:Sham-Control	HMDB0037042	null	C24H31ClO8	M+Cl	35.1	13.5	-3.60365160740137	66.0673453604748	Melleolide D	Lipids and lipid-like molecules	Prenol lipids	Sesquiterpenoids	517.138409375268	NA	0.75405	1	NA
0.75_517.1384m/z	3.07315804970312	0.0130353486708316	1.06689939119812	Sham-Fibre:Sham-Control	HMDB0125620	null	C18H30O17	M-H	51.2	70.7	-5.04428433925088	90.9894433028257	6-[(2-{[3,4-dihydroxy-2,5-bis(hydroxymethyl)oxolan-2-yl]oxy}-4,5-dihydroxy-6-(hydroxymethyl)oxan-3-yl)oxy]-3,4,5-trihydroxyoxane-2-carboxylic acid	Organic oxygen compounds	Organooxygen compounds	Carbohydrates and carbohydrate conjugates	517.138409375268	NA	0.75405	1	NA
0.75_517.1384m/z	3.07315804970312	0.0130353486708316	1.06689939119812	Sham-Fibre:Sham-Control	C16224	C16224	C25H26O12	M-H	46.9	56	6.29081611962959	85.4607327457239	Medicarpin 3-O-glucoside-6'-malonate;	null	null	null	517.138409375268	NA	0.75405	1
0.75_517.1384m/z	3.07315804970312	0.0130353486708316	1.06689939119812	Sham-Fibre:Sham-Control	HMDB0129588	null	C25H26O12	M-H	47.5	59.2	6.290816119849	85.4607327457239	6-{[3-(3,4-dimethoxyphenyl)-7-methoxy-8-methyl-4-oxo-4H-chromen-5-yl]oxy}-3,4,5-trihydroxyoxane-2-carboxylic acid	Phenylpropanoids and polyketides	Isoflavonoids	Isoflavonoid O-glycosides	517.138409375268	NA	0.75405	1	NA
0.75_517.1384m/z	3.07315804970312	0.0130353486708316	1.06689939119812	Sham-Fibre:Sham-Control	HMDB0125619	null	C18H30O17	M-H	51.2	70.7	-5.04428433925088	90.9894433028257	3,4,5-trihydroxy-6-{[4-hydroxy-2,5-bis(hydroxymethyl)-2-{[3,4,5-trihydroxy-6-(hydroxymethyl)oxan-2-yl]oxy}oxolan-3-yl]oxy}oxane-2-carboxylic acid	Organic oxygen compounds	Organooxygen compounds	Carbohydrates and carbohydrate conjugates	517.138409375268	NA	0.75405	1	NA
0.75_517.1384m/z	3.07315804970312	0.0130353486708316	1.06689939119812	Sham-Fibre:Sham-Control	HMDB0038776	null	C25H26O12	M-H	46.9	56	6.290816119849	85.4607327457239	Medicarpin 3-O-(6'-malonylglucoside)	null	null	null	517.138409375268	NA	0.75405	1	NA
0.75_549.1646m/z	3.85135761203427	0.0135012064426126	1.26241518398951	Sham-Fibre:Sham-Control	HMDB0125482	null	C26H30O13	M-H	42.8	29.8	5.83066390261047	90.6328829281393	6-(5-{2-[4,6-dihydroxy-2-methoxy-3-(3-methylbut-2-en-1-yl)phenyl]acetyl}-2,4-dihydroxyphenoxy)-3,4,5-trihydroxyoxane-2-carboxylic acid	Phenylpropanoids and polyketides	Stilbenes	Stilbene glycosides	549.164572432815	NA	0.75405	1	NA
0.75_549.1646m/z	3.85135761203427	0.0135012064426126	1.26241518398951	Sham-Fibre:Sham-Control	HMDB0125474	null	C26H30O13	M-H	42.5	28.5	5.83066390261047	90.6328829281393	6-{2-[2-(2,4-dihydroxyphenyl)-2-oxoethyl]-5-hydroxy-4-(4-hydroxy-3-methylbut-2-en-1-yl)-3-methoxyphenoxy}-3,4,5-trihydroxyoxane-2-carboxylic acid	Phenylpropanoids and polyketides	Stilbenes	Stilbene glycosides	549.164572432815	NA	0.75405	1	NA
0.75_549.1646m/z	3.85135761203427	0.0135012064426126	1.26241518398951	Sham-Fibre:Sham-Control	HMDB0125472	null	C26H30O13	M-H	42.5	28.5	5.83066390261047	90.6328829281393	6-(4-{2-[4,6-dihydroxy-3-(4-hydroxy-3-methylbut-2-en-1-yl)-2-methoxyphenyl]acetyl}-3-hydroxyphenoxy)-3,4,5-trihydroxyoxane-2-carboxylic acid	Phenylpropanoids and polyketides	Stilbenes	Stilbene glycosides	549.164572432815	NA	0.75405	1	NA
0.75_549.1646m/z	3.85135761203427	0.0135012064426126	1.26241518398951	Sham-Fibre:Sham-Control	HMDB0125473	null	C26H30O13	M-H	42.5	28.5	5.83066390261047	90.6328829281393	6-(2-{2-[4,6-dihydroxy-3-(4-hydroxy-3-methylbut-2-en-1-yl)-2-methoxyphenyl]acetyl}-5-hydroxyphenoxy)-3,4,5-trihydroxyoxane-2-carboxylic acid	Phenylpropanoids and polyketides	Stilbenes	Stilbene glycosides	549.164572432815	NA	0.75405	1	NA
0.75_549.1646m/z	3.85135761203427	0.0135012064426126	1.26241518398951	Sham-Fibre:Sham-Control	HMDB0125485	null	C26H30O13	M-H	42.6	29.2	5.83066390261047	90.6328829281393	3,4,5-trihydroxy-6-[5-hydroxy-3-methoxy-4-(3-methylbut-2-en-1-yl)-2-[2-oxo-2-(2,4,5-trihydroxyphenyl)ethyl]phenoxy]oxane-2-carboxylic acid	Phenylpropanoids and polyketides	Stilbenes	Stilbene glycosides	549.164572432815	NA	0.75405	1	NA
0.75_549.1646m/z	3.85135761203427	0.0135012064426126	1.26241518398951	Sham-Fibre:Sham-Control	HMDB0125484	null	C26H30O13	M-H	42.8	29.8	5.83066390261047	90.6328829281393	6-(2-{2-[4,6-dihydroxy-2-methoxy-3-(3-methylbut-2-en-1-yl)phenyl]acetyl}-4,5-dihydroxyphenoxy)-3,4,5-trihydroxyoxane-2-carboxylic acid	Phenylpropanoids and polyketides	Stilbenes	Stilbene glycosides	549.164572432815	NA	0.75405	1	NA
0.75_549.1646m/z	3.85135761203427	0.0135012064426126	1.26241518398951	Sham-Fibre:Sham-Control	HMDB0029808	null	C26H30O13	M-H	43.4	32.9	5.83066390240383	90.6328829281393	Castavinol	Phenylpropanoids and polyketides	Flavonoids	Flavans	549.164572432815	NA	0.75405	1	NA
0.75_549.1646m/z	3.85135761203427	0.0135012064426126	1.26241518398951	Sham-Fibre:Sham-Control	HMDB0037491	null	C26H30O13	M-H	43.6	34.2	5.83066390240383	90.6328829281393	Liquiritin apioside	Phenylpropanoids and polyketides	Flavonoids	Flavonoid glycosides	549.164572432815	NA	0.75405	1	NA
0.75_549.1646m/z	3.85135761203427	0.0135012064426126	1.26241518398951	Sham-Fibre:Sham-Control	HMDB0125483	null	C26H30O13	M-H	42.8	29.8	5.83066390261047	90.6328829281393	6-(4-{2-[4,6-dihydroxy-2-methoxy-3-(3-methylbut-2-en-1-yl)phenyl]acetyl}-2,5-dihydroxyphenoxy)-3,4,5-trihydroxyoxane-2-carboxylic acid	Phenylpropanoids and polyketides	Stilbenes	Stilbene glycosides	549.164572432815	NA	0.75405	1	NA
0.75_549.1646m/z	3.85135761203427	0.0135012064426126	1.26241518398951	Sham-Fibre:Sham-Control	HMDB0132621	null	C26H30O13	M-H	42.5	28.4	5.83066390261047	90.6328829281393	6-{2-[3-(2,4-dihydroxyphenyl)propanoyl]-6-[(3,3-dimethyloxiran-2-yl)methyl]-3,5-dihydroxyphenoxy}-3,4,5-trihydroxyoxane-2-carboxylic acid	Phenylpropanoids and polyketides	Flavonoids	Flavonoid glycosides	549.164572432815	NA	0.75405	1	NA
0.75_549.1646m/z	3.85135761203427	0.0135012064426126	1.26241518398951	Sham-Fibre:Sham-Control	HMDB0032761	null	C26H30N2O9	M+Cl	42	20.3	0.0789293267130007	89.9495562188071	Nb-trans-Feruloylserotonin glucoside	Organic oxygen compounds	Organooxygen compounds	Carbohydrates and carbohydrate conjugates	549.164572432815	NA	0.75405	1	NA
0.75_549.1646m/z	3.85135761203427	0.0135012064426126	1.26241518398951	Sham-Fibre:Sham-Control	HMDB0040544	null	C26H30O13	M-H	43.6	34.2	5.83066390261047	90.6328829281393	Neoliquiritin 2''-apioside	Phenylpropanoids and polyketides	Flavonoids	Flavonoid glycosides	549.164572432815	NA	0.75405	1	NA
0.75_549.1646m/z	3.85135761203427	0.0135012064426126	1.26241518398951	Sham-Fibre:Sham-Control	HMDB0125479	null	C26H30O13	M-H	42.5	28.5	5.83066390261047	90.6328829281393	6-{2-[2-(2,4-dihydroxyphenyl)-2-oxoethyl]-4-[(3,3-dimethyloxiran-2-yl)methyl]-5-hydroxy-3-methoxyphenoxy}-3,4,5-trihydroxyoxane-2-carboxylic acid	Phenylpropanoids and polyketides	Stilbenes	Stilbene glycosides	549.164572432815	NA	0.75405	1	NA
0.75_549.1646m/z	3.85135761203427	0.0135012064426126	1.26241518398951	Sham-Fibre:Sham-Control	HMDB0125478	null	C26H30O13	M-H	42.5	28.5	5.83066390261047	90.6328829281393	6-[2-(2-{3-[(3,3-dimethyloxiran-2-yl)methyl]-4,6-dihydroxy-2-methoxyphenyl}acetyl)-5-hydroxyphenoxy]-3,4,5-trihydroxyoxane-2-carboxylic acid	Phenylpropanoids and polyketides	Stilbenes	Stilbene glycosides	549.164572432815	NA	0.75405	1	NA
0.75_549.1646m/z	3.85135761203427	0.0135012064426126	1.26241518398951	Sham-Fibre:Sham-Control	HMDB0126376	null	C31H30O7	M+Cl	38	10.7	-7.74440443744025	87.6778419260222	2-[5-(2,4-dihydroxyphenyl)-6-(5-hydroxy-2,2-dimethyl-2H-chromene-6-carbonyl)-3-methylcyclohex-2-en-1-yl]benzene-1,3-diol	Organoheterocyclic compounds	Benzopyrans	1-benzopyrans	549.164572432815	NA	0.75405	1	NA
0.75_549.1646m/z	3.85135761203427	0.0135012064426126	1.26241518398951	Sham-Fibre:Sham-Control	HMDB0125480	null	C26H30O13	M-H	42.5	28.5	5.83066390261047	90.6328829281393	6-{4-[2-(2,4-dihydroxyphenyl)-2-oxoethyl]-2-[(3,3-dimethyloxiran-2-yl)methyl]-5-hydroxy-3-methoxyphenoxy}-3,4,5-trihydroxyoxane-2-carboxylic acid	Phenylpropanoids and polyketides	Stilbenes	Stilbene glycosides	549.164572432815	NA	0.75405	1	NA
0.75_549.1646m/z	3.85135761203427	0.0135012064426126	1.26241518398951	Sham-Fibre:Sham-Control	HMDB0132640	null	C26H30O13	M-H	42.5	28.4	5.83066390261047	90.6328829281393	6-[3,5-dihydroxy-2-(3-methylbut-2-en-1-yl)-4-[3-(2,4,5-trihydroxyphenyl)propanoyl]phenoxy]-3,4,5-trihydroxyoxane-2-carboxylic acid	Phenylpropanoids and polyketides	Flavonoids	Flavonoid glycosides	549.164572432815	NA	0.75405	1	NA
0.75_549.1646m/z	3.85135761203427	0.0135012064426126	1.26241518398951	Sham-Fibre:Sham-Control	HMDB0132643	null	C26H30O13	M-H	42.6	29.2	5.83066390261047	90.6328829281393	6-[3,5-dihydroxy-4-(3-methylbut-2-en-1-yl)-2-[3-(2,4,5-trihydroxyphenyl)propanoyl]phenoxy]-3,4,5-trihydroxyoxane-2-carboxylic acid	Phenylpropanoids and polyketides	Flavonoids	Flavonoid glycosides	549.164572432815	NA	0.75405	1	NA
0.75_549.1646m/z	3.85135761203427	0.0135012064426126	1.26241518398951	Sham-Fibre:Sham-Control	HMDB0132639	null	C26H30O13	M-H	42.7	29.6	5.83066390261047	90.6328829281393	6-(2,4-dihydroxy-5-{3-oxo-3-[2,4,6-trihydroxy-3-(3-methylbut-2-en-1-yl)phenyl]propyl}phenoxy)-3,4,5-trihydroxyoxane-2-carboxylic acid	Phenylpropanoids and polyketides	Flavonoids	Flavonoid glycosides	549.164572432815	NA	0.75405	1	NA
0.75_549.1646m/z	3.85135761203427	0.0135012064426126	1.26241518398951	Sham-Fibre:Sham-Control	HMDB0040728	null	C26H30O13	M-H	43.6	33.9	5.83066390261047	90.6328829281393	Neolicuroside	Phenylpropanoids and polyketides	Flavonoids	Flavonoid glycosides	549.164572432815	NA	0.75405	1	NA
0.75_549.1646m/z	3.85135761203427	0.0135012064426126	1.26241518398951	Sham-Fibre:Sham-Control	HMDB0125475	null	C26H30O13	M-H	42.5	28.5	5.83066390261047	90.6328829281393	6-{4-[2-(2,4-dihydroxyphenyl)-2-oxoethyl]-5-hydroxy-2-(4-hydroxy-3-methylbut-2-en-1-yl)-3-methoxyphenoxy}-3,4,5-trihydroxyoxane-2-carboxylic acid	Phenylpropanoids and polyketides	Stilbenes	Stilbene glycosides	549.164572432815	NA	0.75405	1	NA
0.75_549.1646m/z	3.85135761203427	0.0135012064426126	1.26241518398951	Sham-Fibre:Sham-Control	HMDB0134878	null	C26H30O13	M-H	43.6	33.9	5.83066390261047	90.6328829281393	3-{4-[(3-{[3,4-dihydroxy-4-(hydroxymethyl)oxolan-2-yl]oxy}-4,5-dihydroxy-6-(hydroxymethyl)oxan-2-yl)oxy]phenyl}-1-(2,4-dihydroxyphenyl)prop-2-en-1-one	Phenylpropanoids and polyketides	Flavonoids	Flavonoid glycosides	549.164572432815	NA	0.75405	1	NA
0.75_549.1646m/z	3.85135761203427	0.0135012064426126	1.26241518398951	Sham-Fibre:Sham-Control	HMDB0125486	null	C26H30O13	M-H	42.5	28.5	5.83066390261047	90.6328829281393	3,4,5-trihydroxy-6-[5-hydroxy-3-methoxy-2-(3-methylbut-2-en-1-yl)-4-[2-oxo-2-(2,4,5-trihydroxyphenyl)ethyl]phenoxy]oxane-2-carboxylic acid	Phenylpropanoids and polyketides	Stilbenes	Stilbene glycosides	549.164572432815	NA	0.75405	1	NA
0.75_549.1646m/z	3.85135761203427	0.0135012064426126	1.26241518398951	Sham-Fibre:Sham-Control	HMDB0125477	null	C26H30O13	M-H	42.5	28.5	5.83066390261047	90.6328829281393	6-[4-(2-{3-[(3,3-dimethyloxiran-2-yl)methyl]-4,6-dihydroxy-2-methoxyphenyl}acetyl)-3-hydroxyphenoxy]-3,4,5-trihydroxyoxane-2-carboxylic acid	Phenylpropanoids and polyketides	Stilbenes	Stilbene glycosides	549.164572432815	NA	0.75405	1	NA
0.75_549.1646m/z	3.85135761203427	0.0135012064426126	1.26241518398951	Sham-Fibre:Sham-Control	HMDB0132618	null	C26H30O13	M-H	42.5	28.4	5.83066390261047	90.6328829281393	6-[4-(3-{3-[(3,3-dimethyloxiran-2-yl)methyl]-2,4,6-trihydroxyphenyl}-3-oxopropyl)-3-hydroxyphenoxy]-3,4,5-trihydroxyoxane-2-carboxylic acid	Phenylpropanoids and polyketides	Flavonoids	Flavonoid glycosides	549.164572432815	NA	0.75405	1	NA
0.75_549.1646m/z	3.85135761203427	0.0135012064426126	1.26241518398951	Sham-Fibre:Sham-Control	HMDB0132642	null	C26H30O13	M-H	42.7	29.6	5.83066390261047	90.6328829281393	6-(4,5-dihydroxy-2-{3-oxo-3-[2,4,6-trihydroxy-3-(3-methylbut-2-en-1-yl)phenyl]propyl}phenoxy)-3,4,5-trihydroxyoxane-2-carboxylic acid	Phenylpropanoids and polyketides	Flavonoids	Flavonoid glycosides	549.164572432815	NA	0.75405	1	NA
0.75_549.1646m/z	3.85135761203427	0.0135012064426126	1.26241518398951	Sham-Fibre:Sham-Control	HMDB0132644	null	C26H30O13	M-H	42.6	29.2	5.83066390261047	90.6328829281393	6-[3,5-dihydroxy-2-(3-methylbut-2-en-1-yl)-6-[3-(2,4,5-trihydroxyphenyl)propanoyl]phenoxy]-3,4,5-trihydroxyoxane-2-carboxylic acid	Phenylpropanoids and polyketides	Flavonoids	Flavonoid glycosides	549.164572432815	NA	0.75405	1	NA
0.75_549.1646m/z	3.85135761203427	0.0135012064426126	1.26241518398951	Sham-Fibre:Sham-Control	HMDB0132641	null	C26H30O13	M-H	42.7	29.6	5.83066390261047	90.6328829281393	6-(2,5-dihydroxy-4-{3-oxo-3-[2,4,6-trihydroxy-3-(3-methylbut-2-en-1-yl)phenyl]propyl}phenoxy)-3,4,5-trihydroxyoxane-2-carboxylic acid	Phenylpropanoids and polyketides	Flavonoids	Flavonoid glycosides	549.164572432815	NA	0.75405	1	NA
0.75_549.1646m/z	3.85135761203427	0.0135012064426126	1.26241518398951	Sham-Fibre:Sham-Control	HMDB0036332	null	C26H30O13	M-H	41.8	24.9	5.83066390240383	90.6328829281393	4'-Hydroxyacetophenone 4'-[4-hydroxybenzoyl-(->5)-apiosyl-(1->2)-glucoside]	Organooxygen compounds	Carbohydrates and carbohydrate conjugates	Glycosyl compounds	549.164572432815	NA	0.75405	1	NA
0.75_549.1646m/z	3.85135761203427	0.0135012064426126	1.26241518398951	Sham-Fibre:Sham-Control	HMDB0132620	null	C26H30O13	M-H	42.5	28.4	5.83066390261047	90.6328829281393	6-{2-[3-(2,4-dihydroxyphenyl)propanoyl]-4-[(3,3-dimethyloxiran-2-yl)methyl]-3,5-dihydroxyphenoxy}-3,4,5-trihydroxyoxane-2-carboxylic acid	Phenylpropanoids and polyketides	Flavonoids	Flavonoid glycosides	549.164572432815	NA	0.75405	1	NA
0.75_549.1646m/z	3.85135761203427	0.0135012064426126	1.26241518398951	Sham-Fibre:Sham-Control	HMDB0132619	null	C26H30O13	M-H	42.5	28.4	5.83066390261047	90.6328829281393	6-[2-(3-{3-[(3,3-dimethyloxiran-2-yl)methyl]-2,4,6-trihydroxyphenyl}-3-oxopropyl)-5-hydroxyphenoxy]-3,4,5-trihydroxyoxane-2-carboxylic acid	Phenylpropanoids and polyketides	Flavonoids	Flavonoid glycosides	549.164572432815	NA	0.75405	1	NA
0.75_606.0717m/z	15.4490933767789	0.000150529140669567	2.18733756232369	Sham-Fibre:Sham-Control	C00203	C00203	C17H27N3O17P2	M-H	35.2	0.294	-4.22487806891678	80.5085483791838	UDP-N-acetyl-D-galactosamine; UDP-N-acetyl-alpha-D-galactosamine;	null	null	null	606.0717283952	NA	0.75405	1	map00520 Amino sugar and nucleotide sugar metabolism; map01100 Metabolic pathways;
0.75_606.0717m/z	15.4490933767789	0.000150529140669567	2.18733756232369	Sham-Fibre:Sham-Control	HMDB0060522	null	C17H27N3O17P2	M-H	35.2	0.294	-4.22487806872951	80.5085483791838	UDP-N-acetyl-alpha-D-galactosamine	Nucleosides, nucleotides, and analogues	Pyrimidine nucleotides	Pyrimidine nucleotide sugars	606.0717283952	NA	0.75405	1	NA
0.75_606.0717m/z	15.4490933767789	0.000150529140669567	2.18733756232369	Sham-Fibre:Sham-Control	HMDB0062760	null	C17H27N3O17P2	M-H	35.2	0.294	-4.22487806891678	80.5085483791838	UDP-N-acetyl-alpha-D-glucosamine(2-)	Nucleosides, nucleotides, and analogues	Pyrimidine nucleotides	Pyrimidine nucleotide sugars	606.0717283952	NA	0.75405	1	NA
0.75_606.0717m/z	15.4490933767789	0.000150529140669567	2.18733756232369	Sham-Fibre:Sham-Control	HMDB0036242	null	C20H29NO14S2	M+Cl	35.8	3.33	-1.08476671956795	76.9328065192742	4-O-alpha-L-Rhamnopyranosylglucosinalbin	Organic oxygen compounds	Organooxygen compounds	Carbohydrates and carbohydrate conjugates	606.0717283952	NA	0.75405	1	NA
0.75_606.0717m/z	15.4490933767789	0.000150529140669567	2.18733756232369	Sham-Fibre:Sham-Control	HMDB0000290	C00043	C17H27N3O17P2	M-H	35.2	0.294	-4.22487806891678	80.5085483791838	Uridine diphosphate-N-acetylglucosamine	Nucleosides, nucleotides, and analogues	Pyrimidine nucleotides	Pyrimidine nucleotide sugars	606.0717283952	NA	0.75405	1	map00520 Amino sugar and nucleotide sugar metabolism; map00524 Neomycin, kanamycin and gentamicin biosynthesis; map01100 Metabolic pathways; map04931 Insulin resistance;
0.75_606.0717m/z	15.4490933767789	0.000150529140669567	2.18733756232369	Sham-Fibre:Sham-Control	C01170	C01170	C17H27N3O17P2	M-H	35.2	0.294	-4.22487806891678	80.5085483791838	UDP-N-acetyl-D-mannosamine; UDP-N-acetyl-alpha-D-mannosamine;	null	null	null	606.0717283952	NA	0.75405	1	map00520 Amino sugar and nucleotide sugar metabolism; map01100 Metabolic pathways;
0.75_606.0717m/z	15.4490933767789	0.000150529140669567	2.18733756232369	Sham-Fibre:Sham-Control	C00043	C00043	C17H27N3O17P2	M-H	35.2	0.294	-4.22487806891678	80.5085483791838	UDP-N-acetyl-alpha-D-glucosamine; UDP-N-acetyl-D-glucosamine; UDP-N-acetylglucosamine;	Nucleosides, nucleotides, and analogues	Pyrimidine nucleotides	Pyrimidine nucleotide sugars	606.0717283952	NA	0.75405	1	map00520 Amino sugar and nucleotide sugar metabolism; map00524 Neomycin, kanamycin and gentamicin biosynthesis; map01100 Metabolic pathways; map04931 Insulin resistance;
0.75_606.0717m/z	15.4490933767789	0.000150529140669567	2.18733756232369	Sham-Fibre:Sham-Control	HMDB0000304	null	C17H27N3O17P2	M-H	35.2	0.294	-4.22487806891678	80.5085483791838	Uridine diphosphate-N-acetylgalactosamine	Nucleosides, nucleotides, and analogues	Pyrimidine nucleotides	Pyrimidine nucleotide sugars	606.0717283952	NA	0.75405	1	NA
0.75_606.0717m/z	15.4490933767789	0.000150529140669567	2.18733756232369	Sham-Fibre:Sham-Control	HMDB0013112	null	C17H27N3O17P2	M-H	35.2	0.294	-4.22487806872951	80.5085483791838	UDP-N-acetyl-D-mannosamine	Nucleosides, nucleotides, and analogues	Pyrimidine nucleotides	Pyrimidine nucleotide sugars	606.0717283952	NA	0.75405	1	NA
0.75_663.1924m/z	2.61492914308706	0.0145759307413783	1.08752810957262	Sham-Fibre:Sham-Control	C16541	C16541	C35H32MgN4O6	M+Cl	35.7	14.4	9.13756834344695	74.3982630164077	Chlorophyllide b;	null	null	null	663.192368140641	NA	0.75405	1	map00860 Porphyrin and chlorophyll metabolism; map01100 Metabolic pathways;
0.75_666.2163n	4.690147619738	0.00241513554288793	1.55111321610091	Sham-Fibre:Sham-Control	HMDB0039173	null	C24H42O21	M-H, M+Cl	47.5	50.3	-8.3543307784351	96.6501706174876	3-beta-Glucosylcellotriose	Organooxygen compounds	Carbohydrates and carbohydrate conjugates	Oligosaccharides	701.186612516302	666.216292519923	0.75405	1	NA
0.75_666.2163n	4.690147619738	0.00241513554288793	1.55111321610091	Sham-Fibre:Sham-Control	HMDB0040182	null	C24H42O21	M-H, M+Cl	46.9	47	-8.35433077860574	96.6501706174876	Fagopyritol A3	Organooxygen compounds	Carbohydrates and carbohydrate conjugates	Oligosaccharides	701.186612516302	666.216292519923	0.75405	1	NA
0.75_666.2163n	4.690147619738	0.00241513554288793	1.55111321610091	Sham-Fibre:Sham-Control	HMDB0029931	null	C24H42O21	M-H, M+Cl	46.9	47	-8.35433077911767	96.6501706174876	Mannan	Organooxygen compounds	Carbohydrates and carbohydrate conjugates	Oligosaccharides	701.186612516302	666.216292519923	0.75405	1	NA
0.75_666.2163n	4.690147619738	0.00241513554288793	1.55111321610091	Sham-Fibre:Sham-Control	C00182	C00182	C24H42O21	M-H, M+Cl	46.2	43.8	-8.35433077894703	96.6501706174876	Glycogen;	Organic oxygen compounds	Organooxygen compounds	Carbohydrates and carbohydrate conjugates	701.186612516302	666.216292519923	0.75405	1	map04922 Glucagon signaling pathway;
0.75_666.2163n	4.690147619738	0.00241513554288793	1.55111321610091	Sham-Fibre:Sham-Control	HMDB0038490	null	C24H42O21	M-H, M+Cl	46.8	46.9	-8.3543307784351	96.6501706174876	Bifurcose	Organic oxygen compounds	Organooxygen compounds	Carbohydrates and carbohydrate conjugates	701.186612516302	666.216292519923	0.75405	1	NA
0.75_666.2163n	4.690147619738	0.00241513554288793	1.55111321610091	Sham-Fibre:Sham-Control	HMDB0039174	null	C24H42O21	M-H, M+Cl	47.5	50.3	-8.3543307784351	96.6501706174876	3-beta-Cellobiosylcellobiose	Organic oxygen compounds	Organooxygen compounds	Carbohydrates and carbohydrate conjugates	701.186612516302	666.216292519923	0.75405	1	NA
0.75_666.2163n	4.690147619738	0.00241513554288793	1.55111321610091	Sham-Fibre:Sham-Control	HMDB0003553	C01613	C24H42O21	M-H, M+Cl	47.5	50.3	-8.35433077894703	96.6501706174876	Stachyose	Organic oxygen compounds	Organooxygen compounds	Carbohydrates and carbohydrate conjugates	701.186612516302	666.216292519923	0.75405	1	map00052 Galactose metabolism;
0.75_666.2163n	4.690147619738	0.00241513554288793	1.55111321610091	Sham-Fibre:Sham-Control	C01810	C01810	H2O.[C24H40O20]n	M-H, M+Cl	27.5	47	-8.3543307784351	NA	Glucomannan; Glucomannoglycan;	null	null	null	701.186612516302	666.216292519923	0.75405	1	NULL
0.75_666.2163n	4.690147619738	0.00241513554288793	1.55111321610091	Sham-Fibre:Sham-Control	HMDB0035323	null	C24H42O21	M-H, M+Cl	46.9	47	-8.35433077860574	96.6501706174876	Fagopyritol B3	Organic oxygen compounds	Organooxygen compounds	Carbohydrates and carbohydrate conjugates	701.186612516302	666.216292519923	0.75405	1	NA
0.75_666.2163n	4.690147619738	0.00241513554288793	1.55111321610091	Sham-Fibre:Sham-Control	HMDB0039337	null	C31H38O16	M-H, M+Cl	50.2	60.3	0.461394368214246	91.1928803602784	Tetramethylquercetin 3-rutinoside	Phenylpropanoids and polyketides	Flavonoids	Flavonoid glycosides	701.186612516302	666.216292519923	0.75405	1	NA
0.75_666.2163n	4.690147619738	0.00241513554288793	1.55111321610091	Sham-Fibre:Sham-Control	C01613	C01613	C24H42O21	M-H, M+Cl	47.5	50.3	-8.35433077860574	96.6501706174876	Stachyose;	Organic oxygen compounds	Organooxygen compounds	Carbohydrates and carbohydrate conjugates	701.186612516302	666.216292519923	0.75405	1	map00052 Galactose metabolism;
0.75_666.2163n	4.690147619738	0.00241513554288793	1.55111321610091	Sham-Fibre:Sham-Control	C08248	C08248	C24H42O21	M-H, M+Cl	47.5	50.3	-8.35433077860574	96.6501706174876	Sesamose; alpha-D-Galactosyl-(1-6)-alpha-D-galactosyl-(1-6)-beta-D-fructosyl-(2-1)-alpha-D-glucoside;	null	null	null	701.186612516302	666.216292519923	0.75405	1	NULL
0.75_666.2163n	4.690147619738	0.00241513554288793	1.55111321610091	Sham-Fibre:Sham-Control	HMDB0039176	null	C24H42O21	M-H, M+Cl	47.2	48.5	-8.3543307784351	96.6501706174876	Nystose	Organic oxygen compounds	Organooxygen compounds	Carbohydrates and carbohydrate conjugates	701.186612516302	666.216292519923	0.75405	1	NA
0.75_666.2163n	4.690147619738	0.00241513554288793	1.55111321610091	Sham-Fibre:Sham-Control	C08242	C08242	C24H42O21	M-H, M+Cl	47.5	50.3	-8.35433077877638	96.6501706174876	Lychnose; 1F-alpha-D-Galactosylraffinose;	null	null	null	701.186612516302	666.216292519923	0.75405	1	NULL
0.75_666.2163n	4.690147619738	0.00241513554288793	1.55111321610091	Sham-Fibre:Sham-Control	C02013	C02013	C24H42O21	M-H, M+Cl	46.9	47	-8.35433077877638	96.6501706174876	Cellotetraose;	null	null	null	701.186612516302	666.216292519923	0.75405	1	NULL
0.75_666.2163n	4.690147619738	0.00241513554288793	1.55111321610091	Sham-Fibre:Sham-Control	HMDB0038870	null	C24H42O21	M-H, M+Cl	46.7	46.2	-8.3543307784351	96.6501706174876	Neobifurcose	null	null	null	701.186612516302	666.216292519923	0.75405	1	NA
0.75_666.2163n	4.690147619738	0.00241513554288793	1.55111321610091	Sham-Fibre:Sham-Control	HMDB0038871	null	C24H42O21	M-H, M+Cl	47.5	50.3	-8.3543307784351	96.6501706174876	Sesamose	Organic oxygen compounds	Organooxygen compounds	Carbohydrates and carbohydrate conjugates	701.186612516302	666.216292519923	0.75405	1	NA
0.75_666.2163n	4.690147619738	0.00241513554288793	1.55111321610091	Sham-Fibre:Sham-Control	C04034	C04034	C12H22O11.[C12H20O10]n	M-H, M+Cl	28.2	50.3	-8.35433077860574	NA	(1->6)-beta-D-Galactosylgalactogen; 1,6-beta-D-Galactosylgalactogen;	null	null	null	701.186612516302	666.216292519923	0.75405	1	NULL
0.75_666.2163n	4.690147619738	0.00241513554288793	1.55111321610091	Sham-Fibre:Sham-Control	HMDB0001296	C02052	C24H42O21	M-H, M+Cl	46.9	47	-8.35433077877638	96.6501706174876	Maltotetraose	Organic oxygen compounds	Organooxygen compounds	Carbohydrates and carbohydrate conjugates	701.186612516302	666.216292519923	0.75405	1	NULL
0.75_666.2163n	4.690147619738	0.00241513554288793	1.55111321610091	Sham-Fibre:Sham-Control	C04861	C04861	C24H42O21	M-H, M+Cl	47.5	50.3	-8.35433077860574	96.6501706174876	1,3-alpha-D-Mannosyl-1,2-alpha-D-mannosyl-1,2-alpha-D-mannosyl-D-mannose;	null	null	null	701.186612516302	666.216292519923	0.75405	1	NULL
0.75_666.2163n	4.690147619738	0.00241513554288793	1.55111321610091	Sham-Fibre:Sham-Control	HMDB0000757	C00182	C24H42O21	M-H, M+Cl	46.2	43.8	-8.35433077894703	96.6501706174876	Glycogen	Organic oxygen compounds	Organooxygen compounds	Carbohydrates and carbohydrate conjugates	701.186612516302	666.216292519923	0.75405	1	map04922 Glucagon signaling pathway;
0.75_666.2163n	4.690147619738	0.00241513554288793	1.55111321610091	Sham-Fibre:Sham-Control	C03989	C03989	C24H42O21	M-H, M+Cl	47.5	50.3	-8.35433077860574	96.6501706174876	Isolychnose; 3F-alpha-D-Galactosylraffinose;	null	null	null	701.186612516302	666.216292519923	0.75405	1	NULL
0.75_666.2163n	4.690147619738	0.00241513554288793	1.55111321610091	Sham-Fibre:Sham-Control	C21659	C21659	C24H42O21	M-H, M+Cl	48.1	53.4	-8.35433077894703	96.6501706174876	alpha-Isomaltosyl-1,3-isomaltose;	null	null	null	701.186612516302	666.216292519923	0.75405	1	NULL
0.75_666.2163n	4.690147619738	0.00241513554288793	1.55111321610091	Sham-Fibre:Sham-Control	C02052	C02052	C24H42O21	M-H, M+Cl	46.9	47	-8.35433077877638	96.6501706174876	Maltotetraose;	Organic oxygen compounds	Organooxygen compounds	Carbohydrates and carbohydrate conjugates	701.186612516302	666.216292519923	0.75405	1	NULL
0.75_680.1967n	3.3472864873912	0.0175084937073946	1.30094338000126	Sham-Fibre:Sham-Control	HMDB0129585	null	C31H36O17	M-H, M+Cl	47.6	53.5	2.14391641363209	87.0065176868395	6-[(2-{[3-(3,4-dimethoxyphenyl)-7-methoxy-8-methyl-4-oxo-4H-chromen-5-yl]oxy}-3,5-dihydroxy-6-(hydroxymethyl)oxan-4-yl)oxy]-3,4,5-trihydroxyoxane-2-carboxylic acid	Phenylpropanoids and polyketides	Isoflavonoids	Isoflavonoid O-glycosides	679.1894315368	680.1967079688	0.75405	1	NA
0.75_680.1967n	3.3472864873912	0.0175084937073946	1.30094338000126	Sham-Fibre:Sham-Control	HMDB0129586	null	C31H36O17	M-H, M+Cl	47	50.8	2.14391641363209	87.0065176868395	6-[(6-{[3-(3,4-dimethoxyphenyl)-7-methoxy-8-methyl-4-oxo-4H-chromen-5-yl]oxy}-4,5-dihydroxy-2-(hydroxymethyl)oxan-3-yl)oxy]-3,4,5-trihydroxyoxane-2-carboxylic acid	Phenylpropanoids and polyketides	Isoflavonoids	Isoflavonoid O-glycosides	679.1894315368	680.1967079688	0.75405	1	NA
0.75_680.1967n	3.3472864873912	0.0175084937073946	1.30094338000126	Sham-Fibre:Sham-Control	HMDB0129587	null	C31H36O17	M-H, M+Cl	47.1	51	2.14391641363209	87.0065176868395	6-[(6-{[3-(3,4-dimethoxyphenyl)-7-methoxy-8-methyl-4-oxo-4H-chromen-5-yl]oxy}-3,4,5-trihydroxyoxan-2-yl)methoxy]-3,4,5-trihydroxyoxane-2-carboxylic acid	Phenylpropanoids and polyketides	Isoflavonoids	Isoflavonoid O-glycosides	679.1894315368	680.1967079688	0.75405	1	NA
0.75_680.1967n	3.3472864873912	0.0175084937073946	1.30094338000126	Sham-Fibre:Sham-Control	HMDB0129584	null	C31H36O17	M-H, M+Cl	47.5	53.2	2.14391641363209	87.0065176868395	6-[(2-{[3-(3,4-dimethoxyphenyl)-7-methoxy-8-methyl-4-oxo-4H-chromen-5-yl]oxy}-4,5-dihydroxy-6-(hydroxymethyl)oxan-3-yl)oxy]-3,4,5-trihydroxyoxane-2-carboxylic acid	Phenylpropanoids and polyketides	Isoflavonoids	Isoflavonoid O-glycosides	679.1894315368	680.1967079688	0.75405	1	NA
0.75_681.2033m/z	2.59540671606909	0.0245516505036293	1.07429661427683	Sham-Fibre:Sham-Control	HMDB0032114	null	C38H34N2O8	M+Cl	41.5	27.8	3.69809958325292	84.0238146968322	Bis(5-hydroxynoracronycine)	Phenylpropanoids and polyketides	Neoflavonoids	Prenylated neoflavonoids	681.20330718496	NA	0.75405	1	NA
0.75_685.1803m/z	3.00729422995117	0.0115843908339246	1.27432344965295	Sham-Fibre:Sham-Control	HMDB0034682	null	C27H38O18	M+Cl	34.9	0.113	7.77152533690755	82.95089409033	cis-Ferulic acid [arabinosyl-(1->3)-[glucosyl-(1->6)]-glucosyl] ester	Organic oxygen compounds	Organooxygen compounds	Carbohydrates and carbohydrate conjugates	685.1802687617	NA	0.75405	1	NA
0.75_693.2059m/z	2.41523466721248	0.00360442287156772	1.04739778188018	Sham-Fibre:Sham-Control	HMDB0041210	null	C32H38O17	M-H	47.8	52	3.33626789524957	90.7887753944885	Sesaminol glucosyl-(1->2)-glucoside	Lignans, neolignans and related compounds	Lignan glycosides	null	693.205939392717	NA	0.75405	1	NA
0.75_693.2059m/z	2.41523466721248	0.00360442287156772	1.04739778188018	Sham-Fibre:Sham-Control	HMDB0036978	null	C32H38O17	M-H	47.1	48.6	3.3362678950858	90.7887753944885	Sucrose 1',4'-(4,4'-dihydroxy-3,3'-dimethoxy-b-truxinate)	Phenylpropanoids and polyketides	Stilbenes	Stilbene glycosides	693.205939392717	NA	0.75405	1	NA
0.75_693.2059m/z	2.41523466721248	0.00360442287156772	1.04739778188018	Sham-Fibre:Sham-Control	HMDB0041599	null	C32H38O17	M-H	46.9	47.8	3.33626789524957	90.7887753944885	Neocuscutoside C	Lignans, neolignans and related compounds	Lignan glycosides	null	693.205939392717	NA	0.75405	1	NA
0.75_696.2012n	2.26931813731547	0.00572369082598822	1.04834088707329	Sham-Fibre:Sham-Control	HMDB0031994	null	C35H36O15	M-H, M+Cl	43.5	38.8	-6.08153646496047	85.8195582181113	Licorice glycoside D1	Phenylpropanoids and polyketides	Flavonoids	Flavonoid glycosides	695.193910017268	696.201186449268	0.75405	1	NA
0.75_696.2012n	2.26931813731547	0.00572369082598822	1.04834088707329	Sham-Fibre:Sham-Control	HMDB0126434	null	C35H36O15	M-H, M+Cl	39.2	17.2	-6.08153646528706	85.8195582181113	6-{2-[6-carboxy-5-(2,4-dihydroxyphenyl)-3-methylcyclohex-2-en-1-yl]-6-[3-(2,4-dihydroxyphenyl)propanoyl]-3-hydroxyphenoxy}-3,4,5-trihydroxyoxane-2-carboxylic acid	Phenylpropanoids and polyketides	Flavonoids	Flavonoid glycosides	695.193910017268	696.201186449268	0.75405	1	NA
0.75_696.2012n	2.26931813731547	0.00572369082598822	1.04834088707329	Sham-Fibre:Sham-Control	HMDB0126437	null	C35H36O15	M-H, M+Cl	39.2	17.2	-6.08153646528706	85.8195582181113	6-{2-[6-carboxy-5-(2,4-dihydroxyphenyl)-3-methylcyclohex-2-en-1-yl]-4-[3-(2,4-dihydroxyphenyl)propanoyl]-3-hydroxyphenoxy}-3,4,5-trihydroxyoxane-2-carboxylic acid	Phenylpropanoids and polyketides	Flavonoids	Flavonoid glycosides	695.193910017268	696.201186449268	0.75405	1	NA
0.75_696.2012n	2.26931813731547	0.00572369082598822	1.04834088707329	Sham-Fibre:Sham-Control	HMDB0126436	null	C35H36O15	M-H, M+Cl	38.5	13.8	-6.08153646528706	85.8195582181113	6-[2-(3-{3-[6-carboxy-5-(2,4-dihydroxyphenyl)-3-methylcyclohex-2-en-1-yl]-2,4-dihydroxyphenyl}-3-oxopropyl)-5-hydroxyphenoxy]-3,4,5-trihydroxyoxane-2-carboxylic acid	Phenylpropanoids and polyketides	Flavonoids	Flavonoid glycosides	695.193910017268	696.201186449268	0.75405	1	NA
0.75_696.2012n	2.26931813731547	0.00572369082598822	1.04834088707329	Sham-Fibre:Sham-Control	HMDB0126438	null	C35H36O15	M-H, M+Cl	38.7	14.6	-6.08153646528706	85.8195582181113	6-[4-(6-carboxy-5-{3-[3-(2,4-dihydroxyphenyl)propanoyl]-2,6-dihydroxyphenyl}-3-methylcyclohex-3-en-1-yl)-3-hydroxyphenoxy]-3,4,5-trihydroxyoxane-2-carboxylic acid	Phenylpropanoids and polyketides	Linear 1,3-diarylpropanoids	Chalcones and dihydrochalcones	695.193910017268	696.201186449268	0.75405	1	NA
0.75_696.2012n	2.26931813731547	0.00572369082598822	1.04834088707329	Sham-Fibre:Sham-Control	HMDB0039969	null	C42H32O10	M-H, M+Cl	38.4	5.95	2.35453676266721	88.9896625709525	Gnemonol A	Phenylpropanoids and polyketides	2-arylbenzofuran flavonoids	null	695.193910017268	696.201186449268	0.75405	1	NA
0.75_696.2012n	2.26931813731547	0.00572369082598822	1.04834088707329	Sham-Fibre:Sham-Control	HMDB0126435	null	C35H36O15	M-H, M+Cl	38.9	15.4	-6.08153646528706	85.8195582181113	6-[4-(3-{3-[6-carboxy-5-(2,4-dihydroxyphenyl)-3-methylcyclohex-2-en-1-yl]-2,4-dihydroxyphenyl}-3-oxopropyl)-3-hydroxyphenoxy]-3,4,5-trihydroxyoxane-2-carboxylic acid	Phenylpropanoids and polyketides	Flavonoids	Flavonoid glycosides	695.193910017268	696.201186449268	0.75405	1	NA
0.75_696.2012n	2.26931813731547	0.00572369082598822	1.04834088707329	Sham-Fibre:Sham-Control	HMDB0126440	null	C35H36O15	M-H, M+Cl	38.2	11.9	-6.08153646528706	85.8195582181113	6-[6-(2,4-dihydroxyphenyl)-2-{3-[3-(2,4-dihydroxyphenyl)propanoyl]-2,6-dihydroxyphenyl}-4-methylcyclohex-3-ene-1-carbonyloxy]-3,4,5-trihydroxyoxane-2-carboxylic acid	Phenylpropanoids and polyketides	Linear 1,3-diarylpropanoids	Chalcones and dihydrochalcones	695.193910017268	696.201186449268	0.75405	1	NA
0.75_696.2012n	2.26931813731547	0.00572369082598822	1.04834088707329	Sham-Fibre:Sham-Control	HMDB0031988	null	C35H36O15	M-H, M+Cl	43	36.1	-6.08153646512376	85.8195582181113	Licorice glycoside B	Phenylpropanoids and polyketides	Flavonoids	Flavonoid glycosides	695.193910017268	696.201186449268	0.75405	1	NA
0.75_696.2012n	2.26931813731547	0.00572369082598822	1.04834088707329	Sham-Fibre:Sham-Control	HMDB0126439	null	C35H36O15	M-H, M+Cl	38.7	14.6	-6.08153646528706	85.8195582181113	6-[2-(6-carboxy-5-{3-[3-(2,4-dihydroxyphenyl)propanoyl]-2,6-dihydroxyphenyl}-3-methylcyclohex-3-en-1-yl)-5-hydroxyphenoxy]-3,4,5-trihydroxyoxane-2-carboxylic acid	Phenylpropanoids and polyketides	Linear 1,3-diarylpropanoids	Chalcones and dihydrochalcones	695.193910017268	696.201186449268	0.75405	1	NA
0.75_704.1941n	3.1252723168423	0.00249513760601304	1.30228332154025	Sham-Fibre:Sham-Control	NA	NA	NA	NA	NA	NA	NA	NA	NA	NA	NA	NA	NA	NA	NA	NA	NA
0.75_711.2148m/z	8.14980274077727	0.00241513554288793	1.85829734379297	Sham-Fibre:Sham-Control	HMDB0040319	null	C37H40O12	M+Cl	36.5	6.05	-9.68168086542694	86.8864897490608	5',8,8''-Trihydroxy-3',3''',4',4''',5''',7',7''-heptamethoxy-5,5''-biflavan	Phenylpropanoids and polyketides	Flavonoids	O-methylated flavonoids	711.214830761696	NA	0.75405	1	NA
0.75_711.2148m/z	8.14980274077727	0.00241513554288793	1.85829734379297	Sham-Fibre:Sham-Control	HMDB0041149	null	C32H40O18	M-H	44	31.8	0.902470437387346	89.2615488295842	Glucoliquiritin apioside	Phenylpropanoids and polyketides	Flavonoids	Flavonoid glycosides	711.214830761696	NA	0.75405	1	NA
0.75_735.2131m/z	2.06906215738493	0.0302908910350027	1.03007929140294	Sham-Fibre:Sham-Control	NA	NA	NA	NA	NA	NA	NA	NA	NA	NA	NA	NA	NA	NA	NA	NA	NA
0.75_825.2406m/z	2.09712066403116	0.0113769791516282	1.04053267356947	Sham-Fibre:Sham-Control	HMDB0129583	null	C37H46O21	M-H	42.6	45.5	-6.34971749767553	74.9613147815707	6-[(6-{[3-(3,4-dimethoxyphenyl)-7-methoxy-8-methyl-4-oxo-4H-chromen-5-yl]oxy}-3,4-dihydroxy-5-[(3,4,5-trihydroxy-6-methyloxan-2-yl)oxy]oxan-2-yl)methoxy]-3,4,5-trihydroxyoxane-2-carboxylic acid	Phenylpropanoids and polyketides	Isoflavonoids	Isoflavonoid O-glycosides	825.240635579842	NA	0.75405	1	NA
0.75_825.2406m/z	2.09712066403116	0.0113769791516282	1.04053267356947	Sham-Fibre:Sham-Control	HMDB0129578	null	C37H46O21	M-H	42.3	43.8	-6.34971749767553	74.9613147815707	6-({2-[(2-{[3-(3,4-dimethoxyphenyl)-7-methoxy-8-methyl-4-oxo-4H-chromen-5-yl]oxy}-4,5-dihydroxy-6-(hydroxymethyl)oxan-3-yl)oxy]-4,5-dihydroxy-6-methyloxan-3-yl}oxy)-3,4,5-trihydroxyoxane-2-carboxylic acid	Phenylpropanoids and polyketides	Isoflavonoids	Isoflavonoid O-glycosides	825.240635579842	NA	0.75405	1	NA
0.75_825.2406m/z	2.09712066403116	0.0113769791516282	1.04053267356947	Sham-Fibre:Sham-Control	HMDB0129579	null	C37H46O21	M-H	42.4	44.1	-6.34971749767553	74.9613147815707	6-({2-[(2-{[3-(3,4-dimethoxyphenyl)-7-methoxy-8-methyl-4-oxo-4H-chromen-5-yl]oxy}-4,5-dihydroxy-6-(hydroxymethyl)oxan-3-yl)oxy]-3,5-dihydroxy-6-methyloxan-4-yl}oxy)-3,4,5-trihydroxyoxane-2-carboxylic acid	Phenylpropanoids and polyketides	Isoflavonoids	Isoflavonoid O-glycosides	825.240635579842	NA	0.75405	1	NA
0.75_825.2406m/z	2.09712066403116	0.0113769791516282	1.04053267356947	Sham-Fibre:Sham-Control	HMDB0129580	null	C37H46O21	M-H	41.9	41.9	-6.34971749767553	74.9613147815707	6-({6-[(2-{[3-(3,4-dimethoxyphenyl)-7-methoxy-8-methyl-4-oxo-4H-chromen-5-yl]oxy}-4,5-dihydroxy-6-(hydroxymethyl)oxan-3-yl)oxy]-4,5-dihydroxy-2-methyloxan-3-yl}oxy)-3,4,5-trihydroxyoxane-2-carboxylic acid	Phenylpropanoids and polyketides	Isoflavonoids	Isoflavonoid O-glycosides	825.240635579842	NA	0.75405	1	NA
0.75_825.2406m/z	2.09712066403116	0.0113769791516282	1.04053267356947	Sham-Fibre:Sham-Control	C06786	C06786	C39H42N2O18	M-H	38.3	21.6	5.62728125373558	76.1599291527444	Pradimicin C; Benanomicin B;	null	null	null	825.240635579842	NA	0.75405	1	NULL
0.75_825.2406m/z	2.09712066403116	0.0113769791516282	1.04053267356947	Sham-Fibre:Sham-Control	C04488	C04488	C31H47N6O16P	M+Cl	36.5	18.6	-9.34075534635039	74.1040923908052	5-Methyl-5,6,7,8-tetrahydromethanopterin; 5-Methyltetrahydromethanopterin; 5-Methyl-H4MPT; 5-Methyl-THMPT;	null	null	null	825.240635579842	NA	0.75405	1	map01100 Metabolic pathways; map01200 Carbon metabolism;
0.75_825.2406m/z	2.09712066403116	0.0113769791516282	1.04053267356947	Sham-Fibre:Sham-Control	HMDB0129581	null	C37H46O21	M-H	42.5	44.6	-6.34971749767553	74.9613147815707	6-[(2-{[3-(3,4-dimethoxyphenyl)-7-methoxy-8-methyl-4-oxo-4H-chromen-5-yl]oxy}-5-hydroxy-6-(hydroxymethyl)-3-[(3,4,5-trihydroxy-6-methyloxan-2-yl)oxy]oxan-4-yl)oxy]-3,4,5-trihydroxyoxane-2-carboxylic acid	Phenylpropanoids and polyketides	Isoflavonoids	Isoflavonoid O-glycosides	825.240635579842	NA	0.75405	1	NA
0.75_825.2406m/z	2.09712066403116	0.0113769791516282	1.04053267356947	Sham-Fibre:Sham-Control	HMDB0129582	null	C37H46O21	M-H	42	42	-6.34971749767553	74.9613147815707	6-[(6-{[3-(3,4-dimethoxyphenyl)-7-methoxy-8-methyl-4-oxo-4H-chromen-5-yl]oxy}-4-hydroxy-2-(hydroxymethyl)-5-[(3,4,5-trihydroxy-6-methyloxan-2-yl)oxy]oxan-3-yl)oxy]-3,4,5-trihydroxyoxane-2-carboxylic acid	Phenylpropanoids and polyketides	Isoflavonoids	Isoflavonoid O-glycosides	825.240635579842	NA	0.75405	1	NA
0.75_828.2611n	2.7170117549927	0.00206911767065807	1.21208508056485	Sham-Fibre:Sham-Control	NA	NA	NA	NA	NA	NA	NA	NA	NA	NA	NA	NA	NA	NA	NA	NA	NA
0.75_833.2218m/z	3.14486307366864	0.00551323075497292	1.43454181433717	Sham-Fibre:Sham-Control	NA	NA	NA	NA	NA	NA	NA	NA	NA	NA	NA	NA	NA	NA	NA	NA	NA
0.75_842.2464n	2.52954689573412	0.0106705721562568	1.18207369346575	Sham-Fibre:Sham-Control	NA	NA	NA	NA	NA	NA	NA	NA	NA	NA	NA	NA	NA	NA	NA	NA	NA
0.75_851.2368m/z	3.12796782146198	0.0135012064426126	1.21609528797285	Sham-Fibre:Sham-Control	NA	NA	NA	NA	NA	NA	NA	NA	NA	NA	NA	NA	NA	NA	NA	NA	NA
0.75_859.2456m/z	2.43699925864609	0.0161057655297999	1.07296179430807	Sham-Fibre:Sham-Control	NA	NA	NA	NA	NA	NA	NA	NA	NA	NA	NA	NA	NA	NA	NA	NA	NA
0.75_866.2473n	2.56082583174445	0.00171033777351676	1.27239282774199	Sham-Fibre:Sham-Control	NA	NA	NA	NA	NA	NA	NA	NA	NA	NA	NA	NA	NA	NA	NA	NA	NA
0.75_873.2661m/z	4.38476131750706	0.00389745117229135	1.47725214449434	Sham-Fibre:Sham-Control	HMDB0134300	null	C56H42O10	M-H	35.9	7.23	-5.10734855796838	78.3961689029818	4-[(E)-2-{3-[6-hydroxy-3-(3-hydroxyphenyl)-2-phenyl-2,3-dihydro-1-benzofuran-4-yl]-2-(4-hydroxyphenyl)-2,3-dihydro-1-benzofuran-5-yl}ethenyl]-3-(3-hydroxyphenyl)-2-(4-hydroxyphenyl)-2,3-dihydro-1-benzofuran-5,6-diol	Phenylpropanoids and polyketides	2-arylbenzofuran flavonoids	null	873.266055869091	NA	0.75405	1	NA
0.75_873.2661m/z	4.38476131750706	0.00389745117229135	1.47725214449434	Sham-Fibre:Sham-Control	HMDB0134301	null	C56H42O10	M-H	35.9	7.23	-5.10734855796838	78.3961689029818	4-[(E)-2-{3-[6-hydroxy-3-(3-hydroxyphenyl)-2-(4-hydroxyphenyl)-2,3-dihydro-1-benzofuran-4-yl]-2-(4-hydroxyphenyl)-2,3-dihydro-1-benzofuran-5-yl}ethenyl]-3-(3-hydroxyphenyl)-2-phenyl-2,3-dihydro-1-benzofuran-5,6-diol	Phenylpropanoids and polyketides	2-arylbenzofuran flavonoids	null	873.266055869091	NA	0.75405	1	NA
0.75_873.2661m/z	4.38476131750706	0.00389745117229135	1.47725214449434	Sham-Fibre:Sham-Control	HMDB0134255	null	C56H42O10	M-H	35.5	5.05	-5.10734855796838	78.3961689029818	4-{5-[(E)-2-[3-(3,5-dihydroxyphenyl)-6-hydroxy-2-phenyl-2,3-dihydro-1-benzofuran-4-yl]ethenyl]-2-phenyl-2,3-dihydro-1-benzofuran-3-yl}-3-(3-hydroxyphenyl)-2-(4-hydroxyphenyl)-2,3-dihydro-1-benzofuran-5,6-diol	Phenylpropanoids and polyketides	2-arylbenzofuran flavonoids	null	873.266055869091	NA	0.75405	1	NA
0.75_873.2661m/z	4.38476131750706	0.00389745117229135	1.47725214449434	Sham-Fibre:Sham-Control	HMDB0134257	null	C56H42O10	M-H	35.5	5.05	-5.10734855796838	78.3961689029818	3-(3,5-dihydroxyphenyl)-4-{5-[(E)-2-[6-hydroxy-3-(3-hydroxyphenyl)-2-(4-hydroxyphenyl)-2,3-dihydro-1-benzofuran-4-yl]ethenyl]-2-phenyl-2,3-dihydro-1-benzofuran-3-yl}-2-phenyl-2,3-dihydro-1-benzofuran-5,6-diol	Phenylpropanoids and polyketides	2-arylbenzofuran flavonoids	null	873.266055869091	NA	0.75405	1	NA
0.75_873.2661m/z	4.38476131750706	0.00389745117229135	1.47725214449434	Sham-Fibre:Sham-Control	HMDB0134256	null	C56H42O10	M-H	35.9	7.23	-5.10734855796838	78.3961689029818	3-(3,5-dihydroxyphenyl)-4-{5-[(E)-2-[6-hydroxy-3-(3-hydroxyphenyl)-2-phenyl-2,3-dihydro-1-benzofuran-4-yl]ethenyl]-2-(4-hydroxyphenyl)-2,3-dihydro-1-benzofuran-3-yl}-2-phenyl-2,3-dihydro-1-benzofuran-5,6-diol	Phenylpropanoids and polyketides	2-arylbenzofuran flavonoids	null	873.266055869091	NA	0.75405	1	NA
0.75_873.2661m/z	4.38476131750706	0.00389745117229135	1.47725214449434	Sham-Fibre:Sham-Control	HMDB0134398	null	C56H42O10	M-H	35.5	5.05	-5.10734855796838	78.3961689029818	6-(4-{5-[(E)-2-[3-(3,5-dihydroxyphenyl)-6-hydroxy-2-phenyl-2,3-dihydro-1-benzofuran-4-yl]ethenyl]-2-phenyl-2,3-dihydro-1-benzofuran-3-yl}-6-hydroxy-2-phenyl-2,3-dihydro-1-benzofuran-3-yl)benzene-1,2,4-triol	Phenylpropanoids and polyketides	2-arylbenzofuran flavonoids	null	873.266055869091	NA	0.75405	1	NA
0.75_873.2661m/z	4.38476131750706	0.00389745117229135	1.47725214449434	Sham-Fibre:Sham-Control	HMDB0134485	null	C56H42O10	M-H	35.5	5.05	-5.10734855796838	78.3961689029818	5-[6-hydroxy-4-(5-{2-[6-hydroxy-3-(3-hydroxyphenyl)-2-(4-hydroxyphenyl)-2,3-dihydro-1-benzofuran-4-yl]ethenyl}-2-(3-hydroxyphenyl)-2,3-dihydro-1-benzofuran-3-yl)-2-phenyl-2,3-dihydro-1-benzofuran-3-yl]benzene-1,3-diol	null	null	null	873.266055869091	NA	0.75405	1	NA
0.75_873.2661m/z	4.38476131750706	0.00389745117229135	1.47725214449434	Sham-Fibre:Sham-Control	HMDB0134354	null	C56H42O10	M-H	35.9	7.23	-5.10734855796838	78.3961689029818	5-{6-hydroxy-4-[(E)-2-{7-hydroxy-3-[6-hydroxy-3-(3-hydroxyphenyl)-2-phenyl-2,3-dihydro-1-benzofuran-4-yl]-2-phenyl-2,3-dihydro-1-benzofuran-5-yl}ethenyl]-2-(4-hydroxyphenyl)-2,3-dihydro-1-benzofuran-3-yl}benzene-1,3-diol	Phenylpropanoids and polyketides	2-arylbenzofuran flavonoids	null	873.266055869091	NA	0.75405	1	NA
0.75_873.2661m/z	4.38476131750706	0.00389745117229135	1.47725214449434	Sham-Fibre:Sham-Control	HMDB0134277	null	C56H42O10	M-H	35.5	5.05	-5.10734855796838	78.3961689029818	4-{6-hydroxy-5-[(E)-2-[6-hydroxy-3-(3-hydroxyphenyl)-2-(4-hydroxyphenyl)-2,3-dihydro-1-benzofuran-4-yl]ethenyl]-2-phenyl-2,3-dihydro-1-benzofuran-3-yl}-3-(3-hydroxyphenyl)-2-(4-hydroxyphenyl)-2,3-dihydro-1-benzofuran-6-ol	Phenylpropanoids and polyketides	2-arylbenzofuran flavonoids	null	873.266055869091	NA	0.75405	1	NA
0.75_873.2661m/z	4.38476131750706	0.00389745117229135	1.47725214449434	Sham-Fibre:Sham-Control	HMDB0134486	null	C56H42O10	M-H	35.9	7.23	-5.10734855796838	78.3961689029818	5-[6-hydroxy-4-(5-{2-[6-hydroxy-3-(3-hydroxyphenyl)-2-phenyl-2,3-dihydro-1-benzofuran-4-yl]ethenyl}-2-(3-hydroxyphenyl)-2,3-dihydro-1-benzofuran-3-yl)-2-(4-hydroxyphenyl)-2,3-dihydro-1-benzofuran-3-yl]benzene-1,3-diol	null	null	null	873.266055869091	NA	0.75405	1	NA
0.75_873.2661m/z	4.38476131750706	0.00389745117229135	1.47725214449434	Sham-Fibre:Sham-Control	HMDB0134377	null	C56H42O10	M-H	35.5	5.05	-5.10734855796838	78.3961689029818	4-{4-hydroxy-5-[(E)-2-[6-hydroxy-3-(3-hydroxyphenyl)-2-(4-hydroxyphenyl)-2,3-dihydro-1-benzofuran-4-yl]ethenyl]-2-phenyl-2,3-dihydro-1-benzofuran-3-yl}-3-(3-hydroxyphenyl)-2-(4-hydroxyphenyl)-2,3-dihydro-1-benzofuran-6-ol	Phenylpropanoids and polyketides	2-arylbenzofuran flavonoids	null	873.266055869091	NA	0.75405	1	NA
0.75_873.2661m/z	4.38476131750706	0.00389745117229135	1.47725214449434	Sham-Fibre:Sham-Control	HMDB0134382	null	C56H42O10	M-H	35.5	5.05	-5.10734855796838	78.3961689029818	5-(6-hydroxy-4-{4-hydroxy-5-[(E)-2-[6-hydroxy-3-(3-hydroxyphenyl)-2-(4-hydroxyphenyl)-2,3-dihydro-1-benzofuran-4-yl]ethenyl]-2-phenyl-2,3-dihydro-1-benzofuran-3-yl}-2-phenyl-2,3-dihydro-1-benzofuran-3-yl)benzene-1,3-diol	Phenylpropanoids and polyketides	2-arylbenzofuran flavonoids	null	873.266055869091	NA	0.75405	1	NA
0.75_873.2661m/z	4.38476131750706	0.00389745117229135	1.47725214449434	Sham-Fibre:Sham-Control	HMDB0134384	null	C56H42O10	M-H	35.5	5.05	-5.10734855796838	78.3961689029818	5-{4-[(E)-2-{3-[3-(3,5-dihydroxyphenyl)-6-hydroxy-2-phenyl-2,3-dihydro-1-benzofuran-4-yl]-4-hydroxy-2-phenyl-2,3-dihydro-1-benzofuran-5-yl}ethenyl]-6-hydroxy-2-phenyl-2,3-dihydro-1-benzofuran-3-yl}benzene-1,3-diol	Phenylpropanoids and polyketides	2-arylbenzofuran flavonoids	null	873.266055869091	NA	0.75405	1	NA
0.75_873.2661m/z	4.38476131750706	0.00389745117229135	1.47725214449434	Sham-Fibre:Sham-Control	HMDB0134280	null	C56H42O10	M-H	35.5	5.05	-5.10734855796838	78.3961689029818	5-{6-hydroxy-4-[(E)-2-{6-hydroxy-3-[6-hydroxy-3-(3-hydroxyphenyl)-2-(4-hydroxyphenyl)-2,3-dihydro-1-benzofuran-4-yl]-2-phenyl-2,3-dihydro-1-benzofuran-5-yl}ethenyl]-2-phenyl-2,3-dihydro-1-benzofuran-3-yl}benzene-1,3-diol	Phenylpropanoids and polyketides	2-arylbenzofuran flavonoids	null	873.266055869091	NA	0.75405	1	NA
0.75_873.2661m/z	4.38476131750706	0.00389745117229135	1.47725214449434	Sham-Fibre:Sham-Control	HMDB0134480	null	C56H42O10	M-H	34.8	1.64	-5.10734855796838	78.3961689029818	4-{5-[(E)-2-[6-hydroxy-3-(3-hydroxyphenyl)-2-(4-hydroxyphenyl)-2,3-dihydro-1-benzofuran-4-yl]ethenyl]-2-(3-hydroxyphenyl)-2,3-dihydro-1-benzofuran-3-yl}-3-(3-hydroxyphenyl)-2-(4-hydroxyphenyl)-2,3-dihydro-1-benzofuran-6-ol	Phenylpropanoids and polyketides	2-arylbenzofuran flavonoids	null	873.266055869091	NA	0.75405	1	NA
0.75_873.2661m/z	4.38476131750706	0.00389745117229135	1.47725214449434	Sham-Fibre:Sham-Control	HMDB0134278	null	C56H42O10	M-H	35.9	7.23	-5.10734855796838	78.3961689029818	5-{6-hydroxy-4-[(E)-2-{6-hydroxy-3-[6-hydroxy-3-(3-hydroxyphenyl)-2-phenyl-2,3-dihydro-1-benzofuran-4-yl]-2-(4-hydroxyphenyl)-2,3-dihydro-1-benzofuran-5-yl}ethenyl]-2-phenyl-2,3-dihydro-1-benzofuran-3-yl}benzene-1,3-diol	Phenylpropanoids and polyketides	2-arylbenzofuran flavonoids	null	873.266055869091	NA	0.75405	1	NA
0.75_873.2661m/z	4.38476131750706	0.00389745117229135	1.47725214449434	Sham-Fibre:Sham-Control	HMDB0134482	null	C56H42O10	M-H	35.9	7.23	-5.10734855796838	78.3961689029818	5-{6-hydroxy-4-[(E)-2-{3-[6-hydroxy-3-(3-hydroxyphenyl)-2-phenyl-2,3-dihydro-1-benzofuran-4-yl]-2-(3-hydroxyphenyl)-2,3-dihydro-1-benzofuran-5-yl}ethenyl]-2-(4-hydroxyphenyl)-2,3-dihydro-1-benzofuran-3-yl}benzene-1,3-diol	Phenylpropanoids and polyketides	2-arylbenzofuran flavonoids	null	873.266055869091	NA	0.75405	1	NA
0.75_873.2661m/z	4.38476131750706	0.00389745117229135	1.47725214449434	Sham-Fibre:Sham-Control	HMDB0134376	null	C56H42O10	M-H	35.9	7.23	-5.10734855796838	78.3961689029818	4-{4-hydroxy-5-[(E)-2-[6-hydroxy-3-(3-hydroxyphenyl)-2-phenyl-2,3-dihydro-1-benzofuran-4-yl]ethenyl]-2-(4-hydroxyphenyl)-2,3-dihydro-1-benzofuran-3-yl}-3-(3-hydroxyphenyl)-2-(4-hydroxyphenyl)-2,3-dihydro-1-benzofuran-6-ol	Phenylpropanoids and polyketides	2-arylbenzofuran flavonoids	null	873.266055869091	NA	0.75405	1	NA
0.75_873.2661m/z	4.38476131750706	0.00389745117229135	1.47725214449434	Sham-Fibre:Sham-Control	HMDB0134281	null	C56H42O10	M-H	35.9	7.23	-5.10734855796838	78.3961689029818	5-(6-hydroxy-4-{6-hydroxy-5-[(E)-2-[6-hydroxy-3-(3-hydroxyphenyl)-2-phenyl-2,3-dihydro-1-benzofuran-4-yl]ethenyl]-2-(4-hydroxyphenyl)-2,3-dihydro-1-benzofuran-3-yl}-2-phenyl-2,3-dihydro-1-benzofuran-3-yl)benzene-1,3-diol	Phenylpropanoids and polyketides	2-arylbenzofuran flavonoids	null	873.266055869091	NA	0.75405	1	NA
0.75_873.2661m/z	4.38476131750706	0.00389745117229135	1.47725214449434	Sham-Fibre:Sham-Control	HMDB0134481	null	C56H42O10	M-H	35.9	7.23	-5.10734855796838	78.3961689029818	4-{5-[(E)-2-[3-(3,5-dihydroxyphenyl)-6-hydroxy-2-phenyl-2,3-dihydro-1-benzofuran-4-yl]ethenyl]-3-[6-hydroxy-3-(3-hydroxyphenyl)-2-phenyl-2,3-dihydro-1-benzofuran-4-yl]-2,3-dihydro-1-benzofuran-2-yl}benzene-1,2-diol	Phenylpropanoids and polyketides	2-arylbenzofuran flavonoids	null	873.266055869091	NA	0.75405	1	NA
0.75_873.2661m/z	4.38476131750706	0.00389745117229135	1.47725214449434	Sham-Fibre:Sham-Control	HMDB0134254	null	C56H42O10	M-H	35.9	7.23	-5.10734855796838	78.3961689029818	4-{5-[(E)-2-[3-(3,5-dihydroxyphenyl)-6-hydroxy-2-(4-hydroxyphenyl)-2,3-dihydro-1-benzofuran-4-yl]ethenyl]-2-phenyl-2,3-dihydro-1-benzofuran-3-yl}-3-(3-hydroxyphenyl)-2-phenyl-2,3-dihydro-1-benzofuran-5,6-diol	Phenylpropanoids and polyketides	2-arylbenzofuran flavonoids	null	873.266055869091	NA	0.75405	1	NA
0.75_873.2661m/z	4.38476131750706	0.00389745117229135	1.47725214449434	Sham-Fibre:Sham-Control	HMDB0134334	null	C56H42O10	M-H	35.5	5.05	-5.10734855796838	78.3961689029818	5-[4-(5-{3-[3-(3,5-dihydroxyphenyl)-6-hydroxy-2-phenyl-2,3-dihydro-1-benzofuran-4-yl]oxiran-2-yl}-2-phenyl-2,3-dihydro-1-benzofuran-3-yl)-6-hydroxy-2-phenyl-2,3-dihydro-1-benzofuran-3-yl]benzene-1,3-diol	Phenylpropanoids and polyketides	2-arylbenzofuran flavonoids	null	873.266055869091	NA	0.75405	1	NA
0.75_873.2661m/z	4.38476131750706	0.00389745117229135	1.47725214449434	Sham-Fibre:Sham-Control	HMDB0134479	null	C56H42O10	M-H	35.9	7.23	-5.10734855796838	78.3961689029818	4-{3-[6-hydroxy-3-(3-hydroxyphenyl)-2-(4-hydroxyphenyl)-2,3-dihydro-1-benzofuran-4-yl]-5-[(E)-2-[6-hydroxy-3-(3-hydroxyphenyl)-2-phenyl-2,3-dihydro-1-benzofuran-4-yl]ethenyl]-2,3-dihydro-1-benzofuran-2-yl}benzene-1,2-diol	Phenylpropanoids and polyketides	2-arylbenzofuran flavonoids	null	873.266055869091	NA	0.75405	1	NA
0.75_873.2661m/z	4.38476131750706	0.00389745117229135	1.47725214449434	Sham-Fibre:Sham-Control	HMDB0134282	null	C56H42O10	M-H	35.5	5.05	-5.10734855796838	78.3961689029818	5-(6-hydroxy-4-{6-hydroxy-5-[(E)-2-[6-hydroxy-3-(3-hydroxyphenyl)-2-(4-hydroxyphenyl)-2,3-dihydro-1-benzofuran-4-yl]ethenyl]-2-phenyl-2,3-dihydro-1-benzofuran-3-yl}-2-phenyl-2,3-dihydro-1-benzofuran-3-yl)benzene-1,3-diol	Phenylpropanoids and polyketides	2-arylbenzofuran flavonoids	null	873.266055869091	NA	0.75405	1	NA
0.75_873.2661m/z	4.38476131750706	0.00389745117229135	1.47725214449434	Sham-Fibre:Sham-Control	HMDB0134308	null	C56H42O10	M-H	35.9	7.23	-5.10734855796838	78.3961689029818	4-[(E)-2-{3-[3-(3,5-dihydroxyphenyl)-6-hydroxy-2-(4-hydroxyphenyl)-2,3-dihydro-1-benzofuran-4-yl]-2-phenyl-2,3-dihydro-1-benzofuran-5-yl}ethenyl]-3-(3-hydroxyphenyl)-2-phenyl-2,3-dihydro-1-benzofuran-5,6-diol	Phenylpropanoids and polyketides	2-arylbenzofuran flavonoids	null	873.266055869091	NA	0.75405	1	NA
0.75_873.2661m/z	4.38476131750706	0.00389745117229135	1.47725214449434	Sham-Fibre:Sham-Control	HMDB0134305	null	C56H42O10	M-H	35.5	5.05	-5.10734855796838	78.3961689029818	3-(3,5-dihydroxyphenyl)-4-[(E)-2-{3-[6-hydroxy-3-(3-hydroxyphenyl)-2-(4-hydroxyphenyl)-2,3-dihydro-1-benzofuran-4-yl]-2-phenyl-2,3-dihydro-1-benzofuran-5-yl}ethenyl]-2-phenyl-2,3-dihydro-1-benzofuran-5,6-diol	Phenylpropanoids and polyketides	2-arylbenzofuran flavonoids	null	873.266055869091	NA	0.75405	1	NA
0.75_873.2661m/z	4.38476131750706	0.00389745117229135	1.47725214449434	Sham-Fibre:Sham-Control	HMDB0134356	null	C56H42O10	M-H	35.9	7.23	-5.10734855796838	78.3961689029818	5-(6-hydroxy-4-{7-hydroxy-5-[(E)-2-[6-hydroxy-3-(3-hydroxyphenyl)-2-phenyl-2,3-dihydro-1-benzofuran-4-yl]ethenyl]-2-(4-hydroxyphenyl)-2,3-dihydro-1-benzofuran-3-yl}-2-phenyl-2,3-dihydro-1-benzofuran-3-yl)benzene-1,3-diol	Phenylpropanoids and polyketides	2-arylbenzofuran flavonoids	null	873.266055869091	NA	0.75405	1	NA
0.75_873.2661m/z	4.38476131750706	0.00389745117229135	1.47725214449434	Sham-Fibre:Sham-Control	HMDB0134409	null	C56H42O10	M-H	35.9	7.23	-5.10734855796838	78.3961689029818	6-[6-hydroxy-4-(2-{3-[6-hydroxy-3-(3-hydroxyphenyl)-2-phenyl-2,3-dihydro-1-benzofuran-4-yl]-2-(4-hydroxyphenyl)-2,3-dihydro-1-benzofuran-5-yl}ethenyl)-2-phenyl-2,3-dihydro-1-benzofuran-3-yl]benzene-1,2,4-triol	null	null	null	873.266055869091	NA	0.75405	1	NA
0.75_873.2661m/z	4.38476131750706	0.00389745117229135	1.47725214449434	Sham-Fibre:Sham-Control	HMDB0134276	null	C56H42O10	M-H	35.9	7.23	-5.10734855796838	78.3961689029818	4-{6-hydroxy-5-[(E)-2-[6-hydroxy-3-(3-hydroxyphenyl)-2-phenyl-2,3-dihydro-1-benzofuran-4-yl]ethenyl]-2-(4-hydroxyphenyl)-2,3-dihydro-1-benzofuran-3-yl}-3-(3-hydroxyphenyl)-2-(4-hydroxyphenyl)-2,3-dihydro-1-benzofuran-6-ol	Phenylpropanoids and polyketides	2-arylbenzofuran flavonoids	null	873.266055869091	NA	0.75405	1	NA
0.75_873.2661m/z	4.38476131750706	0.00389745117229135	1.47725214449434	Sham-Fibre:Sham-Control	HMDB0134259	null	C56H42O10	M-H	35.5	5.05	-5.10734855796838	78.3961689029818	3-(3,5-dihydroxyphenyl)-4-{5-[(E)-2-[3-(3,5-dihydroxyphenyl)-6-hydroxy-2-phenyl-2,3-dihydro-1-benzofuran-4-yl]ethenyl]-2-phenyl-2,3-dihydro-1-benzofuran-3-yl}-2-phenyl-2,3-dihydro-1-benzofuran-5,6-diol	Phenylpropanoids and polyketides	2-arylbenzofuran flavonoids	null	873.266055869091	NA	0.75405	1	NA
0.75_873.2661m/z	4.38476131750706	0.00389745117229135	1.47725214449434	Sham-Fibre:Sham-Control	HMDB0134483	null	C56H42O10	M-H	35.5	5.05	-5.10734855796838	78.3961689029818	5-{6-hydroxy-4-[(E)-2-{3-[6-hydroxy-3-(3-hydroxyphenyl)-2-(4-hydroxyphenyl)-2,3-dihydro-1-benzofuran-4-yl]-2-(3-hydroxyphenyl)-2,3-dihydro-1-benzofuran-5-yl}ethenyl]-2-phenyl-2,3-dihydro-1-benzofuran-3-yl}benzene-1,3-diol	Phenylpropanoids and polyketides	2-arylbenzofuran flavonoids	null	873.266055869091	NA	0.75405	1	NA
0.75_873.2661m/z	4.38476131750706	0.00389745117229135	1.47725214449434	Sham-Fibre:Sham-Control	HMDB0134487	null	C56H42O10	M-H	35.5	5.05	-5.10734855796838	78.3961689029818	5-[4-(2-{3-[3-(3,5-dihydroxyphenyl)-6-hydroxy-2-phenyl-2,3-dihydro-1-benzofuran-4-yl]-2-(3-hydroxyphenyl)-2,3-dihydro-1-benzofuran-5-yl}ethenyl)-6-hydroxy-2-phenyl-2,3-dihydro-1-benzofuran-3-yl]benzene-1,3-diol	null	null	null	873.266055869091	NA	0.75405	1	NA
0.75_873.2661m/z	4.38476131750706	0.00389745117229135	1.47725214449434	Sham-Fibre:Sham-Control	HMDB0134458	null	C56H42O10	M-H	35.5	5.05	-5.10734855796838	78.3961689029818	5-{6-hydroxy-4-[(E)-2-{3-[6-hydroxy-3-(3-hydroxyphenyl)-2-(4-hydroxyphenyl)-2,3-dihydro-1-benzofuran-4-yl]-2-phenyl-2,3-dihydro-1-benzofuran-5-yl}ethenyl]-2-(3-hydroxyphenyl)-2,3-dihydro-1-benzofuran-3-yl}benzene-1,3-diol	Phenylpropanoids and polyketides	2-arylbenzofuran flavonoids	null	873.266055869091	NA	0.75405	1	NA
0.75_873.2661m/z	4.38476131750706	0.00389745117229135	1.47725214449434	Sham-Fibre:Sham-Control	HMDB0134223	null	C56H42O10	M-H	35.5	5.05	-5.10734855796838	78.3961689029818	5-{4-[(E)-2-{3-[3-(3,5-dihydroxyphenyl)-6-hydroxy-2-phenyl-2,3-dihydro-1-benzofuran-4-yl]-2-phenyl-2,3-dihydro-1-benzofuran-5-yl}ethenyl]-6-hydroxy-2-(4-hydroxyphenyl)-2,3-dihydro-1-benzofuran-3-yl}benzene-1,3-diol	Phenylpropanoids and polyketides	2-arylbenzofuran flavonoids	null	873.266055869091	NA	0.75405	1	NA
0.75_873.2661m/z	4.38476131750706	0.00389745117229135	1.47725214449434	Sham-Fibre:Sham-Control	HMDB0134309	null	C56H42O10	M-H	35.5	5.05	-5.10734855796838	78.3961689029818	3-(3,5-dihydroxyphenyl)-4-[(E)-2-{3-[3-(3,5-dihydroxyphenyl)-6-hydroxy-2-phenyl-2,3-dihydro-1-benzofuran-4-yl]-2-phenyl-2,3-dihydro-1-benzofuran-5-yl}ethenyl]-2-phenyl-2,3-dihydro-1-benzofuran-5,6-diol	Phenylpropanoids and polyketides	2-arylbenzofuran flavonoids	null	873.266055869091	NA	0.75405	1	NA
0.75_873.2661m/z	4.38476131750706	0.00389745117229135	1.47725214449434	Sham-Fibre:Sham-Control	HMDB0134428	null	C56H42O10	M-H	34.8	1.64	-5.10734855796838	78.3961689029818	4-{5-[(E)-2-[6-hydroxy-3-(3-hydroxyphenyl)-2-(4-hydroxyphenyl)-2,3-dihydro-1-benzofuran-4-yl]ethenyl]-2-(4-hydroxyphenyl)-2,3-dihydro-1-benzofuran-3-yl}-2,3-bis(3-hydroxyphenyl)-2,3-dihydro-1-benzofuran-6-ol	Phenylpropanoids and polyketides	2-arylbenzofuran flavonoids	null	873.266055869091	NA	0.75405	1	NA
0.75_873.2661m/z	4.38476131750706	0.00389745117229135	1.47725214449434	Sham-Fibre:Sham-Control	HMDB0134383	null	C56H42O10	M-H	35.9	7.23	-5.10734855796838	78.3961689029818	5-(6-hydroxy-4-{4-hydroxy-5-[(E)-2-[6-hydroxy-3-(3-hydroxyphenyl)-2-phenyl-2,3-dihydro-1-benzofuran-4-yl]ethenyl]-2-phenyl-2,3-dihydro-1-benzofuran-3-yl}-2-(4-hydroxyphenyl)-2,3-dihydro-1-benzofuran-3-yl)benzene-1,3-diol	Phenylpropanoids and polyketides	2-arylbenzofuran flavonoids	null	873.266055869091	NA	0.75405	1	NA
0.75_873.2661m/z	4.38476131750706	0.00389745117229135	1.47725214449434	Sham-Fibre:Sham-Control	HMDB0134351	null	C56H42O10	M-H	35.9	7.23	-5.10734855796838	78.3961689029818	4-{7-hydroxy-5-[(E)-2-[6-hydroxy-3-(3-hydroxyphenyl)-2-phenyl-2,3-dihydro-1-benzofuran-4-yl]ethenyl]-2-(4-hydroxyphenyl)-2,3-dihydro-1-benzofuran-3-yl}-3-(3-hydroxyphenyl)-2-(4-hydroxyphenyl)-2,3-dihydro-1-benzofuran-6-ol	Phenylpropanoids and polyketides	2-arylbenzofuran flavonoids	null	873.266055869091	NA	0.75405	1	NA
0.75_873.2661m/z	4.38476131750706	0.00389745117229135	1.47725214449434	Sham-Fibre:Sham-Control	HMDB0134258	null	C56H42O10	M-H	36.3	9.02	-5.10734855796838	78.3961689029818	3-(3,5-dihydroxyphenyl)-4-{5-[(E)-2-[6-hydroxy-3-(3-hydroxyphenyl)-2-phenyl-2,3-dihydro-1-benzofuran-4-yl]ethenyl]-2-phenyl-2,3-dihydro-1-benzofuran-3-yl}-2-(4-hydroxyphenyl)-2,3-dihydro-1-benzofuran-5,6-diol	Phenylpropanoids and polyketides	2-arylbenzofuran flavonoids	null	873.266055869091	NA	0.75405	1	NA
0.75_873.2661m/z	4.38476131750706	0.00389745117229135	1.47725214449434	Sham-Fibre:Sham-Control	HMDB0134355	null	C56H42O10	M-H	35.5	5.05	-5.10734855796838	78.3961689029818	5-{6-hydroxy-4-[(E)-2-{7-hydroxy-3-[6-hydroxy-3-(3-hydroxyphenyl)-2-(4-hydroxyphenyl)-2,3-dihydro-1-benzofuran-4-yl]-2-phenyl-2,3-dihydro-1-benzofuran-5-yl}ethenyl]-2-phenyl-2,3-dihydro-1-benzofuran-3-yl}benzene-1,3-diol	Phenylpropanoids and polyketides	2-arylbenzofuran flavonoids	null	873.266055869091	NA	0.75405	1	NA
0.75_873.2661m/z	4.38476131750706	0.00389745117229135	1.47725214449434	Sham-Fibre:Sham-Control	HMDB0134352	null	C56H42O10	M-H	35.5	5.05	-5.10734855796838	78.3961689029818	4-{7-hydroxy-5-[(E)-2-[6-hydroxy-3-(3-hydroxyphenyl)-2-(4-hydroxyphenyl)-2,3-dihydro-1-benzofuran-4-yl]ethenyl]-2-phenyl-2,3-dihydro-1-benzofuran-3-yl}-3-(3-hydroxyphenyl)-2-(4-hydroxyphenyl)-2,3-dihydro-1-benzofuran-6-ol	Phenylpropanoids and polyketides	2-arylbenzofuran flavonoids	null	873.266055869091	NA	0.75405	1	NA
0.75_873.2661m/z	4.38476131750706	0.00389745117229135	1.47725214449434	Sham-Fibre:Sham-Control	HMDB0134395	null	C56H42O10	M-H	35.9	7.23	-5.10734855796838	78.3961689029818	6-(6-hydroxy-4-{5-[(E)-2-[6-hydroxy-3-(3-hydroxyphenyl)-2-phenyl-2,3-dihydro-1-benzofuran-4-yl]ethenyl]-2-(4-hydroxyphenyl)-2,3-dihydro-1-benzofuran-3-yl}-2-phenyl-2,3-dihydro-1-benzofuran-3-yl)benzene-1,2,4-triol	Phenylpropanoids and polyketides	2-arylbenzofuran flavonoids	null	873.266055869091	NA	0.75405	1	NA
0.75_873.2661m/z	4.38476131750706	0.00389745117229135	1.47725214449434	Sham-Fibre:Sham-Control	HMDB0134396	null	C56H42O10	M-H	35.5	5.05	-5.10734855796838	78.3961689029818	6-(6-hydroxy-4-{5-[(E)-2-[6-hydroxy-3-(3-hydroxyphenyl)-2-(4-hydroxyphenyl)-2,3-dihydro-1-benzofuran-4-yl]ethenyl]-2-phenyl-2,3-dihydro-1-benzofuran-3-yl}-2-phenyl-2,3-dihydro-1-benzofuran-3-yl)benzene-1,2,4-triol	Phenylpropanoids and polyketides	2-arylbenzofuran flavonoids	null	873.266055869091	NA	0.75405	1	NA
0.75_873.2661m/z	4.38476131750706	0.00389745117229135	1.47725214449434	Sham-Fibre:Sham-Control	HMDB0134381	null	C56H42O10	M-H	35.9	7.23	-5.10734855796838	78.3961689029818	5-(6-hydroxy-4-{4-hydroxy-5-[(E)-2-[6-hydroxy-3-(3-hydroxyphenyl)-2-phenyl-2,3-dihydro-1-benzofuran-4-yl]ethenyl]-2-(4-hydroxyphenyl)-2,3-dihydro-1-benzofuran-3-yl}-2-phenyl-2,3-dihydro-1-benzofuran-3-yl)benzene-1,3-diol	Phenylpropanoids and polyketides	2-arylbenzofuran flavonoids	null	873.266055869091	NA	0.75405	1	NA
0.75_873.2661m/z	4.38476131750706	0.00389745117229135	1.47725214449434	Sham-Fibre:Sham-Control	HMDB0134378	null	C56H42O10	M-H	35.9	7.23	-5.10734855796838	78.3961689029818	5-{6-hydroxy-4-[(E)-2-{4-hydroxy-3-[6-hydroxy-3-(3-hydroxyphenyl)-2-phenyl-2,3-dihydro-1-benzofuran-4-yl]-2-(4-hydroxyphenyl)-2,3-dihydro-1-benzofuran-5-yl}ethenyl]-2-phenyl-2,3-dihydro-1-benzofuran-3-yl}benzene-1,3-diol	Phenylpropanoids and polyketides	2-arylbenzofuran flavonoids	null	873.266055869091	NA	0.75405	1	NA
0.75_873.2661m/z	4.38476131750706	0.00389745117229135	1.47725214449434	Sham-Fibre:Sham-Control	HMDB0134250	null	C56H42O10	M-H	35.9	7.23	-5.10734855796838	78.3961689029818	4-{5-[(E)-2-[6-hydroxy-3-(3-hydroxyphenyl)-2-(4-hydroxyphenyl)-2,3-dihydro-1-benzofuran-4-yl]ethenyl]-2-(4-hydroxyphenyl)-2,3-dihydro-1-benzofuran-3-yl}-3-(3-hydroxyphenyl)-2-phenyl-2,3-dihydro-1-benzofuran-5,6-diol	Phenylpropanoids and polyketides	2-arylbenzofuran flavonoids	null	873.266055869091	NA	0.75405	1	NA
0.75_873.2661m/z	4.38476131750706	0.00389745117229135	1.47725214449434	Sham-Fibre:Sham-Control	HMDB0134453	null	C56H42O10	M-H	35.9	7.23	-5.10734855796838	78.3961689029818	4-{6-hydroxy-4-[(E)-2-{3-[6-hydroxy-3-(3-hydroxyphenyl)-2-phenyl-2,3-dihydro-1-benzofuran-4-yl]-2-(4-hydroxyphenyl)-2,3-dihydro-1-benzofuran-5-yl}ethenyl]-3-(3-hydroxyphenyl)-2,3-dihydro-1-benzofuran-2-yl}benzene-1,2-diol	Phenylpropanoids and polyketides	2-arylbenzofuran flavonoids	null	873.266055869091	NA	0.75405	1	NA
0.75_873.2661m/z	4.38476131750706	0.00389745117229135	1.47725214449434	Sham-Fibre:Sham-Control	HMDB0134252	null	C56H42O10	M-H	35.5	5.05	-5.10734855796838	78.3961689029818	4-{5-[(E)-2-[6-hydroxy-3-(3-hydroxyphenyl)-2-(4-hydroxyphenyl)-2,3-dihydro-1-benzofuran-4-yl]ethenyl]-2-phenyl-2,3-dihydro-1-benzofuran-3-yl}-3-(3-hydroxyphenyl)-2-(4-hydroxyphenyl)-2,3-dihydro-1-benzofuran-5,6-diol	Phenylpropanoids and polyketides	2-arylbenzofuran flavonoids	null	873.266055869091	NA	0.75405	1	NA
0.75_873.2661m/z	4.38476131750706	0.00389745117229135	1.47725214449434	Sham-Fibre:Sham-Control	HMDB0134306	null	C56H42O10	M-H	35.9	7.23	-5.10734855796838	78.3961689029818	4-[(E)-2-{3-[3-(3,5-dihydroxyphenyl)-6-hydroxy-2-phenyl-2,3-dihydro-1-benzofuran-4-yl]-2-(4-hydroxyphenyl)-2,3-dihydro-1-benzofuran-5-yl}ethenyl]-3-(3-hydroxyphenyl)-2-phenyl-2,3-dihydro-1-benzofuran-5,6-diol	Phenylpropanoids and polyketides	2-arylbenzofuran flavonoids	null	873.266055869091	NA	0.75405	1	NA
0.75_873.2661m/z	4.38476131750706	0.00389745117229135	1.47725214449434	Sham-Fibre:Sham-Control	HMDB0134412	null	C56H42O10	M-H	35.5	5.05	-5.10734855796838	78.3961689029818	6-[4-(2-{3-[3-(3,5-dihydroxyphenyl)-6-hydroxy-2-phenyl-2,3-dihydro-1-benzofuran-4-yl]-2-phenyl-2,3-dihydro-1-benzofuran-5-yl}ethenyl)-6-hydroxy-2-phenyl-2,3-dihydro-1-benzofuran-3-yl]benzene-1,2,4-triol	null	null	null	873.266055869091	NA	0.75405	1	NA
0.75_873.2661m/z	4.38476131750706	0.00389745117229135	1.47725214449434	Sham-Fibre:Sham-Control	HMDB0134303	null	C56H42O10	M-H	35.9	7.23	-5.10734855796838	78.3961689029818	3-(3,5-dihydroxyphenyl)-4-(2-{3-[6-hydroxy-3-(3-hydroxyphenyl)-2-phenyl-2,3-dihydro-1-benzofuran-4-yl]-2-(4-hydroxyphenyl)-2,3-dihydro-1-benzofuran-5-yl}ethenyl)-2-phenyl-2,3-dihydro-1-benzofuran-5,6-diol	null	null	null	873.266055869091	NA	0.75405	1	NA
0.75_873.2661m/z	4.38476131750706	0.00389745117229135	1.47725214449434	Sham-Fibre:Sham-Control	HMDB0134375	null	C56H42O10	M-H	35.9	7.23	-5.10734855796838	78.3961689029818	4-{4-hydroxy-5-[(E)-2-[6-hydroxy-3-(3-hydroxyphenyl)-2-(4-hydroxyphenyl)-2,3-dihydro-1-benzofuran-4-yl]ethenyl]-2-(4-hydroxyphenyl)-2,3-dihydro-1-benzofuran-3-yl}-3-(3-hydroxyphenyl)-2-phenyl-2,3-dihydro-1-benzofuran-6-ol	Phenylpropanoids and polyketides	2-arylbenzofuran flavonoids	null	873.266055869091	NA	0.75405	1	NA
0.75_873.2661m/z	4.38476131750706	0.00389745117229135	1.47725214449434	Sham-Fibre:Sham-Control	HMDB0134279	null	C56H42O10	M-H	35.9	7.23	-5.10734855796838	78.3961689029818	5-{6-hydroxy-4-[(E)-2-{6-hydroxy-3-[6-hydroxy-3-(3-hydroxyphenyl)-2-phenyl-2,3-dihydro-1-benzofuran-4-yl]-2-phenyl-2,3-dihydro-1-benzofuran-5-yl}ethenyl]-2-(4-hydroxyphenyl)-2,3-dihydro-1-benzofuran-3-yl}benzene-1,3-diol	Phenylpropanoids and polyketides	2-arylbenzofuran flavonoids	null	873.266055869091	NA	0.75405	1	NA
0.75_873.2661m/z	4.38476131750706	0.00389745117229135	1.47725214449434	Sham-Fibre:Sham-Control	HMDB0134333	null	C56H42O10	M-H	35.9	7.23	-5.10734855796838	78.3961689029818	5-[6-hydroxy-4-(5-{3-[6-hydroxy-3-(3-hydroxyphenyl)-2-phenyl-2,3-dihydro-1-benzofuran-4-yl]oxiran-2-yl}-2-phenyl-2,3-dihydro-1-benzofuran-3-yl)-2-(4-hydroxyphenyl)-2,3-dihydro-1-benzofuran-3-yl]benzene-1,3-diol	Phenylpropanoids and polyketides	2-arylbenzofuran flavonoids	null	873.266055869091	NA	0.75405	1	NA
0.75_873.2661m/z	4.38476131750706	0.00389745117229135	1.47725214449434	Sham-Fibre:Sham-Control	HMDB0134328	null	C56H42O10	M-H	35.9	7.23	-5.10734855796838	78.3961689029818	5-[6-hydroxy-4-(3-{3-[6-hydroxy-3-(3-hydroxyphenyl)-2-phenyl-2,3-dihydro-1-benzofuran-4-yl]-2-(4-hydroxyphenyl)-2,3-dihydro-1-benzofuran-5-yl}oxiran-2-yl)-2-phenyl-2,3-dihydro-1-benzofuran-3-yl]benzene-1,3-diol	Phenylpropanoids and polyketides	2-arylbenzofuran flavonoids	null	873.266055869091	NA	0.75405	1	NA
0.75_873.2661m/z	4.38476131750706	0.00389745117229135	1.47725214449434	Sham-Fibre:Sham-Control	HMDB0134253	null	C56H42O10	M-H	35.9	7.23	-5.10734855796838	78.3961689029818	4-{5-[(E)-2-[3-(3,5-dihydroxyphenyl)-6-hydroxy-2-phenyl-2,3-dihydro-1-benzofuran-4-yl]ethenyl]-2-(4-hydroxyphenyl)-2,3-dihydro-1-benzofuran-3-yl}-3-(3-hydroxyphenyl)-2-phenyl-2,3-dihydro-1-benzofuran-5,6-diol	Phenylpropanoids and polyketides	2-arylbenzofuran flavonoids	null	873.266055869091	NA	0.75405	1	NA
0.75_873.2661m/z	4.38476131750706	0.00389745117229135	1.47725214449434	Sham-Fibre:Sham-Control	HMDB0134397	null	C56H42O10	M-H	36	7.39	-5.10734855796838	78.3961689029818	6-(6-hydroxy-4-{5-[(E)-2-[6-hydroxy-3-(3-hydroxyphenyl)-2-phenyl-2,3-dihydro-1-benzofuran-4-yl]ethenyl]-2-phenyl-2,3-dihydro-1-benzofuran-3-yl}-2-(4-hydroxyphenyl)-2,3-dihydro-1-benzofuran-3-yl)benzene-1,2,4-triol	Phenylpropanoids and polyketides	2-arylbenzofuran flavonoids	null	873.266055869091	NA	0.75405	1	NA
0.75_873.2661m/z	4.38476131750706	0.00389745117229135	1.47725214449434	Sham-Fibre:Sham-Control	HMDB0134484	null	C56H42O10	M-H	35.9	7.23	-5.10734855796838	78.3961689029818	4-{3-[3-(3,5-dihydroxyphenyl)-6-hydroxy-2-phenyl-2,3-dihydro-1-benzofuran-4-yl]-5-{2-[6-hydroxy-3-(3-hydroxyphenyl)-2-phenyl-2,3-dihydro-1-benzofuran-4-yl]ethenyl}-2,3-dihydro-1-benzofuran-2-yl}benzene-1,2-diol	null	null	null	873.266055869091	NA	0.75405	1	NA
0.75_873.2661m/z	4.38476131750706	0.00389745117229135	1.47725214449434	Sham-Fibre:Sham-Control	HMDB0134251	null	C56H42O10	M-H	35.9	7.23	-5.10734855796838	78.3961689029818	4-{5-[(E)-2-[6-hydroxy-3-(3-hydroxyphenyl)-2-phenyl-2,3-dihydro-1-benzofuran-4-yl]ethenyl]-2-(4-hydroxyphenyl)-2,3-dihydro-1-benzofuran-3-yl}-3-(3-hydroxyphenyl)-2-(4-hydroxyphenyl)-2,3-dihydro-1-benzofuran-5,6-diol	Phenylpropanoids and polyketides	2-arylbenzofuran flavonoids	null	873.266055869091	NA	0.75405	1	NA
0.75_873.2661m/z	4.38476131750706	0.00389745117229135	1.47725214449434	Sham-Fibre:Sham-Control	HMDB0134224	null	C56H42O10	M-H	35.5	5.05	-5.10734855796838	78.3961689029818	5-{4-[(E)-2-{3-[3-(3,5-dihydroxyphenyl)-6-hydroxy-2-(4-hydroxyphenyl)-2,3-dihydro-1-benzofuran-4-yl]-2-phenyl-2,3-dihydro-1-benzofuran-5-yl}ethenyl]-6-hydroxy-2-phenyl-2,3-dihydro-1-benzofuran-3-yl}benzene-1,3-diol	Phenylpropanoids and polyketides	2-arylbenzofuran flavonoids	null	873.266055869091	NA	0.75405	1	NA
0.75_873.2661m/z	4.38476131750706	0.00389745117229135	1.47725214449434	Sham-Fibre:Sham-Control	HMDB0134410	null	C56H42O10	M-H	36	7.39	-5.10734855796838	78.3961689029818	6-[6-hydroxy-4-(2-{3-[6-hydroxy-3-(3-hydroxyphenyl)-2-phenyl-2,3-dihydro-1-benzofuran-4-yl]-2-phenyl-2,3-dihydro-1-benzofuran-5-yl}ethenyl)-2-(4-hydroxyphenyl)-2,3-dihydro-1-benzofuran-3-yl]benzene-1,2,4-triol	null	null	null	873.266055869091	NA	0.75405	1	NA
0.75_873.2661m/z	4.38476131750706	0.00389745117229135	1.47725214449434	Sham-Fibre:Sham-Control	HMDB0134436	null	C56H42O10	M-H	36	7.39	-5.10734855796838	78.3961689029818	4-[3-(3,5-dihydroxyphenyl)-6-hydroxy-4-{5-[(E)-2-[6-hydroxy-3-(3-hydroxyphenyl)-2-phenyl-2,3-dihydro-1-benzofuran-4-yl]ethenyl]-2-phenyl-2,3-dihydro-1-benzofuran-3-yl}-2,3-dihydro-1-benzofuran-2-yl]benzene-1,2-diol	Phenylpropanoids and polyketides	2-arylbenzofuran flavonoids	null	873.266055869091	NA	0.75405	1	NA
0.75_873.2661m/z	4.38476131750706	0.00389745117229135	1.47725214449434	Sham-Fibre:Sham-Control	HMDB0134304	null	C56H42O10	M-H	36.3	9.02	-5.10734855796838	78.3961689029818	3-(3,5-dihydroxyphenyl)-4-(2-{3-[6-hydroxy-3-(3-hydroxyphenyl)-2-phenyl-2,3-dihydro-1-benzofuran-4-yl]-2-phenyl-2,3-dihydro-1-benzofuran-5-yl}ethenyl)-2-(4-hydroxyphenyl)-2,3-dihydro-1-benzofuran-5,6-diol	null	null	null	873.266055869091	NA	0.75405	1	NA
0.75_873.2661m/z	4.38476131750706	0.00389745117229135	1.47725214449434	Sham-Fibre:Sham-Control	HMDB0134429	null	C56H42O10	M-H	35.9	7.23	-5.10734855796838	78.3961689029818	4-(6-hydroxy-4-{5-[(E)-2-[6-hydroxy-3-(3-hydroxyphenyl)-2-phenyl-2,3-dihydro-1-benzofuran-4-yl]ethenyl]-2-(4-hydroxyphenyl)-2,3-dihydro-1-benzofuran-3-yl}-3-(3-hydroxyphenyl)-2,3-dihydro-1-benzofuran-2-yl)benzene-1,2-diol	Phenylpropanoids and polyketides	2-arylbenzofuran flavonoids	null	873.266055869091	NA	0.75405	1	NA
0.75_873.2661m/z	4.38476131750706	0.00389745117229135	1.47725214449434	Sham-Fibre:Sham-Control	HMDB0134454	null	C56H42O10	M-H	34.8	1.64	-5.10734855796838	78.3961689029818	4-{5-[(E)-2-[6-hydroxy-2,3-bis(3-hydroxyphenyl)-2,3-dihydro-1-benzofuran-4-yl]ethenyl]-2-(4-hydroxyphenyl)-2,3-dihydro-1-benzofuran-3-yl}-3-(3-hydroxyphenyl)-2-(4-hydroxyphenyl)-2,3-dihydro-1-benzofuran-6-ol	Phenylpropanoids and polyketides	2-arylbenzofuran flavonoids	null	873.266055869091	NA	0.75405	1	NA
0.75_873.2661m/z	4.38476131750706	0.00389745117229135	1.47725214449434	Sham-Fibre:Sham-Control	HMDB0134275	null	C56H42O10	M-H	35.9	7.23	-5.10734855796838	78.3961689029818	4-{6-hydroxy-5-[(E)-2-[6-hydroxy-3-(3-hydroxyphenyl)-2-(4-hydroxyphenyl)-2,3-dihydro-1-benzofuran-4-yl]ethenyl]-2-(4-hydroxyphenyl)-2,3-dihydro-1-benzofuran-3-yl}-3-(3-hydroxyphenyl)-2-phenyl-2,3-dihydro-1-benzofuran-6-ol	Phenylpropanoids and polyketides	2-arylbenzofuran flavonoids	null	873.266055869091	NA	0.75405	1	NA
0.75_873.2661m/z	4.38476131750706	0.00389745117229135	1.47725214449434	Sham-Fibre:Sham-Control	HMDB0134357	null	C56H42O10	M-H	35.5	5.05	-5.10734855796838	78.3961689029818	5-(6-hydroxy-4-{7-hydroxy-5-[(E)-2-[6-hydroxy-3-(3-hydroxyphenyl)-2-(4-hydroxyphenyl)-2,3-dihydro-1-benzofuran-4-yl]ethenyl]-2-phenyl-2,3-dihydro-1-benzofuran-3-yl}-2-phenyl-2,3-dihydro-1-benzofuran-3-yl)benzene-1,3-diol	Phenylpropanoids and polyketides	2-arylbenzofuran flavonoids	null	873.266055869091	NA	0.75405	1	NA
0.75_873.2661m/z	4.38476131750706	0.00389745117229135	1.47725214449434	Sham-Fibre:Sham-Control	HMDB0134327	null	C56H42O10	M-H	35.5	5.05	-5.10734855796838	78.3961689029818	4-(5-{3-[6-hydroxy-3-(3-hydroxyphenyl)-2-(4-hydroxyphenyl)-2,3-dihydro-1-benzofuran-4-yl]oxiran-2-yl}-2-phenyl-2,3-dihydro-1-benzofuran-3-yl)-3-(3-hydroxyphenyl)-2-(4-hydroxyphenyl)-2,3-dihydro-1-benzofuran-6-ol	Phenylpropanoids and polyketides	2-arylbenzofuran flavonoids	null	873.266055869091	NA	0.75405	1	NA
0.75_873.2661m/z	4.38476131750706	0.00389745117229135	1.47725214449434	Sham-Fibre:Sham-Control	HMDB0134359	null	C56H42O10	M-H	35.5	5.05	-5.10734855796838	78.3961689029818	5-{4-[(E)-2-{3-[3-(3,5-dihydroxyphenyl)-6-hydroxy-2-phenyl-2,3-dihydro-1-benzofuran-4-yl]-7-hydroxy-2-phenyl-2,3-dihydro-1-benzofuran-5-yl}ethenyl]-6-hydroxy-2-phenyl-2,3-dihydro-1-benzofuran-3-yl}benzene-1,3-diol	Phenylpropanoids and polyketides	2-arylbenzofuran flavonoids	null	873.266055869091	NA	0.75405	1	NA
0.75_873.2661m/z	4.38476131750706	0.00389745117229135	1.47725214449434	Sham-Fibre:Sham-Control	HMDB0134461	null	C56H42O10	M-H	35.5	5.05	-5.10734855796838	78.3961689029818	5-(6-hydroxy-4-{5-[(E)-2-[6-hydroxy-2,3-bis(3-hydroxyphenyl)-2,3-dihydro-1-benzofuran-4-yl]ethenyl]-2-phenyl-2,3-dihydro-1-benzofuran-3-yl}-2-(4-hydroxyphenyl)-2,3-dihydro-1-benzofuran-3-yl)benzene-1,3-diol	Phenylpropanoids and polyketides	2-arylbenzofuran flavonoids	null	873.266055869091	NA	0.75405	1	NA
0.75_873.2661m/z	4.38476131750706	0.00389745117229135	1.47725214449434	Sham-Fibre:Sham-Control	HMDB0134326	null	C56H42O10	M-H	35.9	7.23	-5.10734855796838	78.3961689029818	4-(5-{3-[6-hydroxy-3-(3-hydroxyphenyl)-2-phenyl-2,3-dihydro-1-benzofuran-4-yl]oxiran-2-yl}-2-(4-hydroxyphenyl)-2,3-dihydro-1-benzofuran-3-yl)-3-(3-hydroxyphenyl)-2-(4-hydroxyphenyl)-2,3-dihydro-1-benzofuran-6-ol	Phenylpropanoids and polyketides	2-arylbenzofuran flavonoids	null	873.266055869091	NA	0.75405	1	NA
0.75_873.2661m/z	4.38476131750706	0.00389745117229135	1.47725214449434	Sham-Fibre:Sham-Control	HMDB0134460	null	C56H42O10	M-H	35.5	5.05	-5.10734855796838	78.3961689029818	4-{4-[(E)-2-{3-[3-(3,5-dihydroxyphenyl)-6-hydroxy-2-phenyl-2,3-dihydro-1-benzofuran-4-yl]-2-phenyl-2,3-dihydro-1-benzofuran-5-yl}ethenyl]-6-hydroxy-3-(3-hydroxyphenyl)-2,3-dihydro-1-benzofuran-2-yl}benzene-1,2-diol	Phenylpropanoids and polyketides	2-arylbenzofuran flavonoids	null	873.266055869091	NA	0.75405	1	NA
0.75_873.2661m/z	4.38476131750706	0.00389745117229135	1.47725214449434	Sham-Fibre:Sham-Control	HMDB0134462	null	C56H42O10	M-H	35.5	5.05	-5.10734855796838	78.3961689029818	5-{4-[(E)-2-{3-[3-(3,5-dihydroxyphenyl)-6-hydroxy-2-phenyl-2,3-dihydro-1-benzofuran-4-yl]-2-phenyl-2,3-dihydro-1-benzofuran-5-yl}ethenyl]-6-hydroxy-2-(3-hydroxyphenyl)-2,3-dihydro-1-benzofuran-3-yl}benzene-1,3-diol	Phenylpropanoids and polyketides	2-arylbenzofuran flavonoids	null	873.266055869091	NA	0.75405	1	NA
0.75_873.2661m/z	4.38476131750706	0.00389745117229135	1.47725214449434	Sham-Fibre:Sham-Control	HMDB0134219	null	C56H42O10	M-H	35.5	5.05	-5.10734855796838	78.3961689029818	5-(6-hydroxy-4-{5-[(E)-2-[6-hydroxy-3-(3-hydroxyphenyl)-2-(4-hydroxyphenyl)-2,3-dihydro-1-benzofuran-4-yl]ethenyl]-2-(4-hydroxyphenyl)-2,3-dihydro-1-benzofuran-3-yl}-2-phenyl-2,3-dihydro-1-benzofuran-3-yl)benzene-1,3-diol	Phenylpropanoids and polyketides	2-arylbenzofuran flavonoids	null	873.266055869091	NA	0.75405	1	NA
0.75_873.2661m/z	4.38476131750706	0.00389745117229135	1.47725214449434	Sham-Fibre:Sham-Control	HMDB0033395	null	C39H50O20	M+Cl	38.9	22.7	8.48224153839818	81.2763105426019	3,5,7-Trihydroxy-4'-methoxy-8-prenylflavone 3-[rhamnosyl-(1->6)-galactoside] 7-galactoside	Phenylpropanoids and polyketides	Flavonoids	Flavonoid glycosides	873.266055869091	NA	0.75405	1	NA
0.75_873.2661m/z	4.38476131750706	0.00389745117229135	1.47725214449434	Sham-Fibre:Sham-Control	HMDB0134379	null	C56H42O10	M-H	35.9	7.23	-5.10734855796838	78.3961689029818	5-{6-hydroxy-4-[(E)-2-{4-hydroxy-3-[6-hydroxy-3-(3-hydroxyphenyl)-2-phenyl-2,3-dihydro-1-benzofuran-4-yl]-2-phenyl-2,3-dihydro-1-benzofuran-5-yl}ethenyl]-2-(4-hydroxyphenyl)-2,3-dihydro-1-benzofuran-3-yl}benzene-1,3-diol	Phenylpropanoids and polyketides	2-arylbenzofuran flavonoids	null	873.266055869091	NA	0.75405	1	NA
0.75_873.2661m/z	4.38476131750706	0.00389745117229135	1.47725214449434	Sham-Fibre:Sham-Control	HMDB0134329	null	C56H42O10	M-H	35.9	7.23	-5.10734855796838	78.3961689029818	5-[6-hydroxy-4-(3-{3-[6-hydroxy-3-(3-hydroxyphenyl)-2-phenyl-2,3-dihydro-1-benzofuran-4-yl]-2-phenyl-2,3-dihydro-1-benzofuran-5-yl}oxiran-2-yl)-2-(4-hydroxyphenyl)-2,3-dihydro-1-benzofuran-3-yl]benzene-1,3-diol	Phenylpropanoids and polyketides	2-arylbenzofuran flavonoids	null	873.266055869091	NA	0.75405	1	NA
0.75_873.2661m/z	4.38476131750706	0.00389745117229135	1.47725214449434	Sham-Fibre:Sham-Control	HMDB0134411	null	C56H42O10	M-H	35.5	5.05	-5.10734855796838	78.3961689029818	6-[6-hydroxy-4-(2-{3-[6-hydroxy-3-(3-hydroxyphenyl)-2-(4-hydroxyphenyl)-2,3-dihydro-1-benzofuran-4-yl]-2-phenyl-2,3-dihydro-1-benzofuran-5-yl}ethenyl)-2-phenyl-2,3-dihydro-1-benzofuran-3-yl]benzene-1,2,4-triol	null	null	null	873.266055869091	NA	0.75405	1	NA
0.75_873.2661m/z	4.38476131750706	0.00389745117229135	1.47725214449434	Sham-Fibre:Sham-Control	HMDB0134325	null	C56H42O10	M-H	35.9	7.23	-5.10734855796838	78.3961689029818	4-(5-{3-[6-hydroxy-3-(3-hydroxyphenyl)-2-(4-hydroxyphenyl)-2,3-dihydro-1-benzofuran-4-yl]oxiran-2-yl}-2-(4-hydroxyphenyl)-2,3-dihydro-1-benzofuran-3-yl)-3-(3-hydroxyphenyl)-2-phenyl-2,3-dihydro-1-benzofuran-6-ol	Phenylpropanoids and polyketides	2-arylbenzofuran flavonoids	null	873.266055869091	NA	0.75405	1	NA
0.75_873.2661m/z	4.38476131750706	0.00389745117229135	1.47725214449434	Sham-Fibre:Sham-Control	HMDB0134283	null	C56H42O10	M-H	35.9	7.23	-5.10734855796838	78.3961689029818	5-(6-hydroxy-4-{6-hydroxy-5-[(E)-2-[6-hydroxy-3-(3-hydroxyphenyl)-2-phenyl-2,3-dihydro-1-benzofuran-4-yl]ethenyl]-2-phenyl-2,3-dihydro-1-benzofuran-3-yl}-2-(4-hydroxyphenyl)-2,3-dihydro-1-benzofuran-3-yl)benzene-1,3-diol	Phenylpropanoids and polyketides	2-arylbenzofuran flavonoids	null	873.266055869091	NA	0.75405	1	NA
0.75_873.2661m/z	4.38476131750706	0.00389745117229135	1.47725214449434	Sham-Fibre:Sham-Control	HMDB0134456	null	C56H42O10	M-H	35.9	7.23	-5.10734855796838	78.3961689029818	5-{6-hydroxy-4-[(E)-2-{3-[6-hydroxy-3-(3-hydroxyphenyl)-2-phenyl-2,3-dihydro-1-benzofuran-4-yl]-2-(4-hydroxyphenyl)-2,3-dihydro-1-benzofuran-5-yl}ethenyl]-2-(3-hydroxyphenyl)-2,3-dihydro-1-benzofuran-3-yl}benzene-1,3-diol	Phenylpropanoids and polyketides	2-arylbenzofuran flavonoids	null	873.266055869091	NA	0.75405	1	NA
0.75_873.2661m/z	4.38476131750706	0.00389745117229135	1.47725214449434	Sham-Fibre:Sham-Control	HMDB0134380	null	C56H42O10	M-H	35.5	5.05	-5.10734855796838	78.3961689029818	5-{6-hydroxy-4-[(E)-2-{4-hydroxy-3-[6-hydroxy-3-(3-hydroxyphenyl)-2-(4-hydroxyphenyl)-2,3-dihydro-1-benzofuran-4-yl]-2-phenyl-2,3-dihydro-1-benzofuran-5-yl}ethenyl]-2-phenyl-2,3-dihydro-1-benzofuran-3-yl}benzene-1,3-diol	Phenylpropanoids and polyketides	2-arylbenzofuran flavonoids	null	873.266055869091	NA	0.75405	1	NA
0.75_873.2661m/z	4.38476131750706	0.00389745117229135	1.47725214449434	Sham-Fibre:Sham-Control	HMDB0134330	null	C56H42O10	M-H	35.5	5.05	-5.10734855796838	78.3961689029818	5-[6-hydroxy-4-(3-{3-[6-hydroxy-3-(3-hydroxyphenyl)-2-(4-hydroxyphenyl)-2,3-dihydro-1-benzofuran-4-yl]-2-phenyl-2,3-dihydro-1-benzofuran-5-yl}oxiran-2-yl)-2-phenyl-2,3-dihydro-1-benzofuran-3-yl]benzene-1,3-diol	Phenylpropanoids and polyketides	2-arylbenzofuran flavonoids	null	873.266055869091	NA	0.75405	1	NA
0.75_873.2661m/z	4.38476131750706	0.00389745117229135	1.47725214449434	Sham-Fibre:Sham-Control	HMDB0134478	null	C56H42O10	M-H	35.9	7.23	-5.10734855796838	78.3961689029818	4-{5-[(E)-2-[6-hydroxy-3-(3-hydroxyphenyl)-2-(4-hydroxyphenyl)-2,3-dihydro-1-benzofuran-4-yl]ethenyl]-3-[6-hydroxy-3-(3-hydroxyphenyl)-2-phenyl-2,3-dihydro-1-benzofuran-4-yl]-2,3-dihydro-1-benzofuran-2-yl}benzene-1,2-diol	Phenylpropanoids and polyketides	2-arylbenzofuran flavonoids	null	873.266055869091	NA	0.75405	1	NA
0.75_873.2661m/z	4.38476131750706	0.00389745117229135	1.47725214449434	Sham-Fibre:Sham-Control	HMDB0134432	null	C56H42O10	M-H	35.5	5.05	-5.10734855796838	78.3961689029818	5-{6-hydroxy-4-[(E)-2-{3-[6-hydroxy-2,3-bis(3-hydroxyphenyl)-2,3-dihydro-1-benzofuran-4-yl]-2-phenyl-2,3-dihydro-1-benzofuran-5-yl}ethenyl]-2-(4-hydroxyphenyl)-2,3-dihydro-1-benzofuran-3-yl}benzene-1,3-diol	Phenylpropanoids and polyketides	2-arylbenzofuran flavonoids	null	873.266055869091	NA	0.75405	1	NA
0.75_873.2661m/z	4.38476131750706	0.00389745117229135	1.47725214449434	Sham-Fibre:Sham-Control	HMDB0134217	null	C56H42O10	M-H	35.5	5.05	-5.10734855796838	78.3961689029818	5-{6-hydroxy-4-[(E)-2-{3-[6-hydroxy-3-(3-hydroxyphenyl)-2-(4-hydroxyphenyl)-2,3-dihydro-1-benzofuran-4-yl]-2-(4-hydroxyphenyl)-2,3-dihydro-1-benzofuran-5-yl}ethenyl]-2-phenyl-2,3-dihydro-1-benzofuran-3-yl}benzene-1,3-diol	Phenylpropanoids and polyketides	2-arylbenzofuran flavonoids	null	873.266055869091	NA	0.75405	1	NA
0.75_873.2661m/z	4.38476131750706	0.00389745117229135	1.47725214449434	Sham-Fibre:Sham-Control	HMDB0134434	null	C56H42O10	M-H	35.9	7.23	-5.10734855796838	78.3961689029818	5-(6-hydroxy-4-{5-[(E)-2-[6-hydroxy-3-(3-hydroxyphenyl)-2-phenyl-2,3-dihydro-1-benzofuran-4-yl]ethenyl]-2-(4-hydroxyphenyl)-2,3-dihydro-1-benzofuran-3-yl}-2-(3-hydroxyphenyl)-2,3-dihydro-1-benzofuran-3-yl)benzene-1,3-diol	Phenylpropanoids and polyketides	2-arylbenzofuran flavonoids	null	873.266055869091	NA	0.75405	1	NA
0.75_873.2661m/z	4.38476131750706	0.00389745117229135	1.47725214449434	Sham-Fibre:Sham-Control	HMDB0134302	null	C56H42O10	M-H	35.5	5.05	-5.10734855796838	78.3961689029818	4-(2-{3-[6-hydroxy-3-(3-hydroxyphenyl)-2-(4-hydroxyphenyl)-2,3-dihydro-1-benzofuran-4-yl]-2-phenyl-2,3-dihydro-1-benzofuran-5-yl}ethenyl)-3-(3-hydroxyphenyl)-2-(4-hydroxyphenyl)-2,3-dihydro-1-benzofuran-5,6-diol	null	null	null	873.266055869091	NA	0.75405	1	NA
0.75_873.2661m/z	4.38476131750706	0.00389745117229135	1.47725214449434	Sham-Fibre:Sham-Control	HMDB0134284	null	C56H42O10	M-H	35.5	5.05	-5.10734855796838	78.3961689029818	5-{4-[(E)-2-{3-[3-(3,5-dihydroxyphenyl)-6-hydroxy-2-phenyl-2,3-dihydro-1-benzofuran-4-yl]-6-hydroxy-2-phenyl-2,3-dihydro-1-benzofuran-5-yl}ethenyl]-6-hydroxy-2-phenyl-2,3-dihydro-1-benzofuran-3-yl}benzene-1,3-diol	Phenylpropanoids and polyketides	2-arylbenzofuran flavonoids	null	873.266055869091	NA	0.75405	1	NA
0.75_873.2661m/z	4.38476131750706	0.00389745117229135	1.47725214449434	Sham-Fibre:Sham-Control	HMDB0134358	null	C56H42O10	M-H	35.9	7.23	-5.10734855796838	78.3961689029818	5-(6-hydroxy-4-{7-hydroxy-5-[(E)-2-[6-hydroxy-3-(3-hydroxyphenyl)-2-phenyl-2,3-dihydro-1-benzofuran-4-yl]ethenyl]-2-phenyl-2,3-dihydro-1-benzofuran-3-yl}-2-(4-hydroxyphenyl)-2,3-dihydro-1-benzofuran-3-yl)benzene-1,3-diol	Phenylpropanoids and polyketides	2-arylbenzofuran flavonoids	null	873.266055869091	NA	0.75405	1	NA
0.75_873.2661m/z	4.38476131750706	0.00389745117229135	1.47725214449434	Sham-Fibre:Sham-Control	HMDB0134431	null	C56H42O10	M-H	35.5	5.05	-5.10734855796838	78.3961689029818	5-{6-hydroxy-4-[(E)-2-{3-[6-hydroxy-2,3-bis(3-hydroxyphenyl)-2,3-dihydro-1-benzofuran-4-yl]-2-(4-hydroxyphenyl)-2,3-dihydro-1-benzofuran-5-yl}ethenyl]-2-phenyl-2,3-dihydro-1-benzofuran-3-yl}benzene-1,3-diol	Phenylpropanoids and polyketides	2-arylbenzofuran flavonoids	null	873.266055869091	NA	0.75405	1	NA
0.75_873.2661m/z	4.38476131750706	0.00389745117229135	1.47725214449434	Sham-Fibre:Sham-Control	HMDB0134459	null	C56H42O10	M-H	35.5	5.05	-5.10734855796838	78.3961689029818	5-(6-hydroxy-4-{5-[(E)-2-[6-hydroxy-2,3-bis(3-hydroxyphenyl)-2,3-dihydro-1-benzofuran-4-yl]ethenyl]-2-(4-hydroxyphenyl)-2,3-dihydro-1-benzofuran-3-yl}-2-phenyl-2,3-dihydro-1-benzofuran-3-yl)benzene-1,3-diol	Phenylpropanoids and polyketides	2-arylbenzofuran flavonoids	null	873.266055869091	NA	0.75405	1	NA
0.75_873.2661m/z	4.38476131750706	0.00389745117229135	1.47725214449434	Sham-Fibre:Sham-Control	HMDB0134222	null	C56H42O10	M-H	35.5	5.05	-5.10734855796838	78.3961689029818	5-{4-[(E)-2-{3-[3-(3,5-dihydroxyphenyl)-6-hydroxy-2-phenyl-2,3-dihydro-1-benzofuran-4-yl]-2-(4-hydroxyphenyl)-2,3-dihydro-1-benzofuran-5-yl}ethenyl]-6-hydroxy-2-phenyl-2,3-dihydro-1-benzofuran-3-yl}benzene-1,3-diol	Phenylpropanoids and polyketides	2-arylbenzofuran flavonoids	null	873.266055869091	NA	0.75405	1	NA
0.75_873.2661m/z	4.38476131750706	0.00389745117229135	1.47725214449434	Sham-Fibre:Sham-Control	HMDB0134216	null	C56H42O10	M-H	35.9	7.23	-5.10734855796838	78.3961689029818	5-{6-hydroxy-4-[(E)-2-{3-[6-hydroxy-3-(3-hydroxyphenyl)-2-phenyl-2,3-dihydro-1-benzofuran-4-yl]-2-(4-hydroxyphenyl)-2,3-dihydro-1-benzofuran-5-yl}ethenyl]-2-(4-hydroxyphenyl)-2,3-dihydro-1-benzofuran-3-yl}benzene-1,3-diol	Phenylpropanoids and polyketides	2-arylbenzofuran flavonoids	null	873.266055869091	NA	0.75405	1	NA
0.75_873.2661m/z	4.38476131750706	0.00389745117229135	1.47725214449434	Sham-Fibre:Sham-Control	HMDB0134350	null	C56H42O10	M-H	35.9	7.23	-5.10734855796838	78.3961689029818	4-{7-hydroxy-5-[(E)-2-[6-hydroxy-3-(3-hydroxyphenyl)-2-(4-hydroxyphenyl)-2,3-dihydro-1-benzofuran-4-yl]ethenyl]-2-(4-hydroxyphenyl)-2,3-dihydro-1-benzofuran-3-yl}-3-(3-hydroxyphenyl)-2-phenyl-2,3-dihydro-1-benzofuran-6-ol	Phenylpropanoids and polyketides	2-arylbenzofuran flavonoids	null	873.266055869091	NA	0.75405	1	NA
0.75_873.2661m/z	4.38476131750706	0.00389745117229135	1.47725214449434	Sham-Fibre:Sham-Control	HMDB0134455	null	C56H42O10	M-H	35.5	5.05	-5.10734855796838	78.3961689029818	4-{6-hydroxy-4-[(E)-2-{3-[6-hydroxy-3-(3-hydroxyphenyl)-2-(4-hydroxyphenyl)-2,3-dihydro-1-benzofuran-4-yl]-2-phenyl-2,3-dihydro-1-benzofuran-5-yl}ethenyl]-3-(3-hydroxyphenyl)-2,3-dihydro-1-benzofuran-2-yl}benzene-1,2-diol	Phenylpropanoids and polyketides	2-arylbenzofuran flavonoids	null	873.266055869091	NA	0.75405	1	NA
0.75_873.2661m/z	4.38476131750706	0.00389745117229135	1.47725214449434	Sham-Fibre:Sham-Control	HMDB0134221	null	C56H42O10	M-H	35.5	5.05	-5.10734855796838	78.3961689029818	5-(6-hydroxy-4-{5-[(E)-2-[6-hydroxy-3-(3-hydroxyphenyl)-2-(4-hydroxyphenyl)-2,3-dihydro-1-benzofuran-4-yl]ethenyl]-2-phenyl-2,3-dihydro-1-benzofuran-3-yl}-2-(4-hydroxyphenyl)-2,3-dihydro-1-benzofuran-3-yl)benzene-1,3-diol	Phenylpropanoids and polyketides	2-arylbenzofuran flavonoids	null	873.266055869091	NA	0.75405	1	NA
0.75_873.2661m/z	4.38476131750706	0.00389745117229135	1.47725214449434	Sham-Fibre:Sham-Control	HMDB0134435	null	C56H42O10	M-H	35.5	5.05	-5.10734855796838	78.3961689029818	5-(6-hydroxy-4-{5-[(E)-2-[6-hydroxy-3-(3-hydroxyphenyl)-2-(4-hydroxyphenyl)-2,3-dihydro-1-benzofuran-4-yl]ethenyl]-2-phenyl-2,3-dihydro-1-benzofuran-3-yl}-2-(3-hydroxyphenyl)-2,3-dihydro-1-benzofuran-3-yl)benzene-1,3-diol	Phenylpropanoids and polyketides	2-arylbenzofuran flavonoids	null	873.266055869091	NA	0.75405	1	NA
0.75_873.2661m/z	4.38476131750706	0.00389745117229135	1.47725214449434	Sham-Fibre:Sham-Control	HMDB0134218	null	C56H42O10	M-H	35.5	5.05	-5.10734855796838	78.3961689029818	5-{6-hydroxy-4-[(E)-2-{3-[6-hydroxy-3-(3-hydroxyphenyl)-2-(4-hydroxyphenyl)-2,3-dihydro-1-benzofuran-4-yl]-2-phenyl-2,3-dihydro-1-benzofuran-5-yl}ethenyl]-2-(4-hydroxyphenyl)-2,3-dihydro-1-benzofuran-3-yl}benzene-1,3-diol	Phenylpropanoids and polyketides	2-arylbenzofuran flavonoids	null	873.266055869091	NA	0.75405	1	NA
0.75_873.2661m/z	4.38476131750706	0.00389745117229135	1.47725214449434	Sham-Fibre:Sham-Control	HMDB0134353	null	C56H42O10	M-H	35.9	7.23	-5.10734855796838	78.3961689029818	5-{6-hydroxy-4-[(E)-2-{7-hydroxy-3-[6-hydroxy-3-(3-hydroxyphenyl)-2-phenyl-2,3-dihydro-1-benzofuran-4-yl]-2-(4-hydroxyphenyl)-2,3-dihydro-1-benzofuran-5-yl}ethenyl]-2-phenyl-2,3-dihydro-1-benzofuran-3-yl}benzene-1,3-diol	Phenylpropanoids and polyketides	2-arylbenzofuran flavonoids	null	873.266055869091	NA	0.75405	1	NA
0.75_873.2661m/z	4.38476131750706	0.00389745117229135	1.47725214449434	Sham-Fibre:Sham-Control	HMDB0134457	null	C56H42O10	M-H	36	7.39	-5.10734855796838	78.3961689029818	4-[3-(3,5-dihydroxyphenyl)-6-hydroxy-4-[(E)-2-{3-[6-hydroxy-3-(3-hydroxyphenyl)-2-phenyl-2,3-dihydro-1-benzofuran-4-yl]-2-phenyl-2,3-dihydro-1-benzofuran-5-yl}ethenyl]-2,3-dihydro-1-benzofuran-2-yl]benzene-1,2-diol	Phenylpropanoids and polyketides	2-arylbenzofuran flavonoids	null	873.266055869091	NA	0.75405	1	NA
0.75_873.2661m/z	4.38476131750706	0.00389745117229135	1.47725214449434	Sham-Fibre:Sham-Control	HMDB0134215	null	C56H42O10	M-H	34.8	1.64	-5.10734855796838	78.3961689029818	4-{5-[(E)-2-[6-hydroxy-3-(3-hydroxyphenyl)-2-(4-hydroxyphenyl)-2,3-dihydro-1-benzofuran-4-yl]ethenyl]-2-(4-hydroxyphenyl)-2,3-dihydro-1-benzofuran-3-yl}-3-(3-hydroxyphenyl)-2-(4-hydroxyphenyl)-2,3-dihydro-1-benzofuran-6-ol	Phenylpropanoids and polyketides	2-arylbenzofuran flavonoids	null	873.266055869091	NA	0.75405	1	NA
0.75_873.2661m/z	4.38476131750706	0.00389745117229135	1.47725214449434	Sham-Fibre:Sham-Control	HMDB0134220	null	C56H42O10	M-H	35.9	7.23	-5.10734855796838	78.3961689029818	5-(6-hydroxy-4-{5-[(E)-2-[6-hydroxy-3-(3-hydroxyphenyl)-2-phenyl-2,3-dihydro-1-benzofuran-4-yl]ethenyl]-2-(4-hydroxyphenyl)-2,3-dihydro-1-benzofuran-3-yl}-2-(4-hydroxyphenyl)-2,3-dihydro-1-benzofuran-3-yl)benzene-1,3-diol	Phenylpropanoids and polyketides	2-arylbenzofuran flavonoids	null	873.266055869091	NA	0.75405	1	NA
0.75_873.2661m/z	4.38476131750706	0.00389745117229135	1.47725214449434	Sham-Fibre:Sham-Control	HMDB0134430	null	C56H42O10	M-H	35.5	5.05	-5.10734855796838	78.3961689029818	4-(6-hydroxy-4-{5-[(E)-2-[6-hydroxy-3-(3-hydroxyphenyl)-2-(4-hydroxyphenyl)-2,3-dihydro-1-benzofuran-4-yl]ethenyl]-2-phenyl-2,3-dihydro-1-benzofuran-3-yl}-3-(3-hydroxyphenyl)-2,3-dihydro-1-benzofuran-2-yl)benzene-1,2-diol	Phenylpropanoids and polyketides	2-arylbenzofuran flavonoids	null	873.266055869091	NA	0.75405	1	NA
0.75_873.2661m/z	4.38476131750706	0.00389745117229135	1.47725214449434	Sham-Fibre:Sham-Control	HMDB0134433	null	C56H42O10	M-H	35.5	5.05	-5.10734855796838	78.3961689029818	4-(4-{5-[(E)-2-[3-(3,5-dihydroxyphenyl)-6-hydroxy-2-phenyl-2,3-dihydro-1-benzofuran-4-yl]ethenyl]-2-phenyl-2,3-dihydro-1-benzofuran-3-yl}-6-hydroxy-3-(3-hydroxyphenyl)-2,3-dihydro-1-benzofuran-2-yl)benzene-1,2-diol	Phenylpropanoids and polyketides	2-arylbenzofuran flavonoids	null	873.266055869091	NA	0.75405	1	NA
0.75_873.2661m/z	4.38476131750706	0.00389745117229135	1.47725214449434	Sham-Fibre:Sham-Control	HMDB0134307	null	C56H42O10	M-H	35.5	5.05	-5.10734855796838	78.3961689029818	4-[(E)-2-{3-[3-(3,5-dihydroxyphenyl)-6-hydroxy-2-phenyl-2,3-dihydro-1-benzofuran-4-yl]-2-phenyl-2,3-dihydro-1-benzofuran-5-yl}ethenyl]-3-(3-hydroxyphenyl)-2-(4-hydroxyphenyl)-2,3-dihydro-1-benzofuran-5,6-diol	Phenylpropanoids and polyketides	2-arylbenzofuran flavonoids	null	873.266055869091	NA	0.75405	1	NA
0.75_873.2661m/z	4.38476131750706	0.00389745117229135	1.47725214449434	Sham-Fibre:Sham-Control	HMDB0134437	null	C56H42O10	M-H	35.5	5.05	-5.10734855796838	78.3961689029818	5-{4-[(E)-2-{3-[3-(3,5-dihydroxyphenyl)-6-hydroxy-2-(3-hydroxyphenyl)-2,3-dihydro-1-benzofuran-4-yl]-2-phenyl-2,3-dihydro-1-benzofuran-5-yl}ethenyl]-6-hydroxy-2-phenyl-2,3-dihydro-1-benzofuran-3-yl}benzene-1,3-diol	Phenylpropanoids and polyketides	2-arylbenzofuran flavonoids	null	873.266055869091	NA	0.75405	1	NA
0.75_887.2721n	2.60066409459616	0.0221149158159635	1.10400756956322	Sham-Fibre:Sham-Control	NA	NA	NA	NA	NA	NA	NA	NA	NA	NA	NA	NA	NA	NA	NA	NA	NA
0.75_933.2778m/z	3.35869782747411	0.00177269473430734	1.4221316723231	Sham-Fibre:Sham-Control	C14049	C14049	C42H60K2O16	M+Cl	30.1	0	-8.01267969050427	59.6060883470205	Glycyrrhizinate dipotassium; Dipotassium glycyrrhizate; Dipotassium (3beta,20beta)-20-carboxy-11-oxo-30-norlean-12-en-3-yl-2-O-beta-D-gucopyranuronosyl-alpha-D-glucopyranosiduronate;	null	null	null	933.277752582403	NA	0.75405	1	NULL
0.75_971.2714m/z	2.66276409161176	0.0341059768854233	1.09606928167549	Sham-Fibre:Sham-Control	NA	NA	NA	NA	NA	NA	NA	NA	NA	NA	NA	NA	NA	NA	NA	NA	NA
0.75_995.2765m/z	3.5389680383974	0.0118039958678295	1.35937300616744	Sham-Fibre:Sham-Control	NA	NA	NA	NA	NA	NA	NA	NA	NA	NA	NA	NA	NA	NA	NA	NA	NA
0.77_1021.2994m/z	4.59416868409422	0.000727315175902684	1.61682313565892	Sham-Fibre:Sham-Control	NA	NA	NA	NA	NA	NA	NA	NA	NA	NA	NA	NA	NA	NA	NA	NA	NA
0.77_1065.3153m/z	3.50173939299907	0.0154785886745114	1.41631800141	Sham-Fibre:Sham-Control	NA	NA	NA	NA	NA	NA	NA	NA	NA	NA	NA	NA	NA	NA	NA	NA	NA
0.77_1069.3018m/z	3.23004137534052	0.00209474027364398	1.24778796574547	Sham-Fibre:Sham-Control	NA	NA	NA	NA	NA	NA	NA	NA	NA	NA	NA	NA	NA	NA	NA	NA	NA
0.77_1197.3678m/z	4.37004743964241	0.0195217049042895	1.44796667148042	Sham-Fibre:Sham-Control	NA	NA	NA	NA	NA	NA	NA	NA	NA	NA	NA	NA	NA	NA	NA	NA	NA
0.77_683.1768m/z	7.30767557097169	0.0140492668647486	1.50442096431502	Sham-Fibre:Sham-Control	C00973	C00973	C18H30O15.[C6H10O5]n-3	M+Cl	21.2	12.9	-6.00396003411439	NA	Cyclomaltodextrin; Cyclodextrin;	null	null	null	683.176803139299	NA	0.768333333333333	1	map00500 Starch and sucrose metabolism; map02010 ABC transporters;
0.77_683.1768m/z	7.30767557097169	0.0140492668647486	1.50442096431502	Sham-Fibre:Sham-Control	C21655	C21655	C24H40O20	M+Cl	37.3	12.9	-6.00396003428977	80.5192062191367	Cyclobis-1,6-alpha-nigerosyl; Cycloalternan;	null	null	null	683.176803139299	NA	0.768333333333333	1	NULL
0.77_683.1768m/z	7.30767557097169	0.0140492668647486	1.50442096431502	Sham-Fibre:Sham-Control	HMDB0127464	null	C24H40O20	M+Cl	38.3	17.7	-6.00396003376362	80.5192062191367	6-{[6-({4,5-dihydroxy-6-methyl-2-[(3,4,5,6-tetrahydroxyoxan-2-yl)methoxy]oxan-3-yl}oxy)-4,5-dihydroxy-2-methyloxan-3-yl]oxy}-3,4,5-trihydroxyoxane-2-carboxylic acid	Organic oxygen compounds	Organooxygen compounds	Carbohydrates and carbohydrate conjugates	683.176803139299	NA	0.768333333333333	1	NA
0.77_683.1768m/z	7.30767557097169	0.0140492668647486	1.50442096431502	Sham-Fibre:Sham-Control	HMDB0127466	null	C24H40O20	M+Cl	38.3	17.8	-6.00396003376362	80.5192062191367	6-({2-[({4,5-dihydroxy-6-methyl-3-[(3,4,5-trihydroxy-6-methyloxan-2-yl)oxy]oxan-2-yl}oxy)methyl]-3,5,6-trihydroxyoxan-4-yl}oxy)-3,4,5-trihydroxyoxane-2-carboxylic acid	Organic oxygen compounds	Organooxygen compounds	Carbohydrates and carbohydrate conjugates	683.176803139299	NA	0.768333333333333	1	NA
0.77_683.1768m/z	7.30767557097169	0.0140492668647486	1.50442096431502	Sham-Fibre:Sham-Control	HMDB0127460	null	C24H40O20	M+Cl	38.3	17.7	-6.00396003376362	80.5192062191367	3,4,5-trihydroxy-6-({4-hydroxy-2-methyl-6-[(3,4,5,6-tetrahydroxyoxan-2-yl)methoxy]-5-[(3,4,5-trihydroxy-6-methyloxan-2-yl)oxy]oxan-3-yl}oxy)oxane-2-carboxylic acid	Organic oxygen compounds	Organooxygen compounds	Carbohydrates and carbohydrate conjugates	683.176803139299	NA	0.768333333333333	1	NA
0.77_683.1768m/z	7.30767557097169	0.0140492668647486	1.50442096431502	Sham-Fibre:Sham-Control	HMDB0127463	null	C24H40O20	M+Cl	38.3	17.7	-6.00396003376362	80.5192062191367	6-{[2-({4,5-dihydroxy-6-methyl-2-[(3,4,5,6-tetrahydroxyoxan-2-yl)methoxy]oxan-3-yl}oxy)-3,5-dihydroxy-6-methyloxan-4-yl]oxy}-3,4,5-trihydroxyoxane-2-carboxylic acid	Organic oxygen compounds	Organooxygen compounds	Carbohydrates and carbohydrate conjugates	683.176803139299	NA	0.768333333333333	1	NA
0.77_683.1768m/z	7.30767557097169	0.0140492668647486	1.50442096431502	Sham-Fibre:Sham-Control	HMDB0127465	null	C24H40O20	M+Cl	38.3	17.8	-6.00396003376362	80.5192062191367	6-({2-[({4,5-dihydroxy-6-methyl-3-[(3,4,5-trihydroxy-6-methyloxan-2-yl)oxy]oxan-2-yl}oxy)methyl]-4,5,6-trihydroxyoxan-3-yl}oxy)-3,4,5-trihydroxyoxane-2-carboxylic acid	Organic oxygen compounds	Organooxygen compounds	Carbohydrates and carbohydrate conjugates	683.176803139299	NA	0.768333333333333	1	NA
0.77_683.1768m/z	7.30767557097169	0.0140492668647486	1.50442096431502	Sham-Fibre:Sham-Control	HMDB0127467	null	C24H40O20	M+Cl	38.3	17.8	-6.00396003376362	80.5192062191367	6-({6-[({4,5-dihydroxy-6-methyl-3-[(3,4,5-trihydroxy-6-methyloxan-2-yl)oxy]oxan-2-yl}oxy)methyl]-2,4,5-trihydroxyoxan-3-yl}oxy)-3,4,5-trihydroxyoxane-2-carboxylic acid	Organic oxygen compounds	Organooxygen compounds	Carbohydrates and carbohydrate conjugates	683.176803139299	NA	0.768333333333333	1	NA
0.77_683.1768m/z	7.30767557097169	0.0140492668647486	1.50442096431502	Sham-Fibre:Sham-Control	HMDB0127461	null	C24H40O20	M+Cl	38.3	17.7	-6.00396003376362	80.5192062191367	3,4,5-trihydroxy-6-({3-hydroxy-2-methyl-6-[(3,4,5,6-tetrahydroxyoxan-2-yl)methoxy]-5-[(3,4,5-trihydroxy-6-methyloxan-2-yl)oxy]oxan-4-yl}oxy)oxane-2-carboxylic acid	Organic oxygen compounds	Organooxygen compounds	Carbohydrates and carbohydrate conjugates	683.176803139299	NA	0.768333333333333	1	NA
0.77_683.1768m/z	7.30767557097169	0.0140492668647486	1.50442096431502	Sham-Fibre:Sham-Control	HMDB0127462	null	C24H40O20	M+Cl	38.3	17.7	-6.00396003376362	80.5192062191367	6-{[2-({4,5-dihydroxy-6-methyl-2-[(3,4,5,6-tetrahydroxyoxan-2-yl)methoxy]oxan-3-yl}oxy)-4,5-dihydroxy-6-methyloxan-3-yl]oxy}-3,4,5-trihydroxyoxane-2-carboxylic acid	Organic oxygen compounds	Organooxygen compounds	Carbohydrates and carbohydrate conjugates	683.176803139299	NA	0.768333333333333	1	NA
0.77_728.1940m/z	3.02568654303545	0.0426678236712172	1.05760907960405	Sham-Fibre:Sham-Control	HMDB0129099	null	C31H39N3O13S	M+Cl	32.1	28.8	6.13940669760507	38.8202303687058	4-[(2-{[4-({8-[2-(acetyloxy)propan-2-yl]-2-oxo-2H,8H,9H-furo[2,3-h]chromen-9-yl}oxy)-3-methyl-4-oxobutan-2-yl]sulfanyl}-1-[(carboxymethyl)-C-hydroxycarbonimidoyl]ethyl)-C-hydroxycarbonimidoyl]-2-aminobutanoic acid	Organic acids and derivatives	Carboxylic acids and derivatives	Amino acids, peptides, and analogues	728.194016581127	NA	0.768333333333333	1	NA
0.77_745.1895m/z	4.89265174206794	0.0280542420586497	1.20532038260009	Sham-Fibre:Sham-Control	HMDB0126291	null	C39H38O13S	M-H	35.5	0	-8.7260769160599	87.3799759475621	{5-[2,4-dihydroxy-3-(3-methylbut-2-en-1-yl)benzoyl]-6-(2,4-dihydroxyphenyl)-4-{4-[(E)-2-(2,4-dihydroxyphenyl)ethenyl]-2,6-dihydroxyphenyl}-2-methylcyclohex-2-en-1-yl}oxidanesulfonic acid	Phenylpropanoids and polyketides	Diarylheptanoids	Linear diarylheptanoids	745.189524413442	NA	0.768333333333333	1	NA
0.77_745.1895m/z	4.89265174206794	0.0280542420586497	1.20532038260009	Sham-Fibre:Sham-Control	HMDB0126299	null	C39H38O13S	M-H	35.5	0	-8.72607691590755	87.3799759475621	[(4-{3-[6-(2,4-dihydroxyphenyl)-2-{4-[(E)-2-(2,4-dihydroxyphenyl)ethenyl]-2,6-dihydroxyphenyl}-4-methylcyclohex-3-ene-1-carbonyl]-2,6-dihydroxyphenyl}-2-methylbut-2-en-1-yl)oxy]sulfonic acid	Phenylpropanoids and polyketides	Diarylheptanoids	Linear diarylheptanoids	745.189524413442	NA	0.768333333333333	1	NA
0.77_745.1895m/z	4.89265174206794	0.0280542420586497	1.20532038260009	Sham-Fibre:Sham-Control	HMDB0126306	null	C39H38O13S	M-H	35.5	0	-8.72607691590755	87.3799759475621	{[(2E)-4-{3-[6-(2,4-dihydroxyphenyl)-2-{4-[(E)-2-(2,4-dihydroxyphenyl)ethenyl]-2,6-dihydroxyphenyl}-4-methylcyclohex-3-ene-1-carbonyl]-2,6-dihydroxyphenyl}-2-methylbut-2-en-1-yl]oxy}sulfonic acid	Phenylpropanoids and polyketides	Diarylheptanoids	Linear diarylheptanoids	745.189524413442	NA	0.768333333333333	1	NA
0.77_745.1895m/z	4.89265174206794	0.0280542420586497	1.20532038260009	Sham-Fibre:Sham-Control	HMDB0036353	null	C36H38O15	M+Cl	37.2	0	-1.33394890265845	87.5811673841879	Glycerol trisinapate	Lipids and lipid-like molecules	Glycerolipids	Triradylcglycerols	745.189524413442	NA	0.768333333333333	1	NA
0.77_745.1895m/z	4.89265174206794	0.0280542420586497	1.20532038260009	Sham-Fibre:Sham-Control	HMDB0126283	null	C39H38O13S	M-H	35.5	0	-8.7260769160599	87.3799759475621	({4-[2,4-dihydroxy-3-(3-methylbut-2-en-1-yl)benzoyl]-5-(2,4-dihydroxyphenyl)-3-{4-[(E)-2-(2,4-dihydroxyphenyl)ethenyl]-2,6-dihydroxyphenyl}cyclohex-1-en-1-yl}methoxy)sulfonic acid	Phenylpropanoids and polyketides	Diarylheptanoids	Linear diarylheptanoids	745.189524413442	NA	0.768333333333333	1	NA
0.77_780.2350m/z	13.6910028760765	0.00405636425587496	2.23589996827628	Sham-Fibre:Sham-Control	NA	NA	NA	NA	NA	NA	NA	NA	NA	NA	NA	NA	NA	NA	NA	NA	NA
0.77_965.2577m/z	2.20486179170138	0.0330985034148091	1.07725851036531	Sham-Fibre:Sham-Control	HMDB0030336	null	C44H50O22	M+Cl	40.9	37.9	9.56449298151341	76.9834692830642	2-Feruloyl-1,2'-disinapoylgentiobiose	Phenylpropanoids and polyketides	Cinnamic acids and derivatives	Hydroxycinnamic acids and derivatives	965.257672184355	NA	0.768333333333333	1	NA
0.78_112.9363m/z	0.0445744142967873	0.00326460971337387	2.4245645207248	Sham-Fibre:Sham-Control	HMDB0060293	C05529	H2O3S2	M-H	36.2	0	-8.03929600660358	90.020541237414	Hydroxidodioxidosulfidosulfate	Homogeneous non-metal compounds	Non-metal oxoanionic compounds	Non-metal thiosulfates	112.936343456967	NA	0.782616666666667	1	NULL
0.78_112.9363m/z	0.0445744142967873	0.00326460971337387	2.4245645207248	Sham-Fibre:Sham-Control	C05529	C05529	H2O3S2	M-H	36.2	0	-8.03929600660358	90.020541237414	Thiosulfuric acid;	Homogeneous non-metal compounds	Non-metal oxoanionic compounds	Non-metal thiosulfates	112.936343456967	NA	0.782616666666667	1	NULL
0.78_112.9363m/z	0.0445744142967873	0.00326460971337387	2.4245645207248	Sham-Fibre:Sham-Control	HMDB0000257	C05529	H2O3S2	M-H	36.2	0	-8.03929600660358	90.020541237414	Thiosulfate	Homogeneous non-metal compounds	Non-metal oxoanionic compounds	Non-metal thiosulfates	112.936343456967	NA	0.782616666666667	1	NULL
0.78_114.9324m/z	0.0320467222417949	0.00218376633145658	2.51206347589591	Sham-Fibre:Sham-Control	NA	NA	NA	NA	NA	NA	NA	NA	NA	NA	NA	NA	NA	NA	NA	NA	NA
0.78_329.0268m/z	3.22785914897978	0.0108029512021453	1.24429843179267	Sham-Fibre:Sham-Control	HMDB0135202	null	C14H14O5S	M+Cl	36.9	0	4.02091425420176	88.9696340512739	(2-hydroxy-1,2-diphenylethoxy)sulfonic acid	Phenylpropanoids and polyketides	Stilbenes	null	329.026778221524	NA	0.782616666666667	1	NA
0.78_329.0268m/z	3.22785914897978	0.0108029512021453	1.24429843179267	Sham-Fibre:Sham-Control	HMDB0040599	C11226	C17H12Cl2N2O	M-H	30.1	0	4.20031002060224	55.4937701146107	(±)-Fenarimol	Benzenoids	Benzene and substituted derivatives	Diphenylmethanes	329.026778221524	NA	0.782616666666667	1	NULL
0.78_329.0268m/z	3.22785914897978	0.0108029512021453	1.24429843179267	Sham-Fibre:Sham-Control	C11226	C11226	C17H12Cl2N2O	M-H	30.1	0	4.20031002043	55.4937701146107	Fenarimol;	Benzenoids	Benzene and substituted derivatives	Diphenylmethanes	329.026778221524	NA	0.782616666666667	1	NULL
0.78_329.0268m/z	3.22785914897978	0.0108029512021453	1.24429843179267	Sham-Fibre:Sham-Control	C07497	C07497	C10H19O6PS2	M-H	35.3	0	-6.09722199251169	83.2304009217257	Malathion;	Lipids and lipid-like molecules	Fatty Acyls	Fatty acid esters	329.026778221524	NA	0.782616666666667	1	NULL
0.78_329.0268m/z	3.22785914897978	0.0108029512021453	1.24429843179267	Sham-Fibre:Sham-Control	C18932	C18932	C17H12Cl2N2O	M-H	30.1	0	4.20031002043	55.4937701146107	Triarimol;	null	null	null	329.026778221524	NA	0.782616666666667	1	NULL
0.78_329.0268m/z	3.22785914897978	0.0108029512021453	1.24429843179267	Sham-Fibre:Sham-Control	HMDB0130027	null	C10H14O10	M+Cl	36.7	0	-4.48795791769016	88.5530992116871	6-(1-carboxy-2-methoxy-2-oxoethyl)-3,4,5-trihydroxyoxane-2-carboxylic acid	Organic oxygen compounds	Organooxygen compounds	Carbohydrates and carbohydrate conjugates	329.026778221524	NA	0.782616666666667	1	NA
0.78_329.0268m/z	3.22785914897978	0.0108029512021453	1.24429843179267	Sham-Fibre:Sham-Control	C00943	C00943	C10H11N4O7P	M-H	36.6	1.52	-7.51639621735622	89.9573673237409	3',5'-Cyclic IMP; Inosine 3',5'-cyclic monophosphate;	null	null	null	329.026778221524	NA	0.782616666666667	1	NULL
0.78_329.0268m/z	3.22785914897978	0.0108029512021453	1.24429843179267	Sham-Fibre:Sham-Control	HMDB0011680	null	C10H11N4O7P	M-H	36.3	0	-7.51639621735622	89.9573673237409	Inosine 2',3'-cyclic phosphate	Nucleosides, nucleotides, and analogues	Purine nucleotides	Cyclic purine nucleotides	329.026778221524	NA	0.782616666666667	1	NA
0.78_329.0268m/z	3.22785914897978	0.0108029512021453	1.24429843179267	Sham-Fibre:Sham-Control	HMDB0014910	C07497	C10H19O6PS2	M-H	35.3	0	-6.09722199251169	83.2304009217257	Malathion	Lipids and lipid-like molecules	Fatty Acyls	Fatty acid esters	329.026778221524	NA	0.782616666666667	1	NULL
0.78_329.0268m/z	3.22785914897978	0.0108029512021453	1.24429843179267	Sham-Fibre:Sham-Control	HMDB0130026	null	C10H14O10	M+Cl	36.7	0	-4.48795791749685	88.5530992116871	3,4,5-trihydroxy-6-[(3-methoxy-3-oxopropanoyl)oxy]oxane-2-carboxylic acid	Organic oxygen compounds	Organooxygen compounds	Carbohydrates and carbohydrate conjugates	329.026778221524	NA	0.782616666666667	1	NA
0.78_805.1914m/z	4.10428553398533	0.0269271731504009	1.15359747652755	Sham-Fibre:Sham-Control	HMDB0039541	null	C34H42O20	M+Cl	36.1	0	-6.3938450448806	87.9336795332878	Typhaneoside	Phenylpropanoids and polyketides	Flavonoids	Flavonoid glycosides	805.191420326412	NA	0.782616666666667	1	NA
0.78_805.1914m/z	4.10428553398533	0.0269271731504009	1.15359747652755	Sham-Fibre:Sham-Control	HMDB0126987	null	C34H42O20	M+Cl	36.1	0	-6.3938450451758	87.9336795332878	5-hydroxy-2-(4-hydroxy-3-methoxyphenyl)-6,8-bis[3,4,5-trihydroxy-6-(hydroxymethyl)oxan-2-yl]-7-[(3,4,5-trihydroxy-6-methyloxan-2-yl)oxy]-4H-chromen-4-one	Phenylpropanoids and polyketides	Flavonoids	Flavonoid glycosides	805.191420326412	NA	0.782616666666667	1	NA
0.78_805.1914m/z	4.10428553398533	0.0269271731504009	1.15359747652755	Sham-Fibre:Sham-Control	HMDB0039850	null	C34H42O20	M+Cl	36.1	0	-6.3938450448806	87.9336795332878	Isorhamnetin 3-O-[a-L-rhamnopyranosyl-(1->3)-a-L-rhamnopyranosyl-(1->6)-b-D-glucopyranoside]	Phenylpropanoids and polyketides	Flavonoids	Flavonoid glycosides	805.191420326412	NA	0.782616666666667	1	NA
0.78_805.1914m/z	4.10428553398533	0.0269271731504009	1.15359747652755	Sham-Fibre:Sham-Control	HMDB0037748	null	C34H42O20	M+Cl	36.1	0	-6.3938450448806	87.9336795332878	Isorhamnetin 3-rutinoside 4'-rhamnoside	Phenylpropanoids and polyketides	Flavonoids	Flavonoid glycosides	805.191420326412	NA	0.782616666666667	1	NA
0.80_115.0027m/z	3.33521600119656	0.00950532482285034	1.01093904465339	Sham-Fibre:Sham-Control	C02150	C02150	C4H4O4	M-H	37.4	0	-8.07847651655889	95.8849599004266	Formylpyruvate;	null	null	null	115.002744982715	NA	0.796916666666667	1	NULL
0.80_115.0027m/z	3.33521600119656	0.00950532482285034	1.01093904465339	Sham-Fibre:Sham-Control	HMDB0000176	C01384	C4H4O4	M-H	37.4	0	-8.07847651680388	95.8849599004266	Maleic acid	Organic acids and derivatives	Carboxylic acids and derivatives	Dicarboxylic acids and derivatives	115.002744982715	NA	0.796916666666667	1	map00350 Tyrosine metabolism; map00650 Butanoate metabolism; map00760 Nicotinate and nicotinamide metabolism;
0.80_115.0027m/z	3.33521600119656	0.00950532482285034	1.01093904465339	Sham-Fibre:Sham-Control	C01384	C01384	C4H4O4	M-H	37.4	0	-8.07847651655889	95.8849599004266	Maleic acid; Maleate; cis-Butenedioic acid;	Organic acids and derivatives	Carboxylic acids and derivatives	Dicarboxylic acids and derivatives	115.002744982715	NA	0.796916666666667	1	map00350 Tyrosine metabolism; map00650 Butanoate metabolism; map00760 Nicotinate and nicotinamide metabolism;
0.80_115.0027m/z	3.33521600119656	0.00950532482285034	1.01093904465339	Sham-Fibre:Sham-Control	HMDB0000134	C00122	C4H4O4	M-H	37.4	0	-8.07847651680388	95.8849599004266	Fumaric acid	Organic acids and derivatives	Carboxylic acids and derivatives	Dicarboxylic acids and derivatives	115.002744982715	NA	0.796916666666667	1	map00020 Citrate cycle (TCA cycle); map00190 Oxidative phosphorylation; map00220 Arginine biosynthesis; map00250 Alanine, aspartate and glutamate metabolism; map00350 Tyrosine metabolism; map00360 Phenylalanine metabolism; map00620 Pyruvate metabolism; map00650 Butanoate metabolism; map00760 Nicotinate and nicotinamide metabolism; map01100 Metabolic pathways; map01200 Carbon metabolism; map04922 …
0.80_115.0027m/z	3.33521600119656	0.00950532482285034	1.01093904465339	Sham-Fibre:Sham-Control	C00122	C00122	C4H4O4	M-H	37.4	0	-8.07847651655889	95.8849599004266	Fumarate; Fumaric acid; trans-Butenedioic acid;	Organic acids and derivatives	Carboxylic acids and derivatives	Dicarboxylic acids and derivatives	115.002744982715	NA	0.796916666666667	1	map00020 Citrate cycle (TCA cycle); map00190 Oxidative phosphorylation; map00220 Arginine biosynthesis; map00250 Alanine, aspartate and glutamate metabolism; map00350 Tyrosine metabolism; map00360 Phenylalanine metabolism; map00620 Pyruvate metabolism; map00650 Butanoate metabolism; map00760 Nicotinate and nicotinamide metabolism; map01100 Metabolic pathways; map01200 Carbon metabolism; map04922 …
0.80_172.0603m/z	9.70158495942115	0.0154265223164218	1.49494145573647	Sham-Fibre:Sham-Control	C17366	C17366	C7H11NO4	M-H	39.6	10.4	-6.87581793018032	95.3756734510519	(2S,5S)-trans-Carboxymethylproline; (2S,5S)-5-Carboxymethylproline;	null	null	null	172.060341414198	NA	0.796916666666667	1
0.80_172.0603m/z	9.70158495942115	0.0154265223164218	1.49494145573647	Sham-Fibre:Sham-Control	C21248	C21248	C7H11NO4	M-H	39.2	8.28	-6.8758179300161	95.3756734510519	2-Aminovalienone;	null	null	null	172.060341414198	NA	0.796916666666667	1
0.80_172.0603m/z	9.70158495942115	0.0154265223164218	1.49494145573647	Sham-Fibre:Sham-Control	C01250	C01250	C7H11NO4	M-H	39.6	10.4	-6.87581793018032	95.3756734510519	N-Acetyl-L-glutamate 5-semialdehyde; 2-Acetamido-5-oxopentanoate;	Organic acids and derivatives	Carboxylic acids and derivatives	Amino acids, peptides, and analogues	172.060341414198	NA	0.796916666666667	1	map00220 Arginine biosynthesis; map01100 Metabolic pathways; map01210 2-Oxocarboxylic acid metabolism; map01230 Biosynthesis of amino acids;
0.80_172.0603m/z	9.70158495942115	0.0154265223164218	1.49494145573647	Sham-Fibre:Sham-Control	HMDB0006488	C01250	C7H11NO4	M-H	39.6	10.4	-6.87581793018032	95.3756734510519	N-Acetyl-L-glutamate 5-semialdehyde	Organic acids and derivatives	Carboxylic acids and derivatives	Amino acids, peptides, and analogues	172.060341414198	NA	0.796916666666667	1	map00220 Arginine biosynthesis; map01100 Metabolic pathways; map01210 2-Oxocarboxylic acid metabolism; map01230 Biosynthesis of amino acids;
0.80_172.0603m/z	9.70158495942115	0.0154265223164218	1.49494145573647	Sham-Fibre:Sham-Control	C12121	C12121	C7H11NO4	M-H	39.6	10.4	-6.87581793018032	95.3756734510519	5-Deoxy-5-aminoshikimic acid;	null	null	null	172.060341414198	NA	0.796916666666667	1	NULL
0.80_216.9079m/z	0.21576460161611	0.0306297894251338	1.69843162518238	Sham-Fibre:Sham-Control	NA	NA	NA	NA	NA	NA	NA	NA	NA	NA	NA	NA	NA	NA	NA	NA	NA
0.80_232.8842m/z	0.151306618688378	0.047060241527691	1.62748242544555	Sham-Fibre:Sham-Control	NA	NA	NA	NA	NA	NA	NA	NA	NA	NA	NA	NA	NA	NA	NA	NA	NA
0.80_323.0285m/z	7.50069773550773	0.000402496050470837	1.84606248033205	Sham-Fibre:Sham-Control	HMDB0000288	C00105	C9H13N2O9P	M-H	38.3	0	-0.131099112571028	91.6972977044221	Uridine 5'-monophosphate	Nucleosides, nucleotides, and analogues	Pyrimidine nucleotides	Pyrimidine ribonucleotides	323.028547719736	NA	0.796916666666667	1	map00240 Pyrimidine metabolism; map01100 Metabolic pathways;
0.80_323.0285m/z	7.50069773550773	0.000402496050470837	1.84606248033205	Sham-Fibre:Sham-Control	C03031	C03031	C9H13N2O9P	M-H	38.3	0	-0.131099112395605	91.6972977044221	Uridine 2'-phosphate;	Organooxygen compounds	Carbohydrates and carbohydrate conjugates	Glycosyl compounds	323.028547719736	NA	0.796916666666667	1	NULL
0.80_323.0285m/z	7.50069773550773	0.000402496050470837	1.84606248033205	Sham-Fibre:Sham-Control	C01168	C01168	C9H13N2O9P	M-H	38.3	0	-0.131099112571028	91.6972977044221	Pseudouridine 5'-phosphate;	Organic oxygen compounds	Organooxygen compounds	Carbohydrates and carbohydrate conjugates	323.028547719736	NA	0.796916666666667	1	map00240 Pyrimidine metabolism;
0.80_323.0285m/z	7.50069773550773	0.000402496050470837	1.84606248033205	Sham-Fibre:Sham-Control	C00105	C00105	C9H13N2O9P	M-H	38.3	0	-0.131099112571028	91.6972977044221	UMP; Uridylic acid; Uridine monophosphate; Uridine 5'-monophosphate; 5'Uridylic acid;	Nucleosides, nucleotides, and analogues	Pyrimidine nucleotides	Pyrimidine ribonucleotides	323.028547719736	NA	0.796916666666667	1	map00240 Pyrimidine metabolism; map01100 Metabolic pathways;
0.80_323.0285m/z	7.50069773550773	0.000402496050470837	1.84606248033205	Sham-Fibre:Sham-Control	HMDB0060282	C01368	C9H13N2O9P	M-H	38.3	0	-0.131099112571028	91.6972977044221	3'-UMP	Nucleosides, nucleotides, and analogues	Ribonucleoside 3'-phosphates	null	323.028547719736	NA	0.796916666666667	1	map00240 Pyrimidine metabolism;
0.80_323.0285m/z	7.50069773550773	0.000402496050470837	1.84606248033205	Sham-Fibre:Sham-Control	HMDB0001271	C01168	C9H13N2O9P	M-H	38.3	0	-0.131099112571028	91.6972977044221	Pseudouridine 5'-phosphate	Organic oxygen compounds	Organooxygen compounds	Carbohydrates and carbohydrate conjugates	323.028547719736	NA	0.796916666666667	1	map00240 Pyrimidine metabolism;
0.80_323.0285m/z	7.50069773550773	0.000402496050470837	1.84606248033205	Sham-Fibre:Sham-Control	HMDB0011641	C03031	C9H13N2O9P	M-H	38.3	0	-0.131099112571028	91.6972977044221	Uridine 2'-phosphate	Organooxygen compounds	Carbohydrates and carbohydrate conjugates	Glycosyl compounds	323.028547719736	NA	0.796916666666667	1	NULL
0.80_323.0285m/z	7.50069773550773	0.000402496050470837	1.84606248033205	Sham-Fibre:Sham-Control	HMDB0000788	null	C10H12N2O8	M+Cl	38.3	0	-0.760021060924154	92.6212038842901	Orotidine	Nucleosides, nucleotides, and analogues	Pyrimidine nucleosides	null	323.028547719736	NA	0.796916666666667	1	NA
0.80_323.0285m/z	7.50069773550773	0.000402496050470837	1.84606248033205	Sham-Fibre:Sham-Control	C01368	C01368	C9H13N2O9P	M-H	38.3	0	-0.131099112395605	91.6972977044221	3'-UMP; Uridine 3'-monophosphate; Uridine 3'-phosphate;	Nucleosides, nucleotides, and analogues	Ribonucleoside 3'-phosphates	null	323.028547719736	NA	0.796916666666667	1	map00240 Pyrimidine metabolism;
0.80_565.0456m/z	67.3962779302023	8.82849194961582e-06	2.75272712356882	Sham-Fibre:Sham-Control	HMDB0060079	C00029	C15H24N2O17P2	M-H	49.2	52.3	-3.80708318184795	98.0833804919973	[(2R,3S,4R,5R)-5-(2,4-dioxo-1,2,3,4-tetrahydropyrimidin-1-yl)-3,4-dihydroxyoxolan-2-yl]methyl {[(3R,4S,5S,6R)-3,4,5-trihydroxy-6-(hydroxymethyl)oxan-2-yl phosphonato]oxy}phosphonate	Nucleosides, nucleotides, and analogues	Pyrimidine nucleotides	Pyrimidine nucleotide sugars	565.045589121251	NA	0.796916666666667	1	map00040 Pentose and glucuronate interconversions; map00052 Galactose metabolism; map00053 Ascorbate and aldarate metabolism; map00240 Pyrimidine metabolism; map00500 Starch and sucrose metabolism; map00520 Amino sugar and nucleotide sugar metabolism; map00524 Neomycin, kanamycin and gentamicin biosynthesis; map00561 Glycerolipid metabolism; map01100 Metabolic pathways;
0.80_565.0456m/z	67.3962779302023	8.82849194961582e-06	2.75272712356882	Sham-Fibre:Sham-Control	HMDB0133552	null	C21H22O14S	M+Cl	40	18.4	5.96416288667041	88.628231436172	{4-[(2,4-dihydroxy-3-oxo-6-{[3,4,5-trihydroxy-6-(hydroxymethyl)oxan-2-yl]oxy}-2,3-dihydro-1-benzofuran-2-yl)methyl]phenyl}oxidanesulfonic acid	Phenylpropanoids and polyketides	Flavonoids	Flavonoid glycosides	565.045589121251	NA	0.796916666666667	1	NA
0.80_565.0456m/z	67.3962779302023	8.82849194961582e-06	2.75272712356882	Sham-Fibre:Sham-Control	HMDB0062573	null	C15H24N2O17P2	M-H	49.2	52.3	-3.80708318184795	98.0833804919973	UDP-D-galactose(2-)	Nucleosides, nucleotides, and analogues	Pyrimidine nucleotides	Pyrimidine nucleotide sugars	565.045589121251	NA	0.796916666666667	1	NA
0.80_565.0456m/z	67.3962779302023	8.82849194961582e-06	2.75272712356882	Sham-Fibre:Sham-Control	C03733	C03733	C15H24N2O17P2	M-H	49.5	53.9	-3.80708318184795	98.0833804919973	UDP-alpha-D-galactofuranose; UDP-alpha-D-galacto-1,4-furanose; UDP-D-galacto-1,4-furanose;	null	null	null	565.045589121251	NA	0.796916666666667	1	map00052 Galactose metabolism; map00520 Amino sugar and nucleotide sugar metabolism;
0.80_565.0456m/z	67.3962779302023	8.82849194961582e-06	2.75272712356882	Sham-Fibre:Sham-Control	C00052	C00052	C15H24N2O17P2	M-H	49.2	52.3	-3.80708318184795	98.0833804919973	UDP-alpha-D-galactose; UDP-D-galactose; UDP-galactose; UDP-D-galactopyranose; UDP-alpha-D-galactopyranose;	null	null	null	565.045589121251	NA	0.796916666666667	1	map00052 Galactose metabolism; map00520 Amino sugar and nucleotide sugar metabolism; map01100 Metabolic pathways;
0.80_565.0456m/z	67.3962779302023	8.82849194961582e-06	2.75272712356882	Sham-Fibre:Sham-Control	HMDB0000302	null	C15H24N2O17P2	M-H	49.2	52.3	-3.80708318164712	98.0833804919973	Uridine diphosphategalactose	Nucleosides, nucleotides, and analogues	Pyrimidine nucleotides	Pyrimidine nucleotide sugars	565.045589121251	NA	0.796916666666667	1	NA
0.80_565.0456m/z	67.3962779302023	8.82849194961582e-06	2.75272712356882	Sham-Fibre:Sham-Control	C00029	C00029	C15H24N2O17P2	M-H	49.2	52.3	-3.80708318184795	98.0833804919973	UDP-glucose; UDPglucose; UDP-D-glucose; Uridine diphosphate glucose; UDP-alpha-D-glucose;	Nucleosides, nucleotides, and analogues	Pyrimidine nucleotides	Pyrimidine nucleotide sugars	565.045589121251	NA	0.796916666666667	1	map00040 Pentose and glucuronate interconversions; map00052 Galactose metabolism; map00053 Ascorbate and aldarate metabolism; map00240 Pyrimidine metabolism; map00500 Starch and sucrose metabolism; map00520 Amino sugar and nucleotide sugar metabolism; map00524 Neomycin, kanamycin and gentamicin biosynthesis; map00561 Glycerolipid metabolism; map01100 Metabolic pathways;
0.80_565.0456m/z	67.3962779302023	8.82849194961582e-06	2.75272712356882	Sham-Fibre:Sham-Control	HMDB0127934	null	C21H22O14S	M+Cl	40.2	19.2	5.96416288667041	88.628231436172	[5-(5,7-dihydroxy-3-{[3,4,5-trihydroxy-6-(hydroxymethyl)oxan-2-yl]oxy}-5H-chromen-2-yl)-2-hydroxyphenyl]oxidanesulfonic acid	Organic oxygen compounds	Organooxygen compounds	Carbohydrates and carbohydrate conjugates	565.045589121251	NA	0.796916666666667	1	NA
0.80_565.0456m/z	67.3962779302023	8.82849194961582e-06	2.75272712356882	Sham-Fibre:Sham-Control	HMDB0000286	null	C15H24N2O17P2	M-H	49.2	52.3	-3.80708318184795	98.0833804919973	Uridine diphosphate glucose	Nucleosides, nucleotides, and analogues	Pyrimidine nucleotides	Pyrimidine nucleotide sugars	565.045589121251	NA	0.796916666666667	1	NA
0.95_217.0815m/z	5.01666856566399	0.00424189872159568	1.47751104107168	Sham-Fibre:Sham-Control	HMDB0003764	null	C8H14N2O5	M-H	37.8	0	-6.77342724022777	96.7578426067019	Glutamylalanine	Organic acids and derivatives	Carboxylic acids and derivatives	Amino acids, peptides, and analogues	217.081517905794	NA	0.954066666666667	1	NA
0.95_217.0815m/z	5.01666856566399	0.00424189872159568	1.47751104107168	Sham-Fibre:Sham-Control	HMDB0029040	null	C8H14N2O5	M-H	37.8	0	-6.77342724022777	96.7578426067019	Serinyl-Hydroxyproline	Organic acids and derivatives	Carboxylic acids and derivatives	Amino acids, peptides, and analogues	217.081517905794	NA	0.954066666666667	1	NA
0.95_217.0815m/z	5.01666856566399	0.00424189872159568	1.47751104107168	Sham-Fibre:Sham-Control	HMDB0028686	null	C8H14N2O5	M-H	37.8	0	-6.77342724022777	96.7578426067019	Alanyl-Glutamic acid	Organic acids and derivatives	Carboxylic acids and derivatives	Amino acids, peptides, and analogues	217.081517905794	NA	0.954066666666667	1	NA
0.95_217.0815m/z	5.01666856566399	0.00424189872159568	1.47751104107168	Sham-Fibre:Sham-Control	HMDB0006248	null	C8H14N2O5	M-H	37.8	0	-6.77342724022777	96.7578426067019	gamma-Glutamylalanine	Organic acids and derivatives	Carboxylic acids and derivatives	Amino acids, peptides, and analogues	217.081517905794	NA	0.954066666666667	1	NA
0.95_217.0815m/z	5.01666856566399	0.00424189872159568	1.47751104107168	Sham-Fibre:Sham-Control	C03738	C03738	C8H14N2O5	M-H	37.8	0	-6.77342724022777	96.7578426067019	gamma-L-Glutamyl-D-alanine; L-gamma-Glutamyl-D-alanine;	null	null	null	217.081517905794	NA	0.954066666666667	1	NULL
0.95_217.0815m/z	5.01666856566399	0.00424189872159568	1.47751104107168	Sham-Fibre:Sham-Control	HMDB0028872	null	C8H14N2O5	M-H	37.8	0	-6.77342724022777	96.7578426067019	Hydroxyprolyl-Serine	Organic acids and derivatives	Carboxylic acids and derivatives	Amino acids, peptides, and analogues	217.081517905794	NA	0.954066666666667	1	NA
0.95_217.0815m/z	5.01666856566399	0.00424189872159568	1.47751104107168	Sham-Fibre:Sham-Control	C20957	C20957	C8H14N2O5	M-H	37.8	0	-6.77342724022777	96.7578426067019	L-Alanyl-D-glutamate;	null	null	null	217.081517905794	NA	0.954066666666667	1	NULL
0.95_217.0815m/z	5.01666856566399	0.00424189872159568	1.47751104107168	Sham-Fibre:Sham-Control	C20958	C20958	C8H14N2O5	M-H	37.8	0	-6.77342724022777	96.7578426067019	L-Alanyl-L-glutamate;	null	null	null	217.081517905794	NA	0.954066666666667	1	NULL
0.95_217.0815m/z	5.01666856566399	0.00424189872159568	1.47751104107168	Sham-Fibre:Sham-Control	HMDB0036301	null	C8H14N2O5	M-H	37.8	0	-6.77342724022777	96.7578426067019	N-gamma-L-Glutamyl-D-alanine	Organic acids and derivatives	Carboxylic acids and derivatives	Amino acids, peptides, and analogues	217.081517905794	NA	0.954066666666667	1	NA
0.95_371.1163m/z	3.02520209352281	0.0101980686060027	1.22034635790438	Sham-Fibre:Sham-Control	HMDB0126488	null	C20H20O7	M-H	36.3	0	7.22541670215365	89.7113079283072	2-(2,6-dihydroxyphenyl)-4-methyl-6-(2,4,5-trihydroxyphenyl)cyclohex-3-ene-1-carboxylic acid	Benzenoids	Phenols	Benzenetriols and derivatives	371.116315274908	NA	0.954066666666667	1	NA
0.95_371.1163m/z	3.02520209352281	0.0101980686060027	1.22034635790438	Sham-Fibre:Sham-Control	HMDB0125962	null	C20H20O7	M-H	36.3	0	7.22541670230641	89.7113079283072	2-[4,6-dihydroxy-2-methoxy-3-(3-methylbut-2-en-1-yl)phenyl]-6,7-dihydroxy-2,3-dihydro-1-benzofuran-3-one	Phenylpropanoids and polyketides	2-arylbenzofuran flavonoids	null	371.116315274908	NA	0.954066666666667	1	NA
0.95_371.1163m/z	3.02520209352281	0.0101980686060027	1.22034635790438	Sham-Fibre:Sham-Control	HMDB0125959	null	C20H20O7	M-H	36.3	0	7.22541670230641	89.7113079283072	2-[4,6-dihydroxy-2-methoxy-3-(3-methylbut-2-en-1-yl)phenyl]-5,6-dihydroxy-2,3-dihydro-1-benzofuran-3-one	Phenylpropanoids and polyketides	2-arylbenzofuran flavonoids	null	371.116315274908	NA	0.954066666666667	1	NA
0.95_371.1163m/z	3.02520209352281	0.0101980686060027	1.22034635790438	Sham-Fibre:Sham-Control	HMDB0036633	C10186	C20H20O7	M-H	36.3	0	7.22541670215365	89.7113079283072	Sinensetin	Phenylpropanoids and polyketides	Flavonoids	O-methylated flavonoids	371.116315274908	NA	0.954066666666667	1	NULL
0.95_371.1163m/z	3.02520209352281	0.0101980686060027	1.22034635790438	Sham-Fibre:Sham-Control	HMDB0126470	null	C20H20O7	M-H	36.3	0	7.22541670215365	89.7113079283072	6-(2,4-dihydroxyphenyl)-2-(2,6-dihydroxyphenyl)-4-(hydroxymethyl)cyclohex-3-ene-1-carboxylic acid	Benzenoids	Phenols	Benzenediols	371.116315274908	NA	0.954066666666667	1	NA
0.95_371.1163m/z	3.02520209352281	0.0101980686060027	1.22034635790438	Sham-Fibre:Sham-Control	HMDB0041519	null	C20H20N2O3	M+Cl	37.6	0	-1.42358615022888	89.910401205475	Nb-Feruloyltryptamine	Phenylpropanoids and polyketides	Cinnamic acids and derivatives	Hydroxycinnamic acids and derivatives	371.116315274908	NA	0.954066666666667	1	NA
0.95_371.1163m/z	3.02520209352281	0.0101980686060027	1.22034635790438	Sham-Fibre:Sham-Control	HMDB0040323	null	C20H20O7	M-H	36.3	0	7.22541670215365	89.7113079283072	3',4',5',7,8-Pentamethoxyflavone	Phenylpropanoids and polyketides	Flavonoids	O-methylated flavonoids	371.116315274908	NA	0.954066666666667	1	NA
0.95_371.1163m/z	3.02520209352281	0.0101980686060027	1.22034635790438	Sham-Fibre:Sham-Control	HMDB0126474	null	C20H20O7	M-H	36.3	0	7.22541670215365	89.7113079283072	6-(2,4-dihydroxyphenyl)-2-(2,6-dihydroxyphenyl)-5-hydroxy-4-methylcyclohex-3-ene-1-carboxylic acid	Benzenoids	Phenols	Benzenediols	371.116315274908	NA	0.954066666666667	1	NA
0.95_371.1163m/z	3.02520209352281	0.0101980686060027	1.22034635790438	Sham-Fibre:Sham-Control	HMDB0125963	null	C20H20O7	M-H	36.3	0	7.22541670230641	89.7113079283072	2-[4,6-dihydroxy-2-methoxy-3-(3-methylbut-2-en-1-yl)phenyl]-4,6-dihydroxy-2,3-dihydro-1-benzofuran-3-one	Phenylpropanoids and polyketides	2-arylbenzofuran flavonoids	null	371.116315274908	NA	0.954066666666667	1	NA
0.95_371.1163m/z	3.02520209352281	0.0101980686060027	1.22034635790438	Sham-Fibre:Sham-Control	HMDB0039775	null	C20H20O7	M-H	36.3	0	7.22541670215365	89.7113079283072	Homoeriodictyol 4'-isobutyrate	Phenylpropanoids and polyketides	Flavonoids	O-methylated flavonoids	371.116315274908	NA	0.954066666666667	1	NA
0.95_371.1163m/z	3.02520209352281	0.0101980686060027	1.22034635790438	Sham-Fibre:Sham-Control	C03032	C03032	C20H20N2O3	M+Cl	37.6	0	-1.42358615022888	89.910401205475	Cyclopiazonic acid; alpha-Cyclopiazonate; alpha-Cyclopiazonic acid; CPA;	null	null	null	371.116315274908	NA	0.954066666666667	1	NULL
0.95_371.1163m/z	3.02520209352281	0.0101980686060027	1.22034635790438	Sham-Fibre:Sham-Control	HMDB0125960	null	C20H20O7	M-H	36.3	0	7.22541670215365	89.7113079283072	2-[4,6-dihydroxy-3-(4-hydroxy-3-methylbut-2-en-1-yl)-2-methoxyphenyl]-6-hydroxy-2,3-dihydro-1-benzofuran-3-one	Phenylpropanoids and polyketides	2-arylbenzofuran flavonoids	null	371.116315274908	NA	0.954066666666667	1	NA
0.95_371.1163m/z	3.02520209352281	0.0101980686060027	1.22034635790438	Sham-Fibre:Sham-Control	C10883	C10883	C20H20O7	M-H	36.3	0	7.22541670230641	89.7113079283072	Sesamolinol;	null	null	null	371.116315274908	NA	0.954066666666667	1	NULL
0.95_371.1163m/z	3.02520209352281	0.0101980686060027	1.22034635790438	Sham-Fibre:Sham-Control	HMDB0033270	null	C20H20O7	M-H	36.3	0	7.22541670215365	89.7113079283072	Sesamolinol	Benzenoids	Benzene and substituted derivatives	Phenols and derivatives	371.116315274908	NA	0.954066666666667	1	NA
0.95_371.1163m/z	3.02520209352281	0.0101980686060027	1.22034635790438	Sham-Fibre:Sham-Control	HMDB0126477	null	C20H20O7	M-H	36.3	0	7.22541670215365	89.7113079283072	6-(2,4-dihydroxyphenyl)-2-(2,6-dihydroxyphenyl)-6-hydroxy-4-methylcyclohex-3-ene-1-carboxylic acid	Benzenoids	Phenols	Benzenediols	371.116315274908	NA	0.954066666666667	1	NA
0.95_371.1163m/z	3.02520209352281	0.0101980686060027	1.22034635790438	Sham-Fibre:Sham-Control	HMDB0126484	null	C20H20O7	M-H	36.3	0	7.22541670215365	89.7113079283072	4-(2,4-dihydroxyphenyl)-2-(2,6-dihydroxyphenyl)-6-methyl-7-oxabicyclo[4.1.0]heptane-3-carboxylic acid	Benzenoids	Benzene and substituted derivatives	Cyclohexylphenols	371.116315274908	NA	0.954066666666667	1	NA
0.95_371.1163m/z	3.02520209352281	0.0101980686060027	1.22034635790438	Sham-Fibre:Sham-Control	HMDB0034278	null	C20H20O7	M-H	36.3	0	7.22541670215365	89.7113079283072	Auranetin	Phenylpropanoids and polyketides	Flavonoids	O-methylated flavonoids	371.116315274908	NA	0.954066666666667	1	NA
0.95_371.1163m/z	3.02520209352281	0.0101980686060027	1.22034635790438	Sham-Fibre:Sham-Control	HMDB0030539	C10190	C20H20O7	M-H	36.3	0	7.22541670215365	89.7113079283072	Tangeritin	Phenylpropanoids and polyketides	Flavonoids	O-methylated flavonoids	371.116315274908	NA	0.954066666666667	1	NULL
0.95_371.1163m/z	3.02520209352281	0.0101980686060027	1.22034635790438	Sham-Fibre:Sham-Control	C10186	C10186	C20H20O7	M-H	36.3	0	7.22541670215365	89.7113079283072	Sinensetin; 5,6,7,3',4'-Pentamethoxyflavone;	Phenylpropanoids and polyketides	Flavonoids	O-methylated flavonoids	371.116315274908	NA	0.954066666666667	1	NULL
0.95_371.1163m/z	3.02520209352281	0.0101980686060027	1.22034635790438	Sham-Fibre:Sham-Control	HMDB0037456	null	C20H20O7	M-H	36.3	0	7.22541670215365	89.7113079283072	3,4',5,6,8-Pentamethoxyflavone	Phenylpropanoids and polyketides	Flavonoids	O-methylated flavonoids	371.116315274908	NA	0.954066666666667	1	NA
0.95_371.1163m/z	3.02520209352281	0.0101980686060027	1.22034635790438	Sham-Fibre:Sham-Control	HMDB0037599	null	C20H20O7	M-H	36.3	0	7.22541670215365	89.7113079283072	Isosinensetin	Phenylpropanoids and polyketides	Flavonoids	O-methylated flavonoids	371.116315274908	NA	0.954066666666667	1	NA
0.95_371.1163m/z	3.02520209352281	0.0101980686060027	1.22034635790438	Sham-Fibre:Sham-Control	HMDB0037750	null	C20H20O7	M-H	36.3	0	7.22541670215365	89.7113079283072	Cyclokievitone hydrate	Phenylpropanoids and polyketides	Isoflavonoids	Isoflavans	371.116315274908	NA	0.954066666666667	1	NA
0.95_371.1163m/z	3.02520209352281	0.0101980686060027	1.22034635790438	Sham-Fibre:Sham-Control	HMDB0125961	null	C20H20O7	M-H	36.3	0	7.22541670230641	89.7113079283072	2-{3-[(3,3-dimethyloxiran-2-yl)methyl]-4,6-dihydroxy-2-methoxyphenyl}-6-hydroxy-2,3-dihydro-1-benzofuran-3-one	Phenylpropanoids and polyketides	2-arylbenzofuran flavonoids	null	371.116315274908	NA	0.954066666666667	1	NA
0.95_371.1163m/z	3.02520209352281	0.0101980686060027	1.22034635790438	Sham-Fibre:Sham-Control	HMDB0132519	null	C20H20O7	M-H	36.3	0	7.22541670215365	89.7113079283072	5,7-dihydroxy-6-(3-methylbut-2-en-1-yl)-2-(2,4,5-trihydroxyphenyl)-3,4-dihydro-2H-1-benzopyran-4-one	Phenylpropanoids and polyketides	Flavonoids	Flavans	371.116315274908	NA	0.954066666666667	1	NA
0.95_371.1163m/z	3.02520209352281	0.0101980686060027	1.22034635790438	Sham-Fibre:Sham-Control	C20499	C20499	C20H20O7	M-H	36.3	0	7.22541670215365	89.7113079283072	(1'S)-Averantin; 1,3,6,8-Tetrahydroxy-[(1S)-2-hydroxyhexyl]-9,10-anthraquinone;	null	null	null	371.116315274908	NA	0.954066666666667	1
0.95_371.1163m/z	3.02520209352281	0.0101980686060027	1.22034635790438	Sham-Fibre:Sham-Control	C10190	C10190	C20H20O7	M-H	36.3	0	7.22541670215365	89.7113079283072	Tangeretin; 5,6,7,8,4'-Pentamethoxyflavone;	Phenylpropanoids and polyketides	Flavonoids	O-methylated flavonoids	371.116315274908	NA	0.954066666666667	1	NULL
0.95_371.1163m/z	3.02520209352281	0.0101980686060027	1.22034635790438	Sham-Fibre:Sham-Control	HMDB0126494	null	C20H20O7	M-H	36.3	0	7.22541670215365	89.7113079283072	6-(2,4-dihydroxyphenyl)-4-methyl-2-(2,3,6-trihydroxyphenyl)cyclohex-3-ene-1-carboxylic acid	Benzenoids	Phenols	Benzenetriols and derivatives	371.116315274908	NA	0.954066666666667	1	NA
0.95_371.1163m/z	3.02520209352281	0.0101980686060027	1.22034635790438	Sham-Fibre:Sham-Control	HMDB0037508	null	C20H20O7	M-H	36.3	0	7.22541670215365	89.7113079283072	Oxidihydroartocarpesin	Phenylpropanoids and polyketides	Flavonoids	Flavones	371.116315274908	NA	0.954066666666667	1	NA
1.01_711.2154m/z	15.8180016728343	0.0013076639360345	2.11025987519538	Sham-Fibre:Sham-Control	HMDB0041149	null	C32H40O18	M-H	37	0	1.72450247027527	87.0131824492173	Glucoliquiritin apioside	Phenylpropanoids and polyketides	Flavonoids	Flavonoid glycosides	711.215416230555	NA	1.01121666666667	1	NA
1.01_711.2154m/z	15.8180016728343	0.0013076639360345	2.11025987519538	Sham-Fibre:Sham-Control	HMDB0040319	null	C37H40O12	M+Cl	34.8	0	-8.81592538014519	83.6625377392093	5',8,8''-Trihydroxy-3',3''',4',4''',5''',7',7''-heptamethoxy-5,5''-biflavan	Phenylpropanoids and polyketides	Flavonoids	O-methylated flavonoids	711.215416230555	NA	1.01121666666667	1	NA
1.01_811.2332m/z	39.1515951390223	0.00436068871752561	2.66871307830139	Sham-Fibre:Sham-Control	C01217	C01217	C30H45N6O16P	M+Cl	37.8	0	1.09629820857711	90.564348926489	5,6,7,8-Tetrahydromethanopterin; H4MPT; THMPT; Tetrahydromethanopterin;	Organic oxygen compounds	Organooxygen compounds	Carbohydrates and carbohydrate conjugates	811.233218330609	NA	1.01121666666667	1	map00790 Folate biosynthesis; map01200 Carbon metabolism;
1.01_811.2332m/z	39.1515951390223	0.00436068871752561	2.66871307830139	Sham-Fibre:Sham-Control	HMDB0060403	C01217	C30H45N6O16P	M+Cl	37.8	0	1.09629820843066	90.564348926489	5,6,7,8-Tetrahydromethanopterin	Organic oxygen compounds	Organooxygen compounds	Carbohydrates and carbohydrate conjugates	811.233218330609	NA	1.01121666666667	1	map00790 Folate biosynthesis; map01200 Carbon metabolism;
1.04_172.0603m/z	5.39918381362393	0.0244938444251532	1.21879249596337	Sham-Fibre:Sham-Control	C12121	C12121	C7H11NO4	M-H	37	0	-6.8578700608144	92.5374216534979	5-Deoxy-5-aminoshikimic acid;	null	null	null	172.060344520414	NA	1.04335	1	NULL
1.04_172.0603m/z	5.39918381362393	0.0244938444251532	1.21879249596337	Sham-Fibre:Sham-Control	HMDB0006488	C01250	C7H11NO4	M-H	37	0	-6.8578700608144	92.5374216534979	N-Acetyl-L-glutamate 5-semialdehyde	Organic acids and derivatives	Carboxylic acids and derivatives	Amino acids, peptides, and analogues	172.060344520414	NA	1.04335	1	map00220 Arginine biosynthesis; map01100 Metabolic pathways; map01210 2-Oxocarboxylic acid metabolism; map01230 Biosynthesis of amino acids;
1.04_172.0603m/z	5.39918381362393	0.0244938444251532	1.21879249596337	Sham-Fibre:Sham-Control	C01250	C01250	C7H11NO4	M-H	37	0	-6.8578700608144	92.5374216534979	N-Acetyl-L-glutamate 5-semialdehyde; 2-Acetamido-5-oxopentanoate;	Organic acids and derivatives	Carboxylic acids and derivatives	Amino acids, peptides, and analogues	172.060344520414	NA	1.04335	1	map00220 Arginine biosynthesis; map01100 Metabolic pathways; map01210 2-Oxocarboxylic acid metabolism; map01230 Biosynthesis of amino acids;
1.04_172.0603m/z	5.39918381362393	0.0244938444251532	1.21879249596337	Sham-Fibre:Sham-Control	C21248	C21248	C7H11NO4	M-H	37	0	-6.85787006065017	92.5374216534979	2-Aminovalienone;	null	null	null	172.060344520414	NA	1.04335	1
1.04_172.0603m/z	5.39918381362393	0.0244938444251532	1.21879249596337	Sham-Fibre:Sham-Control	C17366	C17366	C7H11NO4	M-H	37	0	-6.8578700608144	92.5374216534979	(2S,5S)-trans-Carboxymethylproline; (2S,5S)-5-Carboxymethylproline;	null	null	null	172.060344520414	NA	1.04335	1
1.09_171.0759m/z	0.369649996972331	0.0481511675392097	1.17841843995551	Sham-Fibre:Sham-Control	HMDB0011178	null	C7H12N2O3	M-H	36.2	0	-9.23145572884664	91.3292009810409	Prolylglycine	Organic acids and derivatives	Carboxylic acids and derivatives	Amino acids, peptides, and analogues	171.075927227979	NA	1.08908333333333	1	NA
1.09_171.0759m/z	0.369649996972331	0.0481511675392097	1.17841843995551	Sham-Fibre:Sham-Control	HMDB0000721	null	C7H12N2O3	M-H	36.2	0	-9.23145572884664	91.3292009810409	Glycylproline	Organic acids and derivatives	Carboxylic acids and derivatives	Amino acids, peptides, and analogues	171.075927227979	NA	1.08908333333333	1	NA
1.10_323.0274m/z	14.8076507345383	0.000128571472582256	2.12375150453594	Sham-Fibre:Sham-Control	C14574	C14574	C16H14Cl2O3	M-H	29.2	0	8.1136563286217	54.9719362748541	Chlorobenzilate; Ethyl-4,4'-dichlorobenzilate; Ethyl 2-hydroxy-2,2-bis(4-chlorophenyl)acetate;	null	null	null	323.027352359945	NA	1.10336666666667	1	NULL
1.10_323.0274m/z	14.8076507345383	0.000128571472582256	2.12375150453594	Sham-Fibre:Sham-Control	HMDB0000788	null	C10H12N2O8	M+Cl	41.2	16.3	-4.90972051229328	95.5265579259916	Orotidine	Nucleosides, nucleotides, and analogues	Pyrimidine nucleosides	null	323.027352359945	NA	1.10336666666667	1	NA
1.10_323.0274m/z	14.8076507345383	0.000128571472582256	2.12375150453594	Sham-Fibre:Sham-Control	HMDB0000288	C00105	C9H13N2O9P	M-H	38	0	-3.82007281409638	94.5713946660317	Uridine 5'-monophosphate	Nucleosides, nucleotides, and analogues	Pyrimidine nucleotides	Pyrimidine ribonucleotides	323.027352359945	NA	1.10336666666667	1	map00240 Pyrimidine metabolism; map01100 Metabolic pathways;
1.10_323.0274m/z	14.8076507345383	0.000128571472582256	2.12375150453594	Sham-Fibre:Sham-Control	HMDB0060282	C01368	C9H13N2O9P	M-H	38	0	-3.82007281409638	94.5713946660317	3'-UMP	Nucleosides, nucleotides, and analogues	Ribonucleoside 3'-phosphates	null	323.027352359945	NA	1.10336666666667	1	map00240 Pyrimidine metabolism;
1.10_323.0274m/z	14.8076507345383	0.000128571472582256	2.12375150453594	Sham-Fibre:Sham-Control	C03031	C03031	C9H13N2O9P	M-H	38	0	-3.82007281392095	94.5713946660317	Uridine 2'-phosphate;	Organooxygen compounds	Carbohydrates and carbohydrate conjugates	Glycosyl compounds	323.027352359945	NA	1.10336666666667	1	NULL
1.10_323.0274m/z	14.8076507345383	0.000128571472582256	2.12375150453594	Sham-Fibre:Sham-Control	C00105	C00105	C9H13N2O9P	M-H	38	0	-3.82007281409638	94.5713946660317	UMP; Uridylic acid; Uridine monophosphate; Uridine 5'-monophosphate; 5'Uridylic acid;	Nucleosides, nucleotides, and analogues	Pyrimidine nucleotides	Pyrimidine ribonucleotides	323.027352359945	NA	1.10336666666667	1	map00240 Pyrimidine metabolism; map01100 Metabolic pathways;
1.10_323.0274m/z	14.8076507345383	0.000128571472582256	2.12375150453594	Sham-Fibre:Sham-Control	C01368	C01368	C9H13N2O9P	M-H	38	0	-3.82007281392095	94.5713946660317	3'-UMP; Uridine 3'-monophosphate; Uridine 3'-phosphate;	Nucleosides, nucleotides, and analogues	Ribonucleoside 3'-phosphates	null	323.027352359945	NA	1.10336666666667	1	map00240 Pyrimidine metabolism;
1.10_323.0274m/z	14.8076507345383	0.000128571472582256	2.12375150453594	Sham-Fibre:Sham-Control	HMDB0001271	C01168	C9H13N2O9P	M-H	38	0	-3.82007281409638	94.5713946660317	Pseudouridine 5'-phosphate	Organic oxygen compounds	Organooxygen compounds	Carbohydrates and carbohydrate conjugates	323.027352359945	NA	1.10336666666667	1	map00240 Pyrimidine metabolism;
1.10_323.0274m/z	14.8076507345383	0.000128571472582256	2.12375150453594	Sham-Fibre:Sham-Control	HMDB0011641	C03031	C9H13N2O9P	M-H	38	0	-3.82007281409638	94.5713946660317	Uridine 2'-phosphate	Organooxygen compounds	Carbohydrates and carbohydrate conjugates	Glycosyl compounds	323.027352359945	NA	1.10336666666667	1	NULL
1.10_323.0274m/z	14.8076507345383	0.000128571472582256	2.12375150453594	Sham-Fibre:Sham-Control	C01168	C01168	C9H13N2O9P	M-H	38	0	-3.82007281409638	94.5713946660317	Pseudouridine 5'-phosphate;	Organic oxygen compounds	Organooxygen compounds	Carbohydrates and carbohydrate conjugates	323.027352359945	NA	1.10336666666667	1	map00240 Pyrimidine metabolism;
1.12_350.1071m/z	14.9732232394453	0.0136100799101272	1.97572998462652	Sham-Fibre:Sham-Control	HMDB0000796	null	C13H21NO10	M-H	33.6	0	-6.26114204925658	75.0243342743565	N-Acetyl-4-O-acetylneuraminic acid	Organic oxygen compounds	Organooxygen compounds	Carbohydrates and carbohydrate conjugates	350.1070710513	NA	1.11765	1	NA
1.12_350.1071m/z	14.9732232394453	0.0136100799101272	1.97572998462652	Sham-Fibre:Sham-Control	C04015	C04015	C13H21NO10	M-H	33.6	0	-6.26114204925658	75.0243342743565	N-Acetyl-4-O-acetylneuraminate;	null	null	null	350.1070710513	NA	1.11765	1	NULL
1.12_350.1071m/z	14.9732232394453	0.0136100799101272	1.97572998462652	Sham-Fibre:Sham-Control	C04016	C04016	C13H21NO10	M-H	33.6	0	-6.26114204925658	75.0243342743565	N-Acetyl-7-O-acetylneuraminate;	null	null	null	350.1070710513	NA	1.11765	1	NULL
1.12_350.1071m/z	14.9732232394453	0.0136100799101272	1.97572998462652	Sham-Fibre:Sham-Control	HMDB0000785	null	C13H21NO10	M-H	33.6	0	-6.26114204925658	75.0243342743565	N-Acetyl-7-O-acetylneuraminic acid	Organic oxygen compounds	Organooxygen compounds	Carbohydrates and carbohydrate conjugates	350.1070710513	NA	1.11765	1	NA
1.12_350.1071m/z	14.9732232394453	0.0136100799101272	1.97572998462652	Sham-Fibre:Sham-Control	HMDB0000794	null	C13H21NO10	M-H	33.6	0	-6.26114204925658	75.0243342743565	N-Acetyl-9-O-acetylneuraminic acid	Organic oxygen compounds	Organooxygen compounds	Carbohydrates and carbohydrate conjugates	350.1070710513	NA	1.11765	1	NA
1.12_350.1071m/z	14.9732232394453	0.0136100799101272	1.97572998462652	Sham-Fibre:Sham-Control	HMDB0060492	null	C13H21NO10	M-H	33.6	0	-6.26114204925658	75.0243342743565	N-acetyl-O-acetylneuraminate	Organic oxygen compounds	Organooxygen compounds	Carbohydrates and carbohydrate conjugates	350.1070710513	NA	1.11765	1	NA
1.12_350.1071m/z	14.9732232394453	0.0136100799101272	1.97572998462652	Sham-Fibre:Sham-Control	C04017	C04017	C13H21NO10	M-H	33.6	0	-6.26114204925658	75.0243342743565	N-Acetyl-9-O-acetylneuraminate;	null	null	null	350.1070710513	NA	1.11765	1	NULL
1.13_473.1479m/z	3.62234165121846	0.0359733690347008	1.16015518315116	Sham-Fibre:Sham-Control	HMDB0039705	null	C17H30O15	M-H	34.7	0	-6.92324055886136	81.2612113404235	alpha-D-Xylopyranosyl-(1->6)-beta-D-glucopyranosyl-(1->4)-D-glucose	Organic oxygen compounds	Organooxygen compounds	Carbohydrates and carbohydrate conjugates	473.147911110347	NA	1.13193333333333	1	NA
1.13_473.1479m/z	3.62234165121846	0.0359733690347008	1.16015518315116	Sham-Fibre:Sham-Control	HMDB0039818	null	C17H30O15	M-H	34.7	0	-6.92324055886136	81.2612113404235	a-L-Arabinofuranosyl-(1->2)-[a-D-mannopyranosyl-(1->6)]-D-mannose	Organic oxygen compounds	Organooxygen compounds	Carbohydrates and carbohydrate conjugates	473.147911110347	NA	1.13193333333333	1	NA
1.13_473.1479m/z	3.62234165121846	0.0359733690347008	1.16015518315116	Sham-Fibre:Sham-Control	C15305	C15305	C23H31ClO6	M+Cl	32.1	0	-5.49225466586957	66.8086705026491	9-Chloro-11beta,17,21-trihydroxypregn-4-ene-3,20-dione 21-acetate; 9-Chloro-17-hydroxycorticosterone 21-acetate; 9alpha-Chlorocortisol acetate;	null	null	null	473.147911110347	NA	1.13193333333333	1	NULL
1.13_473.1479m/z	3.62234165121846	0.0359733690347008	1.16015518315116	Sham-Fibre:Sham-Control	HMDB0038862	null	C17H30O15	M-H	34.7	0	-6.92324055886136	81.2612113404235	D-Galactopyranosyl-(1->3)-D-galactopyranosyl-(1->3)-L-arabinose	null	null	null	473.147911110347	NA	1.13193333333333	1	NA
1.13_473.1479m/z	3.62234165121846	0.0359733690347008	1.16015518315116	Sham-Fibre:Sham-Control	HMDB0042019	null	C24H26N2O6	M+Cl	37	0	-1.31624363248055	86.7782662736468	Suxibuzone	Lipids and lipid-like molecules	Fatty Acyls	Fatty acid esters	473.147911110347	NA	1.13193333333333	1	NA
1.13_665.2097m/z	8.37159472708604	0.00339953796638557	1.78225463566539	Sham-Fibre:Sham-Control	HMDB0038870	null	C24H42O21	M-H	35.7	0	-7.36065944529338	86.5718568788849	Neobifurcose	null	null	null	665.209678093485	NA	1.13193333333333	1	NA
1.13_665.2097m/z	8.37159472708604	0.00339953796638557	1.78225463566539	Sham-Fibre:Sham-Control	HMDB0038490	null	C24H42O21	M-H	35.7	0	-7.36065944529338	86.5718568788849	Bifurcose	Organic oxygen compounds	Organooxygen compounds	Carbohydrates and carbohydrate conjugates	665.209678093485	NA	1.13193333333333	1	NA
1.13_665.2097m/z	8.37159472708604	0.00339953796638557	1.78225463566539	Sham-Fibre:Sham-Control	HMDB0039337	null	C31H38O16	M-H	35.9	0	1.45507446136251	81.3124420178481	Tetramethylquercetin 3-rutinoside	Phenylpropanoids and polyketides	Flavonoids	Flavonoid glycosides	665.209678093485	NA	1.13193333333333	1	NA
1.13_665.2097m/z	8.37159472708604	0.00339953796638557	1.78225463566539	Sham-Fibre:Sham-Control	HMDB0003553	C01613	C24H42O21	M-H	35.7	0	-7.36065944580531	86.5718568788849	Stachyose	Organic oxygen compounds	Organooxygen compounds	Carbohydrates and carbohydrate conjugates	665.209678093485	NA	1.13193333333333	1	map00052 Galactose metabolism;
1.13_665.2097m/z	8.37159472708604	0.00339953796638557	1.78225463566539	Sham-Fibre:Sham-Control	C03989	C03989	C24H42O21	M-H	35.7	0	-7.36065944546402	86.5718568788849	Isolychnose; 3F-alpha-D-Galactosylraffinose;	null	null	null	665.209678093485	NA	1.13193333333333	1	NULL
1.13_665.2097m/z	8.37159472708604	0.00339953796638557	1.78225463566539	Sham-Fibre:Sham-Control	C04034	C04034	C12H22O11.[C12H20O10]n	M-H	18.3	0	-7.36065944546402	NA	(1->6)-beta-D-Galactosylgalactogen; 1,6-beta-D-Galactosylgalactogen;	null	null	null	665.209678093485	NA	1.13193333333333	1	NULL
1.13_665.2097m/z	8.37159472708604	0.00339953796638557	1.78225463566539	Sham-Fibre:Sham-Control	HMDB0039176	null	C24H42O21	M-H	35.7	0	-7.36065944529338	86.5718568788849	Nystose	Organic oxygen compounds	Organooxygen compounds	Carbohydrates and carbohydrate conjugates	665.209678093485	NA	1.13193333333333	1	NA
1.13_665.2097m/z	8.37159472708604	0.00339953796638557	1.78225463566539	Sham-Fibre:Sham-Control	C21659	C21659	C24H42O21	M-H	35.7	0	-7.36065944580531	86.5718568788849	alpha-Isomaltosyl-1,3-isomaltose;	null	null	null	665.209678093485	NA	1.13193333333333	1	NULL
1.13_665.2097m/z	8.37159472708604	0.00339953796638557	1.78225463566539	Sham-Fibre:Sham-Control	HMDB0040182	null	C24H42O21	M-H	35.7	0	-7.36065944546402	86.5718568788849	Fagopyritol A3	Organooxygen compounds	Carbohydrates and carbohydrate conjugates	Oligosaccharides	665.209678093485	NA	1.13193333333333	1	NA
1.13_665.2097m/z	8.37159472708604	0.00339953796638557	1.78225463566539	Sham-Fibre:Sham-Control	C01810	C01810	H2O.[C24H40O20]n	M-H	18.3	0	-7.36065944529338	NA	Glucomannan; Glucomannoglycan;	null	null	null	665.209678093485	NA	1.13193333333333	1	NULL
1.13_665.2097m/z	8.37159472708604	0.00339953796638557	1.78225463566539	Sham-Fibre:Sham-Control	C08242	C08242	C24H42O21	M-H	35.7	0	-7.36065944563466	86.5718568788849	Lychnose; 1F-alpha-D-Galactosylraffinose;	null	null	null	665.209678093485	NA	1.13193333333333	1	NULL
1.13_665.2097m/z	8.37159472708604	0.00339953796638557	1.78225463566539	Sham-Fibre:Sham-Control	HMDB0038871	null	C24H42O21	M-H	35.7	0	-7.36065944529338	86.5718568788849	Sesamose	Organic oxygen compounds	Organooxygen compounds	Carbohydrates and carbohydrate conjugates	665.209678093485	NA	1.13193333333333	1	NA
1.13_665.2097m/z	8.37159472708604	0.00339953796638557	1.78225463566539	Sham-Fibre:Sham-Control	C08248	C08248	C24H42O21	M-H	35.7	0	-7.36065944546402	86.5718568788849	Sesamose; alpha-D-Galactosyl-(1-6)-alpha-D-galactosyl-(1-6)-beta-D-fructosyl-(2-1)-alpha-D-glucoside;	null	null	null	665.209678093485	NA	1.13193333333333	1	NULL
1.13_665.2097m/z	8.37159472708604	0.00339953796638557	1.78225463566539	Sham-Fibre:Sham-Control	HMDB0001296	C02052	C24H42O21	M-H	35.7	0	-7.36065944563466	86.5718568788849	Maltotetraose	Organic oxygen compounds	Organooxygen compounds	Carbohydrates and carbohydrate conjugates	665.209678093485	NA	1.13193333333333	1	NULL
1.13_665.2097m/z	8.37159472708604	0.00339953796638557	1.78225463566539	Sham-Fibre:Sham-Control	C01613	C01613	C24H42O21	M-H	35.7	0	-7.36065944546402	86.5718568788849	Stachyose;	Organic oxygen compounds	Organooxygen compounds	Carbohydrates and carbohydrate conjugates	665.209678093485	NA	1.13193333333333	1	map00052 Galactose metabolism;
1.13_665.2097m/z	8.37159472708604	0.00339953796638557	1.78225463566539	Sham-Fibre:Sham-Control	C00182	C00182	C24H42O21	M-H	35.7	0	-7.36065944580531	86.5718568788849	Glycogen;	Organic oxygen compounds	Organooxygen compounds	Carbohydrates and carbohydrate conjugates	665.209678093485	NA	1.13193333333333	1	map04922 Glucagon signaling pathway;
1.13_665.2097m/z	8.37159472708604	0.00339953796638557	1.78225463566539	Sham-Fibre:Sham-Control	C02013	C02013	C24H42O21	M-H	35.7	0	-7.36065944563466	86.5718568788849	Cellotetraose;	null	null	null	665.209678093485	NA	1.13193333333333	1	NULL
1.13_665.2097m/z	8.37159472708604	0.00339953796638557	1.78225463566539	Sham-Fibre:Sham-Control	HMDB0039174	null	C24H42O21	M-H	35.7	0	-7.36065944529338	86.5718568788849	3-beta-Cellobiosylcellobiose	Organic oxygen compounds	Organooxygen compounds	Carbohydrates and carbohydrate conjugates	665.209678093485	NA	1.13193333333333	1	NA
1.13_665.2097m/z	8.37159472708604	0.00339953796638557	1.78225463566539	Sham-Fibre:Sham-Control	C02052	C02052	C24H42O21	M-H	35.7	0	-7.36065944563466	86.5718568788849	Maltotetraose;	Organic oxygen compounds	Organooxygen compounds	Carbohydrates and carbohydrate conjugates	665.209678093485	NA	1.13193333333333	1	NULL
1.13_665.2097m/z	8.37159472708604	0.00339953796638557	1.78225463566539	Sham-Fibre:Sham-Control	HMDB0029931	null	C24H42O21	M-H	35.7	0	-7.36065944597595	86.5718568788849	Mannan	Organooxygen compounds	Carbohydrates and carbohydrate conjugates	Oligosaccharides	665.209678093485	NA	1.13193333333333	1	NA
1.13_665.2097m/z	8.37159472708604	0.00339953796638557	1.78225463566539	Sham-Fibre:Sham-Control	HMDB0035323	null	C24H42O21	M-H	35.7	0	-7.36065944546402	86.5718568788849	Fagopyritol B3	Organic oxygen compounds	Organooxygen compounds	Carbohydrates and carbohydrate conjugates	665.209678093485	NA	1.13193333333333	1	NA
1.13_665.2097m/z	8.37159472708604	0.00339953796638557	1.78225463566539	Sham-Fibre:Sham-Control	C04861	C04861	C24H42O21	M-H	35.7	0	-7.36065944546402	86.5718568788849	1,3-alpha-D-Mannosyl-1,2-alpha-D-mannosyl-1,2-alpha-D-mannosyl-D-mannose;	null	null	null	665.209678093485	NA	1.13193333333333	1	NULL
1.13_665.2097m/z	8.37159472708604	0.00339953796638557	1.78225463566539	Sham-Fibre:Sham-Control	HMDB0000757	C00182	C24H42O21	M-H	35.7	0	-7.36065944580531	86.5718568788849	Glycogen	Organic oxygen compounds	Organooxygen compounds	Carbohydrates and carbohydrate conjugates	665.209678093485	NA	1.13193333333333	1	map04922 Glucagon signaling pathway;
1.13_665.2097m/z	8.37159472708604	0.00339953796638557	1.78225463566539	Sham-Fibre:Sham-Control	HMDB0039173	null	C24H42O21	M-H	35.7	0	-7.36065944529338	86.5718568788849	3-beta-Glucosylcellotriose	Organooxygen compounds	Carbohydrates and carbohydrate conjugates	Oligosaccharides	665.209678093485	NA	1.13193333333333	1	NA
1.13_755.2416m/z	109.495960626496	0.000141173361814426	2.91582452572424	Sham-Fibre:Sham-Control	HMDB0040341	null	C34H44O19	M-H	37.9	2.38	1.6008562856851	88.9405143432528	Lavandulifolioside	Organic oxygen compounds	Organooxygen compounds	Carbohydrates and carbohydrate conjugates	755.24161339457	NA	1.13193333333333	1	NA
1.13_755.2416m/z	109.495960626496	0.000141173361814426	2.91582452572424	Sham-Fibre:Sham-Control	HMDB0040372	null	C34H44O19	M-H	39.2	8.93	1.6008562856851	88.9405143432528	Hesperetin 7-(2,6-dirhamnosylglucoside)	Phenylpropanoids and polyketides	Flavonoids	Flavonoid glycosides	755.24161339457	NA	1.13193333333333	1	NA
1.13_755.2416m/z	109.495960626496	0.000141173361814426	2.91582452572424	Sham-Fibre:Sham-Control	C10479	C10479	C34H44O19	M-H	39.6	10.8	1.6008562852341	88.9405143432528	Myricoside;	null	null	null	755.24161339457	NA	1.13193333333333	1	NULL
1.15_413.1276m/z	2.57129186987834	0.000931680312991488	1.05731706421106	Sham-Fibre:Sham-Control	HMDB0034936	null	C22H22O8	M-H	36.2	0	8.18525592645864	89.9962061640823	Dulxanthone H	Organoheterocyclic compounds	Benzopyrans	1-benzopyrans	413.12758100207	NA	1.14623333333333	1	NA
1.15_413.1276m/z	2.57129186987834	0.000931680312991488	1.05731706421106	Sham-Fibre:Sham-Control	C20571	C20571	C15H26O13	M-H	41.2	17	-5.99669188173644	95.8235644963763	alpha-1,5-L-Arabinotriose;	null	null	null	413.12758100207	NA	1.14623333333333	1	map02010 ABC transporters;
1.15_413.1276m/z	2.57129186987834	0.000931680312991488	1.05731706421106	Sham-Fibre:Sham-Control	HMDB0139003	null	C22H22O8	M-H	36.9	3.68	8.18525592632137	89.9962061640823	7,14-dihydroxy-6-methoxy-4,12-dimethyl-5-(3-methylbutanoyl)-10-oxo-2,9-dioxatricyclo[9.4.0.0³,⁸]pentadeca-1(11),3(8),4,6,12,14-hexaene-15-carbaldehyde	Phenylpropanoids and polyketides	Depsides and depsidones	null	413.12758100207	NA	1.14623333333333	1	NA
1.15_413.1276m/z	2.57129186987834	0.000931680312991488	1.05731706421106	Sham-Fibre:Sham-Control	HMDB0041223	null	C15H26O13	M-H	41.4	18.1	-5.99669188173644	95.8235644963763	a-L-Arabinofuranosyl-(1->3)-[a-L-arabinofuranosyl-(1r5)]-L-arabinose	Organic oxygen compounds	Organooxygen compounds	Carbohydrates and carbohydrate conjugates	413.12758100207	NA	1.14623333333333	1	NA
1.15_413.1276m/z	2.57129186987834	0.000931680312991488	1.05731706421106	Sham-Fibre:Sham-Control	C07001	C07001	C17H20F6N2O3	M-H	37.5	0	-7.13384657380488	95.4123576186147	Flecainide;	Benzenoids	Benzene and substituted derivatives	Benzoic acids and derivatives	413.12758100207	NA	1.14623333333333	1	NULL
1.15_413.1276m/z	2.57129186987834	0.000931680312991488	1.05731706421106	Sham-Fibre:Sham-Control	HMDB0038861	null	C15H26O13	M-H	38	1.02	-5.99669188173644	95.8235644963763	beta-D-Xylopyranosyl-(1->3)-alpha-L-arabinofuranosyl-(1->3)-L-arabinose	null	null	null	413.12758100207	NA	1.14623333333333	1	NA
1.15_413.1276m/z	2.57129186987834	0.000931680312991488	1.05731706421106	Sham-Fibre:Sham-Control	HMDB0038859	null	C15H26O13	M-H	41.2	17	-5.99669188173644	95.8235644963763	beta-D-Xylopyranosyl-(1->5)-alpha-L-arabinofuranosyl-(1->3)-L-arabinose	Organooxygen compounds	Carbohydrates and carbohydrate conjugates	Glycosyl compounds	413.12758100207	NA	1.14623333333333	1	NA
1.15_413.1276m/z	2.57129186987834	0.000931680312991488	1.05731706421106	Sham-Fibre:Sham-Control	HMDB0031452	C10871	C22H22O8	M-H	36.2	0	8.18525592645864	89.9962061640823	Lignans	Lignans, neolignans and related compounds	Lignan lactones	Podophyllotoxins	413.12758100207	NA	1.14623333333333	1	NULL
1.15_413.1276m/z	2.57129186987834	0.000931680312991488	1.05731706421106	Sham-Fibre:Sham-Control	C10874	C10874	C22H22O8	M-H	36.2	0	8.18525592632137	89.9962061640823	Podophyllotoxin;	Lignans, neolignans and related compounds	Lignan lactones	Podophyllotoxins	413.12758100207	NA	1.14623333333333	1
1.15_413.1276m/z	2.57129186987834	0.000931680312991488	1.05731706421106	Sham-Fibre:Sham-Control	HMDB0139004	null	C22H22O8	M-H	36.9	3.68	8.18525592645864	89.9962061640823	7,14-dihydroxy-15-(hydroxymethyl)-6-methoxy-4,12-dimethyl-5-(3-methylbut-2-enoyl)-2,9-dioxatricyclo[9.4.0.0³,⁸]pentadeca-1(11),3(8),4,6,12,14-hexaen-10-one	Phenylpropanoids and polyketides	Depsides and depsidones	null	413.12758100207	NA	1.14623333333333	1	NA
1.15_413.1276m/z	2.57129186987834	0.000931680312991488	1.05731706421106	Sham-Fibre:Sham-Control	HMDB0034960	null	C22H22O8	M-H	36.2	0	8.18525592645864	89.9962061640823	Edulone A	Organoheterocyclic compounds	Naphthopyrans	Naphthopyranones	413.12758100207	NA	1.14623333333333	1	NA
1.15_413.1276m/z	2.57129186987834	0.000931680312991488	1.05731706421106	Sham-Fibre:Sham-Control	C10871	C10871	C22H22O8	M-H	36.2	0	8.18525592632137	89.9962061640823	Picropodophyllin;	Lignans, neolignans and related compounds	Lignan lactones	Podophyllotoxins	413.12758100207	NA	1.14623333333333	1	NULL
1.15_413.1276m/z	2.57129186987834	0.000931680312991488	1.05731706421106	Sham-Fibre:Sham-Control	HMDB0015326	C07001	C17H20F6N2O3	M-H	37.5	0	-7.13384657380488	95.4123576186147	Flecainide	Benzenoids	Benzene and substituted derivatives	Benzoic acids and derivatives	413.12758100207	NA	1.14623333333333	1	NULL
1.15_413.1276m/z	2.57129186987834	0.000931680312991488	1.05731706421106	Sham-Fibre:Sham-Control	HMDB0034935	null	C22H22O8	M-H	36.2	0	8.18525592645864	89.9962061640823	Dulxanthone G	Organoheterocyclic compounds	Benzopyrans	1-benzopyrans	413.12758100207	NA	1.14623333333333	1	NA
1.15_413.1276m/z	2.57129186987834	0.000931680312991488	1.05731706421106	Sham-Fibre:Sham-Control	HMDB0038860	null	C15H26O13	M-H	41.2	17	-5.99669188173644	95.8235644963763	beta-D-Xylopyranosyl-(1->5)-alpha-L-arabinofuranosyl-(1->5)-L-arabinose	null	null	null	413.12758100207	NA	1.14623333333333	1	NA
1.15_413.1276m/z	2.57129186987834	0.000931680312991488	1.05731706421106	Sham-Fibre:Sham-Control	HMDB0015310	C10874	C22H22O8	M-H	36.2	0	8.18525592645864	89.9962061640823	Podofilox	Lignans, neolignans and related compounds	Lignan lactones	Podophyllotoxins	413.12758100207	NA	1.14623333333333	1
1.15_413.1276m/z	2.57129186987834	0.000931680312991488	1.05731706421106	Sham-Fibre:Sham-Control	HMDB0038865	null	C15H26O13	M-H	41.2	17	-5.99669188173644	95.8235644963763	a-L-Arabinofuranosyl-(1->3)-b-D-xylopyranosyl-(1->4)-D-xylose	null	null	null	413.12758100207	NA	1.14623333333333	1	NA
1.15_413.1276m/z	2.57129186987834	0.000931680312991488	1.05731706421106	Sham-Fibre:Sham-Control	C06667	C06667	C16H22N4O9	M-H	36.8	0	-9.22605617438029	94.3646932816252	Clavamycin A;	null	null	null	413.12758100207	NA	1.14623333333333	1	NULL
1.16_150.0409m/z	0.0923621551203703	0.0110442548875041	1.80815737796837	Sham-Fibre:Sham-Control	HMDB0000542	null	C5H5N5O	M-H	38	0	-7.88567492136991	98.730789539074	8-Hydroxyadenine	Organoheterocyclic compounds	Imidazopyrimidines	Purines and purine derivatives	150.040942245367	NA	1.16051666666667	1	NA
1.16_150.0409m/z	0.0923621551203703	0.0110442548875041	1.80815737796837	Sham-Fibre:Sham-Control	C00242	C00242	C5H5N5O	M-H	38	0	-7.88567492136991	98.730789539074	Guanine; 2-Amino-6-hydroxypurine;	Organoheterocyclic compounds	Imidazopyrimidines	Purines and purine derivatives	150.040942245367	NA	1.16051666666667	1	map00230 Purine metabolism; map01100 Metabolic pathways;
1.16_150.0409m/z	0.0923621551203703	0.0110442548875041	1.80815737796837	Sham-Fibre:Sham-Control	HMDB0000403	null	C5H5N5O	M-H	38	0	-7.88567492136991	98.730789539074	2-Hydroxyadenine	Organoheterocyclic compounds	Imidazopyrimidines	Purines and purine derivatives	150.040942245367	NA	1.16051666666667	1	NA
1.16_150.0409m/z	0.0923621551203703	0.0110442548875041	1.80815737796837	Sham-Fibre:Sham-Control	HMDB0000132	C00242	C5H5N5O	M-H	38	0	-7.88567492136991	98.730789539074	Guanine	Organoheterocyclic compounds	Imidazopyrimidines	Purines and purine derivatives	150.040942245367	NA	1.16051666666667	1	map00230 Purine metabolism; map01100 Metabolic pathways;
1.16_323.0965m/z	2.28965268013633	0.00606414194304479	1.07358258511276	Sham-Fibre:Sham-Control	C07366	C07366	C19H17ClN2O	M-H	33.2	0	2.44949467801999	68.9733607951863	Prazepam;	Organoheterocyclic compounds	Benzodiazepines	1,4-benzodiazepines	323.096458330779	NA	1.16051666666667	1	NULL
1.16_323.0965m/z	2.28965268013633	0.00606414194304479	1.07358258511276	Sham-Fibre:Sham-Control	C17720	C17720	C19H16N2O	M+Cl	37.5	0	2.75534930456709	91.0013246667702	Difenpiramide;	null	null	null	323.096458330779	NA	1.16051666666667	1	NULL
1.16_323.0965m/z	2.28965268013633	0.00606414194304479	1.07358258511276	Sham-Fibre:Sham-Control	C04333	C04333	C12H20O10	M-H	38	0	-5.89953997980464	96.6765273220917	Bis-D-fructose 2',1:2,1'-dianhydride; Difructose anhydride I;	null	null	null	323.096458330779	NA	1.16051666666667	1	NULL
1.16_323.0965m/z	2.28965268013633	0.00606414194304479	1.07358258511276	Sham-Fibre:Sham-Control	HMDB0015527	C07366	C19H17ClN2O	M-H	33.2	0	2.44949467801999	68.9733607951863	Prazepam	Organoheterocyclic compounds	Benzodiazepines	1,4-benzodiazepines	323.096458330779	NA	1.16051666666667	1	NULL
1.16_323.0965m/z	2.28965268013633	0.00606414194304479	1.07358258511276	Sham-Fibre:Sham-Control	C04420	C04420	C12H20O10	M-H	38	0	-5.89953997980464	96.6765273220917	D-Fructofuranose 1,2':2,3'-dianhydride;	null	null	null	323.096458330779	NA	1.16051666666667	1	NULL
1.16_577.1939m/z	8.37376562062678	0.00167803405296186	1.89688091334821	Sham-Fibre:Sham-Control	HMDB0033283	null	C28H34O13	M-H	37.2	0	2.05261558817557	88.3453708642752	8-Acetoxypinoresinol 4-glucoside	Lignans, neolignans and related compounds	Lignan glycosides	null	577.193851534872	NA	1.16051666666667	1	NA
1.16_577.1939m/z	8.37376562062678	0.00167803405296186	1.89688091334821	Sham-Fibre:Sham-Control	C10876	C10876	C28H34O13	M-H	37.2	0	2.05261558797895	88.3453708642752	Podorhizol beta-D-glucoside;	null	null	null	577.193851534872	NA	1.16051666666667	1	NULL
1.17_186.0443m/z	29.2904743370012	0.00340131075500462	2.79707810935772	Sham-Fibre:Sham-Control	C19498	C19498	C7H9N3O	M+Cl	37.7	0	2.42436806497627	91.4418625031962	Phenicarbazide;	null	null	null	186.044329482933	NA	1.1748	1	NULL
1.17_186.0443m/z	29.2904743370012	0.00340131075500462	2.79707810935772	Sham-Fibre:Sham-Control	HMDB0062464	null	C7H9N3O	M+Cl	37.7	0	2.4243680651644	91.4418625031962	chondroitin sulfate E (GalNAc4,6diS-GlcA), precursor 5a	Benzenoids	Benzene and substituted derivatives	N-phenylureas	186.044329482933	NA	1.1748	1	NA
1.17_187.0410m/z	18.3257497407805	0.000522050572766824	2.33602773922693	Sham-Fibre:Sham-Control	C16212	C16212	C11H8O3	M-H	37.9	0	4.78527096582222	95.1305508923971	3-Hydroxy-2-naphthoate;	null	null	null	187.040967540736	NA	1.1748	1
1.17_187.0410m/z	18.3257497407805	0.000522050572766824	2.33602773922693	Sham-Fibre:Sham-Control	C03203	C03203	C11H8O3	M-H	37.9	0	4.78527096597336	95.1305508923971	1-Hydroxy-2-naphthoate; 1-Hydroxy-2-naphthoic acid; 1-Naphthol-2-carboxylic acid;	null	null	null	187.040967540736	NA	1.1748	1	map01100 Metabolic pathways;
1.17_187.0410m/z	18.3257497407805	0.000522050572766824	2.33602773922693	Sham-Fibre:Sham-Control	C10398	C10398	C11H8O3	M-H	48	50.4	4.78527096582222	95.1305508923971	Ramentaceone; 7-Methyljuglone;	null	null	null	187.040967540736	NA	1.1748	1	NULL
1.17_187.0410m/z	18.3257497407805	0.000522050572766824	2.33602773922693	Sham-Fibre:Sham-Control	HMDB0035291	null	C11H8O3	M-H	47.7	49	4.78527096582222	95.1305508923971	Isoplumbagin	Benzenoids	Naphthalenes	Naphthoquinones	187.040967540736	NA	1.1748	1	NA
1.17_187.0410m/z	18.3257497407805	0.000522050572766824	2.33602773922693	Sham-Fibre:Sham-Control	C10387	C10387	C11H8O3	M-H	47.7	49	4.78527096582222	95.1305508923971	Plumbagin;	null	null	null	187.040967540736	NA	1.1748	1	NULL
1.17_201.0369m/z	8.18209629137686	0.00158675682066488	2.02420785341219	Sham-Fibre:Sham-Control	NA	NA	NA	NA	NA	NA	NA	NA	NA	NA	NA	NA	NA	NA	NA	NA	NA
1.17_203.0129m/z	7.8655530476393	0.0059280336416101	2.04069505460504	Sham-Fibre:Sham-Control	HMDB0000822	C11527	C8H8O4	M+Cl	37.5	0	7.33095846716197	95.9757112428829	p-Hydroxymandelic acid	Benzenoids	Phenols	1-hydroxy-2-unsubstituted benzenoids	203.01289194562	NA	1.1748	1	NULL
1.17_203.0129m/z	7.8655530476393	0.0059280336416101	2.04069505460504	Sham-Fibre:Sham-Control	C16215	C16215	C8H8O4	M+Cl	37.5	0	7.3309584673311	95.9757112428829	1,2-Dihydrophthalic acid; Cyclohexa-3,5-diene-1,2-dicarboxylate;	null	null	null	203.01289194562	NA	1.1748	1
1.17_203.0129m/z	7.8655530476393	0.0059280336416101	2.04069505460504	Sham-Fibre:Sham-Control	C10331	C10331	C8H8O4	M+Cl	37.5	0	7.33095846716197	95.9757112428829	2,6-Dimethoxybenzoquinone; 2,6-Dimetoxy-p-benzoquinone;	Organic oxygen compounds	Organooxygen compounds	Carbonyl compounds	203.01289194562	NA	1.1748	1	NULL
1.17_203.0129m/z	7.8655530476393	0.0059280336416101	2.04069505460504	Sham-Fibre:Sham-Control	C11527	C11527	C8H8O4	M+Cl	37.5	0	7.3309584673311	95.9757112428829	4-Hydroxymandelate; 4-Hydroxymandelic acid;	Benzenoids	Phenols	1-hydroxy-2-unsubstituted benzenoids	203.01289194562	NA	1.1748	1	NULL
1.17_203.0129m/z	7.8655530476393	0.0059280336416101	2.04069505460504	Sham-Fibre:Sham-Control	C05577	C05577	C8H8O4	M+Cl	37.5	0	7.33095846716197	95.9757112428829	3,4-Dihydroxymandelaldehyde; 3,4-Dihydroxyphenylglycolaldehyde;	Benzenoids	Benzene and substituted derivatives	Phenylacetaldehydes	203.01289194562	NA	1.1748	1	map00350 Tyrosine metabolism; map01100 Metabolic pathways;
1.17_203.0129m/z	7.8655530476393	0.0059280336416101	2.04069505460504	Sham-Fibre:Sham-Control	HMDB0006242	C05577	C8H8O4	M+Cl	37.5	0	7.3309584673311	95.9757112428829	3,4-Dihydroxymandelaldehyde	Benzenoids	Benzene and substituted derivatives	Phenylacetaldehydes	203.01289194562	NA	1.1748	1	map00350 Tyrosine metabolism; map01100 Metabolic pathways;
1.17_203.0129m/z	7.8655530476393	0.0059280336416101	2.04069505460504	Sham-Fibre:Sham-Control	C11164	C11164	C9H5ClN4	M-H	34.2	0	-0.517114933935771	71.5750069755364	CCCP; Carbonyl cyanide m-chlorophenyl hydrazone;	null	null	null	203.01289194562	NA	1.1748	1	NULL
1.17_203.0129m/z	7.8655530476393	0.0059280336416101	2.04069505460504	Sham-Fibre:Sham-Control	HMDB0240257	null	C8H8O4	M+Cl	38.9	6.81	7.3309584673311	95.9757112428829	Quinolacetic acid	Organooxygen compounds	Alcohols and polyols	Tertiary alcohols	203.01289194562	NA	1.1748	1	NA
1.17_203.0129m/z	7.8655530476393	0.0059280336416101	2.04069505460504	Sham-Fibre:Sham-Control	C03198	C03198	C8H8O4	M+Cl	37.5	0	7.33095846750024	95.9757112428829	(S)-4-Hydroxymandelate; (S)-2-Hydroxy-2-(4-hydroxyphenyl)acetate; L-4-Hydroxymandelate; L-p-Hydroxymandelate;	null	null	null	203.01289194562	NA	1.1748	1
1.17_203.0129m/z	7.8655530476393	0.0059280336416101	2.04069505460504	Sham-Fibre:Sham-Control	C06672	C06672	C8H8O4	M+Cl	37.5	0	7.3309584673311	95.9757112428829	Vanillate; Vanillic acid; 4-Hydroxy-3-methoxybenzoate; 4-Hydroxy-3-methoxybenzoic acid;	Benzenoids	Benzene and substituted derivatives	Benzoic acids and derivatives	203.01289194562	NA	1.1748	1
1.17_203.0129m/z	7.8655530476393	0.0059280336416101	2.04069505460504	Sham-Fibre:Sham-Control	HMDB0140902	null	C8H8O4	M+Cl	37.5	0	7.3309584673311	95.9757112428829	3-hydroxy-2-methoxybenzoic acid	null	null	null	203.01289194562	NA	1.1748	1	NA
1.17_203.0129m/z	7.8655530476393	0.0059280336416101	2.04069505460504	Sham-Fibre:Sham-Control	C03235	C03235	C8H8O4	M+Cl	37.5	0	7.3309584673311	95.9757112428829	4-Hydroxypheoxyacetate;	null	null	null	203.01289194562	NA	1.1748	1	NULL
1.17_203.0129m/z	7.8655530476393	0.0059280336416101	2.04069505460504	Sham-Fibre:Sham-Control	HMDB0060003	null	C8H8O4	M+Cl	37.5	0	7.3309584673311	95.9757112428829	Isovanillic acid	Benzenoids	Benzene and substituted derivatives	Benzoic acids and derivatives	203.01289194562	NA	1.1748	1	NA
1.17_203.0129m/z	7.8655530476393	0.0059280336416101	2.04069505460504	Sham-Fibre:Sham-Control	HMDB0029644	C21895	C8H8O4	M+Cl	37.5	0	7.33095846750024	95.9757112428829	2',4',6'-Trihydroxyacetophenone	Benzenoids	Benzene and substituted derivatives	Phenols and derivatives	203.01289194562	NA	1.1748	1	NA
1.17_203.0129m/z	7.8655530476393	0.0059280336416101	2.04069505460504	Sham-Fibre:Sham-Control	C01161	C01161	C8H8O4	M+Cl	37.5	0	7.3309584673311	95.9757112428829	3,4-Dihydroxyphenylacetate; 3,4-Dihydroxyphenylacetic acid; Homoprotocatechuate;	Benzenoids	Phenols	Benzenediols	203.01289194562	NA	1.1748	1	map00350 Tyrosine metabolism; map01100 Metabolic pathways; map04728 Dopaminergic synapse; map05030 Cocaine addiction; map05031 Amphetamine addiction; map05034 Alcoholism;
1.17_203.0129m/z	7.8655530476393	0.0059280336416101	2.04069505460504	Sham-Fibre:Sham-Control	HMDB0033129	null	C8H8O4	M+Cl	37.5	0	7.3309584673311	95.9757112428829	3-Acetyl-4-hydroxy-6-methyl-2H-pyran-2-one	Organic oxygen compounds	Organooxygen compounds	Carbonyl compounds	203.01289194562	NA	1.1748	1	NA
1.17_203.0129m/z	7.8655530476393	0.0059280336416101	2.04069505460504	Sham-Fibre:Sham-Control	C06207	C06207	C8H8O4	M+Cl	37.5	0	7.3309584673311	95.9757112428829	2,6-Dihydroxyphenylacetate;	null	null	null	203.01289194562	NA	1.1748	1	map00360 Phenylalanine metabolism;
1.17_203.0129m/z	7.8655530476393	0.0059280336416101	2.04069505460504	Sham-Fibre:Sham-Control	HMDB0000130	C00544	C8H8O4	M+Cl	37.5	0	7.33095846750024	95.9757112428829	Homogentisic acid	Benzenoids	Benzene and substituted derivatives	Phenylacetic acids	203.01289194562	NA	1.1748	1	map00130 Ubiquinone and other terpenoid-quinone biosynthesis; map00350 Tyrosine metabolism; map01100 Metabolic pathways;
1.17_203.0129m/z	7.8655530476393	0.0059280336416101	2.04069505460504	Sham-Fibre:Sham-Control	HMDB0001868	null	C8H8O4	M+Cl	37.5	0	7.3309584673311	95.9757112428829	5-Methoxysalicylic acid	Benzenoids	Benzene and substituted derivatives	Benzoic acids and derivatives	203.01289194562	NA	1.1748	1	NA
1.17_203.0129m/z	7.8655530476393	0.0059280336416101	2.04069505460504	Sham-Fibre:Sham-Control	C21895	C21895	C8H8O4	M+Cl	37.5	0	7.33095846750024	95.9757112428829		NA	NA	NA	203.01289194562	NA	1.1748	1	NA
1.17_203.0129m/z	7.8655530476393	0.0059280336416101	2.04069505460504	Sham-Fibre:Sham-Control	HMDB0059713	null	C8H8O4	M+Cl	37.5	0	7.3309584673311	95.9757112428829	3-Methoxysalicylic acid	Benzenoids	Benzene and substituted derivatives	Benzoic acids and derivatives	203.01289194562	NA	1.1748	1	NA
1.17_203.0129m/z	7.8655530476393	0.0059280336416101	2.04069505460504	Sham-Fibre:Sham-Control	HMDB0000484	C06672	C8H8O4	M+Cl	37.5	0	7.3309584673311	95.9757112428829	Vanillic acid	Benzenoids	Benzene and substituted derivatives	Benzoic acids and derivatives	203.01289194562	NA	1.1748	1
1.17_203.0129m/z	7.8655530476393	0.0059280336416101	2.04069505460504	Sham-Fibre:Sham-Control	HMDB0001336	C01161	C8H8O4	M+Cl	37.5	0	7.33095846716197	95.9757112428829	3,4-Dihydroxybenzeneacetic acid	Benzenoids	Phenols	Benzenediols	203.01289194562	NA	1.1748	1	map00350 Tyrosine metabolism; map01100 Metabolic pathways; map04728 Dopaminergic synapse; map05030 Cocaine addiction; map05031 Amphetamine addiction; map05034 Alcoholism;
1.17_203.0129m/z	7.8655530476393	0.0059280336416101	2.04069505460504	Sham-Fibre:Sham-Control	HMDB0131176	null	C8H8O4	M+Cl	37.5	0	7.3309584673311	95.9757112428829	2-hydroxy-4-methoxybenzoic acid	Benzenoids	Benzene and substituted derivatives	Benzoic acids and derivatives	203.01289194562	NA	1.1748	1	NA
1.17_203.0129m/z	7.8655530476393	0.0059280336416101	2.04069505460504	Sham-Fibre:Sham-Control	HMDB0000750	null	C8H8O4	M+Cl	37.5	0	7.3309584673311	95.9757112428829	3-Hydroxymandelic acid	Benzenoids	Phenols	1-hydroxy-4-unsubstituted benzenoids	203.01289194562	NA	1.1748	1	NA
1.17_203.0129m/z	7.8655530476393	0.0059280336416101	2.04069505460504	Sham-Fibre:Sham-Control	C05343	C05343	C8H8O4	M+Cl	37.5	0	7.33095846750024	95.9757112428829	(R)-4-Hydroxymandelate;	null	null	null	203.01289194562	NA	1.1748	1
1.17_203.0129m/z	7.8655530476393	0.0059280336416101	2.04069505460504	Sham-Fibre:Sham-Control	HMDB0125536	null	C8H8O4	M+Cl	37.5	0	7.3309584673311	95.9757112428829	3-hydroxy-5-methoxybenzoic acid	Benzenoids	Benzene and substituted derivatives	Benzoic acids and derivatives	203.01289194562	NA	1.1748	1	NA
1.17_203.0129m/z	7.8655530476393	0.0059280336416101	2.04069505460504	Sham-Fibre:Sham-Control	HMDB0029673	C10331	C8H8O4	M+Cl	37.5	0	7.3309584673311	95.9757112428829	2,6-Dimethoxy-1,4-benzoquinone	Organic oxygen compounds	Organooxygen compounds	Carbonyl compounds	203.01289194562	NA	1.1748	1	NULL
1.17_203.0129m/z	7.8655530476393	0.0059280336416101	2.04069505460504	Sham-Fibre:Sham-Control	HMDB0094709	null	C8H8O4	M+Cl	37.5	0	7.3309584673311	95.9757112428829	3, 5-Dihydroxyphenylacetic acid	Benzenoids	Phenols	Benzenediols	203.01289194562	NA	1.1748	1	NA
1.17_203.0129m/z	7.8655530476393	0.0059280336416101	2.04069505460504	Sham-Fibre:Sham-Control	C07087	C07087	C8H8O4	M+Cl	37.5	0	7.3309584673311	95.9757112428829	2-Hydroxy-6-oxoocta-2,4,7-trienoate;	null	null	null	203.01289194562	NA	1.1748	1	map01100 Metabolic pathways;
1.17_203.0129m/z	7.8655530476393	0.0059280336416101	2.04069505460504	Sham-Fibre:Sham-Control	C00544	C00544	C8H8O4	M+Cl	37.5	0	7.3309584673311	95.9757112428829	Homogentisate; Homogentisic acid; 2,5-Dihydroxyphenylacetic acid; 2,5-Dihydroxyphenylacetate;	Benzenoids	Benzene and substituted derivatives	Phenylacetic acids	203.01289194562	NA	1.1748	1	map00130 Ubiquinone and other terpenoid-quinone biosynthesis; map00350 Tyrosine metabolism; map01100 Metabolic pathways;
1.17_203.0129m/z	7.8655530476393	0.0059280336416101	2.04069505460504	Sham-Fibre:Sham-Control	C14109	C14109	C8H8O4	M+Cl	37.5	0	7.3309584673311	95.9757112428829	4-Hydroxymethylsalicylate; 2-Hydroxy-4-hydroxymethylbenzoic acid;	null	null	null	203.01289194562	NA	1.1748	1
1.17_203.0129m/z	7.8655530476393	0.0059280336416101	2.04069505460504	Sham-Fibre:Sham-Control	HMDB0034335	null	C8H8O4	M+Cl	37.5	0	7.3309584673311	95.9757112428829	Thermophillin	Organic oxygen compounds	Organooxygen compounds	Carbonyl compounds	203.01289194562	NA	1.1748	1	NA
1.17_203.0129m/z	7.8655530476393	0.0059280336416101	2.04069505460504	Sham-Fibre:Sham-Control	C01839	C01839	C8H8O4	M+Cl	37.5	0	7.3309584673311	95.9757112428829	Orsellinate; o-Orsellinic acid; 2,4-Dihydroxy-6-methylbenzoic acid; 2,4-Dihydroxy-6-methylbenzoate; 4,6-Dihydroxy-o-toluic acid;	null	null	null	203.01289194562	NA	1.1748	1	NULL
1.17_231.9663m/z	20.5164828501117	0.00542140720295439	2.64233690488596	Sham-Fibre:Sham-Control	HMDB0003966	null	C5H11NO2Se	M+Cl	18.5	0	7.01323868160175	0.479293140516746	Selenomethionine	Organic acids and derivatives	Carboxylic acids and derivatives	Amino acids, peptides, and analogues	231.96628277315	NA	1.1748	1	NA
1.17_231.9663m/z	20.5164828501117	0.00542140720295439	2.64233690488596	Sham-Fibre:Sham-Control	C05335	C05335	C5H11NO2Se	M+Cl	18.5	0	7.01323868160175	0.479293140516746	L-Selenomethionine;	null	null	null	231.96628277315	NA	1.1748	1	map00450 Selenocompound metabolism;
1.17_263.0074m/z	2.61245864951482	0.00708888500650232	1.28996765589642	Sham-Fibre:Sham-Control	C18911	C18911	C6H13O7P	M+Cl	35.4	0	-8.19990665933569	86.1679907096203	(R)-4-Phosphopantoate;	null	null	null	263.007420778022	NA	1.1748	1	map00770 Pantothenate and CoA biosynthesis; map01100 Metabolic pathways;
1.17_263.0074m/z	2.61245864951482	0.00708888500650232	1.28996765589642	Sham-Fibre:Sham-Control	HMDB0038142	null	C10H16S4	M-H	34.6	0	4.59331425711537	78.5277468740467	5,8-Dihydro-6-(4-methyl-3-pentenyl)-1,2,3,4-tetrathiocin	Organoheterocyclic compounds	null	null	263.007420778022	NA	1.1748	1	NA
1.17_263.0074m/z	2.61245864951482	0.00708888500650232	1.28996765589642	Sham-Fibre:Sham-Control	HMDB0001343	C01107	C6H13O7P	M+Cl	35.4	0	-8.19990665933569	86.1679907096203	Mevalonic acid-5P	Organic acids and derivatives	Organic phosphoric acids and derivatives	Phosphate esters	263.007420778022	NA	1.1748	1	map00900 Terpenoid backbone biosynthesis; map01100 Metabolic pathways;
1.17_263.0074m/z	2.61245864951482	0.00708888500650232	1.28996765589642	Sham-Fibre:Sham-Control	C20847	C20847	C6H13O7P	M+Cl	35.4	0	-8.19990665933569	86.1679907096203	(R)-Mevalonate 3-phosphate; (R)-3-Phosphomevalonate;	null	null	null	263.007420778022	NA	1.1748	1	map00900 Terpenoid backbone biosynthesis;
1.17_263.0074m/z	2.61245864951482	0.00708888500650232	1.28996765589642	Sham-Fibre:Sham-Control	C01107	C01107	C6H13O7P	M+Cl	35.4	0	-8.19990665933569	86.1679907096203	(R)-5-Phosphomevalonate; (R)-5-Phosphomevaloonic acid; (R)-Mevalonic acid 5-phosphate;	Organic acids and derivatives	Organic phosphoric acids and derivatives	Phosphate esters	263.007420778022	NA	1.1748	1	map00900 Terpenoid backbone biosynthesis; map01100 Metabolic pathways;
1.17_307.0341m/z	5.05523132600769	0.000310431029878161	1.68122436087227	Sham-Fibre:Sham-Control	C00365	C00365	C9H13N2O8P	M-H	36.5	0	1.35174925926254	84.2984836345838	dUMP; Deoxyuridylic acid; Deoxyuridine monophosphate; Deoxyuridine 5'-phosphate; 2'-Deoxyuridine 5'-phosphate;	Nucleosides, nucleotides, and analogues	Pyrimidine nucleotides	Pyrimidine deoxyribonucleotides	307.034091975119	NA	1.1748	1	map00240 Pyrimidine metabolism; map01100 Metabolic pathways; map01523 Antifolate resistance;
1.17_307.0341m/z	5.05523132600769	0.000310431029878161	1.68122436087227	Sham-Fibre:Sham-Control	HMDB0001409	C00365	C9H13N2O8P	M-H	36.5	0	1.35174925944708	84.2984836345838	dUMP	Nucleosides, nucleotides, and analogues	Pyrimidine nucleotides	Pyrimidine deoxyribonucleotides	307.034091975119	NA	1.1748	1	map00240 Pyrimidine metabolism; map01100 Metabolic pathways; map01523 Antifolate resistance;
1.17_307.0341m/z	5.05523132600769	0.000310431029878161	1.68122436087227	Sham-Fibre:Sham-Control	HMDB0060774	null	C10H12N2O7	M+Cl	37.1	1.46	0.881937195546695	84.9993191231782	5-Carboxy-2'-deoxyuridine	Nucleosides, nucleotides, and analogues	Pyrimidine nucleosides	Pyrimidine 2'-deoxyribonucleosides	307.034091975119	NA	1.1748	1	NA
1.17_307.0341m/z	5.05523132600769	0.000310431029878161	1.68122436087227	Sham-Fibre:Sham-Control	C17177	C17177	C15H17BrO2	M-H	30.1	0	0.573049362951115	51.1099904833911	Aplysinal;	null	null	null	307.034091975119	NA	1.1748	1	NULL
1.17_415.1438m/z	17.3409606240296	9.87571303503388e-05	2.26729527861447	Sham-Fibre:Sham-Control	HMDB0040545	null	C22H24O8	M-H	36.1	0	9.63206846095216	91.3030557716783	4'-Methylliquiritigenin 7-rhamnoside	Phenylpropanoids and polyketides	Flavonoids	Flavonoid glycosides	415.143849651688	NA	1.1748	1	NA
1.17_415.1438m/z	17.3409606240296	9.87571303503388e-05	2.26729527861447	Sham-Fibre:Sham-Control	C13680	C13680	C22H24O8	M-H	36.1	0	9.63206846081557	91.3030557716783	Lophotoxin;	null	null	null	415.143849651688	NA	1.1748	1	NULL
1.17_415.1438m/z	17.3409606240296	9.87571303503388e-05	2.26729527861447	Sham-Fibre:Sham-Control	HMDB0033466	null	C22H24N2O4	M+Cl	37.8	0	2.21239494704673	91.5017567162479	Di-4-coumaroylputrescine	Phenylpropanoids and polyketides	Cinnamic acids and derivatives	Hydroxycinnamic acids and derivatives	415.143849651688	NA	1.1748	1	NA
1.17_415.1438m/z	17.3409606240296	9.87571303503388e-05	2.26729527861447	Sham-Fibre:Sham-Control	HMDB0130339	null	C22H24O8	M-H	36.1	0	9.63206846081557	91.3030557716783	3,4,5-trihydroxy-6-[3-methoxy-4-(3-phenylprop-2-en-1-yl)phenoxy]oxane-2-carboxylic acid	null	null	null	415.143849651688	NA	1.1748	1	NA
1.17_415.1438m/z	17.3409606240296	9.87571303503388e-05	2.26729527861447	Sham-Fibre:Sham-Control	C10544	C10544	C22H24O8	M-H	36.1	0	9.63206846081557	91.3030557716783	1-Acetoxypinoresinol;	null	null	null	415.143849651688	NA	1.1748	1	NULL
1.17_415.1438m/z	17.3409606240296	9.87571303503388e-05	2.26729527861447	Sham-Fibre:Sham-Control	C09255	C09255	C22H24N2O4	M+Cl	37.8	0	2.21239494704673	91.5017567162479	Vomicine;	null	null	null	415.143849651688	NA	1.1748	1	NULL
1.17_415.1438m/z	17.3409606240296	9.87571303503388e-05	2.26729527861447	Sham-Fibre:Sham-Control	HMDB0033280	null	C22H24O8	M-H	36.1	0	9.63206846095216	91.3030557716783	8-Acetoxypinoresinol	Lignans, neolignans and related compounds	Furanoid lignans	null	415.143849651688	NA	1.1748	1	NA
1.17_89.0233m/z	9.64380706571955	0.00247076911869348	2.05496555413771	Sham-Fibre:Sham-Control	NA	NA	NA	NA	NA	NA	NA	NA	NA	NA	NA	NA	NA	NA	NA	NA	NA
1.19_388.1069m/z	2.72043628651665	0.00369507642865771	1.12895290896008	Sham-Fibre:Sham-Control	NA	NA	NA	NA	NA	NA	NA	NA	NA	NA	NA	NA	NA	NA	NA	NA	NA
1.20_157.0112m/z	4.54458645318477	0.0156436301501237	1.79733976255644	Sham-Fibre:Sham-Control	NA	NA	NA	NA	NA	NA	NA	NA	NA	NA	NA	NA	NA	NA	NA	NA	NA
1.20_635.2006m/z	82.304143869559	0.012796964892128	2.23894466938029	Sham-Fibre:Sham-Control	NA	NA	NA	NA	NA	NA	NA	NA	NA	NA	NA	NA	NA	NA	NA	NA	NA
1.22_231.0650m/z	2.38596221092275	0.00669626434078651	1.01007823829772	Sham-Fibre:Sham-Control	HMDB0130048	null	C13H12O4	M-H	37.3	0	-5.48985364261085	92.8700942764671	5-hydroxy-3-[(1E)-4-hydroxybut-1-en-1-yl]-1H-isochromen-1-one	null	null	null	231.065008381208	NA	1.21766666666667	1	NA
1.22_231.0650m/z	2.38596221092275	0.00669626434078651	1.01007823829772	Sham-Fibre:Sham-Control	HMDB0130047	null	C13H12O4	M-H	37.3	0	-5.48985364248839	92.8700942764671	3-(3-ethyloxiran-2-yl)-5-hydroxy-1H-isochromen-1-one	Phenylpropanoids and polyketides	Isocoumarins and derivatives	null	231.065008381208	NA	1.21766666666667	1	NA
1.22_231.0650m/z	2.38596221092275	0.00669626434078651	1.01007823829772	Sham-Fibre:Sham-Control	HMDB0135797	null	C13H12O4	M-H	37.3	0	-5.48985364261085	92.8700942764671	5-hydroxy-6-[(E)-2-methoxyethenyl]-7-methyl-2H-chromen-2-one	Phenylpropanoids and polyketides	Coumarins and derivatives	Hydroxycoumarins	231.065008381208	NA	1.21766666666667	1	NA
1.22_231.0650m/z	2.38596221092275	0.00669626434078651	1.01007823829772	Sham-Fibre:Sham-Control	HMDB0033330	null	C13H12O4	M-H	37.3	0	-5.48985364261085	92.8700942764671	Dihydrocoriandrin	Organoheterocyclic compounds	Benzopyrans	2-benzopyrans	231.065008381208	NA	1.21766666666667	1	NA
1.22_231.0650m/z	2.38596221092275	0.00669626434078651	1.01007823829772	Sham-Fibre:Sham-Control	C09930	C09930	C13H12O4	M-H	37.3	0	-5.48985364248839	92.8700942764671	Goniothalenol; Altholactone;	null	null	null	231.065008381208	NA	1.21766666666667	1	NULL
1.22_231.0650m/z	2.38596221092275	0.00669626434078651	1.01007823829772	Sham-Fibre:Sham-Control	HMDB0135795	null	C13H12O4	M-H	37.3	0	-5.48985364261085	92.8700942764671	6-(3-methoxyoxiran-2-yl)-7-methyl-2H-chromen-2-one	Phenylpropanoids and polyketides	Coumarins and derivatives	null	231.065008381208	NA	1.21766666666667	1	NA
1.22_231.0650m/z	2.38596221092275	0.00669626434078651	1.01007823829772	Sham-Fibre:Sham-Control	HMDB0130046	null	C13H12O4	M-H	37.3	0	-5.48985364261085	92.8700942764671	3-[(1E)-but-1-en-1-yl]-5,7-dihydroxy-1H-isochromen-1-one	Phenylpropanoids and polyketides	Isocoumarins and derivatives	null	231.065008381208	NA	1.21766666666667	1	NA
1.22_231.0650m/z	2.38596221092275	0.00669626434078651	1.01007823829772	Sham-Fibre:Sham-Control	HMDB0135798	null	C13H12O4	M-H	37.3	0	-5.48985364261085	92.8700942764671	3-hydroxy-6-[(E)-2-methoxyethenyl]-7-methyl-2H-chromen-2-one	Phenylpropanoids and polyketides	Coumarins and derivatives	Hydroxycoumarins	231.065008381208	NA	1.21766666666667	1	NA
1.22_231.0650m/z	2.38596221092275	0.00669626434078651	1.01007823829772	Sham-Fibre:Sham-Control	HMDB0135794	null	C13H12O4	M-H	37.3	0	-5.48985364261085	92.8700942764671	7-(hydroxymethyl)-6-[(E)-2-methoxyethenyl]-2H-chromen-2-one	Phenylpropanoids and polyketides	Coumarins and derivatives	null	231.065008381208	NA	1.21766666666667	1	NA
1.22_231.0650m/z	2.38596221092275	0.00669626434078651	1.01007823829772	Sham-Fibre:Sham-Control	HMDB0128959	null	C13H12O4	M-H	37.3	0	-5.48985364261085	92.8700942764671	7-hydroxy-6-(3-oxobutyl)-2H-chromen-2-one	Phenylpropanoids and polyketides	Coumarins and derivatives	Hydroxycoumarins	231.065008381208	NA	1.21766666666667	1	NA
1.22_231.0650m/z	2.38596221092275	0.00669626434078651	1.01007823829772	Sham-Fibre:Sham-Control	HMDB0135796	null	C13H12O4	M-H	37.3	0	-5.48985364261085	92.8700942764671	8-hydroxy-6-[(E)-2-methoxyethenyl]-7-methyl-2H-chromen-2-one	Phenylpropanoids and polyketides	Coumarins and derivatives	Hydroxycoumarins	231.065008381208	NA	1.21766666666667	1	NA
1.22_231.0650m/z	2.38596221092275	0.00669626434078651	1.01007823829772	Sham-Fibre:Sham-Control	HMDB0130045	null	C13H12O4	M-H	37.3	0	-5.48985364261085	92.8700942764671	3-[(1E)-but-1-en-1-yl]-5,6-dihydroxy-1H-isochromen-1-one	Phenylpropanoids and polyketides	Isocoumarins and derivatives	null	231.065008381208	NA	1.21766666666667	1	NA
1.22_231.0650m/z	2.38596221092275	0.00669626434078651	1.01007823829772	Sham-Fibre:Sham-Control	HMDB0030813	null	C13H12O4	M-H	37.3	0	-5.48985364261085	92.8700942764671	Cassiachromone	Organoheterocyclic compounds	Benzopyrans	1-benzopyrans	231.065008381208	NA	1.21766666666667	1	NA
1.22_231.0650m/z	2.38596221092275	0.00669626434078651	1.01007823829772	Sham-Fibre:Sham-Control	C20841	C20841	C13H12O4	M-H	37.3	0	-5.48985364261085	92.8700942764671	2-Hydroxy-7-methoxy-5-methyl-1-naphthoate;	null	null	null	231.065008381208	NA	1.21766666666667	1
1.22_231.0650m/z	2.38596221092275	0.00669626434078651	1.01007823829772	Sham-Fibre:Sham-Control	HMDB0130065	null	C13H12O4	M-H	37.3	0	-5.48985364248839	92.8700942764671	3-(1,2-dihydroxybut-3-en-1-yl)-1H-isochromen-1-one	Phenylpropanoids and polyketides	Isocoumarins and derivatives	null	231.065008381208	NA	1.21766666666667	1	NA
1.22_231.0650m/z	2.38596221092275	0.00669626434078651	1.01007823829772	Sham-Fibre:Sham-Control	HMDB0041325	null	C13H12O4	M-H	37.3	0	-5.48985364261085	92.8700942764671	Salfredin B11	Organoheterocyclic compounds	Benzopyrans	1-benzopyrans	231.065008381208	NA	1.21766666666667	1	NA
1.22_231.0650m/z	2.38596221092275	0.00669626434078651	1.01007823829772	Sham-Fibre:Sham-Control	HMDB0038911	null	C13H12O4	M-H	37.3	0	-5.48985364261085	92.8700942764671	(2S,3S,4S)-5,7,9,11-Tridecatetrayne-1,2,3,4-tetrol	null	null	null	231.065008381208	NA	1.21766666666667	1	NA
1.22_231.0650m/z	2.38596221092275	0.00669626434078651	1.01007823829772	Sham-Fibre:Sham-Control	HMDB0130044	null	C13H12O4	M-H	37.3	0	-5.48985364261085	92.8700942764671	5-hydroxy-3-[(1E)-3-hydroxybut-1-en-1-yl]-1H-isochromen-1-one	Phenylpropanoids and polyketides	Isocoumarins and derivatives	null	231.065008381208	NA	1.21766666666667	1	NA
1.23_148.0425m/z	0.285410697245929	0.000898273612255394	1.48634258345278	Sham-Fibre:Sham-Control	C07418	C07418	C5H11NO2S	M-H	36.5	0	-8.3187934274183	91.7959652279243	Penicillamine;	null	null	null	148.042533239798	NA	1.23195	1	NULL
1.23_148.0425m/z	0.285410697245929	0.000898273612255394	1.48634258345278	Sham-Fibre:Sham-Control	C21538	C21538	C4H9NO2S.[CH2]n	M-H	18.2	0	-8.3187934274183	NA	1-aci-Nitro-omega-(methylthio)alkane; 1-(Methylsulfanyl)-4-aci-nitroalkane;	null	null	null	148.042533239798	NA	1.23195	1	NULL
1.23_148.0425m/z	0.285410697245929	0.000898273612255394	1.48634258345278	Sham-Fibre:Sham-Control	C00855	C00855	C5H11NO2S	M-H	36.5	0	-8.31879342722762	91.7959652279243	D-Methionine; D-2-Amino-4-(methylthio)butyric acid;	null	null	null	148.042533239798	NA	1.23195	1	map02010 ABC transporters;
1.23_148.0425m/z	0.285410697245929	0.000898273612255394	1.48634258345278	Sham-Fibre:Sham-Control	C01733	C01733	C5H11NO2S	M-H	36.5	0	-8.31879342722762	91.7959652279243	Methionine; 2-Amino-4-(methylthio)butyric acid;	Organic acids and derivatives	Carboxylic acids and derivatives	Amino acids, peptides, and analogues	148.042533239798	NA	1.23195	1	NULL
1.23_148.0425m/z	0.285410697245929	0.000898273612255394	1.48634258345278	Sham-Fibre:Sham-Control	HMDB0000696	C00073	C5H11NO2S	M-H	36.5	0	-8.31879342722762	91.7959652279243	L-Methionine	Organic acids and derivatives	Carboxylic acids and derivatives	Amino acids, peptides, and analogues	148.042533239798	NA	1.23195	1	map00270 Cysteine and methionine metabolism; map00970 Aminoacyl-tRNA biosynthesis; map01100 Metabolic pathways; map01210 2-Oxocarboxylic acid metabolism; map01230 Biosynthesis of amino acids; map01523 Antifolate resistance; map04974 Protein digestion and absorption; map04978 Mineral absorption; map05230 Central carbon metabolism in cancer;
1.23_148.0425m/z	0.285410697245929	0.000898273612255394	1.48634258345278	Sham-Fibre:Sham-Control	HMDB0014997	null	C5H11NO2S	M-H	36.5	0	-8.31879342722762	91.7959652279243	Penicillamine	Organic acids and derivatives	Carboxylic acids and derivatives	Amino acids, peptides, and analogues	148.042533239798	NA	1.23195	1	NA
1.23_148.0425m/z	0.285410697245929	0.000898273612255394	1.48634258345278	Sham-Fibre:Sham-Control	HMDB0033951	C01733	C5H11NO2S	M-H	36.5	0	-8.31879342722762	91.7959652279243	Racemethionine	Organic acids and derivatives	Carboxylic acids and derivatives	Amino acids, peptides, and analogues	148.042533239798	NA	1.23195	1	NULL
1.23_148.0425m/z	0.285410697245929	0.000898273612255394	1.48634258345278	Sham-Fibre:Sham-Control	C00073	C00073	C5H11NO2S	M-H	36.5	0	-8.31879342722762	91.7959652279243	L-Methionine; Methionine; L-2-Amino-4methylthiobutyric acid;	Organic acids and derivatives	Carboxylic acids and derivatives	Amino acids, peptides, and analogues	148.042533239798	NA	1.23195	1	map00270 Cysteine and methionine metabolism; map00970 Aminoacyl-tRNA biosynthesis; map01100 Metabolic pathways; map01210 2-Oxocarboxylic acid metabolism; map01230 Biosynthesis of amino acids; map01523 Antifolate resistance; map04974 Protein digestion and absorption; map04978 Mineral absorption; map05230 Central carbon metabolism in cancer;
1.23_216.0299m/z	0.235063399839665	8.88344294389985e-05	1.75890741535532	Sham-Fibre:Sham-Control	C21065	C21065	C6H7N5O2	M+Cl	37.7	0	2.69518694899152	91.4604229575933	7,8-Dihydroxanthopterin;	null	null	null	216.02986377809	NA	1.23195	1	map00790 Folate biosynthesis;
1.23_216.0299m/z	0.235063399839665	8.88344294389985e-05	1.75890741535532	Sham-Fibre:Sham-Control	HMDB0006037	null	C6H7N5O2	M+Cl	37.7	0	2.69518694899152	91.4604229575933	8-Hydroxy-7-methylguanine	Organoheterocyclic compounds	Imidazopyrimidines	Purines and purine derivatives	216.02986377809	NA	1.23195	1	NA
1.23_278.0003m/z	0.269028770018546	0.000245636891024654	1.59593435317324	Sham-Fibre:Sham-Control	C01783	C01783	C6H5Hg+	M-H	18.3	0	-7.71823805351754	0.102639525117787	Arylmercury;	null	null	null	278.00033826454	NA	1.23195	1	NULL
1.23_293.9743m/z	0.271086877304197	0.00593311991807837	1.39837496001375	Sham-Fibre:Sham-Control	NA	NA	NA	NA	NA	NA	NA	NA	NA	NA	NA	NA	NA	NA	NA	NA	NA
1.23_397.0188m/z	0.21572219349688	0.00140452826754574	1.66073211597195	Sham-Fibre:Sham-Control	C13833	C13833	C15H8F6N2O2	M+Cl	38.3	0	1.13339097209848	92.7041440896075	NS 1619;	null	null	null	397.018808468345	NA	1.23195	1	NULL
1.23_397.0188m/z	0.21572219349688	0.00140452826754574	1.66073211597195	Sham-Fibre:Sham-Control	HMDB0130447	null	C13H14O12	M+Cl	37.3	0	2.43416166998	89.3948166895767	6-(2-carboxy-3,4,5-trihydroxyphenoxy)-3,4,5-trihydroxyoxane-2-carboxylic acid	null	null	null	397.018808468345	NA	1.23195	1	NA
1.23_397.0188m/z	0.21572219349688	0.00140452826754574	1.66073211597195	Sham-Fibre:Sham-Control	HMDB0130450	null	C13H14O12	M+Cl	37.3	0	2.43416166998	89.3948166895767	3,4,5-trihydroxy-6-(2,3,4,6-tetrahydroxybenzoyloxy)oxane-2-carboxylic acid	null	null	null	397.018808468345	NA	1.23195	1	NA
1.23_397.0188m/z	0.21572219349688	0.00140452826754574	1.66073211597195	Sham-Fibre:Sham-Control	HMDB0126652	null	C13H14O12	M+Cl	37.3	0	2.43416166998	89.3948166895767	6-(5-carboxy-2,3,4-trihydroxyphenoxy)-3,4,5-trihydroxyoxane-2-carboxylic acid	Phenylpropanoids and polyketides	Tannins	Hydrolyzable tannins	397.018808468345	NA	1.23195	1	NA
1.23_397.0188m/z	0.21572219349688	0.00140452826754574	1.66073211597195	Sham-Fibre:Sham-Control	HMDB0036932	null	C13H14O12	M+Cl	37.3	0	2.43416166998	89.3948166895767	2-O-Galloylgalactaric acid	Organic oxygen compounds	Organooxygen compounds	Carbohydrates and carbohydrate conjugates	397.018808468345	NA	1.23195	1	NA
1.23_397.0188m/z	0.21572219349688	0.00140452826754574	1.66073211597195	Sham-Fibre:Sham-Control	HMDB0126649	null	C13H14O12	M+Cl	37.3	0	2.43416166998	89.3948166895767	6-(6-carboxy-2,3,4-trihydroxyphenoxy)-3,4,5-trihydroxyoxane-2-carboxylic acid	Organic oxygen compounds	Organooxygen compounds	Carbohydrates and carbohydrate conjugates	397.018808468345	NA	1.23195	1	NA
1.23_397.0188m/z	0.21572219349688	0.00140452826754574	1.66073211597195	Sham-Fibre:Sham-Control	HMDB0126650	null	C13H14O12	M+Cl	37.3	0	2.43416166998	89.3948166895767	6-(4-carboxy-2,3,6-trihydroxyphenoxy)-3,4,5-trihydroxyoxane-2-carboxylic acid	Organic oxygen compounds	Organooxygen compounds	Carbohydrates and carbohydrate conjugates	397.018808468345	NA	1.23195	1	NA
1.23_397.0188m/z	0.21572219349688	0.00140452826754574	1.66073211597195	Sham-Fibre:Sham-Control	HMDB0130448	null	C13H14O12	M+Cl	37.3	0	2.43416166998	89.3948166895767	6-(2-carboxy-3,5,6-trihydroxyphenoxy)-3,4,5-trihydroxyoxane-2-carboxylic acid	null	null	null	397.018808468345	NA	1.23195	1	NA
1.23_397.0188m/z	0.21572219349688	0.00140452826754574	1.66073211597195	Sham-Fibre:Sham-Control	HMDB0126653	null	C13H14O12	M+Cl	37.3	0	2.43416166998	89.3948166895767	3,4,5-trihydroxy-6-(2,3,4,5-tetrahydroxybenzoyloxy)oxane-2-carboxylic acid	Phenylpropanoids and polyketides	Tannins	null	397.018808468345	NA	1.23195	1	NA
1.23_397.0188m/z	0.21572219349688	0.00140452826754574	1.66073211597195	Sham-Fibre:Sham-Control	HMDB0130449	null	C13H14O12	M+Cl	37.3	0	2.43416166998	89.3948166895767	6-(4-carboxy-2,3,5-trihydroxyphenoxy)-3,4,5-trihydroxyoxane-2-carboxylic acid	null	null	null	397.018808468345	NA	1.23195	1	NA
1.23_397.0188m/z	0.21572219349688	0.00140452826754574	1.66073211597195	Sham-Fibre:Sham-Control	HMDB0130446	null	C13H14O12	M+Cl	37.3	0	2.43416166998	89.3948166895767	6-(3-carboxy-2,4,6-trihydroxyphenoxy)-3,4,5-trihydroxyoxane-2-carboxylic acid	null	null	null	397.018808468345	NA	1.23195	1	NA
1.23_397.0188m/z	0.21572219349688	0.00140452826754574	1.66073211597195	Sham-Fibre:Sham-Control	HMDB0126651	null	C13H14O12	M+Cl	37.3	0	2.43416166998	89.3948166895767	6-(3-carboxy-2,5,6-trihydroxyphenoxy)-3,4,5-trihydroxyoxane-2-carboxylic acid	Phenylpropanoids and polyketides	Tannins	Hydrolyzable tannins	397.018808468345	NA	1.23195	1	NA
1.23_827.2617m/z	33.6918043347289	0.000192084850440057	2.47586466176071	Sham-Fibre:Sham-Control	C00317	C00317	C30H52O26	M-H	37	8.76	-6.83795072544217	84.0988625533116	Amylopectin;	Organic oxygen compounds	Organooxygen compounds	Carbohydrates and carbohydrate conjugates	827.261741642739	NA	1.23195	1	NULL
1.23_827.2617m/z	33.6918043347289	0.000192084850440057	2.47586466176071	Sham-Fibre:Sham-Control	HMDB0012254	null	C30H52O26	M-H	37	8.76	-6.83795072516765	84.0988625533116	Maltopentaose	Organic oxygen compounds	Organooxygen compounds	Carbohydrates and carbohydrate conjugates	827.261741642739	NA	1.23195	1	NA
1.23_827.2617m/z	33.6918043347289	0.000192084850440057	2.47586466176071	Sham-Fibre:Sham-Control	C06218	C06218	C30H52O26	M-H	37	8.76	-6.83795072530491	84.0988625533116	Cellopentaose;	null	null	null	827.261741642739	NA	1.23195	1	NULL
1.23_827.2617m/z	33.6918043347289	0.000192084850440057	2.47586466176071	Sham-Fibre:Sham-Control	C08252	C08252	C30H52O26	M-H	41.8	32.6	-6.83795072516765	84.0988625533116	Verbascose; beta-D-Fructofuranosyl O-alpha-D-galactopyranosyl-(1-6)-O-alpha-D-galactopyranosyl-(1-6)-O-alpha-D-galactopyranosyl-(1-6)-alpha-D-glucopyranoside;	null	null	null	827.261741642739	NA	1.23195	1	NULL
1.23_827.2617m/z	33.6918043347289	0.000192084850440057	2.47586466176071	Sham-Fibre:Sham-Control	C02101	C02101	C6H12O6.[C24H40O20]n	M-H	20.2	8.76	-6.83795072516765	NA	Glucomannan longer by one mannose unit;	null	null	null	827.261741642739	NA	1.23195	1	NULL
1.23_827.2617m/z	33.6918043347289	0.000192084850440057	2.47586466176071	Sham-Fibre:Sham-Control	HMDB0003255	C00317	C30H52O26	M-H	37	8.76	-6.83795072599119	84.0988625533116	Amylopectin	Organic oxygen compounds	Organooxygen compounds	Carbohydrates and carbohydrate conjugates	827.261741642739	NA	1.23195	1	NULL
1.25_137.0345m/z	0.217031277358322	0.0122569125769284	1.84867296339705	Sham-Fibre:Sham-Control	C19345	C19345	C6H6N2O2	M-H	37.2	0	-8.14537012140845	95.1441556119456	para-Benzoquinone dioxime;	null	null	null	137.034526598403	NA	1.24623333333333	1	NULL
1.25_137.0345m/z	0.217031277358322	0.0122569125769284	1.84867296339705	Sham-Fibre:Sham-Control	HMDB0000301	C00785	C6H6N2O2	M-H	37.2	0	-8.14537012140845	95.1441556119456	Urocanic acid	Organoheterocyclic compounds	Azoles	Imidazoles	137.034526598403	NA	1.24623333333333	1	map00340 Histidine metabolism; map01100 Metabolic pathways;
1.25_137.0345m/z	0.217031277358322	0.0122569125769284	1.84867296339705	Sham-Fibre:Sham-Control	HMDB0034174	null	C6H6N2O2	M-H	37.2	0	-8.14537012140845	95.1441556119456	(E)-Urocanic acid	Organoheterocyclic compounds	Azoles	Imidazoles	137.034526598403	NA	1.24623333333333	1	NA
1.25_137.0345m/z	0.217031277358322	0.0122569125769284	1.84867296339705	Sham-Fibre:Sham-Control	C02126	C02126	C6H6N2O2	M-H	37.2	0	-8.14537012161434	95.1441556119456	4-Nitroaniline; p-Nitroaniline; 4-Nitrobenzeneamine;	null	null	null	137.034526598403	NA	1.24623333333333	1	NULL
1.25_137.0345m/z	0.217031277358322	0.0122569125769284	1.84867296339705	Sham-Fibre:Sham-Control	C00785	C00785	C6H6N2O2	M-H	37.2	0	-8.14537012140845	95.1441556119456	Urocanate; Urocanic acid;	Organoheterocyclic compounds	Azoles	Imidazoles	137.034526598403	NA	1.24623333333333	1	map00340 Histidine metabolism; map01100 Metabolic pathways;
1.25_137.0345m/z	0.217031277358322	0.0122569125769284	1.84867296339705	Sham-Fibre:Sham-Control	HMDB0061680	null	C6H6N2O2	M-H	37.2	0	-8.14537012140845	95.1441556119456	2-Aminonicotinic acid	Organoheterocyclic compounds	Pyridines and derivatives	Pyridinecarboxylic acids and derivatives	137.034526598403	NA	1.24623333333333	1	NA
1.25_137.0345m/z	0.217031277358322	0.0122569125769284	1.84867296339705	Sham-Fibre:Sham-Control	HMDB0062562	null	C6H6N2O2	M-H	37.2	0	-8.14537012161434	95.1441556119456	Trans-urocanate	Organic compounds	Organoheterocyclic compounds	Azoles	137.034526598403	NA	1.24623333333333	1	NA
1.25_137.0345m/z	0.217031277358322	0.0122569125769284	1.84867296339705	Sham-Fibre:Sham-Control	HMDB0002730	null	C6H6N2O2	M-H	37.2	0	-8.14537012140845	95.1441556119456	Nicotinamide N-oxide	Organoheterocyclic compounds	Pyridines and derivatives	Pyridinecarboxylic acids and derivatives	137.034526598403	NA	1.24623333333333	1	NA
1.25_137.0345m/z	0.217031277358322	0.0122569125769284	1.84867296339705	Sham-Fibre:Sham-Control	HMDB0031338	null	C6H6N2O2	M-H	37.2	0	-8.14537012140845	95.1441556119456	5-Oxo-2(5H)-isoxazolepropanenitrile	Organoheterocyclic compounds	Azoles	Oxazoles	137.034526598403	NA	1.24623333333333	1	NA
1.27_371.1161m/z	3.21041011322987	0.00118836957245037	1.37060497901891	Sham-Fibre:Sham-Control	C10186	C10186	C20H20O7	M-H	37.7	0	6.64156643119696	96.2485838877824	Sinensetin; 5,6,7,3',4'-Pentamethoxyflavone;	Phenylpropanoids and polyketides	Flavonoids	O-methylated flavonoids	371.116098012018	NA	1.2748	1	NULL
1.27_371.1161m/z	3.21041011322987	0.00118836957245037	1.37060497901891	Sham-Fibre:Sham-Control	HMDB0040323	null	C20H20O7	M-H	37.7	0	6.64156643119696	96.2485838877824	3',4',5',7,8-Pentamethoxyflavone	Phenylpropanoids and polyketides	Flavonoids	O-methylated flavonoids	371.116098012018	NA	1.2748	1	NA
1.27_371.1161m/z	3.21041011322987	0.00118836957245037	1.37060497901891	Sham-Fibre:Sham-Control	HMDB0125963	null	C20H20O7	M-H	37.7	0	6.64156643134971	96.2485838877824	2-[4,6-dihydroxy-2-methoxy-3-(3-methylbut-2-en-1-yl)phenyl]-4,6-dihydroxy-2,3-dihydro-1-benzofuran-3-one	Phenylpropanoids and polyketides	2-arylbenzofuran flavonoids	null	371.116098012018	NA	1.2748	1	NA
1.27_371.1161m/z	3.21041011322987	0.00118836957245037	1.37060497901891	Sham-Fibre:Sham-Control	HMDB0132519	null	C20H20O7	M-H	37.7	0	6.64156643119696	96.2485838877824	5,7-dihydroxy-6-(3-methylbut-2-en-1-yl)-2-(2,4,5-trihydroxyphenyl)-3,4-dihydro-2H-1-benzopyran-4-one	Phenylpropanoids and polyketides	Flavonoids	Flavans	371.116098012018	NA	1.2748	1	NA
1.27_371.1161m/z	3.21041011322987	0.00118836957245037	1.37060497901891	Sham-Fibre:Sham-Control	HMDB0037456	null	C20H20O7	M-H	37.7	0	6.64156643119696	96.2485838877824	3,4',5,6,8-Pentamethoxyflavone	Phenylpropanoids and polyketides	Flavonoids	O-methylated flavonoids	371.116098012018	NA	1.2748	1	NA
1.27_371.1161m/z	3.21041011322987	0.00118836957245037	1.37060497901891	Sham-Fibre:Sham-Control	HMDB0037599	null	C20H20O7	M-H	37.7	0	6.64156643119696	96.2485838877824	Isosinensetin	Phenylpropanoids and polyketides	Flavonoids	O-methylated flavonoids	371.116098012018	NA	1.2748	1	NA
1.27_371.1161m/z	3.21041011322987	0.00118836957245037	1.37060497901891	Sham-Fibre:Sham-Control	HMDB0030539	C10190	C20H20O7	M-H	37.7	0	6.64156643119696	96.2485838877824	Tangeritin	Phenylpropanoids and polyketides	Flavonoids	O-methylated flavonoids	371.116098012018	NA	1.2748	1	NULL
1.27_371.1161m/z	3.21041011322987	0.00118836957245037	1.37060497901891	Sham-Fibre:Sham-Control	C03032	C03032	C20H20N2O3	M+Cl	38.7	0	-2.06991836899296	95.8437150030849	Cyclopiazonic acid; alpha-Cyclopiazonate; alpha-Cyclopiazonic acid; CPA;	null	null	null	371.116098012018	NA	1.2748	1	NULL
1.27_371.1161m/z	3.21041011322987	0.00118836957245037	1.37060497901891	Sham-Fibre:Sham-Control	HMDB0034278	null	C20H20O7	M-H	37.7	0	6.64156643119696	96.2485838877824	Auranetin	Phenylpropanoids and polyketides	Flavonoids	O-methylated flavonoids	371.116098012018	NA	1.2748	1	NA
1.27_371.1161m/z	3.21041011322987	0.00118836957245037	1.37060497901891	Sham-Fibre:Sham-Control	C10190	C10190	C20H20O7	M-H	37.7	0	6.64156643119696	96.2485838877824	Tangeretin; 5,6,7,8,4'-Pentamethoxyflavone;	Phenylpropanoids and polyketides	Flavonoids	O-methylated flavonoids	371.116098012018	NA	1.2748	1	NULL
1.27_371.1161m/z	3.21041011322987	0.00118836957245037	1.37060497901891	Sham-Fibre:Sham-Control	HMDB0037508	null	C20H20O7	M-H	37.7	0	6.64156643119696	96.2485838877824	Oxidihydroartocarpesin	Phenylpropanoids and polyketides	Flavonoids	Flavones	371.116098012018	NA	1.2748	1	NA
1.27_371.1161m/z	3.21041011322987	0.00118836957245037	1.37060497901891	Sham-Fibre:Sham-Control	HMDB0125961	null	C20H20O7	M-H	37.7	0	6.64156643134971	96.2485838877824	2-{3-[(3,3-dimethyloxiran-2-yl)methyl]-4,6-dihydroxy-2-methoxyphenyl}-6-hydroxy-2,3-dihydro-1-benzofuran-3-one	Phenylpropanoids and polyketides	2-arylbenzofuran flavonoids	null	371.116098012018	NA	1.2748	1	NA
1.27_371.1161m/z	3.21041011322987	0.00118836957245037	1.37060497901891	Sham-Fibre:Sham-Control	HMDB0125960	null	C20H20O7	M-H	37.7	0	6.64156643119696	96.2485838877824	2-[4,6-dihydroxy-3-(4-hydroxy-3-methylbut-2-en-1-yl)-2-methoxyphenyl]-6-hydroxy-2,3-dihydro-1-benzofuran-3-one	Phenylpropanoids and polyketides	2-arylbenzofuran flavonoids	null	371.116098012018	NA	1.2748	1	NA
1.27_371.1161m/z	3.21041011322987	0.00118836957245037	1.37060497901891	Sham-Fibre:Sham-Control	HMDB0126484	null	C20H20O7	M-H	37.7	0	6.64156643119696	96.2485838877824	4-(2,4-dihydroxyphenyl)-2-(2,6-dihydroxyphenyl)-6-methyl-7-oxabicyclo[4.1.0]heptane-3-carboxylic acid	Benzenoids	Benzene and substituted derivatives	Cyclohexylphenols	371.116098012018	NA	1.2748	1	NA
1.27_371.1161m/z	3.21041011322987	0.00118836957245037	1.37060497901891	Sham-Fibre:Sham-Control	C10883	C10883	C20H20O7	M-H	37.7	0	6.64156643134971	96.2485838877824	Sesamolinol;	null	null	null	371.116098012018	NA	1.2748	1	NULL
1.27_371.1161m/z	3.21041011322987	0.00118836957245037	1.37060497901891	Sham-Fibre:Sham-Control	HMDB0126477	null	C20H20O7	M-H	37.7	0	6.64156643119696	96.2485838877824	6-(2,4-dihydroxyphenyl)-2-(2,6-dihydroxyphenyl)-6-hydroxy-4-methylcyclohex-3-ene-1-carboxylic acid	Benzenoids	Phenols	Benzenediols	371.116098012018	NA	1.2748	1	NA
1.27_371.1161m/z	3.21041011322987	0.00118836957245037	1.37060497901891	Sham-Fibre:Sham-Control	HMDB0126470	null	C20H20O7	M-H	37.7	0	6.64156643119696	96.2485838877824	6-(2,4-dihydroxyphenyl)-2-(2,6-dihydroxyphenyl)-4-(hydroxymethyl)cyclohex-3-ene-1-carboxylic acid	Benzenoids	Phenols	Benzenediols	371.116098012018	NA	1.2748	1	NA
1.27_371.1161m/z	3.21041011322987	0.00118836957245037	1.37060497901891	Sham-Fibre:Sham-Control	C20499	C20499	C20H20O7	M-H	37.7	0	6.64156643119696	96.2485838877824	(1'S)-Averantin; 1,3,6,8-Tetrahydroxy-[(1S)-2-hydroxyhexyl]-9,10-anthraquinone;	null	null	null	371.116098012018	NA	1.2748	1
1.27_371.1161m/z	3.21041011322987	0.00118836957245037	1.37060497901891	Sham-Fibre:Sham-Control	HMDB0041519	null	C20H20N2O3	M+Cl	38.7	0	-2.06991836899296	95.8437150030849	Nb-Feruloyltryptamine	Phenylpropanoids and polyketides	Cinnamic acids and derivatives	Hydroxycinnamic acids and derivatives	371.116098012018	NA	1.2748	1	NA
1.27_371.1161m/z	3.21041011322987	0.00118836957245037	1.37060497901891	Sham-Fibre:Sham-Control	HMDB0037750	null	C20H20O7	M-H	37.7	0	6.64156643119696	96.2485838877824	Cyclokievitone hydrate	Phenylpropanoids and polyketides	Isoflavonoids	Isoflavans	371.116098012018	NA	1.2748	1	NA
1.27_371.1161m/z	3.21041011322987	0.00118836957245037	1.37060497901891	Sham-Fibre:Sham-Control	HMDB0126474	null	C20H20O7	M-H	37.7	0	6.64156643119696	96.2485838877824	6-(2,4-dihydroxyphenyl)-2-(2,6-dihydroxyphenyl)-5-hydroxy-4-methylcyclohex-3-ene-1-carboxylic acid	Benzenoids	Phenols	Benzenediols	371.116098012018	NA	1.2748	1	NA
1.27_371.1161m/z	3.21041011322987	0.00118836957245037	1.37060497901891	Sham-Fibre:Sham-Control	HMDB0033270	null	C20H20O7	M-H	37.7	0	6.64156643119696	96.2485838877824	Sesamolinol	Benzenoids	Benzene and substituted derivatives	Phenols and derivatives	371.116098012018	NA	1.2748	1	NA
1.27_371.1161m/z	3.21041011322987	0.00118836957245037	1.37060497901891	Sham-Fibre:Sham-Control	HMDB0125962	null	C20H20O7	M-H	37.7	0	6.64156643134971	96.2485838877824	2-[4,6-dihydroxy-2-methoxy-3-(3-methylbut-2-en-1-yl)phenyl]-6,7-dihydroxy-2,3-dihydro-1-benzofuran-3-one	Phenylpropanoids and polyketides	2-arylbenzofuran flavonoids	null	371.116098012018	NA	1.2748	1	NA
1.27_371.1161m/z	3.21041011322987	0.00118836957245037	1.37060497901891	Sham-Fibre:Sham-Control	HMDB0036633	C10186	C20H20O7	M-H	37.7	0	6.64156643119696	96.2485838877824	Sinensetin	Phenylpropanoids and polyketides	Flavonoids	O-methylated flavonoids	371.116098012018	NA	1.2748	1	NULL
1.27_371.1161m/z	3.21041011322987	0.00118836957245037	1.37060497901891	Sham-Fibre:Sham-Control	HMDB0126488	null	C20H20O7	M-H	37.7	0	6.64156643119696	96.2485838877824	2-(2,6-dihydroxyphenyl)-4-methyl-6-(2,4,5-trihydroxyphenyl)cyclohex-3-ene-1-carboxylic acid	Benzenoids	Phenols	Benzenetriols and derivatives	371.116098012018	NA	1.2748	1	NA
1.27_371.1161m/z	3.21041011322987	0.00118836957245037	1.37060497901891	Sham-Fibre:Sham-Control	HMDB0039775	null	C20H20O7	M-H	37.7	0	6.64156643119696	96.2485838877824	Homoeriodictyol 4'-isobutyrate	Phenylpropanoids and polyketides	Flavonoids	O-methylated flavonoids	371.116098012018	NA	1.2748	1	NA
1.27_371.1161m/z	3.21041011322987	0.00118836957245037	1.37060497901891	Sham-Fibre:Sham-Control	HMDB0126494	null	C20H20O7	M-H	37.7	0	6.64156643119696	96.2485838877824	6-(2,4-dihydroxyphenyl)-4-methyl-2-(2,3,6-trihydroxyphenyl)cyclohex-3-ene-1-carboxylic acid	Benzenoids	Phenols	Benzenetriols and derivatives	371.116098012018	NA	1.2748	1	NA
1.27_371.1161m/z	3.21041011322987	0.00118836957245037	1.37060497901891	Sham-Fibre:Sham-Control	HMDB0125959	null	C20H20O7	M-H	37.7	0	6.64156643134971	96.2485838877824	2-[4,6-dihydroxy-2-methoxy-3-(3-methylbut-2-en-1-yl)phenyl]-5,6-dihydroxy-2,3-dihydro-1-benzofuran-3-one	Phenylpropanoids and polyketides	2-arylbenzofuran flavonoids	null	371.116098012018	NA	1.2748	1	NA
1.29_129.0183m/z	29.0856708289691	0.00269646447207415	2.31457920084204	Sham-Fibre:Sham-Control	HMDB0060365	C00433	C5H6O4	M-H	37.3	0	-7.95588842854092	95.4759687286492	2,5-Dioxopentanoate	Organic acids and derivatives	Keto acids and derivatives	Short-chain keto acids and derivatives	129.018297761469	NA	1.28908333333333	1	map00040 Pentose and glucuronate interconversions; map00053 Ascorbate and aldarate metabolism; map00330 Arginine and proline metabolism; map01100 Metabolic pathways;
1.29_129.0183m/z	29.0856708289691	0.00269646447207415	2.31457920084204	Sham-Fibre:Sham-Control	HMDB0000620	C02214	C5H6O4	M-H	37.3	0	-7.95588842854092	95.4759687286492	Glutaconic acid	Organic acids and derivatives	Carboxylic acids and derivatives	Dicarboxylic acids and derivatives	129.018297761469	NA	1.28908333333333	1	NULL
1.29_129.0183m/z	29.0856708289691	0.00269646447207415	2.31457920084204	Sham-Fibre:Sham-Control	HMDB0002092	C00490	C5H6O4	M-H	37.3	0	-7.95588842854092	95.4759687286492	Itaconic acid	Lipids and lipid-like molecules	Fatty Acyls	Fatty acids and conjugates	129.018297761469	NA	1.28908333333333	1
1.29_129.0183m/z	29.0856708289691	0.00269646447207415	2.31457920084204	Sham-Fibre:Sham-Control	HMDB0000749	C01732	C5H6O4	M-H	37.3	0	-7.95588842832234	95.4759687286492	Mesaconic acid	Lipids and lipid-like molecules	Fatty Acyls	Fatty acids and conjugates	129.018297761469	NA	1.28908333333333	1	map00630 Glyoxylate and dicarboxylate metabolism; map01100 Metabolic pathways; map01200 Carbon metabolism;
1.29_129.0183m/z	29.0856708289691	0.00269646447207415	2.31457920084204	Sham-Fibre:Sham-Control	HMDB0033809	null	C5H6O4	M-H	37.3	0	-7.95588842854092	95.4759687286492	Methyl hydrogen fumarate	Lipids and lipid-like molecules	Fatty Acyls	Fatty acid esters	129.018297761469	NA	1.28908333333333	1	NA
1.29_129.0183m/z	29.0856708289691	0.00269646447207415	2.31457920084204	Sham-Fibre:Sham-Control	C02800	C02800	C5H6O4	M-H	37.3	0	-7.95588842832234	95.4759687286492	4,5-Dioxopentanoate; 4-Oxoglutarate semialdehyde;	Organic acids and derivatives	Keto acids and derivatives	Gamma-keto acids and derivatives	129.018297761469	NA	1.28908333333333	1	map00860 Porphyrin and chlorophyll metabolism;
1.29_129.0183m/z	29.0856708289691	0.00269646447207415	2.31457920084204	Sham-Fibre:Sham-Control	C01732	C01732	C5H6O4	M-H	37.3	0	-7.95588842854092	95.4759687286492	Mesaconate; 2-Methylfumarate; Mesaconic acid; Methylfumaric acid; (E)-2-Methyl-2-butenedioic acid;	Lipids and lipid-like molecules	Fatty Acyls	Fatty acids and conjugates	129.018297761469	NA	1.28908333333333	1	map00630 Glyoxylate and dicarboxylate metabolism; map01100 Metabolic pathways; map01200 Carbon metabolism;
1.29_129.0183m/z	29.0856708289691	0.00269646447207415	2.31457920084204	Sham-Fibre:Sham-Control	HMDB0059743	null	C5H6O4	M-H	37.3	0	-7.95588842832234	95.4759687286492	2-Hydroxyglutaric acid lactone	Organoheterocyclic compounds	Lactones	Gamma butyrolactones	129.018297761469	NA	1.28908333333333	1	NA
1.29_129.0183m/z	29.0856708289691	0.00269646447207415	2.31457920084204	Sham-Fibre:Sham-Control	C02132	C02132	C5H6O4	M-H	37.3	0	-7.95588842854092	95.4759687286492	Acetylpyruvate; Acetylpyruvic acid; 2,4-Dioxopentanoate;	null	null	null	129.018297761469	NA	1.28908333333333	1	NULL
1.29_129.0183m/z	29.0856708289691	0.00269646447207415	2.31457920084204	Sham-Fibre:Sham-Control	HMDB0061185	C02214	C5H6O4	M-H	37.3	0	-7.95588842854092	95.4759687286492	2-Pentendioate	Organic acids and derivatives	Carboxylic acids and derivatives	Dicarboxylic acids and derivatives	129.018297761469	NA	1.28908333333333	1	NULL
1.29_129.0183m/z	29.0856708289691	0.00269646447207415	2.31457920084204	Sham-Fibre:Sham-Control	HMDB0000634	C02226	C5H6O4	M-H	37.3	0	-7.95588842832234	95.4759687286492	Citraconic acid	Lipids and lipid-like molecules	Fatty Acyls	Fatty acids and conjugates	129.018297761469	NA	1.28908333333333	1	map00290 Valine, leucine and isoleucine biosynthesis; map01100 Metabolic pathways; map01210 2-Oxocarboxylic acid metabolism;
1.29_129.0183m/z	29.0856708289691	0.00269646447207415	2.31457920084204	Sham-Fibre:Sham-Control	HMDB0013233	C02800	C5H6O4	M-H	37.3	0	-7.95588842854092	95.4759687286492	Gamma-delta-Dioxovaleric acid	Organic acids and derivatives	Keto acids and derivatives	Gamma-keto acids and derivatives	129.018297761469	NA	1.28908333333333	1	map00860 Porphyrin and chlorophyll metabolism;
1.29_129.0183m/z	29.0856708289691	0.00269646447207415	2.31457920084204	Sham-Fibre:Sham-Control	C00433	C00433	C5H6O4	M-H	37.3	0	-7.95588842854092	95.4759687286492	2,5-Dioxopentanoate; 2-Oxoglutarate semialdehyde;	Organic acids and derivatives	Keto acids and derivatives	Short-chain keto acids and derivatives	129.018297761469	NA	1.28908333333333	1	map00040 Pentose and glucuronate interconversions; map00053 Ascorbate and aldarate metabolism; map00330 Arginine and proline metabolism; map01100 Metabolic pathways;
1.29_129.0183m/z	29.0856708289691	0.00269646447207415	2.31457920084204	Sham-Fibre:Sham-Control	C00490	C00490	C5H6O4	M-H	37.3	0	-7.95588842854092	95.4759687286492	Itaconate; Itaconic acid; Methylenesuccinic acid;	Lipids and lipid-like molecules	Fatty Acyls	Fatty acids and conjugates	129.018297761469	NA	1.28908333333333	1
1.29_129.0183m/z	29.0856708289691	0.00269646447207415	2.31457920084204	Sham-Fibre:Sham-Control	C02214	C02214	C5H6O4	M-H	37.3	0	-7.95588842854092	95.4759687286492	(E)-Glutaconate; trans-Glutaconate; trans-Glutaconic acid; Glutaconic acid;	Organic acids and derivatives	Carboxylic acids and derivatives	Dicarboxylic acids and derivatives	129.018297761469	NA	1.28908333333333	1	NULL
1.29_129.0183m/z	29.0856708289691	0.00269646447207415	2.31457920084204	Sham-Fibre:Sham-Control	C02226	C02226	C5H6O4	M-H	37.3	0	-7.95588842854092	95.4759687286492	2-Methylmaleate; Citraconate; Citraconic acid; Methylmaleic acid;	Lipids and lipid-like molecules	Fatty Acyls	Fatty acids and conjugates	129.018297761469	NA	1.28908333333333	1	map00290 Valine, leucine and isoleucine biosynthesis; map01100 Metabolic pathways; map01210 2-Oxocarboxylic acid metabolism;
1.29_693.2048m/z	22.3477841235675	0.0175642379812976	1.94192804693703	Sham-Fibre:Sham-Control	HMDB0036978	null	C32H38O17	M-H	40.4	19.3	1.71514283181059	84.5578207012335	Sucrose 1',4'-(4,4'-dihydroxy-3,3'-dimethoxy-b-truxinate)	Phenylpropanoids and polyketides	Stilbenes	Stilbene glycosides	693.204813990028	NA	1.28908333333333	1	NA
1.29_693.2048m/z	22.3477841235675	0.0175642379812976	1.94192804693703	Sham-Fibre:Sham-Control	HMDB0041599	null	C32H38O17	M-H	50.9	72	1.71514283197436	84.5578207012335	Neocuscutoside C	Lignans, neolignans and related compounds	Lignan glycosides	null	693.204813990028	NA	1.28908333333333	1	NA
1.29_693.2048m/z	22.3477841235675	0.0175642379812976	1.94192804693703	Sham-Fibre:Sham-Control	HMDB0041210	null	C32H38O17	M-H	40.4	19.3	1.71514283197436	84.5578207012335	Sesaminol glucosyl-(1->2)-glucoside	Lignans, neolignans and related compounds	Lignan glycosides	null	693.204813990028	NA	1.28908333333333	1	NA
1.30_234.0373m/z	7.16685273664646	0.0015066996396822	1.65432377729766	Sham-Fibre:Sham-Control	HMDB0032424	null	C9H13NO2S	M+Cl	37.1	0	5.84960924156511	91.9806340631519	2-(4-Methyl-5-thiazolyl)ethyl propionate	Organoheterocyclic compounds	Azoles	Thiazoles	234.037265423236	NA	1.30338333333333	1	NA
1.32_147.0289m/z	17.209619482365	0.00181593051057003	2.04173604820219	Sham-Fibre:Sham-Control	HMDB0059655	C02630	C5H8O5	M-H	56.6	93.2	-6.96085316110551	97.7599493661607	2-Hydroxyglutarate	Organic acids and derivatives	Hydroxy acids and derivatives	Short-chain hydroxy acids and derivatives	147.028866457334	NA	1.31766666666667	1	map00650 Butanoate metabolism;
1.32_147.0289m/z	17.209619482365	0.00181593051057003	2.04173604820219	Sham-Fibre:Sham-Control	HMDB0062739	null	C5H8O5	M-H	56.6	93.2	-6.96085316110551	97.7599493661607	3-methylmalate(2-)	Lipids and lipid-like molecules	Fatty Acyls	Fatty acids and conjugates	147.028866457334	NA	1.31766666666667	1	NA
1.32_147.0289m/z	17.209619482365	0.00181593051057003	2.04173604820219	Sham-Fibre:Sham-Control	HMDB0001900	null	C5H8O5	M-H	56.6	93.2	-6.96085316091352	97.7599493661607	Ribonolactone	Organic oxygen compounds	Organooxygen compounds	Carbohydrates and carbohydrate conjugates	147.028866457334	NA	1.31766666666667	1	NA
1.32_147.0289m/z	17.209619482365	0.00181593051057003	2.04173604820219	Sham-Fibre:Sham-Control	HMDB0000694	C03196	C5H8O5	M-H	56.6	93.2	-6.96085316091352	97.7599493661607	L-2-Hydroxyglutaric acid	Lipids and lipid-like molecules	Fatty Acyls	Fatty acids and conjugates	147.028866457334	NA	1.31766666666667	1	NULL
1.32_147.0289m/z	17.209619482365	0.00181593051057003	2.04173604820219	Sham-Fibre:Sham-Control	C06032	C06032	C5H8O5	M-H	56.6	93.2	-6.96085316110551	97.7599493661607	D-erythro-3-Methylmalate; (2R,3S)-3-Methylmalate;	null	null	null	147.028866457334	NA	1.31766666666667	1	map00290 Valine, leucine and isoleucine biosynthesis; map01100 Metabolic pathways; map01210 2-Oxocarboxylic acid metabolism; map01230 Biosynthesis of amino acids;
1.32_147.0289m/z	17.209619482365	0.00181593051057003	2.04173604820219	Sham-Fibre:Sham-Control	C00652	C00652	C5H8O5	M-H	56.6	93.2	-6.96085316091352	97.7599493661607	D-Arabinono-1,4-lactone;	null	null	null	147.028866457334	NA	1.31766666666667	1	NULL
1.32_147.0289m/z	17.209619482365	0.00181593051057003	2.04173604820219	Sham-Fibre:Sham-Control	C01114	C01114	C5H8O5	M-H	56.6	93.2	-6.96085316091352	97.7599493661607	L-Arabinono-1,4-lactone; L-Arabonolactone;	null	null	null	147.028866457334	NA	1.31766666666667	1	map00053 Ascorbate and aldarate metabolism; map01100 Metabolic pathways;
1.32_147.0289m/z	17.209619482365	0.00181593051057003	2.04173604820219	Sham-Fibre:Sham-Control	HMDB0000606	C01087	C5H8O5	M-H	56.6	93.2	-6.96085316091352	97.7599493661607	D-2-Hydroxyglutaric acid	Organic acids and derivatives	Hydroxy acids and derivatives	Short-chain hydroxy acids and derivatives	147.028866457334	NA	1.31766666666667	1	NULL
1.32_147.0289m/z	17.209619482365	0.00181593051057003	2.04173604820219	Sham-Fibre:Sham-Control	C05405	C05405	C5H8O5	M-H	56.6	93.2	-6.96085316091352	97.7599493661607	L-Arabinono-1,5-lactone;	null	null	null	147.028866457334	NA	1.31766666666667	1	NULL
1.32_147.0289m/z	17.209619482365	0.00181593051057003	2.04173604820219	Sham-Fibre:Sham-Control	C02266	C02266	C5H8O5	M-H	56.6	93.2	-6.96085316091352	97.7599493661607	D-Xylonolactone; D-Xylono-1,5-lactone;	Organoheterocyclic compounds	Lactones	Delta valerolactones	147.028866457334	NA	1.31766666666667	1	map00040 Pentose and glucuronate interconversions;
1.32_147.0289m/z	17.209619482365	0.00181593051057003	2.04173604820219	Sham-Fibre:Sham-Control	C06029	C06029	C5H8O5	M-H	56.6	93.2	-6.96085316110551	97.7599493661607	L-threo-3-Methylmalate;	null	null	null	147.028866457334	NA	1.31766666666667	1
1.32_147.0289m/z	17.209619482365	0.00181593051057003	2.04173604820219	Sham-Fibre:Sham-Control	C02630	C02630	C5H8O5	M-H	56.6	93.2	-6.96085316091352	97.7599493661607	2-Hydroxyglutarate; alpha-Hydroxyglutarate;	Organic acids and derivatives	Hydroxy acids and derivatives	Short-chain hydroxy acids and derivatives	147.028866457334	NA	1.31766666666667	1	map00650 Butanoate metabolism;
1.32_147.0289m/z	17.209619482365	0.00181593051057003	2.04173604820219	Sham-Fibre:Sham-Control	HMDB0000428	null	C5H8O5	M-H	56.6	93.2	-6.96085316110551	97.7599493661607	3-Hydroxyglutaric acid	Organic acids and derivatives	Hydroxy acids and derivatives	Beta hydroxy acids and derivatives	147.028866457334	NA	1.31766666666667	1	NA
1.32_147.0289m/z	17.209619482365	0.00181593051057003	2.04173604820219	Sham-Fibre:Sham-Control	C01087	C01087	C5H8O5	M-H	56.6	93.2	-6.96085316091352	97.7599493661607	(R)-2-Hydroxyglutarate; (R)-Hydroxyglutarate;	Organic acids and derivatives	Hydroxy acids and derivatives	Short-chain hydroxy acids and derivatives	147.028866457334	NA	1.31766666666667	1	NULL
1.32_147.0289m/z	17.209619482365	0.00181593051057003	2.04173604820219	Sham-Fibre:Sham-Control	HMDB0011676	C02266	C5H8O5	M-H	56.6	93.2	-6.96085316110551	97.7599493661607	D-Xylono-1,5-lactone	Organoheterocyclic compounds	Lactones	Delta valerolactones	147.028866457334	NA	1.31766666666667	1	map00040 Pentose and glucuronate interconversions;
1.32_147.0289m/z	17.209619482365	0.00181593051057003	2.04173604820219	Sham-Fibre:Sham-Control	HMDB0000426	C00815	C5H8O5	M-H	56.6	93.2	-6.96085316091352	97.7599493661607	Citramalic acid	Lipids and lipid-like molecules	Fatty Acyls	Fatty acids and conjugates	147.028866457334	NA	1.31766666666667	1	NULL
1.32_147.0289m/z	17.209619482365	0.00181593051057003	2.04173604820219	Sham-Fibre:Sham-Control	C00815	C00815	C5H8O5	M-H	56.6	93.2	-6.96085316110551	97.7599493661607	Citramalate; Citramalic acid; alpha-Hydroxypyrotartaric acid; 2-Methylmalic acid;	Lipids and lipid-like molecules	Fatty Acyls	Fatty acids and conjugates	147.028866457334	NA	1.31766666666667	1	NULL
1.32_147.0289m/z	17.209619482365	0.00181593051057003	2.04173604820219	Sham-Fibre:Sham-Control	C00684	C00684	C5H8O5	M-H	56.6	93.2	-6.96085316110551	97.7599493661607	2-Dehydro-3-deoxy-L-arabinonate; 2-Dehydro-3-deoxy-L-pentonate;	null	null	null	147.028866457334	NA	1.31766666666667	1	map00053 Ascorbate and aldarate metabolism; map01100 Metabolic pathways;
1.32_147.0289m/z	17.209619482365	0.00181593051057003	2.04173604820219	Sham-Fibre:Sham-Control	C02612	C02612	C5H8O5	M-H	56.6	93.2	-6.96085316110551	97.7599493661607	(R)-2-Methylmalate; (R)-2-Methylmalic acid; (R)-Citramalate; (R)-Citramalic acid; (R)-alpha-Hydroxypyrotartaric acid; D-Citramalate; D-Citramalic acid; D-alpha-Hydroxypyrotartaric acid; (2R)-2-Hydroxy-2-methylbutanedioate;	null	null	null	147.028866457334	NA	1.31766666666667	1	map00290 Valine, leucine and isoleucine biosynthesis; map01100 Metabolic pathways; map01210 2-Oxocarboxylic acid metabolism; map01230 Biosynthesis of amino acids;
1.32_147.0289m/z	17.209619482365	0.00181593051057003	2.04173604820219	Sham-Fibre:Sham-Control	C06031	C06031	C5H8O5	M-H	56.6	93.2	-6.96085316110551	97.7599493661607	D-threo-3-Methylmalate;	null	null	null	147.028866457334	NA	1.31766666666667	1
1.32_147.0289m/z	17.209619482365	0.00181593051057003	2.04173604820219	Sham-Fibre:Sham-Control	C03826	C03826	C5H8O5	M-H	56.6	93.2	-6.96085316110551	97.7599493661607	2-Dehydro-3-deoxy-D-xylonate; 2-Dehydro-3-deoxy-D-arabinonate; 2-Dehydro-3-deoxy-D-pentonate; (4S)-4,5-Dihydroxy-2-oxopentanoate;	null	null	null	147.028866457334	NA	1.31766666666667	1	map00040 Pentose and glucuronate interconversions;
1.32_147.0289m/z	17.209619482365	0.00181593051057003	2.04173604820219	Sham-Fibre:Sham-Control	C02994	C02994	C5H8O5	M-H	56.6	93.2	-6.96085316091352	97.7599493661607	L-Xylono-1,4-lactone;	null	null	null	147.028866457334	NA	1.31766666666667	1	NULL
1.32_147.0289m/z	17.209619482365	0.00181593051057003	2.04173604820219	Sham-Fibre:Sham-Control	C03196	C03196	C5H8O5	M-H	56.6	93.2	-6.96085316110551	97.7599493661607	(S)-2-Hydroxyglutarate;	Lipids and lipid-like molecules	Fatty Acyls	Fatty acids and conjugates	147.028866457334	NA	1.31766666666667	1	NULL
1.32_147.0289m/z	17.209619482365	0.00181593051057003	2.04173604820219	Sham-Fibre:Sham-Control	C02753	C02753	C5H8O5	M-H	56.6	93.2	-6.96085316091352	97.7599493661607	D-Xylono-1,4-lactone;	null	null	null	147.028866457334	NA	1.31766666666667	1	NULL
1.32_147.0289m/z	17.209619482365	0.00181593051057003	2.04173604820219	Sham-Fibre:Sham-Control	C02614	C02614	C5H8O5	M-H	56.6	93.2	-6.96085316110551	97.7599493661607	(S)-2-Methylmalate; (S)-2-Methylmalic acid; (S)-Citramalate; (S)-Citramalic acid; (S)-alpha-Hydroxypyrotartaric acid; L-Citramalate; L-Citramalic acid; L-alpha-Hydroxypyrotartaric acid; (2S)-2-Hydroxy-2-methylbutanedioate; (S)-2-Hydroxy-2-methylsuccinic acid;	null	null	null	147.028866457334	NA	1.31766666666667	1	map01100 Metabolic pathways;
1.33_217.0160m/z	0.194550355260409	0.000931680312991488	1.47360784641658	Sham-Fibre:Sham-Control	HMDB0041785	null	C8H10O5S	M-H	34.8	0	-7.36996334492814	82.1111967151383	Tyrosol 4-sulfate	Organic acids and derivatives	Organic sulfuric acids and derivatives	Arylsulfates	217.01601115102	NA	1.33195	1	NA
1.33_217.0160m/z	0.194550355260409	0.000931680312991488	1.47360784641658	Sham-Fibre:Sham-Control	C14569	C14569	C12H10S2	M-H	35.6	0	4.10628610372132	82.603647970114	4,4'-Biphenyldithiol; 4,4'-Dimercaptobiphenyl; 4,4'-Thiobiphenyl;	null	null	null	217.01601115102	NA	1.33195	1	NULL
1.33_217.0160m/z	0.194550355260409	0.000931680312991488	1.47360784641658	Sham-Fibre:Sham-Control	HMDB0124986	null	C8H10O5S	M-H	34.8	0	-7.36996334479778	82.1111967151383	(5-ethyl-2-hydroxyphenyl)oxidanesulfonic acid	Organic acids and derivatives	Organic sulfuric acids and derivatives	Arylsulfates	217.01601115102	NA	1.33195	1	NA
1.33_217.0160m/z	0.194550355260409	0.000931680312991488	1.47360784641658	Sham-Fibre:Sham-Control	HMDB0031823	null	C12H10S2	M-H	35.6	0	4.10628610385169	82.603647970114	Diphenyl disulfide	Benzenoids	Benzene and substituted derivatives	null	217.01601115102	NA	1.33195	1	NA
1.33_217.0160m/z	0.194550355260409	0.000931680312991488	1.47360784641658	Sham-Fibre:Sham-Control	HMDB0135848	null	C11H6O5	M-H	35.6	0	8.09228728080066	86.9220075972295	4,8-dihydroxy-2H-furo[2,3-h]chromen-2-one	Phenylpropanoids and polyketides	Coumarins and derivatives	Furanocoumarins	217.01601115102	NA	1.33195	1	NA
1.33_278.1228m/z	0.0823637018307672	0.0424196041784309	2.10084113695191	Sham-Fibre:Sham-Control	HMDB0037844	null	C11H21NO7	M-H	57.2	96.9	-6.31209467892626	96.5619539136108	N-(1-Deoxy-1-fructosyl)valine	Organic acids and derivatives	Carboxylic acids and derivatives	Amino acids, peptides, and analogues	278.122763676828	NA	1.33195	1	NA
1.36_873.2676m/z	25.4591684912399	0.000165907731542317	2.30806933462092	Sham-Fibre:Sham-Control	HMDB0134482	null	C56H42O10	M-H	34.3	0	-3.33269739558822	75.5068318694967	5-{6-hydroxy-4-[(E)-2-{3-[6-hydroxy-3-(3-hydroxyphenyl)-2-phenyl-2,3-dihydro-1-benzofuran-4-yl]-2-(3-hydroxyphenyl)-2,3-dihydro-1-benzofuran-5-yl}ethenyl]-2-(4-hydroxyphenyl)-2,3-dihydro-1-benzofuran-3-yl}benzene-1,3-diol	Phenylpropanoids and polyketides	2-arylbenzofuran flavonoids	null	873.267607407201	NA	1.36051666666667	1	NA
1.36_873.2676m/z	25.4591684912399	0.000165907731542317	2.30806933462092	Sham-Fibre:Sham-Control	HMDB0134479	null	C56H42O10	M-H	34.3	0	-3.33269739558822	75.5068318694967	4-{3-[6-hydroxy-3-(3-hydroxyphenyl)-2-(4-hydroxyphenyl)-2,3-dihydro-1-benzofuran-4-yl]-5-[(E)-2-[6-hydroxy-3-(3-hydroxyphenyl)-2-phenyl-2,3-dihydro-1-benzofuran-4-yl]ethenyl]-2,3-dihydro-1-benzofuran-2-yl}benzene-1,2-diol	Phenylpropanoids and polyketides	2-arylbenzofuran flavonoids	null	873.267607407201	NA	1.36051666666667	1	NA
1.36_873.2676m/z	25.4591684912399	0.000165907731542317	2.30806933462092	Sham-Fibre:Sham-Control	HMDB0134457	null	C56H42O10	M-H	34.3	0	-3.33269739558822	75.5068318694967	4-[3-(3,5-dihydroxyphenyl)-6-hydroxy-4-[(E)-2-{3-[6-hydroxy-3-(3-hydroxyphenyl)-2-phenyl-2,3-dihydro-1-benzofuran-4-yl]-2-phenyl-2,3-dihydro-1-benzofuran-5-yl}ethenyl]-2,3-dihydro-1-benzofuran-2-yl]benzene-1,2-diol	Phenylpropanoids and polyketides	2-arylbenzofuran flavonoids	null	873.267607407201	NA	1.36051666666667	1	NA
1.36_873.2676m/z	25.4591684912399	0.000165907731542317	2.30806933462092	Sham-Fibre:Sham-Control	HMDB0134461	null	C56H42O10	M-H	34.3	0	-3.33269739558822	75.5068318694967	5-(6-hydroxy-4-{5-[(E)-2-[6-hydroxy-2,3-bis(3-hydroxyphenyl)-2,3-dihydro-1-benzofuran-4-yl]ethenyl]-2-phenyl-2,3-dihydro-1-benzofuran-3-yl}-2-(4-hydroxyphenyl)-2,3-dihydro-1-benzofuran-3-yl)benzene-1,3-diol	Phenylpropanoids and polyketides	2-arylbenzofuran flavonoids	null	873.267607407201	NA	1.36051666666667	1	NA
1.36_873.2676m/z	25.4591684912399	0.000165907731542317	2.30806933462092	Sham-Fibre:Sham-Control	HMDB0134359	null	C56H42O10	M-H	34.3	0	-3.33269739558822	75.5068318694967	5-{4-[(E)-2-{3-[3-(3,5-dihydroxyphenyl)-6-hydroxy-2-phenyl-2,3-dihydro-1-benzofuran-4-yl]-7-hydroxy-2-phenyl-2,3-dihydro-1-benzofuran-5-yl}ethenyl]-6-hydroxy-2-phenyl-2,3-dihydro-1-benzofuran-3-yl}benzene-1,3-diol	Phenylpropanoids and polyketides	2-arylbenzofuran flavonoids	null	873.267607407201	NA	1.36051666666667	1	NA
1.36_873.2676m/z	25.4591684912399	0.000165907731542317	2.30806933462092	Sham-Fibre:Sham-Control	HMDB0134220	null	C56H42O10	M-H	34.3	0	-3.33269739558822	75.5068318694967	5-(6-hydroxy-4-{5-[(E)-2-[6-hydroxy-3-(3-hydroxyphenyl)-2-phenyl-2,3-dihydro-1-benzofuran-4-yl]ethenyl]-2-(4-hydroxyphenyl)-2,3-dihydro-1-benzofuran-3-yl}-2-(4-hydroxyphenyl)-2,3-dihydro-1-benzofuran-3-yl)benzene-1,3-diol	Phenylpropanoids and polyketides	2-arylbenzofuran flavonoids	null	873.267607407201	NA	1.36051666666667	1	NA
1.36_873.2676m/z	25.4591684912399	0.000165907731542317	2.30806933462092	Sham-Fibre:Sham-Control	HMDB0134456	null	C56H42O10	M-H	34.3	0	-3.33269739558822	75.5068318694967	5-{6-hydroxy-4-[(E)-2-{3-[6-hydroxy-3-(3-hydroxyphenyl)-2-phenyl-2,3-dihydro-1-benzofuran-4-yl]-2-(4-hydroxyphenyl)-2,3-dihydro-1-benzofuran-5-yl}ethenyl]-2-(3-hydroxyphenyl)-2,3-dihydro-1-benzofuran-3-yl}benzene-1,3-diol	Phenylpropanoids and polyketides	2-arylbenzofuran flavonoids	null	873.267607407201	NA	1.36051666666667	1	NA
1.36_873.2676m/z	25.4591684912399	0.000165907731542317	2.30806933462092	Sham-Fibre:Sham-Control	HMDB0134221	null	C56H42O10	M-H	34.3	0	-3.33269739558822	75.5068318694967	5-(6-hydroxy-4-{5-[(E)-2-[6-hydroxy-3-(3-hydroxyphenyl)-2-(4-hydroxyphenyl)-2,3-dihydro-1-benzofuran-4-yl]ethenyl]-2-phenyl-2,3-dihydro-1-benzofuran-3-yl}-2-(4-hydroxyphenyl)-2,3-dihydro-1-benzofuran-3-yl)benzene-1,3-diol	Phenylpropanoids and polyketides	2-arylbenzofuran flavonoids	null	873.267607407201	NA	1.36051666666667	1	NA
1.36_873.2676m/z	25.4591684912399	0.000165907731542317	2.30806933462092	Sham-Fibre:Sham-Control	HMDB0134215	null	C56H42O10	M-H	34.3	0	-3.33269739558822	75.5068318694967	4-{5-[(E)-2-[6-hydroxy-3-(3-hydroxyphenyl)-2-(4-hydroxyphenyl)-2,3-dihydro-1-benzofuran-4-yl]ethenyl]-2-(4-hydroxyphenyl)-2,3-dihydro-1-benzofuran-3-yl}-3-(3-hydroxyphenyl)-2-(4-hydroxyphenyl)-2,3-dihydro-1-benzofuran-6-ol	Phenylpropanoids and polyketides	2-arylbenzofuran flavonoids	null	873.267607407201	NA	1.36051666666667	1	NA
1.36_873.2676m/z	25.4591684912399	0.000165907731542317	2.30806933462092	Sham-Fibre:Sham-Control	HMDB0134478	null	C56H42O10	M-H	34.3	0	-3.33269739558822	75.5068318694967	4-{5-[(E)-2-[6-hydroxy-3-(3-hydroxyphenyl)-2-(4-hydroxyphenyl)-2,3-dihydro-1-benzofuran-4-yl]ethenyl]-3-[6-hydroxy-3-(3-hydroxyphenyl)-2-phenyl-2,3-dihydro-1-benzofuran-4-yl]-2,3-dihydro-1-benzofuran-2-yl}benzene-1,2-diol	Phenylpropanoids and polyketides	2-arylbenzofuran flavonoids	null	873.267607407201	NA	1.36051666666667	1	NA
1.36_873.2676m/z	25.4591684912399	0.000165907731542317	2.30806933462092	Sham-Fibre:Sham-Control	HMDB0134376	null	C56H42O10	M-H	34.3	0	-3.33269739558822	75.5068318694967	4-{4-hydroxy-5-[(E)-2-[6-hydroxy-3-(3-hydroxyphenyl)-2-phenyl-2,3-dihydro-1-benzofuran-4-yl]ethenyl]-2-(4-hydroxyphenyl)-2,3-dihydro-1-benzofuran-3-yl}-3-(3-hydroxyphenyl)-2-(4-hydroxyphenyl)-2,3-dihydro-1-benzofuran-6-ol	Phenylpropanoids and polyketides	2-arylbenzofuran flavonoids	null	873.267607407201	NA	1.36051666666667	1	NA
1.36_873.2676m/z	25.4591684912399	0.000165907731542317	2.30806933462092	Sham-Fibre:Sham-Control	HMDB0134251	null	C56H42O10	M-H	34.3	0	-3.33269739558822	75.5068318694967	4-{5-[(E)-2-[6-hydroxy-3-(3-hydroxyphenyl)-2-phenyl-2,3-dihydro-1-benzofuran-4-yl]ethenyl]-2-(4-hydroxyphenyl)-2,3-dihydro-1-benzofuran-3-yl}-3-(3-hydroxyphenyl)-2-(4-hydroxyphenyl)-2,3-dihydro-1-benzofuran-5,6-diol	Phenylpropanoids and polyketides	2-arylbenzofuran flavonoids	null	873.267607407201	NA	1.36051666666667	1	NA
1.36_873.2676m/z	25.4591684912399	0.000165907731542317	2.30806933462092	Sham-Fibre:Sham-Control	HMDB0134454	null	C56H42O10	M-H	34.3	0	-3.33269739558822	75.5068318694967	4-{5-[(E)-2-[6-hydroxy-2,3-bis(3-hydroxyphenyl)-2,3-dihydro-1-benzofuran-4-yl]ethenyl]-2-(4-hydroxyphenyl)-2,3-dihydro-1-benzofuran-3-yl}-3-(3-hydroxyphenyl)-2-(4-hydroxyphenyl)-2,3-dihydro-1-benzofuran-6-ol	Phenylpropanoids and polyketides	2-arylbenzofuran flavonoids	null	873.267607407201	NA	1.36051666666667	1	NA
1.36_873.2676m/z	25.4591684912399	0.000165907731542317	2.30806933462092	Sham-Fibre:Sham-Control	HMDB0134455	null	C56H42O10	M-H	34.3	0	-3.33269739558822	75.5068318694967	4-{6-hydroxy-4-[(E)-2-{3-[6-hydroxy-3-(3-hydroxyphenyl)-2-(4-hydroxyphenyl)-2,3-dihydro-1-benzofuran-4-yl]-2-phenyl-2,3-dihydro-1-benzofuran-5-yl}ethenyl]-3-(3-hydroxyphenyl)-2,3-dihydro-1-benzofuran-2-yl}benzene-1,2-diol	Phenylpropanoids and polyketides	2-arylbenzofuran flavonoids	null	873.267607407201	NA	1.36051666666667	1	NA
1.36_873.2676m/z	25.4591684912399	0.000165907731542317	2.30806933462092	Sham-Fibre:Sham-Control	HMDB0134459	null	C56H42O10	M-H	34.3	0	-3.33269739558822	75.5068318694967	5-(6-hydroxy-4-{5-[(E)-2-[6-hydroxy-2,3-bis(3-hydroxyphenyl)-2,3-dihydro-1-benzofuran-4-yl]ethenyl]-2-(4-hydroxyphenyl)-2,3-dihydro-1-benzofuran-3-yl}-2-phenyl-2,3-dihydro-1-benzofuran-3-yl)benzene-1,3-diol	Phenylpropanoids and polyketides	2-arylbenzofuran flavonoids	null	873.267607407201	NA	1.36051666666667	1	NA
1.36_873.2676m/z	25.4591684912399	0.000165907731542317	2.30806933462092	Sham-Fibre:Sham-Control	HMDB0134480	null	C56H42O10	M-H	34.3	0	-3.33269739558822	75.5068318694967	4-{5-[(E)-2-[6-hydroxy-3-(3-hydroxyphenyl)-2-(4-hydroxyphenyl)-2,3-dihydro-1-benzofuran-4-yl]ethenyl]-2-(3-hydroxyphenyl)-2,3-dihydro-1-benzofuran-3-yl}-3-(3-hydroxyphenyl)-2-(4-hydroxyphenyl)-2,3-dihydro-1-benzofuran-6-ol	Phenylpropanoids and polyketides	2-arylbenzofuran flavonoids	null	873.267607407201	NA	1.36051666666667	1	NA
1.36_873.2676m/z	25.4591684912399	0.000165907731542317	2.30806933462092	Sham-Fibre:Sham-Control	HMDB0134256	null	C56H42O10	M-H	34.3	0	-3.33269739558822	75.5068318694967	3-(3,5-dihydroxyphenyl)-4-{5-[(E)-2-[6-hydroxy-3-(3-hydroxyphenyl)-2-phenyl-2,3-dihydro-1-benzofuran-4-yl]ethenyl]-2-(4-hydroxyphenyl)-2,3-dihydro-1-benzofuran-3-yl}-2-phenyl-2,3-dihydro-1-benzofuran-5,6-diol	Phenylpropanoids and polyketides	2-arylbenzofuran flavonoids	null	873.267607407201	NA	1.36051666666667	1	NA
1.36_873.2676m/z	25.4591684912399	0.000165907731542317	2.30806933462092	Sham-Fibre:Sham-Control	HMDB0134252	null	C56H42O10	M-H	34.3	0	-3.33269739558822	75.5068318694967	4-{5-[(E)-2-[6-hydroxy-3-(3-hydroxyphenyl)-2-(4-hydroxyphenyl)-2,3-dihydro-1-benzofuran-4-yl]ethenyl]-2-phenyl-2,3-dihydro-1-benzofuran-3-yl}-3-(3-hydroxyphenyl)-2-(4-hydroxyphenyl)-2,3-dihydro-1-benzofuran-5,6-diol	Phenylpropanoids and polyketides	2-arylbenzofuran flavonoids	null	873.267607407201	NA	1.36051666666667	1	NA
1.36_873.2676m/z	25.4591684912399	0.000165907731542317	2.30806933462092	Sham-Fibre:Sham-Control	HMDB0134437	null	C56H42O10	M-H	34.3	0	-3.33269739558822	75.5068318694967	5-{4-[(E)-2-{3-[3-(3,5-dihydroxyphenyl)-6-hydroxy-2-(3-hydroxyphenyl)-2,3-dihydro-1-benzofuran-4-yl]-2-phenyl-2,3-dihydro-1-benzofuran-5-yl}ethenyl]-6-hydroxy-2-phenyl-2,3-dihydro-1-benzofuran-3-yl}benzene-1,3-diol	Phenylpropanoids and polyketides	2-arylbenzofuran flavonoids	null	873.267607407201	NA	1.36051666666667	1	NA
1.36_873.2676m/z	25.4591684912399	0.000165907731542317	2.30806933462092	Sham-Fibre:Sham-Control	HMDB0134219	null	C56H42O10	M-H	34.3	0	-3.33269739558822	75.5068318694967	5-(6-hydroxy-4-{5-[(E)-2-[6-hydroxy-3-(3-hydroxyphenyl)-2-(4-hydroxyphenyl)-2,3-dihydro-1-benzofuran-4-yl]ethenyl]-2-(4-hydroxyphenyl)-2,3-dihydro-1-benzofuran-3-yl}-2-phenyl-2,3-dihydro-1-benzofuran-3-yl)benzene-1,3-diol	Phenylpropanoids and polyketides	2-arylbenzofuran flavonoids	null	873.267607407201	NA	1.36051666666667	1	NA
1.36_873.2676m/z	25.4591684912399	0.000165907731542317	2.30806933462092	Sham-Fibre:Sham-Control	HMDB0134481	null	C56H42O10	M-H	34.3	0	-3.33269739558822	75.5068318694967	4-{5-[(E)-2-[3-(3,5-dihydroxyphenyl)-6-hydroxy-2-phenyl-2,3-dihydro-1-benzofuran-4-yl]ethenyl]-3-[6-hydroxy-3-(3-hydroxyphenyl)-2-phenyl-2,3-dihydro-1-benzofuran-4-yl]-2,3-dihydro-1-benzofuran-2-yl}benzene-1,2-diol	Phenylpropanoids and polyketides	2-arylbenzofuran flavonoids	null	873.267607407201	NA	1.36051666666667	1	NA
1.36_873.2676m/z	25.4591684912399	0.000165907731542317	2.30806933462092	Sham-Fibre:Sham-Control	HMDB0134458	null	C56H42O10	M-H	34.3	0	-3.33269739558822	75.5068318694967	5-{6-hydroxy-4-[(E)-2-{3-[6-hydroxy-3-(3-hydroxyphenyl)-2-(4-hydroxyphenyl)-2,3-dihydro-1-benzofuran-4-yl]-2-phenyl-2,3-dihydro-1-benzofuran-5-yl}ethenyl]-2-(3-hydroxyphenyl)-2,3-dihydro-1-benzofuran-3-yl}benzene-1,3-diol	Phenylpropanoids and polyketides	2-arylbenzofuran flavonoids	null	873.267607407201	NA	1.36051666666667	1	NA
1.36_873.2676m/z	25.4591684912399	0.000165907731542317	2.30806933462092	Sham-Fibre:Sham-Control	HMDB0134223	null	C56H42O10	M-H	34.3	0	-3.33269739558822	75.5068318694967	5-{4-[(E)-2-{3-[3-(3,5-dihydroxyphenyl)-6-hydroxy-2-phenyl-2,3-dihydro-1-benzofuran-4-yl]-2-phenyl-2,3-dihydro-1-benzofuran-5-yl}ethenyl]-6-hydroxy-2-(4-hydroxyphenyl)-2,3-dihydro-1-benzofuran-3-yl}benzene-1,3-diol	Phenylpropanoids and polyketides	2-arylbenzofuran flavonoids	null	873.267607407201	NA	1.36051666666667	1	NA
1.36_873.2676m/z	25.4591684912399	0.000165907731542317	2.30806933462092	Sham-Fibre:Sham-Control	HMDB0134375	null	C56H42O10	M-H	34.3	0	-3.33269739558822	75.5068318694967	4-{4-hydroxy-5-[(E)-2-[6-hydroxy-3-(3-hydroxyphenyl)-2-(4-hydroxyphenyl)-2,3-dihydro-1-benzofuran-4-yl]ethenyl]-2-(4-hydroxyphenyl)-2,3-dihydro-1-benzofuran-3-yl}-3-(3-hydroxyphenyl)-2-phenyl-2,3-dihydro-1-benzofuran-6-ol	Phenylpropanoids and polyketides	2-arylbenzofuran flavonoids	null	873.267607407201	NA	1.36051666666667	1	NA
1.36_873.2676m/z	25.4591684912399	0.000165907731542317	2.30806933462092	Sham-Fibre:Sham-Control	HMDB0134224	null	C56H42O10	M-H	34.3	0	-3.33269739558822	75.5068318694967	5-{4-[(E)-2-{3-[3-(3,5-dihydroxyphenyl)-6-hydroxy-2-(4-hydroxyphenyl)-2,3-dihydro-1-benzofuran-4-yl]-2-phenyl-2,3-dihydro-1-benzofuran-5-yl}ethenyl]-6-hydroxy-2-phenyl-2,3-dihydro-1-benzofuran-3-yl}benzene-1,3-diol	Phenylpropanoids and polyketides	2-arylbenzofuran flavonoids	null	873.267607407201	NA	1.36051666666667	1	NA
1.36_873.2676m/z	25.4591684912399	0.000165907731542317	2.30806933462092	Sham-Fibre:Sham-Control	HMDB0134218	null	C56H42O10	M-H	34.3	0	-3.33269739558822	75.5068318694967	5-{6-hydroxy-4-[(E)-2-{3-[6-hydroxy-3-(3-hydroxyphenyl)-2-(4-hydroxyphenyl)-2,3-dihydro-1-benzofuran-4-yl]-2-phenyl-2,3-dihydro-1-benzofuran-5-yl}ethenyl]-2-(4-hydroxyphenyl)-2,3-dihydro-1-benzofuran-3-yl}benzene-1,3-diol	Phenylpropanoids and polyketides	2-arylbenzofuran flavonoids	null	873.267607407201	NA	1.36051666666667	1	NA
1.36_873.2676m/z	25.4591684912399	0.000165907731542317	2.30806933462092	Sham-Fibre:Sham-Control	HMDB0134357	null	C56H42O10	M-H	34.3	0	-3.33269739558822	75.5068318694967	5-(6-hydroxy-4-{7-hydroxy-5-[(E)-2-[6-hydroxy-3-(3-hydroxyphenyl)-2-(4-hydroxyphenyl)-2,3-dihydro-1-benzofuran-4-yl]ethenyl]-2-phenyl-2,3-dihydro-1-benzofuran-3-yl}-2-phenyl-2,3-dihydro-1-benzofuran-3-yl)benzene-1,3-diol	Phenylpropanoids and polyketides	2-arylbenzofuran flavonoids	null	873.267607407201	NA	1.36051666666667	1	NA
1.36_873.2676m/z	25.4591684912399	0.000165907731542317	2.30806933462092	Sham-Fibre:Sham-Control	HMDB0134222	null	C56H42O10	M-H	34.3	0	-3.33269739558822	75.5068318694967	5-{4-[(E)-2-{3-[3-(3,5-dihydroxyphenyl)-6-hydroxy-2-phenyl-2,3-dihydro-1-benzofuran-4-yl]-2-(4-hydroxyphenyl)-2,3-dihydro-1-benzofuran-5-yl}ethenyl]-6-hydroxy-2-phenyl-2,3-dihydro-1-benzofuran-3-yl}benzene-1,3-diol	Phenylpropanoids and polyketides	2-arylbenzofuran flavonoids	null	873.267607407201	NA	1.36051666666667	1	NA
1.36_873.2676m/z	25.4591684912399	0.000165907731542317	2.30806933462092	Sham-Fibre:Sham-Control	HMDB0134453	null	C56H42O10	M-H	34.3	0	-3.33269739558822	75.5068318694967	4-{6-hydroxy-4-[(E)-2-{3-[6-hydroxy-3-(3-hydroxyphenyl)-2-phenyl-2,3-dihydro-1-benzofuran-4-yl]-2-(4-hydroxyphenyl)-2,3-dihydro-1-benzofuran-5-yl}ethenyl]-3-(3-hydroxyphenyl)-2,3-dihydro-1-benzofuran-2-yl}benzene-1,2-diol	Phenylpropanoids and polyketides	2-arylbenzofuran flavonoids	null	873.267607407201	NA	1.36051666666667	1	NA
1.36_873.2676m/z	25.4591684912399	0.000165907731542317	2.30806933462092	Sham-Fibre:Sham-Control	HMDB0134460	null	C56H42O10	M-H	34.3	0	-3.33269739558822	75.5068318694967	4-{4-[(E)-2-{3-[3-(3,5-dihydroxyphenyl)-6-hydroxy-2-phenyl-2,3-dihydro-1-benzofuran-4-yl]-2-phenyl-2,3-dihydro-1-benzofuran-5-yl}ethenyl]-6-hydroxy-3-(3-hydroxyphenyl)-2,3-dihydro-1-benzofuran-2-yl}benzene-1,2-diol	Phenylpropanoids and polyketides	2-arylbenzofuran flavonoids	null	873.267607407201	NA	1.36051666666667	1	NA
1.36_873.2676m/z	25.4591684912399	0.000165907731542317	2.30806933462092	Sham-Fibre:Sham-Control	HMDB0134328	null	C56H42O10	M-H	34.3	0	-3.33269739558822	75.5068318694967	5-[6-hydroxy-4-(3-{3-[6-hydroxy-3-(3-hydroxyphenyl)-2-phenyl-2,3-dihydro-1-benzofuran-4-yl]-2-(4-hydroxyphenyl)-2,3-dihydro-1-benzofuran-5-yl}oxiran-2-yl)-2-phenyl-2,3-dihydro-1-benzofuran-3-yl]benzene-1,3-diol	Phenylpropanoids and polyketides	2-arylbenzofuran flavonoids	null	873.267607407201	NA	1.36051666666667	1	NA
1.36_873.2676m/z	25.4591684912399	0.000165907731542317	2.30806933462092	Sham-Fibre:Sham-Control	HMDB0134275	null	C56H42O10	M-H	34.3	0	-3.33269739558822	75.5068318694967	4-{6-hydroxy-5-[(E)-2-[6-hydroxy-3-(3-hydroxyphenyl)-2-(4-hydroxyphenyl)-2,3-dihydro-1-benzofuran-4-yl]ethenyl]-2-(4-hydroxyphenyl)-2,3-dihydro-1-benzofuran-3-yl}-3-(3-hydroxyphenyl)-2-phenyl-2,3-dihydro-1-benzofuran-6-ol	Phenylpropanoids and polyketides	2-arylbenzofuran flavonoids	null	873.267607407201	NA	1.36051666666667	1	NA
1.36_873.2676m/z	25.4591684912399	0.000165907731542317	2.30806933462092	Sham-Fibre:Sham-Control	HMDB0134355	null	C56H42O10	M-H	34.3	0	-3.33269739558822	75.5068318694967	5-{6-hydroxy-4-[(E)-2-{7-hydroxy-3-[6-hydroxy-3-(3-hydroxyphenyl)-2-(4-hydroxyphenyl)-2,3-dihydro-1-benzofuran-4-yl]-2-phenyl-2,3-dihydro-1-benzofuran-5-yl}ethenyl]-2-phenyl-2,3-dihydro-1-benzofuran-3-yl}benzene-1,3-diol	Phenylpropanoids and polyketides	2-arylbenzofuran flavonoids	null	873.267607407201	NA	1.36051666666667	1	NA
1.36_873.2676m/z	25.4591684912399	0.000165907731542317	2.30806933462092	Sham-Fibre:Sham-Control	HMDB0134354	null	C56H42O10	M-H	34.3	0	-3.33269739558822	75.5068318694967	5-{6-hydroxy-4-[(E)-2-{7-hydroxy-3-[6-hydroxy-3-(3-hydroxyphenyl)-2-phenyl-2,3-dihydro-1-benzofuran-4-yl]-2-phenyl-2,3-dihydro-1-benzofuran-5-yl}ethenyl]-2-(4-hydroxyphenyl)-2,3-dihydro-1-benzofuran-3-yl}benzene-1,3-diol	Phenylpropanoids and polyketides	2-arylbenzofuran flavonoids	null	873.267607407201	NA	1.36051666666667	1	NA
1.36_873.2676m/z	25.4591684912399	0.000165907731542317	2.30806933462092	Sham-Fibre:Sham-Control	HMDB0134352	null	C56H42O10	M-H	34.3	0	-3.33269739558822	75.5068318694967	4-{7-hydroxy-5-[(E)-2-[6-hydroxy-3-(3-hydroxyphenyl)-2-(4-hydroxyphenyl)-2,3-dihydro-1-benzofuran-4-yl]ethenyl]-2-phenyl-2,3-dihydro-1-benzofuran-3-yl}-3-(3-hydroxyphenyl)-2-(4-hydroxyphenyl)-2,3-dihydro-1-benzofuran-6-ol	Phenylpropanoids and polyketides	2-arylbenzofuran flavonoids	null	873.267607407201	NA	1.36051666666667	1	NA
1.36_873.2676m/z	25.4591684912399	0.000165907731542317	2.30806933462092	Sham-Fibre:Sham-Control	HMDB0134276	null	C56H42O10	M-H	34.3	0	-3.33269739558822	75.5068318694967	4-{6-hydroxy-5-[(E)-2-[6-hydroxy-3-(3-hydroxyphenyl)-2-phenyl-2,3-dihydro-1-benzofuran-4-yl]ethenyl]-2-(4-hydroxyphenyl)-2,3-dihydro-1-benzofuran-3-yl}-3-(3-hydroxyphenyl)-2-(4-hydroxyphenyl)-2,3-dihydro-1-benzofuran-6-ol	Phenylpropanoids and polyketides	2-arylbenzofuran flavonoids	null	873.267607407201	NA	1.36051666666667	1	NA
1.36_873.2676m/z	25.4591684912399	0.000165907731542317	2.30806933462092	Sham-Fibre:Sham-Control	HMDB0134217	null	C56H42O10	M-H	34.3	0	-3.33269739558822	75.5068318694967	5-{6-hydroxy-4-[(E)-2-{3-[6-hydroxy-3-(3-hydroxyphenyl)-2-(4-hydroxyphenyl)-2,3-dihydro-1-benzofuran-4-yl]-2-(4-hydroxyphenyl)-2,3-dihydro-1-benzofuran-5-yl}ethenyl]-2-phenyl-2,3-dihydro-1-benzofuran-3-yl}benzene-1,3-diol	Phenylpropanoids and polyketides	2-arylbenzofuran flavonoids	null	873.267607407201	NA	1.36051666666667	1	NA
1.36_873.2676m/z	25.4591684912399	0.000165907731542317	2.30806933462092	Sham-Fibre:Sham-Control	HMDB0134379	null	C56H42O10	M-H	34.3	0	-3.33269739558822	75.5068318694967	5-{6-hydroxy-4-[(E)-2-{4-hydroxy-3-[6-hydroxy-3-(3-hydroxyphenyl)-2-phenyl-2,3-dihydro-1-benzofuran-4-yl]-2-phenyl-2,3-dihydro-1-benzofuran-5-yl}ethenyl]-2-(4-hydroxyphenyl)-2,3-dihydro-1-benzofuran-3-yl}benzene-1,3-diol	Phenylpropanoids and polyketides	2-arylbenzofuran flavonoids	null	873.267607407201	NA	1.36051666666667	1	NA
1.36_873.2676m/z	25.4591684912399	0.000165907731542317	2.30806933462092	Sham-Fibre:Sham-Control	HMDB0134334	null	C56H42O10	M-H	34.3	0	-3.33269739558822	75.5068318694967	5-[4-(5-{3-[3-(3,5-dihydroxyphenyl)-6-hydroxy-2-phenyl-2,3-dihydro-1-benzofuran-4-yl]oxiran-2-yl}-2-phenyl-2,3-dihydro-1-benzofuran-3-yl)-6-hydroxy-2-phenyl-2,3-dihydro-1-benzofuran-3-yl]benzene-1,3-diol	Phenylpropanoids and polyketides	2-arylbenzofuran flavonoids	null	873.267607407201	NA	1.36051666666667	1	NA
1.36_873.2676m/z	25.4591684912399	0.000165907731542317	2.30806933462092	Sham-Fibre:Sham-Control	HMDB0134353	null	C56H42O10	M-H	34.3	0	-3.33269739558822	75.5068318694967	5-{6-hydroxy-4-[(E)-2-{7-hydroxy-3-[6-hydroxy-3-(3-hydroxyphenyl)-2-phenyl-2,3-dihydro-1-benzofuran-4-yl]-2-(4-hydroxyphenyl)-2,3-dihydro-1-benzofuran-5-yl}ethenyl]-2-phenyl-2,3-dihydro-1-benzofuran-3-yl}benzene-1,3-diol	Phenylpropanoids and polyketides	2-arylbenzofuran flavonoids	null	873.267607407201	NA	1.36051666666667	1	NA
1.36_873.2676m/z	25.4591684912399	0.000165907731542317	2.30806933462092	Sham-Fibre:Sham-Control	HMDB0134356	null	C56H42O10	M-H	34.3	0	-3.33269739558822	75.5068318694967	5-(6-hydroxy-4-{7-hydroxy-5-[(E)-2-[6-hydroxy-3-(3-hydroxyphenyl)-2-phenyl-2,3-dihydro-1-benzofuran-4-yl]ethenyl]-2-(4-hydroxyphenyl)-2,3-dihydro-1-benzofuran-3-yl}-2-phenyl-2,3-dihydro-1-benzofuran-3-yl)benzene-1,3-diol	Phenylpropanoids and polyketides	2-arylbenzofuran flavonoids	null	873.267607407201	NA	1.36051666666667	1	NA
1.36_873.2676m/z	25.4591684912399	0.000165907731542317	2.30806933462092	Sham-Fibre:Sham-Control	HMDB0134257	null	C56H42O10	M-H	34.3	0	-3.33269739558822	75.5068318694967	3-(3,5-dihydroxyphenyl)-4-{5-[(E)-2-[6-hydroxy-3-(3-hydroxyphenyl)-2-(4-hydroxyphenyl)-2,3-dihydro-1-benzofuran-4-yl]ethenyl]-2-phenyl-2,3-dihydro-1-benzofuran-3-yl}-2-phenyl-2,3-dihydro-1-benzofuran-5,6-diol	Phenylpropanoids and polyketides	2-arylbenzofuran flavonoids	null	873.267607407201	NA	1.36051666666667	1	NA
1.36_873.2676m/z	25.4591684912399	0.000165907731542317	2.30806933462092	Sham-Fibre:Sham-Control	HMDB0134462	null	C56H42O10	M-H	34.3	0	-3.33269739558822	75.5068318694967	5-{4-[(E)-2-{3-[3-(3,5-dihydroxyphenyl)-6-hydroxy-2-phenyl-2,3-dihydro-1-benzofuran-4-yl]-2-phenyl-2,3-dihydro-1-benzofuran-5-yl}ethenyl]-6-hydroxy-2-(3-hydroxyphenyl)-2,3-dihydro-1-benzofuran-3-yl}benzene-1,3-diol	Phenylpropanoids and polyketides	2-arylbenzofuran flavonoids	null	873.267607407201	NA	1.36051666666667	1	NA
1.36_873.2676m/z	25.4591684912399	0.000165907731542317	2.30806933462092	Sham-Fibre:Sham-Control	HMDB0134250	null	C56H42O10	M-H	34.3	0	-3.33269739558822	75.5068318694967	4-{5-[(E)-2-[6-hydroxy-3-(3-hydroxyphenyl)-2-(4-hydroxyphenyl)-2,3-dihydro-1-benzofuran-4-yl]ethenyl]-2-(4-hydroxyphenyl)-2,3-dihydro-1-benzofuran-3-yl}-3-(3-hydroxyphenyl)-2-phenyl-2,3-dihydro-1-benzofuran-5,6-diol	Phenylpropanoids and polyketides	2-arylbenzofuran flavonoids	null	873.267607407201	NA	1.36051666666667	1	NA
1.36_873.2676m/z	25.4591684912399	0.000165907731542317	2.30806933462092	Sham-Fibre:Sham-Control	HMDB0134350	null	C56H42O10	M-H	34.3	0	-3.33269739558822	75.5068318694967	4-{7-hydroxy-5-[(E)-2-[6-hydroxy-3-(3-hydroxyphenyl)-2-(4-hydroxyphenyl)-2,3-dihydro-1-benzofuran-4-yl]ethenyl]-2-(4-hydroxyphenyl)-2,3-dihydro-1-benzofuran-3-yl}-3-(3-hydroxyphenyl)-2-phenyl-2,3-dihydro-1-benzofuran-6-ol	Phenylpropanoids and polyketides	2-arylbenzofuran flavonoids	null	873.267607407201	NA	1.36051666666667	1	NA
1.36_873.2676m/z	25.4591684912399	0.000165907731542317	2.30806933462092	Sham-Fibre:Sham-Control	HMDB0134216	null	C56H42O10	M-H	34.3	0	-3.33269739558822	75.5068318694967	5-{6-hydroxy-4-[(E)-2-{3-[6-hydroxy-3-(3-hydroxyphenyl)-2-phenyl-2,3-dihydro-1-benzofuran-4-yl]-2-(4-hydroxyphenyl)-2,3-dihydro-1-benzofuran-5-yl}ethenyl]-2-(4-hydroxyphenyl)-2,3-dihydro-1-benzofuran-3-yl}benzene-1,3-diol	Phenylpropanoids and polyketides	2-arylbenzofuran flavonoids	null	873.267607407201	NA	1.36051666666667	1	NA
1.36_873.2676m/z	25.4591684912399	0.000165907731542317	2.30806933462092	Sham-Fibre:Sham-Control	HMDB0134433	null	C56H42O10	M-H	34.3	0	-3.33269739558822	75.5068318694967	4-(4-{5-[(E)-2-[3-(3,5-dihydroxyphenyl)-6-hydroxy-2-phenyl-2,3-dihydro-1-benzofuran-4-yl]ethenyl]-2-phenyl-2,3-dihydro-1-benzofuran-3-yl}-6-hydroxy-3-(3-hydroxyphenyl)-2,3-dihydro-1-benzofuran-2-yl)benzene-1,2-diol	Phenylpropanoids and polyketides	2-arylbenzofuran flavonoids	null	873.267607407201	NA	1.36051666666667	1	NA
1.36_873.2676m/z	25.4591684912399	0.000165907731542317	2.30806933462092	Sham-Fibre:Sham-Control	HMDB0134253	null	C56H42O10	M-H	34.3	0	-3.33269739558822	75.5068318694967	4-{5-[(E)-2-[3-(3,5-dihydroxyphenyl)-6-hydroxy-2-phenyl-2,3-dihydro-1-benzofuran-4-yl]ethenyl]-2-(4-hydroxyphenyl)-2,3-dihydro-1-benzofuran-3-yl}-3-(3-hydroxyphenyl)-2-phenyl-2,3-dihydro-1-benzofuran-5,6-diol	Phenylpropanoids and polyketides	2-arylbenzofuran flavonoids	null	873.267607407201	NA	1.36051666666667	1	NA
1.36_873.2676m/z	25.4591684912399	0.000165907731542317	2.30806933462092	Sham-Fibre:Sham-Control	HMDB0134255	null	C56H42O10	M-H	34.3	0	-3.33269739558822	75.5068318694967	4-{5-[(E)-2-[3-(3,5-dihydroxyphenyl)-6-hydroxy-2-phenyl-2,3-dihydro-1-benzofuran-4-yl]ethenyl]-2-phenyl-2,3-dihydro-1-benzofuran-3-yl}-3-(3-hydroxyphenyl)-2-(4-hydroxyphenyl)-2,3-dihydro-1-benzofuran-5,6-diol	Phenylpropanoids and polyketides	2-arylbenzofuran flavonoids	null	873.267607407201	NA	1.36051666666667	1	NA
1.36_873.2676m/z	25.4591684912399	0.000165907731542317	2.30806933462092	Sham-Fibre:Sham-Control	HMDB0134258	null	C56H42O10	M-H	34.3	0	-3.33269739558822	75.5068318694967	3-(3,5-dihydroxyphenyl)-4-{5-[(E)-2-[6-hydroxy-3-(3-hydroxyphenyl)-2-phenyl-2,3-dihydro-1-benzofuran-4-yl]ethenyl]-2-phenyl-2,3-dihydro-1-benzofuran-3-yl}-2-(4-hydroxyphenyl)-2,3-dihydro-1-benzofuran-5,6-diol	Phenylpropanoids and polyketides	2-arylbenzofuran flavonoids	null	873.267607407201	NA	1.36051666666667	1	NA
1.36_873.2676m/z	25.4591684912399	0.000165907731542317	2.30806933462092	Sham-Fibre:Sham-Control	HMDB0134277	null	C56H42O10	M-H	34.3	0	-3.33269739558822	75.5068318694967	4-{6-hydroxy-5-[(E)-2-[6-hydroxy-3-(3-hydroxyphenyl)-2-(4-hydroxyphenyl)-2,3-dihydro-1-benzofuran-4-yl]ethenyl]-2-phenyl-2,3-dihydro-1-benzofuran-3-yl}-3-(3-hydroxyphenyl)-2-(4-hydroxyphenyl)-2,3-dihydro-1-benzofuran-6-ol	Phenylpropanoids and polyketides	2-arylbenzofuran flavonoids	null	873.267607407201	NA	1.36051666666667	1	NA
1.36_873.2676m/z	25.4591684912399	0.000165907731542317	2.30806933462092	Sham-Fibre:Sham-Control	HMDB0134358	null	C56H42O10	M-H	34.3	0	-3.33269739558822	75.5068318694967	5-(6-hydroxy-4-{7-hydroxy-5-[(E)-2-[6-hydroxy-3-(3-hydroxyphenyl)-2-phenyl-2,3-dihydro-1-benzofuran-4-yl]ethenyl]-2-phenyl-2,3-dihydro-1-benzofuran-3-yl}-2-(4-hydroxyphenyl)-2,3-dihydro-1-benzofuran-3-yl)benzene-1,3-diol	Phenylpropanoids and polyketides	2-arylbenzofuran flavonoids	null	873.267607407201	NA	1.36051666666667	1	NA
1.36_873.2676m/z	25.4591684912399	0.000165907731542317	2.30806933462092	Sham-Fibre:Sham-Control	HMDB0134278	null	C56H42O10	M-H	34.3	0	-3.33269739558822	75.5068318694967	5-{6-hydroxy-4-[(E)-2-{6-hydroxy-3-[6-hydroxy-3-(3-hydroxyphenyl)-2-phenyl-2,3-dihydro-1-benzofuran-4-yl]-2-(4-hydroxyphenyl)-2,3-dihydro-1-benzofuran-5-yl}ethenyl]-2-phenyl-2,3-dihydro-1-benzofuran-3-yl}benzene-1,3-diol	Phenylpropanoids and polyketides	2-arylbenzofuran flavonoids	null	873.267607407201	NA	1.36051666666667	1	NA
1.36_873.2676m/z	25.4591684912399	0.000165907731542317	2.30806933462092	Sham-Fibre:Sham-Control	HMDB0134395	null	C56H42O10	M-H	34.3	0	-3.33269739558822	75.5068318694967	6-(6-hydroxy-4-{5-[(E)-2-[6-hydroxy-3-(3-hydroxyphenyl)-2-phenyl-2,3-dihydro-1-benzofuran-4-yl]ethenyl]-2-(4-hydroxyphenyl)-2,3-dihydro-1-benzofuran-3-yl}-2-phenyl-2,3-dihydro-1-benzofuran-3-yl)benzene-1,2,4-triol	Phenylpropanoids and polyketides	2-arylbenzofuran flavonoids	null	873.267607407201	NA	1.36051666666667	1	NA
1.36_873.2676m/z	25.4591684912399	0.000165907731542317	2.30806933462092	Sham-Fibre:Sham-Control	HMDB0134351	null	C56H42O10	M-H	34.3	0	-3.33269739558822	75.5068318694967	4-{7-hydroxy-5-[(E)-2-[6-hydroxy-3-(3-hydroxyphenyl)-2-phenyl-2,3-dihydro-1-benzofuran-4-yl]ethenyl]-2-(4-hydroxyphenyl)-2,3-dihydro-1-benzofuran-3-yl}-3-(3-hydroxyphenyl)-2-(4-hydroxyphenyl)-2,3-dihydro-1-benzofuran-6-ol	Phenylpropanoids and polyketides	2-arylbenzofuran flavonoids	null	873.267607407201	NA	1.36051666666667	1	NA
1.36_873.2676m/z	25.4591684912399	0.000165907731542317	2.30806933462092	Sham-Fibre:Sham-Control	HMDB0134326	null	C56H42O10	M-H	34.3	0	-3.33269739558822	75.5068318694967	4-(5-{3-[6-hydroxy-3-(3-hydroxyphenyl)-2-phenyl-2,3-dihydro-1-benzofuran-4-yl]oxiran-2-yl}-2-(4-hydroxyphenyl)-2,3-dihydro-1-benzofuran-3-yl)-3-(3-hydroxyphenyl)-2-(4-hydroxyphenyl)-2,3-dihydro-1-benzofuran-6-ol	Phenylpropanoids and polyketides	2-arylbenzofuran flavonoids	null	873.267607407201	NA	1.36051666666667	1	NA
1.36_873.2676m/z	25.4591684912399	0.000165907731542317	2.30806933462092	Sham-Fibre:Sham-Control	HMDB0134330	null	C56H42O10	M-H	34.3	0	-3.33269739558822	75.5068318694967	5-[6-hydroxy-4-(3-{3-[6-hydroxy-3-(3-hydroxyphenyl)-2-(4-hydroxyphenyl)-2,3-dihydro-1-benzofuran-4-yl]-2-phenyl-2,3-dihydro-1-benzofuran-5-yl}oxiran-2-yl)-2-phenyl-2,3-dihydro-1-benzofuran-3-yl]benzene-1,3-diol	Phenylpropanoids and polyketides	2-arylbenzofuran flavonoids	null	873.267607407201	NA	1.36051666666667	1	NA
1.36_873.2676m/z	25.4591684912399	0.000165907731542317	2.30806933462092	Sham-Fibre:Sham-Control	HMDB0134436	null	C56H42O10	M-H	34.3	0	-3.33269739558822	75.5068318694967	4-[3-(3,5-dihydroxyphenyl)-6-hydroxy-4-{5-[(E)-2-[6-hydroxy-3-(3-hydroxyphenyl)-2-phenyl-2,3-dihydro-1-benzofuran-4-yl]ethenyl]-2-phenyl-2,3-dihydro-1-benzofuran-3-yl}-2,3-dihydro-1-benzofuran-2-yl]benzene-1,2-diol	Phenylpropanoids and polyketides	2-arylbenzofuran flavonoids	null	873.267607407201	NA	1.36051666666667	1	NA
1.36_873.2676m/z	25.4591684912399	0.000165907731542317	2.30806933462092	Sham-Fibre:Sham-Control	HMDB0134327	null	C56H42O10	M-H	34.3	0	-3.33269739558822	75.5068318694967	4-(5-{3-[6-hydroxy-3-(3-hydroxyphenyl)-2-(4-hydroxyphenyl)-2,3-dihydro-1-benzofuran-4-yl]oxiran-2-yl}-2-phenyl-2,3-dihydro-1-benzofuran-3-yl)-3-(3-hydroxyphenyl)-2-(4-hydroxyphenyl)-2,3-dihydro-1-benzofuran-6-ol	Phenylpropanoids and polyketides	2-arylbenzofuran flavonoids	null	873.267607407201	NA	1.36051666666667	1	NA
1.36_873.2676m/z	25.4591684912399	0.000165907731542317	2.30806933462092	Sham-Fibre:Sham-Control	HMDB0134329	null	C56H42O10	M-H	34.3	0	-3.33269739558822	75.5068318694967	5-[6-hydroxy-4-(3-{3-[6-hydroxy-3-(3-hydroxyphenyl)-2-phenyl-2,3-dihydro-1-benzofuran-4-yl]-2-phenyl-2,3-dihydro-1-benzofuran-5-yl}oxiran-2-yl)-2-(4-hydroxyphenyl)-2,3-dihydro-1-benzofuran-3-yl]benzene-1,3-diol	Phenylpropanoids and polyketides	2-arylbenzofuran flavonoids	null	873.267607407201	NA	1.36051666666667	1	NA
1.36_873.2676m/z	25.4591684912399	0.000165907731542317	2.30806933462092	Sham-Fibre:Sham-Control	HMDB0134259	null	C56H42O10	M-H	34.3	0	-3.33269739558822	75.5068318694967	3-(3,5-dihydroxyphenyl)-4-{5-[(E)-2-[3-(3,5-dihydroxyphenyl)-6-hydroxy-2-phenyl-2,3-dihydro-1-benzofuran-4-yl]ethenyl]-2-phenyl-2,3-dihydro-1-benzofuran-3-yl}-2-phenyl-2,3-dihydro-1-benzofuran-5,6-diol	Phenylpropanoids and polyketides	2-arylbenzofuran flavonoids	null	873.267607407201	NA	1.36051666666667	1	NA
1.36_873.2676m/z	25.4591684912399	0.000165907731542317	2.30806933462092	Sham-Fibre:Sham-Control	HMDB0134306	null	C56H42O10	M-H	34.3	0	-3.33269739558822	75.5068318694967	4-[(E)-2-{3-[3-(3,5-dihydroxyphenyl)-6-hydroxy-2-phenyl-2,3-dihydro-1-benzofuran-4-yl]-2-(4-hydroxyphenyl)-2,3-dihydro-1-benzofuran-5-yl}ethenyl]-3-(3-hydroxyphenyl)-2-phenyl-2,3-dihydro-1-benzofuran-5,6-diol	Phenylpropanoids and polyketides	2-arylbenzofuran flavonoids	null	873.267607407201	NA	1.36051666666667	1	NA
1.36_873.2676m/z	25.4591684912399	0.000165907731542317	2.30806933462092	Sham-Fibre:Sham-Control	HMDB0134303	null	C56H42O10	M-H	34.3	0	-3.33269739558822	75.5068318694967	3-(3,5-dihydroxyphenyl)-4-(2-{3-[6-hydroxy-3-(3-hydroxyphenyl)-2-phenyl-2,3-dihydro-1-benzofuran-4-yl]-2-(4-hydroxyphenyl)-2,3-dihydro-1-benzofuran-5-yl}ethenyl)-2-phenyl-2,3-dihydro-1-benzofuran-5,6-diol	null	null	null	873.267607407201	NA	1.36051666666667	1	NA
1.36_873.2676m/z	25.4591684912399	0.000165907731542317	2.30806933462092	Sham-Fibre:Sham-Control	HMDB0134254	null	C56H42O10	M-H	34.3	0	-3.33269739558822	75.5068318694967	4-{5-[(E)-2-[3-(3,5-dihydroxyphenyl)-6-hydroxy-2-(4-hydroxyphenyl)-2,3-dihydro-1-benzofuran-4-yl]ethenyl]-2-phenyl-2,3-dihydro-1-benzofuran-3-yl}-3-(3-hydroxyphenyl)-2-phenyl-2,3-dihydro-1-benzofuran-5,6-diol	Phenylpropanoids and polyketides	2-arylbenzofuran flavonoids	null	873.267607407201	NA	1.36051666666667	1	NA
1.36_873.2676m/z	25.4591684912399	0.000165907731542317	2.30806933462092	Sham-Fibre:Sham-Control	HMDB0134281	null	C56H42O10	M-H	34.3	0	-3.33269739558822	75.5068318694967	5-(6-hydroxy-4-{6-hydroxy-5-[(E)-2-[6-hydroxy-3-(3-hydroxyphenyl)-2-phenyl-2,3-dihydro-1-benzofuran-4-yl]ethenyl]-2-(4-hydroxyphenyl)-2,3-dihydro-1-benzofuran-3-yl}-2-phenyl-2,3-dihydro-1-benzofuran-3-yl)benzene-1,3-diol	Phenylpropanoids and polyketides	2-arylbenzofuran flavonoids	null	873.267607407201	NA	1.36051666666667	1	NA
1.36_873.2676m/z	25.4591684912399	0.000165907731542317	2.30806933462092	Sham-Fibre:Sham-Control	HMDB0134325	null	C56H42O10	M-H	34.3	0	-3.33269739558822	75.5068318694967	4-(5-{3-[6-hydroxy-3-(3-hydroxyphenyl)-2-(4-hydroxyphenyl)-2,3-dihydro-1-benzofuran-4-yl]oxiran-2-yl}-2-(4-hydroxyphenyl)-2,3-dihydro-1-benzofuran-3-yl)-3-(3-hydroxyphenyl)-2-phenyl-2,3-dihydro-1-benzofuran-6-ol	Phenylpropanoids and polyketides	2-arylbenzofuran flavonoids	null	873.267607407201	NA	1.36051666666667	1	NA
1.36_873.2676m/z	25.4591684912399	0.000165907731542317	2.30806933462092	Sham-Fibre:Sham-Control	HMDB0134307	null	C56H42O10	M-H	34.3	0	-3.33269739558822	75.5068318694967	4-[(E)-2-{3-[3-(3,5-dihydroxyphenyl)-6-hydroxy-2-phenyl-2,3-dihydro-1-benzofuran-4-yl]-2-phenyl-2,3-dihydro-1-benzofuran-5-yl}ethenyl]-3-(3-hydroxyphenyl)-2-(4-hydroxyphenyl)-2,3-dihydro-1-benzofuran-5,6-diol	Phenylpropanoids and polyketides	2-arylbenzofuran flavonoids	null	873.267607407201	NA	1.36051666666667	1	NA
1.36_873.2676m/z	25.4591684912399	0.000165907731542317	2.30806933462092	Sham-Fibre:Sham-Control	HMDB0134434	null	C56H42O10	M-H	34.3	0	-3.33269739558822	75.5068318694967	5-(6-hydroxy-4-{5-[(E)-2-[6-hydroxy-3-(3-hydroxyphenyl)-2-phenyl-2,3-dihydro-1-benzofuran-4-yl]ethenyl]-2-(4-hydroxyphenyl)-2,3-dihydro-1-benzofuran-3-yl}-2-(3-hydroxyphenyl)-2,3-dihydro-1-benzofuran-3-yl)benzene-1,3-diol	Phenylpropanoids and polyketides	2-arylbenzofuran flavonoids	null	873.267607407201	NA	1.36051666666667	1	NA
1.36_873.2676m/z	25.4591684912399	0.000165907731542317	2.30806933462092	Sham-Fibre:Sham-Control	HMDB0134279	null	C56H42O10	M-H	34.3	0	-3.33269739558822	75.5068318694967	5-{6-hydroxy-4-[(E)-2-{6-hydroxy-3-[6-hydroxy-3-(3-hydroxyphenyl)-2-phenyl-2,3-dihydro-1-benzofuran-4-yl]-2-phenyl-2,3-dihydro-1-benzofuran-5-yl}ethenyl]-2-(4-hydroxyphenyl)-2,3-dihydro-1-benzofuran-3-yl}benzene-1,3-diol	Phenylpropanoids and polyketides	2-arylbenzofuran flavonoids	null	873.267607407201	NA	1.36051666666667	1	NA
1.36_873.2676m/z	25.4591684912399	0.000165907731542317	2.30806933462092	Sham-Fibre:Sham-Control	HMDB0134382	null	C56H42O10	M-H	34.3	0	-3.33269739558822	75.5068318694967	5-(6-hydroxy-4-{4-hydroxy-5-[(E)-2-[6-hydroxy-3-(3-hydroxyphenyl)-2-(4-hydroxyphenyl)-2,3-dihydro-1-benzofuran-4-yl]ethenyl]-2-phenyl-2,3-dihydro-1-benzofuran-3-yl}-2-phenyl-2,3-dihydro-1-benzofuran-3-yl)benzene-1,3-diol	Phenylpropanoids and polyketides	2-arylbenzofuran flavonoids	null	873.267607407201	NA	1.36051666666667	1	NA
1.36_873.2676m/z	25.4591684912399	0.000165907731542317	2.30806933462092	Sham-Fibre:Sham-Control	HMDB0134309	null	C56H42O10	M-H	34.3	0	-3.33269739558822	75.5068318694967	3-(3,5-dihydroxyphenyl)-4-[(E)-2-{3-[3-(3,5-dihydroxyphenyl)-6-hydroxy-2-phenyl-2,3-dihydro-1-benzofuran-4-yl]-2-phenyl-2,3-dihydro-1-benzofuran-5-yl}ethenyl]-2-phenyl-2,3-dihydro-1-benzofuran-5,6-diol	Phenylpropanoids and polyketides	2-arylbenzofuran flavonoids	null	873.267607407201	NA	1.36051666666667	1	NA
1.36_873.2676m/z	25.4591684912399	0.000165907731542317	2.30806933462092	Sham-Fibre:Sham-Control	HMDB0134384	null	C56H42O10	M-H	34.3	0	-3.33269739558822	75.5068318694967	5-{4-[(E)-2-{3-[3-(3,5-dihydroxyphenyl)-6-hydroxy-2-phenyl-2,3-dihydro-1-benzofuran-4-yl]-4-hydroxy-2-phenyl-2,3-dihydro-1-benzofuran-5-yl}ethenyl]-6-hydroxy-2-phenyl-2,3-dihydro-1-benzofuran-3-yl}benzene-1,3-diol	Phenylpropanoids and polyketides	2-arylbenzofuran flavonoids	null	873.267607407201	NA	1.36051666666667	1	NA
1.36_873.2676m/z	25.4591684912399	0.000165907731542317	2.30806933462092	Sham-Fibre:Sham-Control	HMDB0134304	null	C56H42O10	M-H	34.3	0	-3.33269739558822	75.5068318694967	3-(3,5-dihydroxyphenyl)-4-(2-{3-[6-hydroxy-3-(3-hydroxyphenyl)-2-phenyl-2,3-dihydro-1-benzofuran-4-yl]-2-phenyl-2,3-dihydro-1-benzofuran-5-yl}ethenyl)-2-(4-hydroxyphenyl)-2,3-dihydro-1-benzofuran-5,6-diol	null	null	null	873.267607407201	NA	1.36051666666667	1	NA
1.36_873.2676m/z	25.4591684912399	0.000165907731542317	2.30806933462092	Sham-Fibre:Sham-Control	HMDB0134333	null	C56H42O10	M-H	34.3	0	-3.33269739558822	75.5068318694967	5-[6-hydroxy-4-(5-{3-[6-hydroxy-3-(3-hydroxyphenyl)-2-phenyl-2,3-dihydro-1-benzofuran-4-yl]oxiran-2-yl}-2-phenyl-2,3-dihydro-1-benzofuran-3-yl)-2-(4-hydroxyphenyl)-2,3-dihydro-1-benzofuran-3-yl]benzene-1,3-diol	Phenylpropanoids and polyketides	2-arylbenzofuran flavonoids	null	873.267607407201	NA	1.36051666666667	1	NA
1.36_873.2676m/z	25.4591684912399	0.000165907731542317	2.30806933462092	Sham-Fibre:Sham-Control	HMDB0134305	null	C56H42O10	M-H	34.3	0	-3.33269739558822	75.5068318694967	3-(3,5-dihydroxyphenyl)-4-[(E)-2-{3-[6-hydroxy-3-(3-hydroxyphenyl)-2-(4-hydroxyphenyl)-2,3-dihydro-1-benzofuran-4-yl]-2-phenyl-2,3-dihydro-1-benzofuran-5-yl}ethenyl]-2-phenyl-2,3-dihydro-1-benzofuran-5,6-diol	Phenylpropanoids and polyketides	2-arylbenzofuran flavonoids	null	873.267607407201	NA	1.36051666666667	1	NA
1.36_873.2676m/z	25.4591684912399	0.000165907731542317	2.30806933462092	Sham-Fibre:Sham-Control	HMDB0134398	null	C56H42O10	M-H	34.3	0	-3.33269739558822	75.5068318694967	6-(4-{5-[(E)-2-[3-(3,5-dihydroxyphenyl)-6-hydroxy-2-phenyl-2,3-dihydro-1-benzofuran-4-yl]ethenyl]-2-phenyl-2,3-dihydro-1-benzofuran-3-yl}-6-hydroxy-2-phenyl-2,3-dihydro-1-benzofuran-3-yl)benzene-1,2,4-triol	Phenylpropanoids and polyketides	2-arylbenzofuran flavonoids	null	873.267607407201	NA	1.36051666666667	1	NA
1.36_873.2676m/z	25.4591684912399	0.000165907731542317	2.30806933462092	Sham-Fibre:Sham-Control	HMDB0134432	null	C56H42O10	M-H	34.3	0	-3.33269739558822	75.5068318694967	5-{6-hydroxy-4-[(E)-2-{3-[6-hydroxy-2,3-bis(3-hydroxyphenyl)-2,3-dihydro-1-benzofuran-4-yl]-2-phenyl-2,3-dihydro-1-benzofuran-5-yl}ethenyl]-2-(4-hydroxyphenyl)-2,3-dihydro-1-benzofuran-3-yl}benzene-1,3-diol	Phenylpropanoids and polyketides	2-arylbenzofuran flavonoids	null	873.267607407201	NA	1.36051666666667	1	NA
1.36_873.2676m/z	25.4591684912399	0.000165907731542317	2.30806933462092	Sham-Fibre:Sham-Control	HMDB0134280	null	C56H42O10	M-H	34.3	0	-3.33269739558822	75.5068318694967	5-{6-hydroxy-4-[(E)-2-{6-hydroxy-3-[6-hydroxy-3-(3-hydroxyphenyl)-2-(4-hydroxyphenyl)-2,3-dihydro-1-benzofuran-4-yl]-2-phenyl-2,3-dihydro-1-benzofuran-5-yl}ethenyl]-2-phenyl-2,3-dihydro-1-benzofuran-3-yl}benzene-1,3-diol	Phenylpropanoids and polyketides	2-arylbenzofuran flavonoids	null	873.267607407201	NA	1.36051666666667	1	NA
1.36_873.2676m/z	25.4591684912399	0.000165907731542317	2.30806933462092	Sham-Fibre:Sham-Control	HMDB0134282	null	C56H42O10	M-H	34.3	0	-3.33269739558822	75.5068318694967	5-(6-hydroxy-4-{6-hydroxy-5-[(E)-2-[6-hydroxy-3-(3-hydroxyphenyl)-2-(4-hydroxyphenyl)-2,3-dihydro-1-benzofuran-4-yl]ethenyl]-2-phenyl-2,3-dihydro-1-benzofuran-3-yl}-2-phenyl-2,3-dihydro-1-benzofuran-3-yl)benzene-1,3-diol	Phenylpropanoids and polyketides	2-arylbenzofuran flavonoids	null	873.267607407201	NA	1.36051666666667	1	NA
1.36_873.2676m/z	25.4591684912399	0.000165907731542317	2.30806933462092	Sham-Fibre:Sham-Control	HMDB0134435	null	C56H42O10	M-H	34.3	0	-3.33269739558822	75.5068318694967	5-(6-hydroxy-4-{5-[(E)-2-[6-hydroxy-3-(3-hydroxyphenyl)-2-(4-hydroxyphenyl)-2,3-dihydro-1-benzofuran-4-yl]ethenyl]-2-phenyl-2,3-dihydro-1-benzofuran-3-yl}-2-(3-hydroxyphenyl)-2,3-dihydro-1-benzofuran-3-yl)benzene-1,3-diol	Phenylpropanoids and polyketides	2-arylbenzofuran flavonoids	null	873.267607407201	NA	1.36051666666667	1	NA
1.36_873.2676m/z	25.4591684912399	0.000165907731542317	2.30806933462092	Sham-Fibre:Sham-Control	HMDB0134487	null	C56H42O10	M-H	34.3	0	-3.33269739558822	75.5068318694967	5-[4-(2-{3-[3-(3,5-dihydroxyphenyl)-6-hydroxy-2-phenyl-2,3-dihydro-1-benzofuran-4-yl]-2-(3-hydroxyphenyl)-2,3-dihydro-1-benzofuran-5-yl}ethenyl)-6-hydroxy-2-phenyl-2,3-dihydro-1-benzofuran-3-yl]benzene-1,3-diol	null	null	null	873.267607407201	NA	1.36051666666667	1	NA
1.36_873.2676m/z	25.4591684912399	0.000165907731542317	2.30806933462092	Sham-Fibre:Sham-Control	HMDB0134428	null	C56H42O10	M-H	34.3	0	-3.33269739558822	75.5068318694967	4-{5-[(E)-2-[6-hydroxy-3-(3-hydroxyphenyl)-2-(4-hydroxyphenyl)-2,3-dihydro-1-benzofuran-4-yl]ethenyl]-2-(4-hydroxyphenyl)-2,3-dihydro-1-benzofuran-3-yl}-2,3-bis(3-hydroxyphenyl)-2,3-dihydro-1-benzofuran-6-ol	Phenylpropanoids and polyketides	2-arylbenzofuran flavonoids	null	873.267607407201	NA	1.36051666666667	1	NA
1.36_873.2676m/z	25.4591684912399	0.000165907731542317	2.30806933462092	Sham-Fibre:Sham-Control	HMDB0134410	null	C56H42O10	M-H	34.3	0	-3.33269739558822	75.5068318694967	6-[6-hydroxy-4-(2-{3-[6-hydroxy-3-(3-hydroxyphenyl)-2-phenyl-2,3-dihydro-1-benzofuran-4-yl]-2-phenyl-2,3-dihydro-1-benzofuran-5-yl}ethenyl)-2-(4-hydroxyphenyl)-2,3-dihydro-1-benzofuran-3-yl]benzene-1,2,4-triol	null	null	null	873.267607407201	NA	1.36051666666667	1	NA
1.36_873.2676m/z	25.4591684912399	0.000165907731542317	2.30806933462092	Sham-Fibre:Sham-Control	HMDB0134381	null	C56H42O10	M-H	34.3	0	-3.33269739558822	75.5068318694967	5-(6-hydroxy-4-{4-hydroxy-5-[(E)-2-[6-hydroxy-3-(3-hydroxyphenyl)-2-phenyl-2,3-dihydro-1-benzofuran-4-yl]ethenyl]-2-(4-hydroxyphenyl)-2,3-dihydro-1-benzofuran-3-yl}-2-phenyl-2,3-dihydro-1-benzofuran-3-yl)benzene-1,3-diol	Phenylpropanoids and polyketides	2-arylbenzofuran flavonoids	null	873.267607407201	NA	1.36051666666667	1	NA
1.36_873.2676m/z	25.4591684912399	0.000165907731542317	2.30806933462092	Sham-Fibre:Sham-Control	HMDB0134396	null	C56H42O10	M-H	34.3	0	-3.33269739558822	75.5068318694967	6-(6-hydroxy-4-{5-[(E)-2-[6-hydroxy-3-(3-hydroxyphenyl)-2-(4-hydroxyphenyl)-2,3-dihydro-1-benzofuran-4-yl]ethenyl]-2-phenyl-2,3-dihydro-1-benzofuran-3-yl}-2-phenyl-2,3-dihydro-1-benzofuran-3-yl)benzene-1,2,4-triol	Phenylpropanoids and polyketides	2-arylbenzofuran flavonoids	null	873.267607407201	NA	1.36051666666667	1	NA
1.36_873.2676m/z	25.4591684912399	0.000165907731542317	2.30806933462092	Sham-Fibre:Sham-Control	HMDB0134380	null	C56H42O10	M-H	34.3	0	-3.33269739558822	75.5068318694967	5-{6-hydroxy-4-[(E)-2-{4-hydroxy-3-[6-hydroxy-3-(3-hydroxyphenyl)-2-(4-hydroxyphenyl)-2,3-dihydro-1-benzofuran-4-yl]-2-phenyl-2,3-dihydro-1-benzofuran-5-yl}ethenyl]-2-phenyl-2,3-dihydro-1-benzofuran-3-yl}benzene-1,3-diol	Phenylpropanoids and polyketides	2-arylbenzofuran flavonoids	null	873.267607407201	NA	1.36051666666667	1	NA
1.36_873.2676m/z	25.4591684912399	0.000165907731542317	2.30806933462092	Sham-Fibre:Sham-Control	HMDB0134409	null	C56H42O10	M-H	34.3	0	-3.33269739558822	75.5068318694967	6-[6-hydroxy-4-(2-{3-[6-hydroxy-3-(3-hydroxyphenyl)-2-phenyl-2,3-dihydro-1-benzofuran-4-yl]-2-(4-hydroxyphenyl)-2,3-dihydro-1-benzofuran-5-yl}ethenyl)-2-phenyl-2,3-dihydro-1-benzofuran-3-yl]benzene-1,2,4-triol	null	null	null	873.267607407201	NA	1.36051666666667	1	NA
1.36_873.2676m/z	25.4591684912399	0.000165907731542317	2.30806933462092	Sham-Fibre:Sham-Control	HMDB0134486	null	C56H42O10	M-H	34.3	0	-3.33269739558822	75.5068318694967	5-[6-hydroxy-4-(5-{2-[6-hydroxy-3-(3-hydroxyphenyl)-2-phenyl-2,3-dihydro-1-benzofuran-4-yl]ethenyl}-2-(3-hydroxyphenyl)-2,3-dihydro-1-benzofuran-3-yl)-2-(4-hydroxyphenyl)-2,3-dihydro-1-benzofuran-3-yl]benzene-1,3-diol	null	null	null	873.267607407201	NA	1.36051666666667	1	NA
1.36_873.2676m/z	25.4591684912399	0.000165907731542317	2.30806933462092	Sham-Fibre:Sham-Control	HMDB0134485	null	C56H42O10	M-H	34.3	0	-3.33269739558822	75.5068318694967	5-[6-hydroxy-4-(5-{2-[6-hydroxy-3-(3-hydroxyphenyl)-2-(4-hydroxyphenyl)-2,3-dihydro-1-benzofuran-4-yl]ethenyl}-2-(3-hydroxyphenyl)-2,3-dihydro-1-benzofuran-3-yl)-2-phenyl-2,3-dihydro-1-benzofuran-3-yl]benzene-1,3-diol	null	null	null	873.267607407201	NA	1.36051666666667	1	NA
1.36_873.2676m/z	25.4591684912399	0.000165907731542317	2.30806933462092	Sham-Fibre:Sham-Control	HMDB0134397	null	C56H42O10	M-H	34.3	0	-3.33269739558822	75.5068318694967	6-(6-hydroxy-4-{5-[(E)-2-[6-hydroxy-3-(3-hydroxyphenyl)-2-phenyl-2,3-dihydro-1-benzofuran-4-yl]ethenyl]-2-phenyl-2,3-dihydro-1-benzofuran-3-yl}-2-(4-hydroxyphenyl)-2,3-dihydro-1-benzofuran-3-yl)benzene-1,2,4-triol	Phenylpropanoids and polyketides	2-arylbenzofuran flavonoids	null	873.267607407201	NA	1.36051666666667	1	NA
1.36_873.2676m/z	25.4591684912399	0.000165907731542317	2.30806933462092	Sham-Fibre:Sham-Control	HMDB0134430	null	C56H42O10	M-H	34.3	0	-3.33269739558822	75.5068318694967	4-(6-hydroxy-4-{5-[(E)-2-[6-hydroxy-3-(3-hydroxyphenyl)-2-(4-hydroxyphenyl)-2,3-dihydro-1-benzofuran-4-yl]ethenyl]-2-phenyl-2,3-dihydro-1-benzofuran-3-yl}-3-(3-hydroxyphenyl)-2,3-dihydro-1-benzofuran-2-yl)benzene-1,2-diol	Phenylpropanoids and polyketides	2-arylbenzofuran flavonoids	null	873.267607407201	NA	1.36051666666667	1	NA
1.36_873.2676m/z	25.4591684912399	0.000165907731542317	2.30806933462092	Sham-Fibre:Sham-Control	HMDB0134483	null	C56H42O10	M-H	34.3	0	-3.33269739558822	75.5068318694967	5-{6-hydroxy-4-[(E)-2-{3-[6-hydroxy-3-(3-hydroxyphenyl)-2-(4-hydroxyphenyl)-2,3-dihydro-1-benzofuran-4-yl]-2-(3-hydroxyphenyl)-2,3-dihydro-1-benzofuran-5-yl}ethenyl]-2-phenyl-2,3-dihydro-1-benzofuran-3-yl}benzene-1,3-diol	Phenylpropanoids and polyketides	2-arylbenzofuran flavonoids	null	873.267607407201	NA	1.36051666666667	1	NA
1.36_873.2676m/z	25.4591684912399	0.000165907731542317	2.30806933462092	Sham-Fibre:Sham-Control	HMDB0134378	null	C56H42O10	M-H	34.3	0	-3.33269739558822	75.5068318694967	5-{6-hydroxy-4-[(E)-2-{4-hydroxy-3-[6-hydroxy-3-(3-hydroxyphenyl)-2-phenyl-2,3-dihydro-1-benzofuran-4-yl]-2-(4-hydroxyphenyl)-2,3-dihydro-1-benzofuran-5-yl}ethenyl]-2-phenyl-2,3-dihydro-1-benzofuran-3-yl}benzene-1,3-diol	Phenylpropanoids and polyketides	2-arylbenzofuran flavonoids	null	873.267607407201	NA	1.36051666666667	1	NA
1.36_873.2676m/z	25.4591684912399	0.000165907731542317	2.30806933462092	Sham-Fibre:Sham-Control	HMDB0134308	null	C56H42O10	M-H	34.3	0	-3.33269739558822	75.5068318694967	4-[(E)-2-{3-[3-(3,5-dihydroxyphenyl)-6-hydroxy-2-(4-hydroxyphenyl)-2,3-dihydro-1-benzofuran-4-yl]-2-phenyl-2,3-dihydro-1-benzofuran-5-yl}ethenyl]-3-(3-hydroxyphenyl)-2-phenyl-2,3-dihydro-1-benzofuran-5,6-diol	Phenylpropanoids and polyketides	2-arylbenzofuran flavonoids	null	873.267607407201	NA	1.36051666666667	1	NA
1.36_873.2676m/z	25.4591684912399	0.000165907731542317	2.30806933462092	Sham-Fibre:Sham-Control	HMDB0134300	null	C56H42O10	M-H	34.3	0	-3.33269739558822	75.5068318694967	4-[(E)-2-{3-[6-hydroxy-3-(3-hydroxyphenyl)-2-phenyl-2,3-dihydro-1-benzofuran-4-yl]-2-(4-hydroxyphenyl)-2,3-dihydro-1-benzofuran-5-yl}ethenyl]-3-(3-hydroxyphenyl)-2-(4-hydroxyphenyl)-2,3-dihydro-1-benzofuran-5,6-diol	Phenylpropanoids and polyketides	2-arylbenzofuran flavonoids	null	873.267607407201	NA	1.36051666666667	1	NA
1.36_873.2676m/z	25.4591684912399	0.000165907731542317	2.30806933462092	Sham-Fibre:Sham-Control	HMDB0134383	null	C56H42O10	M-H	34.3	0	-3.33269739558822	75.5068318694967	5-(6-hydroxy-4-{4-hydroxy-5-[(E)-2-[6-hydroxy-3-(3-hydroxyphenyl)-2-phenyl-2,3-dihydro-1-benzofuran-4-yl]ethenyl]-2-phenyl-2,3-dihydro-1-benzofuran-3-yl}-2-(4-hydroxyphenyl)-2,3-dihydro-1-benzofuran-3-yl)benzene-1,3-diol	Phenylpropanoids and polyketides	2-arylbenzofuran flavonoids	null	873.267607407201	NA	1.36051666666667	1	NA
1.36_873.2676m/z	25.4591684912399	0.000165907731542317	2.30806933462092	Sham-Fibre:Sham-Control	HMDB0134431	null	C56H42O10	M-H	34.3	0	-3.33269739558822	75.5068318694967	5-{6-hydroxy-4-[(E)-2-{3-[6-hydroxy-2,3-bis(3-hydroxyphenyl)-2,3-dihydro-1-benzofuran-4-yl]-2-(4-hydroxyphenyl)-2,3-dihydro-1-benzofuran-5-yl}ethenyl]-2-phenyl-2,3-dihydro-1-benzofuran-3-yl}benzene-1,3-diol	Phenylpropanoids and polyketides	2-arylbenzofuran flavonoids	null	873.267607407201	NA	1.36051666666667	1	NA
1.36_873.2676m/z	25.4591684912399	0.000165907731542317	2.30806933462092	Sham-Fibre:Sham-Control	HMDB0134412	null	C56H42O10	M-H	34.3	0	-3.33269739558822	75.5068318694967	6-[4-(2-{3-[3-(3,5-dihydroxyphenyl)-6-hydroxy-2-phenyl-2,3-dihydro-1-benzofuran-4-yl]-2-phenyl-2,3-dihydro-1-benzofuran-5-yl}ethenyl)-6-hydroxy-2-phenyl-2,3-dihydro-1-benzofuran-3-yl]benzene-1,2,4-triol	null	null	null	873.267607407201	NA	1.36051666666667	1	NA
1.36_873.2676m/z	25.4591684912399	0.000165907731542317	2.30806933462092	Sham-Fibre:Sham-Control	HMDB0134484	null	C56H42O10	M-H	34.3	0	-3.33269739558822	75.5068318694967	4-{3-[3-(3,5-dihydroxyphenyl)-6-hydroxy-2-phenyl-2,3-dihydro-1-benzofuran-4-yl]-5-{2-[6-hydroxy-3-(3-hydroxyphenyl)-2-phenyl-2,3-dihydro-1-benzofuran-4-yl]ethenyl}-2,3-dihydro-1-benzofuran-2-yl}benzene-1,2-diol	null	null	null	873.267607407201	NA	1.36051666666667	1	NA
1.36_873.2676m/z	25.4591684912399	0.000165907731542317	2.30806933462092	Sham-Fibre:Sham-Control	HMDB0134283	null	C56H42O10	M-H	34.3	0	-3.33269739558822	75.5068318694967	5-(6-hydroxy-4-{6-hydroxy-5-[(E)-2-[6-hydroxy-3-(3-hydroxyphenyl)-2-phenyl-2,3-dihydro-1-benzofuran-4-yl]ethenyl]-2-phenyl-2,3-dihydro-1-benzofuran-3-yl}-2-(4-hydroxyphenyl)-2,3-dihydro-1-benzofuran-3-yl)benzene-1,3-diol	Phenylpropanoids and polyketides	2-arylbenzofuran flavonoids	null	873.267607407201	NA	1.36051666666667	1	NA
1.36_873.2676m/z	25.4591684912399	0.000165907731542317	2.30806933462092	Sham-Fibre:Sham-Control	HMDB0134302	null	C56H42O10	M-H	34.3	0	-3.33269739558822	75.5068318694967	4-(2-{3-[6-hydroxy-3-(3-hydroxyphenyl)-2-(4-hydroxyphenyl)-2,3-dihydro-1-benzofuran-4-yl]-2-phenyl-2,3-dihydro-1-benzofuran-5-yl}ethenyl)-3-(3-hydroxyphenyl)-2-(4-hydroxyphenyl)-2,3-dihydro-1-benzofuran-5,6-diol	null	null	null	873.267607407201	NA	1.36051666666667	1	NA
1.36_873.2676m/z	25.4591684912399	0.000165907731542317	2.30806933462092	Sham-Fibre:Sham-Control	HMDB0134284	null	C56H42O10	M-H	34.3	0	-3.33269739558822	75.5068318694967	5-{4-[(E)-2-{3-[3-(3,5-dihydroxyphenyl)-6-hydroxy-2-phenyl-2,3-dihydro-1-benzofuran-4-yl]-6-hydroxy-2-phenyl-2,3-dihydro-1-benzofuran-5-yl}ethenyl]-6-hydroxy-2-phenyl-2,3-dihydro-1-benzofuran-3-yl}benzene-1,3-diol	Phenylpropanoids and polyketides	2-arylbenzofuran flavonoids	null	873.267607407201	NA	1.36051666666667	1	NA
1.36_873.2676m/z	25.4591684912399	0.000165907731542317	2.30806933462092	Sham-Fibre:Sham-Control	HMDB0134377	null	C56H42O10	M-H	34.3	0	-3.33269739558822	75.5068318694967	4-{4-hydroxy-5-[(E)-2-[6-hydroxy-3-(3-hydroxyphenyl)-2-(4-hydroxyphenyl)-2,3-dihydro-1-benzofuran-4-yl]ethenyl]-2-phenyl-2,3-dihydro-1-benzofuran-3-yl}-3-(3-hydroxyphenyl)-2-(4-hydroxyphenyl)-2,3-dihydro-1-benzofuran-6-ol	Phenylpropanoids and polyketides	2-arylbenzofuran flavonoids	null	873.267607407201	NA	1.36051666666667	1	NA
1.36_873.2676m/z	25.4591684912399	0.000165907731542317	2.30806933462092	Sham-Fibre:Sham-Control	HMDB0134411	null	C56H42O10	M-H	34.3	0	-3.33269739558822	75.5068318694967	6-[6-hydroxy-4-(2-{3-[6-hydroxy-3-(3-hydroxyphenyl)-2-(4-hydroxyphenyl)-2,3-dihydro-1-benzofuran-4-yl]-2-phenyl-2,3-dihydro-1-benzofuran-5-yl}ethenyl)-2-phenyl-2,3-dihydro-1-benzofuran-3-yl]benzene-1,2,4-triol	null	null	null	873.267607407201	NA	1.36051666666667	1	NA
1.36_873.2676m/z	25.4591684912399	0.000165907731542317	2.30806933462092	Sham-Fibre:Sham-Control	HMDB0134301	null	C56H42O10	M-H	34.3	0	-3.33269739558822	75.5068318694967	4-[(E)-2-{3-[6-hydroxy-3-(3-hydroxyphenyl)-2-(4-hydroxyphenyl)-2,3-dihydro-1-benzofuran-4-yl]-2-(4-hydroxyphenyl)-2,3-dihydro-1-benzofuran-5-yl}ethenyl]-3-(3-hydroxyphenyl)-2-phenyl-2,3-dihydro-1-benzofuran-5,6-diol	Phenylpropanoids and polyketides	2-arylbenzofuran flavonoids	null	873.267607407201	NA	1.36051666666667	1	NA
1.36_873.2676m/z	25.4591684912399	0.000165907731542317	2.30806933462092	Sham-Fibre:Sham-Control	HMDB0134429	null	C56H42O10	M-H	34.3	0	-3.33269739558822	75.5068318694967	4-(6-hydroxy-4-{5-[(E)-2-[6-hydroxy-3-(3-hydroxyphenyl)-2-phenyl-2,3-dihydro-1-benzofuran-4-yl]ethenyl]-2-(4-hydroxyphenyl)-2,3-dihydro-1-benzofuran-3-yl}-3-(3-hydroxyphenyl)-2,3-dihydro-1-benzofuran-2-yl)benzene-1,2-diol	Phenylpropanoids and polyketides	2-arylbenzofuran flavonoids	null	873.267607407201	NA	1.36051666666667	1	NA
1.42_206.0480m/z	44.9853625954282	0.00210752826045225	2.42128422617913	Sham-Fibre:Sham-Control	HMDB0062462	null	C10H10ClN3	M-H	33.2	0	-5.00658235702318	71.8140647521446	chondroitin sulfate E (GalNAc4,6diS-GlcA) proteoglycan	Organoheterocyclic compounds	Azoles	Pyrazoles	206.048011958556	NA	1.4241	1	NA
1.42_206.0480m/z	44.9853625954282	0.00210752826045225	2.42128422617913	Sham-Fibre:Sham-Control	HMDB0031200	null	C7H13NO4S	M-H	37.2	0	-5.99116289843512	92.7166401042783	2-Methyl-2-[(1-oxo-2-propenyl)amino]-1-propanesulfonic acid	Organic acids and derivatives	Sulfonic acids and derivatives	Sulfonic acids	206.048011958556	NA	1.4241	1	NA
1.42_206.0480m/z	44.9853625954282	0.00210752826045225	2.42128422617913	Sham-Fibre:Sham-Control	HMDB0030411	null	C7H13NO4S	M-H	37.2	0	-5.99116289843512	92.7166401042783	(2R,2'S)-Isobuteine	Organic acids and derivatives	Carboxylic acids and derivatives	Amino acids, peptides, and analogues	206.048011958556	NA	1.4241	1	NA
1.42_206.0480m/z	44.9853625954282	0.00210752826045225	2.42128422617913	Sham-Fibre:Sham-Control	HMDB0062463	null	C10H10ClN3	M-H	33.2	0	-5.00658235702318	71.8140647521446	chondroitin sulfate E (GalNAc4,6diS-GlcA), precursor 3	Organoheterocyclic compounds	Azoles	Pyrazoles	206.048011958556	NA	1.4241	1	NA
1.42_206.0480m/z	44.9853625954282	0.00210752826045225	2.42128422617913	Sham-Fibre:Sham-Control	C14876	C14876	C7H13NO4S	M-H	37.2	0	-5.99116289843512	92.7166401042783	S-(2-Hydroxyethyl)-N-acetyl-L-cysteine;	null	null	null	206.048011958556	NA	1.4241	1	map00980 Metabolism of xenobiotics by cytochrome P450;
1.54_133.0496m/z	107.090827953592	0.00140884912129894	2.37600421383149	Sham-Fibre:Sham-Control	HMDB0012485	null	C5H10O4	M-H	38.1	0	-7.59167541387374	99.0072153837494	(R)-glycerol 1-acetate	Lipids and lipid-like molecules	Glycerolipids	Monoradylglycerols	133.04961464281	NA	1.5384	1	NA
1.54_133.0496m/z	107.090827953592	0.00140884912129894	2.37600421383149	Sham-Fibre:Sham-Control	HMDB0001292	null	C5H10O4	M-H	38.1	0	-7.59167541387374	99.0072153837494	1-Deoxy-D-xylulose	Organic oxygen compounds	Organooxygen compounds	Carbohydrates and carbohydrate conjugates	133.04961464281	NA	1.5384	1	NA
1.54_133.0496m/z	107.090827953592	0.00140884912129894	2.37600421383149	Sham-Fibre:Sham-Control	HMDB0000421	null	C5H10O4	M-H	38.1	0	-7.59167541408575	99.0072153837494	2,3-Dihydroxyvaleric acid	Lipids and lipid-like molecules	Fatty Acyls	Fatty acids and conjugates	133.04961464281	NA	1.5384	1	NA
1.54_133.0496m/z	107.090827953592	0.00140884912129894	2.37600421383149	Sham-Fibre:Sham-Control	HMDB0012141	C04272	C5H10O4	M-H	38.1	0	-7.59167541387374	99.0072153837494	(R)-2,3-Dihydroxy-isovalerate	Lipids and lipid-like molecules	Fatty Acyls	Fatty acids and conjugates	133.04961464281	NA	1.5384	1	map00290 Valine, leucine and isoleucine biosynthesis; map01100 Metabolic pathways; map01210 2-Oxocarboxylic acid metabolism; map01230 Biosynthesis of amino acids;
1.54_133.0496m/z	107.090827953592	0.00140884912129894	2.37600421383149	Sham-Fibre:Sham-Control	C08347	C08347	C5H10O4	M-H	38.1	0	-7.59167541408575	99.0072153837494	2-Deoxy-alpha-D-ribopyranose;	null	null	null	133.04961464281	NA	1.5384	1	NULL
1.54_133.0496m/z	107.090827953592	0.00140884912129894	2.37600421383149	Sham-Fibre:Sham-Control	HMDB0003224	null	C5H10O4	M-H	38.1	0	-7.59167541387374	99.0072153837494	Deoxyribose	Organic oxygen compounds	Organooxygen compounds	Carbohydrates and carbohydrate conjugates	133.04961464281	NA	1.5384	1	NA
1.54_133.0496m/z	107.090827953592	0.00140884912129894	2.37600421383149	Sham-Fibre:Sham-Control	C04039	C04039	C5H10O4	M-H	38.1	0	-7.59167541387374	99.0072153837494	2,3-Dihydroxy-3-methylbutanoate; 2,3-Dihydroxy-isovalerate; 2,3-Dihydroxy-isovaleric acid;	null	null	null	133.04961464281	NA	1.5384	1
1.54_133.0496m/z	107.090827953592	0.00140884912129894	2.37600421383149	Sham-Fibre:Sham-Control	HMDB0127615	null	C5H10O4	M-H	38.1	0	-7.59167541387374	99.0072153837494	3-hydroxy-2-(hydroxymethyl)-2-methylpropanoic acid	Organic acids and derivatives	Hydroxy acids and derivatives	Beta hydroxy acids and derivatives	133.04961464281	NA	1.5384	1	NA
1.54_133.0496m/z	107.090827953592	0.00140884912129894	2.37600421383149	Sham-Fibre:Sham-Control	C01801	C01801	C5H10O4	M-H	38.1	0	-7.59167541387374	99.0072153837494	Deoxyribose; 2-Deoxy-D-erythro-pentose; Thyminose; 2-Deoxy-D-ribose;	null	null	null	133.04961464281	NA	1.5384	1	map00030 Pentose phosphate pathway;
1.54_133.0496m/z	107.090827953592	0.00140884912129894	2.37600421383149	Sham-Fibre:Sham-Control	C06257	C06257	C5H10O4	M-H	38.1	0	-7.59167541387374	99.0072153837494	1-Deoxy-D-xylulose;	null	null	null	133.04961464281	NA	1.5384	1	NULL
1.54_133.0496m/z	107.090827953592	0.00140884912129894	2.37600421383149	Sham-Fibre:Sham-Control	C02783	C02783	C5H10O4	M-H	38.1	0	-7.59167541408575	99.0072153837494	2-Deoxy-L-arabinose;	null	null	null	133.04961464281	NA	1.5384	1	NULL
1.54_133.0496m/z	107.090827953592	0.00140884912129894	2.37600421383149	Sham-Fibre:Sham-Control	HMDB0029576	null	C5H10O4	M-H	38.1	0	-7.59167541387374	99.0072153837494	2,3-Dihydroxy-2-methylbutanoic acid	Lipids and lipid-like molecules	Fatty Acyls	Fatty acids and conjugates	133.04961464281	NA	1.5384	1	NA
1.54_133.0496m/z	107.090827953592	0.00140884912129894	2.37600421383149	Sham-Fibre:Sham-Control	C04272	C04272	C5H10O4	M-H	38.1	0	-7.59167541387374	99.0072153837494	(R)-2,3-Dihydroxy-3-methylbutanoate; (R)-2,3-Dihydroxy-isovalerate; (R)-2,3-Dihydroxy-isovaleric acid; (2R)-2,3-Dihydroxy-3-methylbutanoate;	Lipids and lipid-like molecules	Fatty Acyls	Fatty acids and conjugates	133.04961464281	NA	1.5384	1	map00290 Valine, leucine and isoleucine biosynthesis; map01100 Metabolic pathways; map01210 2-Oxocarboxylic acid metabolism; map01230 Biosynthesis of amino acids;
1.54_307.0334m/z	11.7920022547904	0.00158675682066488	2.05337447727552	Sham-Fibre:Sham-Control	HMDB0060774	null	C10H12N2O7	M+Cl	38.8	0	-1.83500972039257	95.9717969106159	5-Carboxy-2'-deoxyuridine	Nucleosides, nucleotides, and analogues	Pyrimidine nucleosides	Pyrimidine 2'-deoxyribonucleosides	307.033352790448	NA	1.5384	1	NA
1.54_307.0334m/z	11.7920022547904	0.00158675682066488	2.05337447727552	Sham-Fibre:Sham-Control	C17177	C17177	C15H17BrO2	M-H	29	0	-1.8265799393173	46.9726113683144	Aplysinal;	null	null	null	307.033352790448	NA	1.5384	1	NULL
1.54_307.0334m/z	11.7920022547904	0.00158675682066488	2.05337447727552	Sham-Fibre:Sham-Control	C00365	C00365	C9H13N2O8P	M-H	39.1	0	-1.04788191159589	96.7652090887643	dUMP; Deoxyuridylic acid; Deoxyuridine monophosphate; Deoxyuridine 5'-phosphate; 2'-Deoxyuridine 5'-phosphate;	Nucleosides, nucleotides, and analogues	Pyrimidine nucleotides	Pyrimidine deoxyribonucleotides	307.033352790448	NA	1.5384	1	map00240 Pyrimidine metabolism; map01100 Metabolic pathways; map01523 Antifolate resistance;
1.54_307.0334m/z	11.7920022547904	0.00158675682066488	2.05337447727552	Sham-Fibre:Sham-Control	HMDB0001409	C00365	C9H13N2O8P	M-H	39.1	0	-1.04788191141136	96.7652090887643	dUMP	Nucleosides, nucleotides, and analogues	Pyrimidine nucleotides	Pyrimidine deoxyribonucleotides	307.033352790448	NA	1.5384	1	map00240 Pyrimidine metabolism; map01100 Metabolic pathways; map01523 Antifolate resistance;
1.58_192.0686m/z	0.0262630659110669	0.000141173361814426	2.13490552639898	Sham-Fibre:Sham-Control	NA	NA	NA	NA	NA	NA	NA	NA	NA	NA	NA	NA	NA	NA	NA	NA	NA
1.58_679.2239m/z	395.258957311212	0.00725518377346848	2.62669695046793	Sham-Fibre:Sham-Control	HMDB0036241	null	C25H44O21	M-H	42.1	31.8	-9.36432526305044	88.8873097398956	6''-O-alpha-D-Galactopyranosylciceritol	Organooxygen compounds	Carbohydrates and carbohydrate conjugates	Oligosaccharides	679.223862024555	NA	1.58125	1	NA
1.61_222.0425m/z	22.2782512771161	0.00431830322527866	2.24639827320441	Sham-Fibre:Sham-Control	C19686	C19686	C10H9NO5	M-H	41.7	21.7	7.83108480985363	95.5413811959195	3-(1-Carboxyvinyloxy)anthranilate; 2-Amino-3-[(1-carboxyethenyl)oxy]benzoate;	null	null	null	222.042542667602	NA	1.60983333333333	1
1.61_222.0425m/z	22.2782512771161	0.00431830322527866	2.24639827320441	Sham-Fibre:Sham-Control	HMDB0015496	null	C10H9N3O	M+Cl	37.5	0	-7.59352299845696	95.8064613416957	Amrinone	Organoheterocyclic compounds	Pyridines and derivatives	Bipyridines and oligopyridines	222.042542667602	NA	1.60983333333333	1	NA
1.61_222.0425m/z	22.2782512771161	0.00431830322527866	2.24639827320441	Sham-Fibre:Sham-Control	HMDB0004083	C05645	C10H9NO5	M-H	42.4	25.3	7.83108480998105	95.5413811959195	4-(2-Amino-3-hydroxyphenyl)-2,4-dioxobutanoic acid	Organic oxygen compounds	Organooxygen compounds	Carbonyl compounds	222.042542667602	NA	1.60983333333333	1	map00380 Tryptophan metabolism;
1.61_222.0425m/z	22.2782512771161	0.00431830322527866	2.24639827320441	Sham-Fibre:Sham-Control	HMDB0038941	null	C10H9NO5	M-H	42.3	24.6	7.83108480998105	95.5413811959195	(R)-2,3-Dihydro-3,5-dihydroxy-2-oxo-3-indoleacetic acid	Organoheterocyclic compounds	Indoles and derivatives	Indolyl carboxylic acids and derivatives	222.042542667602	NA	1.60983333333333	1	NA
1.61_222.0425m/z	22.2782512771161	0.00431830322527866	2.24639827320441	Sham-Fibre:Sham-Control	C01249	C01249	C10H9NO5	M-H	41.8	22.4	7.83108480998105	95.5413811959195	7,8-Dihydro-7,8-dihydroxykynurenate;	null	null	null	222.042542667602	NA	1.60983333333333	1	map00380 Tryptophan metabolism;
1.61_222.0425m/z	22.2782512771161	0.00431830322527866	2.24639827320441	Sham-Fibre:Sham-Control	C05652	C05652	C10H9NO5	M-H	42.4	25.3	7.83108480985363	95.5413811959195	4-(2-Amino-5-hydroxyphenyl)-2,4-dioxobutanoate;	null	null	null	222.042542667602	NA	1.60983333333333	1	map00380 Tryptophan metabolism;
1.61_222.0425m/z	22.2782512771161	0.00431830322527866	2.24639827320441	Sham-Fibre:Sham-Control	C05645	C05645	C10H9NO5	M-H	42.4	25.3	7.83108480985363	95.5413811959195	4-(2-Amino-3-hydroxyphenyl)-2,4-dioxobutanoate;	Organic oxygen compounds	Organooxygen compounds	Carbonyl compounds	222.042542667602	NA	1.60983333333333	1	map00380 Tryptophan metabolism;
1.61_222.0425m/z	22.2782512771161	0.00431830322527866	2.24639827320441	Sham-Fibre:Sham-Control	C03147	C03147	C10H9NO5	M-H	41.7	21.8	7.83108480998105	95.5413811959195	N-Malonylanthranilate;	Benzenoids	Benzene and substituted derivatives	Benzoic acids and derivatives	222.042542667602	NA	1.60983333333333	1	NULL
1.61_222.0425m/z	22.2782512771161	0.00431830322527866	2.24639827320441	Sham-Fibre:Sham-Control	HMDB0039495	C03147	C10H9NO5	M-H	41.7	21.8	7.83108480985363	95.5413811959195	2-(Malonylamino)benzoic acid	Benzenoids	Benzene and substituted derivatives	Benzoic acids and derivatives	222.042542667602	NA	1.60983333333333	1	NULL
1.61_222.0425m/z	22.2782512771161	0.00431830322527866	2.24639827320441	Sham-Fibre:Sham-Control	HMDB0129380	null	C10H9NO5	M-H	37.4	0	7.83108480985363	95.5413811959195	2-{[(2H-1,3-benzodioxol-5-yl)(hydroxy)methylidene]amino}acetic acid	Organic acids and derivatives	Carboxylic acids and derivatives	Amino acids, peptides, and analogues	222.042542667602	NA	1.60983333333333	1	NA
1.61_681.2077m/z	180.556674776161	0.00589432554407565	2.64468160789303	Sham-Fibre:Sham-Control	NA	NA	NA	NA	NA	NA	NA	NA	NA	NA	NA	NA	NA	NA	NA	NA	NA
1.62_591.1752m/z	36.1231822823022	0.0229705709244003	1.9136172418986	Sham-Fibre:Sham-Control	HMDB0037540	null	C28H32O14	M-H	36	0	5.5916794858851	86.6099892173974	Margaritene	Phenylpropanoids and polyketides	Flavonoids	Flavonoid glycosides	591.175240544396	NA	1.62411666666667	1	NA
1.62_591.1752m/z	36.1231822823022	0.0229705709244003	1.9136172418986	Sham-Fibre:Sham-Control	C12629	C12629	C28H32O14	M-H	36	0	5.59167948569312	86.6099892173974	Isoswertisin 2''-rhamnoside; 7-O-Methylvitexin 2''-O-beta-L-rhamnoside; 2''-O-Rhamnosylisoswertisin;	null	null	null	591.175240544396	NA	1.62411666666667	1
1.62_591.1752m/z	36.1231822823022	0.0229705709244003	1.9136172418986	Sham-Fibre:Sham-Control	C04275	C04275	C28H32O14	M-H	36	0	5.5916794858851	86.6099892173974	1,2-Bis-O-sinapoyl-beta-D-glucoside;	null	null	null	591.175240544396	NA	1.62411666666667	1	NULL
1.62_591.1752m/z	36.1231822823022	0.0229705709244003	1.9136172418986	Sham-Fibre:Sham-Control	HMDB0035444	null	C28H32O14	M-H	36	0	5.5916794858851	86.6099892173974	Liquiritigenin 4'-[3-acetylapiosyl-(1->2)-glucoside]	Phenylpropanoids and polyketides	Flavonoids	Flavonoid glycosides	591.175240544396	NA	1.62411666666667	1	NA
1.62_591.1752m/z	36.1231822823022	0.0229705709244003	1.9136172418986	Sham-Fibre:Sham-Control	HMDB0127063	null	C28H32O14	M-H	36	0	5.59167948569312	86.6099892173974	5-hydroxy-7-methoxy-2-phenyl-6,8-bis[3,4,5-trihydroxy-6-(hydroxymethyl)oxan-2-yl]-4H-chromen-4-one	Phenylpropanoids and polyketides	Flavonoids	Flavonoid glycosides	591.175240544396	NA	1.62411666666667	1	NA
1.62_591.1752m/z	36.1231822823022	0.0229705709244003	1.9136172418986	Sham-Fibre:Sham-Control	HMDB0037415	null	C28H32O14	M-H	36	0	5.59167948550114	86.6099892173974	Isomargaritene	Phenylpropanoids and polyketides	Flavonoids	Flavonoid glycosides	591.175240544396	NA	1.62411666666667	1	NA
1.62_591.1752m/z	36.1231822823022	0.0229705709244003	1.9136172418986	Sham-Fibre:Sham-Control	HMDB0037417	null	C28H32O14	M-H	36	0	5.5916794858851	86.6099892173974	Isowertin 2''-rhamnoside	Phenylpropanoids and polyketides	Flavonoids	Flavonoid glycosides	591.175240544396	NA	1.62411666666667	1	NA
1.62_591.1752m/z	36.1231822823022	0.0229705709244003	1.9136172418986	Sham-Fibre:Sham-Control	HMDB0030238	null	C28H32O14	M-H	36	0	5.5916794858851	86.6099892173974	ax-4''-Hydroxy-3-'-methoxymaysin	Phenylpropanoids and polyketides	Flavonoids	Flavonoid glycosides	591.175240544396	NA	1.62411666666667	1	NA
1.62_591.1752m/z	36.1231822823022	0.0229705709244003	1.9136172418986	Sham-Fibre:Sham-Control	HMDB0126148	null	C33H32O8	M+Cl	36.1	5.01	-6.97351771874783	83.2762088669333	2-{2,6-dihydroxy-4-[6-hydroxy-7-(3-methylbut-2-en-1-yl)-1-benzofuran-2-yl]phenyl}-6-(2,4-dihydroxyphenyl)-4-methylcyclohex-3-ene-1-carboxylic acid	Phenylpropanoids and polyketides	2-arylbenzofuran flavonoids	null	591.175240544396	NA	1.62411666666667	1	NA
[truncated: 5,965 more rows]
