# Supplementary material for: High fiber diet attenuate the inflammation and adverse remodeling of myocardial infarction via modulation of gut microbiota and metabolites
Source: Front Microbiol. 2022 Dec 21;13:1046912. doi: 10.3389/fmicb.2022.1046912 (PMC9810810; doi:10.3389/fmicb.2022.1046912)
Supplement: Supplementary file 1 [file Data_Sheet_1.ZIP › Global metabolome analysis data/Sham-Fibre_Sham-Control-diff-quant-identification-filtering-pos.txt]

Compound ID	ratio	t.test_p.value_BHcorrect	VIP	sample	ID.1	KEGG.ID	Formula	Adducts	Score	Fragmentation.Score	Mass.Error..ppm.	Isotope.Similarity	Description	Super.class	Class	Sub.class	m.z	Neutral.mass..Da.	Retention.time..min.	Charge	Pathway
0.46_112.1121m/z	0.39544098722617	0.0387102374223786	1.43506450858426	Sham-Fibre:Sham-Control	C02722	C02722	C7H15NO	M+H-H2O	39.4	0	-0.0424036915750321	97.0368108953296	N-Methylhexanamide;	null	null	null	112.112070380442	NA	0.4619	1	NULL
0.46_112.1121m/z	0.39544098722617	0.0387102374223786	1.43506450858426	Sham-Fibre:Sham-Control	HMDB0032395	null	C7H10	M+NH4	39.5	0	-0.0581458314714934	97.6681137598944	2-Methyl-1,3-cyclohexadiene	Hydrocarbons	Olefins	Cyclic olefins	112.112070380442	NA	0.4619	1	NA
0.46_112.1121m/z	0.39544098722617	0.0387102374223786	1.43506450858426	Sham-Fibre:Sham-Control	HMDB0031532	null	C7H10	M+NH4	39.5	0	-0.0581458314714934	97.6681137598944	1-Methyl-1,3-cyclohexadiene	Hydrocarbons	Olefins	Cyclic olefins	112.112070380442	NA	0.4619	1	NA
0.46_112.1121m/z	0.39544098722617	0.0387102374223786	1.43506450858426	Sham-Fibre:Sham-Control	HMDB0061889	null	C7H10	M+NH4	39.5	0	-0.0581458314714934	97.6681137598944	(3E,5Z)-1,3,5-Heptatriene	Hydrocarbons	Unsaturated hydrocarbons	Olefins	112.112070380442	NA	0.4619	1	NA
0.46_128.1311n	0.368838651630562	0.0198730951606794	1.54040956710176	Sham-Fibre:Sham-Control	NA	NA	NA	NA	NA	NA	NA	NA	NA	NA	NA	NA	NA	NA	NA	NA	NA
0.48_129.5941m/z	0.34603374628635	0.00992013522214128	1.32694547381983	Sham-Fibre:Sham-Control	NA	NA	NA	NA	NA	NA	NA	NA	NA	NA	NA	NA	NA	NA	NA	NA	NA
0.48_278.2050m/z	0.458458918359479	0.0391628592797612	1.29402147430412	Sham-Fibre:Sham-Control	HMDB0014539	C07927	C12H24N2O4	M+NH4	35.9	0	-9.24543568681214	89.4531128265048	Carisoprodol	Organic acids and derivatives	Carboxylic acids and derivatives	Amino acids, peptides, and analogues	278.205027369167	NA	0.476183333333333	1	NULL
0.48_278.2050m/z	0.458458918359479	0.0391628592797612	1.29402147430412	Sham-Fibre:Sham-Control	C07927	C07927	C12H24N2O4	M+NH4	35.9	0	-9.24543568681214	89.4531128265048	Carisoprodol;	Organic acids and derivatives	Carboxylic acids and derivatives	Amino acids, peptides, and analogues	278.205027369167	NA	0.476183333333333	1	NULL
0.50_142.5894m/z	0.319806532642874	0.00464113884937599	1.52787077688627	Sham-Fibre:Sham-Control	NA	NA	NA	NA	NA	NA	NA	NA	NA	NA	NA	NA	NA	NA	NA	NA	NA
0.52_129.0797n	0.442095049612818	0.00711026199875158	1.29825196545719	Sham-Fibre:Sham-Control	HMDB0094697	null	C6H11NO2	M+H, M+NH4	38.1	0	5.85332980069672	97.1833640195252	1-Piperidine carboxylic acid	Organoheterocyclic compounds	Piperidines	Piperidinecarboxylic acids and derivatives	130.087010570522	129.079734138522	0.519033333333333	1	NA
0.52_129.0797n	0.442095049612818	0.00711026199875158	1.29825196545719	Sham-Fibre:Sham-Control	HMDB0000070	null	C6H11NO2	M+H, M+NH4	38.1	0	5.85332980069672	97.1833640195252	Pipecolic acid	Organic acids and derivatives	Carboxylic acids and derivatives	Amino acids, peptides, and analogues	130.087010570522	129.079734138522	0.519033333333333	1	NA
0.52_129.0797n	0.442095049612818	0.00711026199875158	1.29825196545719	Sham-Fibre:Sham-Control	C07500	C07500	C6H11NO2	M+H, M+NH4	38.1	0	5.85332980069672	97.1833640195252	Vigabatrin;	Organic acids and derivatives	Carboxylic acids and derivatives	Amino acids, peptides, and analogues	130.087010570522	129.079734138522	0.519033333333333	1	NULL
0.52_129.0797n	0.442095049612818	0.00711026199875158	1.29825196545719	Sham-Fibre:Sham-Control	HMDB0059649	null	C6H11NO2	M+H, M+NH4	38.1	0	5.85332980069672	97.1833640195252	3-Acetamidobutanal	Organic oxygen compounds	Organooxygen compounds	Carbonyl compounds	130.087010570522	129.079734138522	0.519033333333333	1	NA
0.52_129.0797n	0.442095049612818	0.00711026199875158	1.29825196545719	Sham-Fibre:Sham-Control	HMDB0000716	C00408	C6H11NO2	M+H, M+NH4	38.1	0	5.85332980069672	97.1833640195252	L-Pipecolic acid	Organic acids and derivatives	Carboxylic acids and derivatives	Amino acids, peptides, and analogues	130.087010570522	129.079734138522	0.519033333333333	1	map00310 Lysine degradation; map01100 Metabolic pathways;
0.52_129.0797n	0.442095049612818	0.00711026199875158	1.29825196545719	Sham-Fibre:Sham-Control	HMDB0029444	null	C6H11NO2	M+H, M+NH4	38.1	0	5.85332980069672	97.1833640195252	2-Pyrrolidineacetic acid	Organoheterocyclic compounds	Pyrrolidines	null	130.087010570522	129.079734138522	0.519033333333333	1	NA
0.52_129.0797n	0.442095049612818	0.00711026199875158	1.29825196545719	Sham-Fibre:Sham-Control	C05936	C05936	C6H11NO2	M+H, M+NH4	38.1	0	5.85332980069672	97.1833640195252	N4-Acetylaminobutanal; 4-Acetamidobutanal;	Organic oxygen compounds	Organooxygen compounds	Carbonyl compounds	130.087010570522	129.079734138522	0.519033333333333	1	map00330 Arginine and proline metabolism; map01100 Metabolic pathways;
0.52_129.0797n	0.442095049612818	0.00711026199875158	1.29825196545719	Sham-Fibre:Sham-Control	C00408	C00408	C6H11NO2	M+H, M+NH4	38.1	0	5.85332980069672	97.1833640195252	L-Pipecolate; Pipecolinic acid; Pipecolic acid; 2-Piperidinecarboxylic acid; (S)-Piperidine-2-carboxylic acid;	Organic acids and derivatives	Carboxylic acids and derivatives	Amino acids, peptides, and analogues	130.087010570522	129.079734138522	0.519033333333333	1	map00310 Lysine degradation; map01100 Metabolic pathways;
0.52_129.0797n	0.442095049612818	0.00711026199875158	1.29825196545719	Sham-Fibre:Sham-Control	C13696	C13696	C6H11NO2	M+H, M+NH4	38.1	0	5.85332980069672	97.1833640195252	trans-3-Aminocyclopentane-1-carboxylic acid;	null	null	null	130.087010570522	129.079734138522	0.519033333333333	1	NULL
0.52_129.0797n	0.442095049612818	0.00711026199875158	1.29825196545719	Sham-Fibre:Sham-Control	HMDB0062767	null	C6H11NO2	M+H, M+NH4	38.1	0	5.85332980069672	97.1833640195252	D-pipecolate	Organic acids and derivatives	Carboxylic acids and derivatives	Amino acids, peptides, and analogues	130.087010570522	129.079734138522	0.519033333333333	1	NA
0.52_129.0797n	0.442095049612818	0.00711026199875158	1.29825196545719	Sham-Fibre:Sham-Control	HMDB0004226	C05936	C6H11NO2	M+H, M+NH4	38.1	0	5.85332980069672	97.1833640195252	N4-Acetylaminobutanal	Organic oxygen compounds	Organooxygen compounds	Carbonyl compounds	130.087010570522	129.079734138522	0.519033333333333	1	map00330 Arginine and proline metabolism; map01100 Metabolic pathways;
0.52_129.0797n	0.442095049612818	0.00711026199875158	1.29825196545719	Sham-Fibre:Sham-Control	HMDB0094696	null	C6H11NO2	M+H, M+NH4	38.1	0	5.85332980069672	97.1833640195252	N-Methyl proline	Organic acids and derivatives	Carboxylic acids and derivatives	Amino acids, peptides, and analogues	130.087010570522	129.079734138522	0.519033333333333	1	NA
0.52_129.0797n	0.442095049612818	0.00711026199875158	1.29825196545719	Sham-Fibre:Sham-Control	HMDB0015212	C07500	C6H11NO2	M+H, M+NH4	38.1	0	5.85332980069672	97.1833640195252	Vigabatrin	Organic acids and derivatives	Carboxylic acids and derivatives	Amino acids, peptides, and analogues	130.087010570522	129.079734138522	0.519033333333333	1	NULL
0.52_129.0797n	0.442095049612818	0.00711026199875158	1.29825196545719	Sham-Fibre:Sham-Control	HMDB0005960	null	C6H11NO2	M+H, M+NH4	38.1	0	5.85332980047653	97.1833640195252	D-Pipecolic acid	Organic acids and derivatives	Carboxylic acids and derivatives	Amino acids, peptides, and analogues	130.087010570522	129.079734138522	0.519033333333333	1	NA
0.52_129.0797n	0.442095049612818	0.00711026199875158	1.29825196545719	Sham-Fibre:Sham-Control	HMDB0062225	C03969	C6H11NO2	M+H, M+NH4	38.1	0	5.85332980069672	97.1833640195252	(2E)-Decenoyl-ACP	Organic acids and derivatives	Carboxylic acids and derivatives	Amino acids, peptides, and analogues	130.087010570522	129.079734138522	0.519033333333333	1	NULL
0.52_129.0797n	0.442095049612818	0.00711026199875158	1.29825196545719	Sham-Fibre:Sham-Control	C03969	C03969	C6H11NO2	M+H, M+NH4	38.1	0	5.85332980069672	97.1833640195252	1-Aminocyclopentanecarboxylate; 1-Aminocyclopentanecarboxylic acid; Cycloleucine;	Organic acids and derivatives	Carboxylic acids and derivatives	Amino acids, peptides, and analogues	130.087010570522	129.079734138522	0.519033333333333	1	NULL
0.52_129.0797n	0.442095049612818	0.00711026199875158	1.29825196545719	Sham-Fibre:Sham-Control	HMDB0029435	null	C6H11NO2	M+H, M+NH4	38.1	0	5.85332980069672	97.1833640195252	L-trans-4-Methyl-2-pyrrolidinecarboxylic acid	Organic acids and derivatives	Carboxylic acids and derivatives	Amino acids, peptides, and analogues	130.087010570522	129.079734138522	0.519033333333333	1	NA
0.52_203.1254n	0.488789216270908	0.0147990742151778	1.24446057394933	Sham-Fibre:Sham-Control	HMDB0028846	null	C8H17N3O3	M+H, M+NH4	37.5	0	-8.01584625658819	96.2982310930433	Glycyl-Lysine	Organic acids and derivatives	Carboxylic acids and derivatives	Amino acids, peptides, and analogues	204.132639615536	203.125363183536	0.519033333333333	1	NA
0.52_203.1254n	0.488789216270908	0.0147990742151778	1.24446057394933	Sham-Fibre:Sham-Control	HMDB0028951	null	C8H17N3O3	M+H, M+NH4	37.5	0	-8.01584625658819	96.2982310930433	Lysyl-Glycine	Organic acids and derivatives	Carboxylic acids and derivatives	Amino acids, peptides, and analogues	204.132639615536	203.125363183536	0.519033333333333	1	NA
0.52_84.0808m/z	0.438485956053423	0.00838280500842019	1.30808808982456	Sham-Fibre:Sham-Control	C19491	C19491	C5H11NO	M+H-H2O	39.5	0	0.655184492555986	98.3731897630679	(E)-2-Methylbutanal oxime;	null	null	null	84.0808419558412	NA	0.519033333333333	1	map01210 2-Oxocarboxylic acid metabolism;
0.52_84.0808m/z	0.438485956053423	0.00838280500842019	1.30808808982456	Sham-Fibre:Sham-Control	HMDB0040173	null	C5H9N	M+H	39.5	0	0.797250768456516	98.6238979529308	Pentanenitrile	Organonitrogen compounds	Nitriles	null	84.0808419558412	NA	0.519033333333333	1	NA
0.52_84.0808m/z	0.438485956053423	0.00838280500842019	1.30808808982456	Sham-Fibre:Sham-Control	C12455	C12455	C5H11NO	M+H-H2O	39.5	0	0.655184492274817	98.3731897630679	5-Aminopentanal;	Organic oxygen compounds	Organooxygen compounds	Carbonyl compounds	84.0808419558412	NA	0.519033333333333	1	map01100 Metabolic pathways;
0.52_84.0808m/z	0.438485956053423	0.00838280500842019	1.30808808982456	Sham-Fibre:Sham-Control	C20808	C20808	C5H9N	M+H	39.5	0	0.79725076862758	98.6238979529308	2-Methyl-1-pyrroline;	null	null	null	84.0808419558412	NA	0.519033333333333	1	NULL
0.52_84.0808m/z	0.438485956053423	0.00838280500842019	1.30808808982456	Sham-Fibre:Sham-Control	HMDB0062600	null	C5H11NO	M+H-H2O	39.5	0	0.655184492415401	98.3731897630679	N-butylformamide	Organic acids and derivatives	Carboxylic acids and derivatives	Carboxylic acid derivatives	84.0808419558412	NA	0.519033333333333	1	NA
0.52_84.0808m/z	0.438485956053423	0.00838280500842019	1.30808808982456	Sham-Fibre:Sham-Control	HMDB0061878	null	C5H6	M+NH4	39.6	0	1.00282330914952	99.0179001890959	Cyclopentadiene	Hydrocarbons	Unsaturated hydrocarbons	Olefins	84.0808419558412	NA	0.519033333333333	1	NA
0.52_84.0808m/z	0.438485956053423	0.00838280500842019	1.30808808982456	Sham-Fibre:Sham-Control	C21525	C21525	C5H9N	M+H	39.5	0	0.79725076862758	98.6238979529308	2-Methylbutanenitrile;	null	null	null	84.0808419558412	NA	0.519033333333333	1	NULL
0.52_84.0808m/z	0.438485956053423	0.00838280500842019	1.30808808982456	Sham-Fibre:Sham-Control	HMDB0012815	C12455	C5H11NO	M+H-H2O	39.5	0	0.655184492415401	98.3731897630679	5-Aminopentanal	Organic oxygen compounds	Organooxygen compounds	Carbonyl compounds	84.0808419558412	NA	0.519033333333333	1	map01100 Metabolic pathways;
0.52_84.0808m/z	0.438485956053423	0.00838280500842019	1.30808808982456	Sham-Fibre:Sham-Control	C06181	C06181	C5H9N	M+H	39.5	0	0.797250768456516	98.6238979529308	Piperideine; 1-Piperideine;	null	null	null	84.0808419558412	NA	0.519033333333333	1	map01100 Metabolic pathways;
0.52_84.0808m/z	0.438485956053423	0.00838280500842019	1.30808808982456	Sham-Fibre:Sham-Control	HMDB0033529	null	C5H9N	M+H	39.5	0	0.797250768456516	98.6238979529308	(+)-2,3-Dihydro-3-methyl-1H-pyrrole	Organoheterocyclic compounds	Pyrrolines	null	84.0808419558412	NA	0.519033333333333	1	NA
0.52_84.0808m/z	0.438485956053423	0.00838280500842019	1.30808808982456	Sham-Fibre:Sham-Control	C17255	C17255	C5H11NO	M+H-H2O	39.5	0	0.655184492415401	98.3731897630679	3-Methylbutyraldehyde oxime;	null	null	null	84.0808419558412	NA	0.519033333333333	1	map01210 2-Oxocarboxylic acid metabolism;
0.52_84.0808m/z	0.438485956053423	0.00838280500842019	1.30808808982456	Sham-Fibre:Sham-Control	C01842	C01842	C5H11NO	M+H-H2O	39.5	0	0.655184492415401	98.3731897630679	Pentanamide; Valeramide;	null	null	null	84.0808419558412	NA	0.519033333333333	1	NULL
0.52_84.0808m/z	0.438485956053423	0.00838280500842019	1.30808808982456	Sham-Fibre:Sham-Control	C03982	C03982	C5H11NO	M+H-H2O	39.5	0	0.655184492415401	98.3731897630679	2-Methylpropanal O-methyloxime; Isobutyraldoxime O-methyl ether;	null	null	null	84.0808419558412	NA	0.519033333333333	1	NULL
0.52_84.0808m/z	0.438485956053423	0.00838280500842019	1.30808808982456	Sham-Fibre:Sham-Control	C10974	C10974	C5H11NO	M+H-H2O	39.5	0	0.655184492415401	98.3731897630679	4-Methylaminobutanal;	null	null	null	84.0808419558412	NA	0.519033333333333	1	NULL
0.52_84.0808m/z	0.438485956053423	0.00838280500842019	1.30808808982456	Sham-Fibre:Sham-Control	C20312	C20312	C5H11NO	M+H-H2O	39.5	0	0.655184492555986	98.3731897630679	(Z)-2-Methylbutanal oxime;	null	null	null	84.0808419558412	NA	0.519033333333333	1
0.53_168.0874n	0.356460692506353	0.0185729629956007	1.53234967589858	Sham-Fibre:Sham-Control	NA	NA	NA	NA	NA	NA	NA	NA	NA	NA	NA	NA	NA	NA	NA	NA	NA
0.53_281.9044n	3.31406089576804	0.0237014647174491	1.3968776449381	Sham-Fibre:Sham-Control	NA	NA	NA	NA	NA	NA	NA	NA	NA	NA	NA	NA	NA	NA	NA	NA	NA
0.53_327.0503m/z	0.233746426467954	0.0368219179821958	1.84721658526114	Sham-Fibre:Sham-Control	HMDB0125817	null	C12H16O7S	M+Na	38	0	-1.84048437724923	92.454238950634	(5-hydroxy-7-methoxy-2,2-dimethyl-3,4-dihydro-2H-1-benzopyran-4-yl)oxidanesulfonic acid	Organoheterocyclic compounds	Benzopyrans	1-benzopyrans	327.05033490928	NA	0.533333333333333	1	NA
0.53_327.0503m/z	0.233746426467954	0.0368219179821958	1.84721658526114	Sham-Fibre:Sham-Control	HMDB0126025	null	C15H12O7	M+Na	36.8	0	9.24660663554223	94.3550198862953	(2E)-3-(3,4-dihydroxyphenyl)-1-(2,3,4,6-tetrahydroxyphenyl)prop-2-en-1-one	Phenylpropanoids and polyketides	Linear 1,3-diarylpropanoids	Chalcones and dihydrochalcones	327.05033490928	NA	0.533333333333333	1	NA
0.53_327.0503m/z	0.233746426467954	0.0368219179821958	1.84721658526114	Sham-Fibre:Sham-Control	HMDB0126565	null	C15H12O7	M+Na	36.8	0	9.24660663554223	94.3550198862953	3-(3-hydroxyphenyl)-1-(2,3,4,6-tetrahydroxyphenyl)propane-1,2-dione	Phenylpropanoids and polyketides	Linear 1,3-diarylpropanoids	Chalcones and dihydrochalcones	327.05033490928	NA	0.533333333333333	1	NA
0.53_327.0503m/z	0.233746426467954	0.0368219179821958	1.84721658526114	Sham-Fibre:Sham-Control	HMDB0030477	null	C17H12O8	M+H-H2O	38.1	0	1.17952089711724	92.1328612933735	Aflatoxin GM1	Phenylpropanoids and polyketides	Coumarins and derivatives	Furanocoumarins	327.05033490928	NA	0.533333333333333	1	NA
0.53_327.0503m/z	0.233746426467954	0.0368219179821958	1.84721658526114	Sham-Fibre:Sham-Control	HMDB0128433	null	C17H10O7	M+H	38.2	0	1.24468273161777	92.3729981385188	13,14-dihydroxy-9-oxo-8,17-dioxatetracyclo[8.7.0.0²,⁷.0¹¹,¹⁶]heptadeca-1(10),2(7),3,5,11(16),12,14-heptaen-5-yl acetate	Phenylpropanoids and polyketides	Isoflavonoids	Coumestans	327.05033490928	NA	0.533333333333333	1	NA
0.53_327.0503m/z	0.233746426467954	0.0368219179821958	1.84721658526114	Sham-Fibre:Sham-Control	HMDB0129353	null	C15H12O7	M+Na	36.8	0	9.24660663554223	94.3550198862953	5,7-dihydroxy-3-(2,3,4-trihydroxyphenyl)-3,4-dihydro-2H-1-benzopyran-4-one	Phenylpropanoids and polyketides	Isoflavonoids	Isoflavans	327.05033490928	NA	0.533333333333333	1	NA
0.53_327.0503m/z	0.233746426467954	0.0368219179821958	1.84721658526114	Sham-Fibre:Sham-Control	HMDB0128974	null	C14H14O7S	M+H	36.1	0	-9.09475474049449	90.5094821997396	{[4-(7-methoxy-2-oxo-2H-chromen-6-yl)but-3-en-2-yl]oxy}sulfonic acid	Phenylpropanoids and polyketides	Coumarins and derivatives	null	327.05033490928	NA	0.533333333333333	1	NA
0.53_327.0503m/z	0.233746426467954	0.0368219179821958	1.84721658526114	Sham-Fibre:Sham-Control	HMDB0137814	null	C15H12O7	M+Na	36.8	0	9.24660663554223	94.3550198862953	3-(2,4-dihydroxyphenyl)-5,7,8-trihydroxy-3,4-dihydro-2H-1-benzopyran-4-one	Phenylpropanoids and polyketides	Isoflavonoids	Isoflavans	327.05033490928	NA	0.533333333333333	1	NA
0.53_327.0503m/z	0.233746426467954	0.0368219179821958	1.84721658526114	Sham-Fibre:Sham-Control	HMDB0140673	null	C17H10O7	M+H	38.2	0	1.24468273161777	92.3729981385188	11,15,16-trihydroxy-6,8,20-trioxapentacyclo[10.8.0.0²,⁹.0³,⁷.0¹⁴,¹⁹]icosa-1(12),2(9),4,10,14(19),15,17-heptaen-13-one	Phenylpropanoids and polyketides	Sterigmatocystins	null	327.05033490928	NA	0.533333333333333	1	NA
0.53_327.0503m/z	0.233746426467954	0.0368219179821958	1.84721658526114	Sham-Fibre:Sham-Control	HMDB0140672	null	C17H10O7	M+H	38.2	0	1.24468273161777	92.3729981385188	11,15,17-trihydroxy-6,8,20-trioxapentacyclo[10.8.0.0²,⁹.0³,⁷.0¹⁴,¹⁹]icosa-1(12),2(9),4,10,14,16,18-heptaen-13-one	Phenylpropanoids and polyketides	Sterigmatocystins	null	327.05033490928	NA	0.533333333333333	1	NA
0.53_327.0503m/z	0.233746426467954	0.0368219179821958	1.84721658526114	Sham-Fibre:Sham-Control	C05911	C05911	C15H12O7	M+Na	36.8	0	9.24660663572919	94.3550198862953	Pentahydroxyflavanone; Dihydrotricetin;	null	null	null	327.05033490928	NA	0.533333333333333	1
0.53_327.0503m/z	0.233746426467954	0.0368219179821958	1.84721658526114	Sham-Fibre:Sham-Control	HMDB0127785	null	C12H16O7S	M+Na	38	0	-1.84048437724923	92.454238950634	5-(3-methoxyphenyl)-4-(sulfooxy)pentanoic acid	Lipids and lipid-like molecules	Fatty Acyls	Fatty acids and conjugates	327.05033490928	NA	0.533333333333333	1	NA
0.53_327.0503m/z	0.233746426467954	0.0368219179821958	1.84721658526114	Sham-Fibre:Sham-Control	HMDB0125371	null	C15H12O7	M+Na	36.8	0	9.24660663554223	94.3550198862953	2-(3,4-dihydroxyphenyl)-3,5,7-trihydroxy-3,4-dihydro-2H-1-benzopyran-4-one	Phenylpropanoids and polyketides	Flavonoids	Flavans	327.05033490928	NA	0.533333333333333	1	NA
0.53_327.0503m/z	0.233746426467954	0.0368219179821958	1.84721658526114	Sham-Fibre:Sham-Control	C01617	C01617	C15H12O7	M+Na	36.8	0	9.24660663572919	94.3550198862953	Taxifolin; Dihydroquercetin; (+)-Dihydroquercetin; (+)-Taxifolin; trans-Dihydroquercetin;	null	null	null	327.05033490928	NA	0.533333333333333	1	map01100 Metabolic pathways;
0.53_327.0503m/z	0.233746426467954	0.0368219179821958	1.84721658526114	Sham-Fibre:Sham-Control	HMDB0038341	null	C12H16O8	M+K	37.9	2.28	9.23117876304018	97.1661358575816	Glucosylisomaltol	Organic oxygen compounds	Organooxygen compounds	Carbohydrates and carbohydrate conjugates	327.05033490928	NA	0.533333333333333	1	NA
0.53_327.0503m/z	0.233746426467954	0.0368219179821958	1.84721658526114	Sham-Fibre:Sham-Control	HMDB0126035	null	C15H12O7	M+Na	36.8	0	9.24660663554223	94.3550198862953	(2E)-1-(2,4,6-trihydroxyphenyl)-3-(3,4,5-trihydroxyphenyl)prop-2-en-1-one	Phenylpropanoids and polyketides	Linear 1,3-diarylpropanoids	Chalcones and dihydrochalcones	327.05033490928	NA	0.533333333333333	1	NA
0.53_327.0503m/z	0.233746426467954	0.0368219179821958	1.84721658526114	Sham-Fibre:Sham-Control	C10836	C10836	C17H12O8	M+H-H2O	38.1	0	1.17952089711724	92.1328612933735	3,4,3'-Tri-O-methylellagic acid;	null	null	null	327.05033490928	NA	0.533333333333333	1	NULL
0.53_327.0503m/z	0.233746426467954	0.0368219179821958	1.84721658526114	Sham-Fibre:Sham-Control	C18763	C18763	C17H13ClN2O4	M+H-H2O	32.2	0	-8.0261422080118	69.9940775630674	Quizalofop;	null	null	null	327.05033490928	NA	0.533333333333333	1	NULL
0.53_327.0503m/z	0.233746426467954	0.0368219179821958	1.84721658526114	Sham-Fibre:Sham-Control	HMDB0130180	null	C15H12O7	M+Na	36.8	0	9.24660663554223	94.3550198862953	3-(4-hydroxyphenyl)-1-(2,3,4,5,6-pentahydroxyphenyl)prop-2-en-1-one	Phenylpropanoids and polyketides	Linear 1,3-diarylpropanoids	Chalcones and dihydrochalcones	327.05033490928	NA	0.533333333333333	1	NA
0.53_327.0503m/z	0.233746426467954	0.0368219179821958	1.84721658526114	Sham-Fibre:Sham-Control	HMDB0142065	null	C17H12O8	M+H-H2O	38.1	0	1.17952089711724	92.1328612933735	5-hydroxy-11-methoxy-6,8,19-trioxapentacyclo[10.7.0.0²,⁹.0³,⁷.0¹³,¹⁷]nonadeca-1(12),2(9),10,13(17)-tetraene-4,16,18-trione	Phenylpropanoids and polyketides	Coumarins and derivatives	Furanocoumarins	327.05033490928	NA	0.533333333333333	1	NA
0.53_327.0503m/z	0.233746426467954	0.0368219179821958	1.84721658526114	Sham-Fibre:Sham-Control	HMDB0140674	null	C17H10O7	M+H	38.2	0	1.24468273161777	92.3729981385188	12,16-dihydroxy-5,7,9,21-tetraoxahexacyclo[11.8.0.0²,¹⁰.0³,⁸.0⁴,⁶.0¹⁵,²⁰]henicosa-1(13),2(10),11,15,17,19-hexaen-14-one	Phenylpropanoids and polyketides	Sterigmatocystins	null	327.05033490928	NA	0.533333333333333	1	NA
0.53_327.0503m/z	0.233746426467954	0.0368219179821958	1.84721658526114	Sham-Fibre:Sham-Control	HMDB0126023	null	C15H12O7	M+Na	36.8	0	9.24660663572919	94.3550198862953	2-(3,4-dihydroxyphenyl)-5,6,7-trihydroxy-3,4-dihydro-2H-1-benzopyran-4-one	Phenylpropanoids and polyketides	Flavonoids	Flavans	327.05033490928	NA	0.533333333333333	1	NA
0.53_327.0503m/z	0.233746426467954	0.0368219179821958	1.84721658526114	Sham-Fibre:Sham-Control	HMDB0127792	null	C12H16O7S	M+Na	38	0	-1.84048437724923	92.454238950634	5-[3-methoxy-4-(sulfooxy)phenyl]pentanoic acid	Lipids and lipid-like molecules	Fatty Acyls	Fatty acids and conjugates	327.05033490928	NA	0.533333333333333	1	NA
0.53_327.0503m/z	0.233746426467954	0.0368219179821958	1.84721658526114	Sham-Fibre:Sham-Control	HMDB0125372	null	C15H12O7	M+Na	36.8	0	9.24660663554223	94.3550198862953	3-(3,4-dihydroxyphenyl)-1-(2,4,6-trihydroxyphenyl)propane-1,2-dione	Phenylpropanoids and polyketides	Linear 1,3-diarylpropanoids	Chalcones and dihydrochalcones	327.05033490928	NA	0.533333333333333	1	NA
0.53_327.0503m/z	0.233746426467954	0.0368219179821958	1.84721658526114	Sham-Fibre:Sham-Control	HMDB0128436	null	C17H10O7	M+H	38.2	0	1.24468273161777	92.3729981385188	5,13-dihydroxy-9-oxo-8,17-dioxatetracyclo[8.7.0.0²,⁷.0¹¹,¹⁶]heptadeca-1(10),2(7),3,5,11,13,15-heptaen-14-yl acetate	Phenylpropanoids and polyketides	Isoflavonoids	Coumestans	327.05033490928	NA	0.533333333333333	1	NA
0.53_327.0503m/z	0.233746426467954	0.0368219179821958	1.84721658526114	Sham-Fibre:Sham-Control	HMDB0040631	null	C15H12O7	M+Na	37.3	2.27	9.24660663554223	94.3550198862953	Pratenol B	Organoheterocyclic compounds	Benzopyrans	1-benzopyrans	327.05033490928	NA	0.533333333333333	1	NA
0.53_327.0503m/z	0.233746426467954	0.0368219179821958	1.84721658526114	Sham-Fibre:Sham-Control	HMDB0131926	null	C15H12O7	M+Na	36.8	0	9.24660663572919	94.3550198862953	2-(3,5-dihydroxyphenyl)-5,6,7-trihydroxy-3,4-dihydro-2H-1-benzopyran-4-one	Phenylpropanoids and polyketides	Flavonoids	Flavans	327.05033490928	NA	0.533333333333333	1	NA
0.53_327.0503m/z	0.233746426467954	0.0368219179821958	1.84721658526114	Sham-Fibre:Sham-Control	HMDB0126030	null	C15H12O7	M+Na	36.8	0	9.24660663554223	94.3550198862953	(2E)-3-(2,3,4-trihydroxyphenyl)-1-(2,4,6-trihydroxyphenyl)prop-2-en-1-one	Phenylpropanoids and polyketides	Linear 1,3-diarylpropanoids	Chalcones and dihydrochalcones	327.05033490928	NA	0.533333333333333	1	NA
0.53_327.0503m/z	0.233746426467954	0.0368219179821958	1.84721658526114	Sham-Fibre:Sham-Control	HMDB0037754	null	C17H12O8	M+H-H2O	38.6	2.45	1.17952089711724	92.1328612933735	Wharangin	Phenylpropanoids and polyketides	Flavonoids	O-methylated flavonoids	327.05033490928	NA	0.533333333333333	1	NA
0.53_327.0503m/z	0.233746426467954	0.0368219179821958	1.84721658526114	Sham-Fibre:Sham-Control	HMDB0125220	null	C15H12O7	M+Na	36.8	0	9.24660663554223	94.3550198862953	3,5,6,7-tetrahydroxy-2-(3-hydroxyphenyl)-3,4-dihydro-2H-1-benzopyran-4-one	Phenylpropanoids and polyketides	Flavonoids	Flavans	327.05033490928	NA	0.533333333333333	1	NA
0.53_327.0503m/z	0.233746426467954	0.0368219179821958	1.84721658526114	Sham-Fibre:Sham-Control	HMDB0126029	null	C15H12O7	M+Na	36.8	0	9.24660663572919	94.3550198862953	5,7-dihydroxy-2-(2,3,4-trihydroxyphenyl)-3,4-dihydro-2H-1-benzopyran-4-one	Phenylpropanoids and polyketides	Flavonoids	Flavans	327.05033490928	NA	0.533333333333333	1	NA
0.53_327.0503m/z	0.233746426467954	0.0368219179821958	1.84721658526114	Sham-Fibre:Sham-Control	HMDB0126033	null	C15H12O7	M+Na	36.8	0	9.24660663554223	94.3550198862953	5,7-dihydroxy-2-(3,4,5-trihydroxyphenyl)-3,4-dihydro-2H-1-benzopyran-4-one	Phenylpropanoids and polyketides	Flavonoids	Flavans	327.05033490928	NA	0.533333333333333	1	NA
0.53_327.0503m/z	0.233746426467954	0.0368219179821958	1.84721658526114	Sham-Fibre:Sham-Control	HMDB0125366	null	C15H12O7	M+Na	36.8	0	9.24660663554223	94.3550198862953	3,5,6,7-tetrahydroxy-2-(4-hydroxyphenyl)-3,4-dihydro-2H-1-benzopyran-4-one	null	null	null	327.05033490928	NA	0.533333333333333	1	NA
0.53_327.0503m/z	0.233746426467954	0.0368219179821958	1.84721658526114	Sham-Fibre:Sham-Control	HMDB0128217	null	C15H12O7	M+Na	36.8	0	9.24660663554223	94.3550198862953	1-(2,4,6-trihydroxyphenyl)-3-(3,4,5-trihydroxyphenyl)prop-2-en-1-one	Phenylpropanoids and polyketides	Linear 1,3-diarylpropanoids	Chalcones and dihydrochalcones	327.05033490928	NA	0.533333333333333	1	NA
0.53_327.0503m/z	0.233746426467954	0.0368219179821958	1.84721658526114	Sham-Fibre:Sham-Control	HMDB0125368	null	C15H12O7	M+Na	36.8	0	9.24660663554223	94.3550198862953	3-(4-hydroxyphenyl)-1-(2,3,4,6-tetrahydroxyphenyl)propane-1,2-dione	Phenylpropanoids and polyketides	Linear 1,3-diarylpropanoids	Chalcones and dihydrochalcones	327.05033490928	NA	0.533333333333333	1	NA
0.53_327.0503m/z	0.233746426467954	0.0368219179821958	1.84721658526114	Sham-Fibre:Sham-Control	HMDB0133541	null	C15H12O7	M+Na	36.8	0	9.24660663554223	94.3550198862953	2,4,5,6-tetrahydroxy-2-[(4-hydroxyphenyl)methyl]-2,3-dihydro-1-benzofuran-3-one	Phenylpropanoids and polyketides	Aurone flavonoids	Auronols	327.05033490928	NA	0.533333333333333	1	NA
0.53_327.0503m/z	0.233746426467954	0.0368219179821958	1.84721658526114	Sham-Fibre:Sham-Control	C12316	C12316	C15H12O7	M+Na	36.8	0	9.24660663572919	94.3550198862953	cis-Dihydroquercetin;	null	null	null	327.05033490928	NA	0.533333333333333	1	NULL
0.53_327.0503m/z	0.233746426467954	0.0368219179821958	1.84721658526114	Sham-Fibre:Sham-Control	HMDB0035589	null	C12H16O8	M+K	37.4	0	9.23117876304018	97.1661358575816	Phlorin	Organooxygen compounds	Carbohydrates and carbohydrate conjugates	Glycosyl compounds	327.05033490928	NA	0.533333333333333	1	NA
0.53_327.0503m/z	0.233746426467954	0.0368219179821958	1.84721658526114	Sham-Fibre:Sham-Control	HMDB0128434	null	C17H10O7	M+H	38.2	0	1.24468273161777	92.3729981385188	5,14-dihydroxy-9-oxo-8,17-dioxatetracyclo[8.7.0.0²,⁷.0¹¹,¹⁶]heptadeca-1(10),2(7),3,5,11,13,15-heptaen-13-yl acetate	Phenylpropanoids and polyketides	Isoflavonoids	Coumestans	327.05033490928	NA	0.533333333333333	1	NA
0.53_327.0503m/z	0.233746426467954	0.0368219179821958	1.84721658526114	Sham-Fibre:Sham-Control	HMDB0126040	null	C15H12O7	M+Na	36.8	0	9.24660663554223	94.3550198862953	(2E)-3-(2,4,5-trihydroxyphenyl)-1-(2,4,6-trihydroxyphenyl)prop-2-en-1-one	Phenylpropanoids and polyketides	Linear 1,3-diarylpropanoids	Chalcones and dihydrochalcones	327.05033490928	NA	0.533333333333333	1	NA
0.53_327.0503m/z	0.233746426467954	0.0368219179821958	1.84721658526114	Sham-Fibre:Sham-Control	HMDB0126039	null	C15H12O7	M+Na	36.8	0	9.24660663554223	94.3550198862953	5,7-dihydroxy-2-(2,4,5-trihydroxyphenyl)-3,4-dihydro-2H-1-benzopyran-4-one	Phenylpropanoids and polyketides	Flavonoids	Flavans	327.05033490928	NA	0.533333333333333	1	NA
0.53_327.0503m/z	0.233746426467954	0.0368219179821958	1.84721658526114	Sham-Fibre:Sham-Control	HMDB0129359	null	C15H12O7	M+Na	36.8	0	9.24660663554223	94.3550198862953	5,7-dihydroxy-3-(2,4,5-trihydroxyphenyl)-3,4-dihydro-2H-1-benzopyran-4-one	Phenylpropanoids and polyketides	Isoflavonoids	Isoflavans	327.05033490928	NA	0.533333333333333	1	NA
0.53_327.0503m/z	0.233746426467954	0.0368219179821958	1.84721658526114	Sham-Fibre:Sham-Control	C19594	C19594	C17H12O8	M+H-H2O	38.1	0	1.17952089711724	92.1328612933735	Aflatoxin-M1-8,9-epoxide;	null	null	null	327.05033490928	NA	0.533333333333333	1	map00980 Metabolism of xenobiotics by cytochrome P450;
0.53_327.0503m/z	0.233746426467954	0.0368219179821958	1.84721658526114	Sham-Fibre:Sham-Control	HMDB0125017	null	C15H12O7	M+Na	36.8	0	9.24660663554223	94.3550198862953	6,7-dihydroxy-3-(2,4,5-trihydroxyphenyl)-3,4-dihydro-2H-1-benzopyran-4-one	Phenylpropanoids and polyketides	Isoflavonoids	Isoflavans	327.05033490928	NA	0.533333333333333	1	NA
0.53_327.0503m/z	0.233746426467954	0.0368219179821958	1.84721658526114	Sham-Fibre:Sham-Control	HMDB0125208	null	C15H12O7	M+Na	36.8	0	9.24660663554223	94.3550198862953	2-(3,5-dihydroxyphenyl)-3,5,7-trihydroxy-3,4-dihydro-2H-1-benzopyran-4-one	Phenylpropanoids and polyketides	Flavonoids	Flavans	327.05033490928	NA	0.533333333333333	1	NA
0.53_327.0503m/z	0.233746426467954	0.0368219179821958	1.84721658526114	Sham-Fibre:Sham-Control	HMDB0130332	null	C15H12O7	M+Na	36.8	0	9.24660663554223	94.3550198862953	3-(3,4-dihydroxyphenyl)-1-(2,3,4,6-tetrahydroxyphenyl)prop-2-en-1-one	Phenylpropanoids and polyketides	Linear 1,3-diarylpropanoids	Chalcones and dihydrochalcones	327.05033490928	NA	0.533333333333333	1	NA
0.53_327.0503m/z	0.233746426467954	0.0368219179821958	1.84721658526114	Sham-Fibre:Sham-Control	HMDB0129344	null	C15H12O7	M+Na	36.8	0	9.24660663554223	94.3550198862953	3-(3,4-dihydroxyphenyl)-5,6,7-trihydroxy-3,4-dihydro-2H-1-benzopyran-4-one	Phenylpropanoids and polyketides	Isoflavonoids	Isoflavans	327.05033490928	NA	0.533333333333333	1	NA
0.53_327.0503m/z	0.233746426467954	0.0368219179821958	1.84721658526114	Sham-Fibre:Sham-Control	HMDB0132710	null	C14H14O7S	M+H	36.1	0	-9.09475474049449	90.5094821997396	{[1-(7-hydroxy-2-oxo-2H-chromen-8-yl)-3-methylbut-3-en-2-yl]oxy}sulfonic acid	Phenylpropanoids and polyketides	Coumarins and derivatives	Hydroxycoumarins	327.05033490928	NA	0.533333333333333	1	NA
0.53_327.0503m/z	0.233746426467954	0.0368219179821958	1.84721658526114	Sham-Fibre:Sham-Control	HMDB0125211	null	C15H12O7	M+Na	36.8	0	9.24660663554223	94.3550198862953	3-(3,5-dihydroxyphenyl)-1-(2,4,6-trihydroxyphenyl)propane-1,2-dione	Phenylpropanoids and polyketides	Linear 1,3-diarylpropanoids	Chalcones and dihydrochalcones	327.05033490928	NA	0.533333333333333	1	NA
0.53_327.0503m/z	0.233746426467954	0.0368219179821958	1.84721658526114	Sham-Fibre:Sham-Control	HMDB0131756	null	C15H12O7	M+Na	36.8	0	9.24660663554223	94.3550198862953	2-(2,4-dihydroxyphenyl)-3,5,7-trihydroxy-3,4-dihydro-2H-1-benzopyran-4-one	Phenylpropanoids and polyketides	Flavonoids	Flavans	327.05033490928	NA	0.533333333333333	1	NA
0.53_327.0503m/z	0.233746426467954	0.0368219179821958	1.84721658526114	Sham-Fibre:Sham-Control	HMDB0132663	null	C12H16O8	M+K	37.4	0	9.23117876284286	97.1661358575816	2-(hydroxymethyl)-6-(2,4,6-trihydroxyphenyl)oxane-3,4,5-triol	Organic oxygen compounds	Organooxygen compounds	Carbohydrates and carbohydrate conjugates	327.05033490928	NA	0.533333333333333	1	NA
0.53_327.0503m/z	0.233746426467954	0.0368219179821958	1.84721658526114	Sham-Fibre:Sham-Control	HMDB0133543	null	C15H12O7	M+Na	36.8	0	9.24660663554223	94.3550198862953	2-[(3,4-dihydroxyphenyl)methyl]-2,4,6-trihydroxy-2,3-dihydro-1-benzofuran-3-one	Phenylpropanoids and polyketides	Aurone flavonoids	Auronols	327.05033490928	NA	0.533333333333333	1	NA
0.53_327.0503m/z	0.233746426467954	0.0368219179821958	1.84721658526114	Sham-Fibre:Sham-Control	HMDB0130177	null	C15H12O7	M+Na	36.8	0	9.24660663554223	94.3550198862953	5,6,7,8-tetrahydroxy-2-(4-hydroxyphenyl)-3,4-dihydro-2H-1-benzopyran-4-one	Phenylpropanoids and polyketides	Flavonoids	Flavans	327.05033490928	NA	0.533333333333333	1	NA
0.53_327.0503m/z	0.233746426467954	0.0368219179821958	1.84721658526114	Sham-Fibre:Sham-Control	HMDB0060641	null	C8H12N3O6PS	M+NH4	37.9	2.04	-6.25647875005345	94.7749208155219	Lamivudine-monophosphate	Nucleosides, nucleotides, and analogues	Nucleoside and nucleotide analogues	null	327.05033490928	NA	0.533333333333333	1	NA
0.53_327.0503m/z	0.233746426467954	0.0368219179821958	1.84721658526114	Sham-Fibre:Sham-Control	HMDB0133542	null	C15H12O7	M+Na	36.8	0	9.24660663554223	94.3550198862953	2,4,6-trihydroxy-2-[hydroxy(4-hydroxyphenyl)methyl]-2,3-dihydro-1-benzofuran-3-one	Phenylpropanoids and polyketides	Aurone flavonoids	Auronols	327.05033490928	NA	0.533333333333333	1	NA
0.53_433.8522n	4.86233726483633	0.0339218580789816	1.85183349121679	Sham-Fibre:Sham-Control	C04367	C04367	C9H8I2O4	M+Na, M+K	39.4	3.27	2.20493840213707	96.5874430646652	3-(3,5-Diiodo-4-hydroxyphenyl)lactate;	Phenylpropanoids and polyketides	Phenylpropanoic acids	null	456.841382029982	433.852161349982	0.533333333333333	1	NULL
0.53_433.8522n	4.86233726483633	0.0339218580789816	1.85183349121679	Sham-Fibre:Sham-Control	HMDB0059636	C04367	C9H8I2O4	M+Na, M+K	39.4	3.27	2.20493840213707	96.5874430646652	3-(3,5-Diiodo-4-hydroxyphenyl)lactate	Phenylpropanoids and polyketides	Phenylpropanoic acids	null	456.841382029982	433.852161349982	0.533333333333333	1	NULL
0.53_544.8823m/z	2.09045223841846	0.0176888396347547	1.17384025411244	Sham-Fibre:Sham-Control	NA	NA	NA	NA	NA	NA	NA	NA	NA	NA	NA	NA	NA	NA	NA	NA	NA
0.53_631.1098m/z	0.153327272089837	0.0310815035178521	2.68334436369069	Sham-Fibre:Sham-Control	HMDB0041719	null	C27H28O15	M+K	34	1.49	6.53021595859558	76.1483502022673	Daidzin 4'-O-glucuronide	Phenylpropanoids and polyketides	Isoflavonoids	Isoflavonoid O-glycosides	631.109845091854	NA	0.533333333333333	1	NA
0.53_631.1098m/z	0.153327272089837	0.0310815035178521	2.68334436369069	Sham-Fibre:Sham-Control	HMDB0127295	null	C27H28O15	M+K	34	1.49	6.53021595878757	76.1483502022673	3,4,5-trihydroxy-6-{3-[5-hydroxy-7-methoxy-4-oxo-8-(3,4,5-trihydroxyoxan-2-yl)-4H-chromen-2-yl]phenoxy}oxane-2-carboxylic acid	Phenylpropanoids and polyketides	Flavonoids	Flavonoid glycosides	631.109845091854	NA	0.533333333333333	1	NA
0.53_631.1098m/z	0.153327272089837	0.0310815035178521	2.68334436369069	Sham-Fibre:Sham-Control	HMDB0041129	null	C27H28O15	M+K	33.9	0.971	6.53021595878757	76.1483502022673	6''-O-(3-Hydroxy-3-methylglutaroyl)astragalin	Phenylpropanoids and polyketides	Flavonoids	Flavonoid glycosides	631.109845091854	NA	0.533333333333333	1	NA
0.53_631.1098m/z	0.153327272089837	0.0310815035178521	2.68334436369069	Sham-Fibre:Sham-Control	HMDB0127234	null	C27H28O15	M+K	34	1.49	6.53021595878757	76.1483502022673	3,4,5-trihydroxy-6-{4-[5-hydroxy-7-methoxy-4-oxo-8-(3,4,5-trihydroxyoxan-2-yl)-4H-chromen-2-yl]phenoxy}oxane-2-carboxylic acid	Phenylpropanoids and polyketides	Flavonoids	Flavonoid glycosides	631.109845091854	NA	0.533333333333333	1	NA
0.53_631.1098m/z	0.153327272089837	0.0310815035178521	2.68334436369069	Sham-Fibre:Sham-Control	HMDB0127122	null	C27H28O15	M+K	33.7	0	6.53021595878757	76.1483502022673	3,4,5-trihydroxy-6-({7-hydroxy-4-oxo-2-phenyl-6-[3,4,5-trihydroxy-6-(hydroxymethyl)oxan-2-yl]-4H-chromen-5-yl}oxy)oxane-2-carboxylic acid	Phenylpropanoids and polyketides	Flavonoids	Flavonoid glycosides	631.109845091854	NA	0.533333333333333	1	NA
0.53_631.1098m/z	0.153327272089837	0.0310815035178521	2.68334436369069	Sham-Fibre:Sham-Control	HMDB0127275	null	C27H28O15	M+K	33.7	0	6.53021595878757	76.1483502022673	3,4,5-trihydroxy-6-{[5-hydroxy-7-methoxy-4-oxo-2-phenyl-8-(3,4,5-trihydroxyoxan-2-yl)-4H-chromen-6-yl]oxy}oxane-2-carboxylic acid	Phenylpropanoids and polyketides	Flavonoids	Flavonoid glycosides	631.109845091854	NA	0.533333333333333	1	NA
0.53_631.1098m/z	0.153327272089837	0.0310815035178521	2.68334436369069	Sham-Fibre:Sham-Control	HMDB0127171	null	C27H28O15	M+K	33.7	0	6.53021595878757	76.1483502022673	3,4,5-trihydroxy-6-({5-hydroxy-4-oxo-2-phenyl-8-[3,4,5-trihydroxy-6-(hydroxymethyl)oxan-2-yl]-4H-chromen-7-yl}oxy)oxane-2-carboxylic acid	Phenylpropanoids and polyketides	Flavonoids	Flavonoid glycosides	631.109845091854	NA	0.533333333333333	1	NA
0.53_631.1098m/z	0.153327272089837	0.0310815035178521	2.68334436369069	Sham-Fibre:Sham-Control	HMDB0029411	null	C24H26N2O16S	M+H	34	0	3.59451258895424	73.9896234031904	Prebetanin	Alkaloids and derivatives	Betalains	Betacyanins and derivatives	631.109845091854	NA	0.533333333333333	1	NA
0.53_631.1098m/z	0.153327272089837	0.0310815035178521	2.68334436369069	Sham-Fibre:Sham-Control	C08567	C08567	C24H26N2O16S	M+H	34	0	3.59451258895424	73.9896234031904	Prebetanin;	null	null	null	631.109845091854	NA	0.533333333333333	1	NULL
0.53_631.1098m/z	0.153327272089837	0.0310815035178521	2.68334436369069	Sham-Fibre:Sham-Control	HMDB0127296	null	C27H28O15	M+K	33.7	0	6.53021595878757	76.1483502022673	3,4,5-trihydroxy-6-{[2-(3-hydroxyphenyl)-7-methoxy-4-oxo-8-(3,4,5-trihydroxyoxan-2-yl)-4H-chromen-5-yl]oxy}oxane-2-carboxylic acid	Phenylpropanoids and polyketides	Flavonoids	Flavonoid glycosides	631.109845091854	NA	0.533333333333333	1	NA
0.53_631.1098m/z	0.153327272089837	0.0310815035178521	2.68334436369069	Sham-Fibre:Sham-Control	HMDB0127276	null	C27H28O15	M+K	33.7	0	6.53021595878757	76.1483502022673	3,4,5-trihydroxy-6-{[6-hydroxy-7-methoxy-4-oxo-2-phenyl-8-(3,4,5-trihydroxyoxan-2-yl)-4H-chromen-5-yl]oxy}oxane-2-carboxylic acid	Phenylpropanoids and polyketides	Flavonoids	Flavonoid glycosides	631.109845091854	NA	0.533333333333333	1	NA
0.53_631.1098m/z	0.153327272089837	0.0310815035178521	2.68334436369069	Sham-Fibre:Sham-Control	HMDB0127121	null	C27H28O15	M+K	33.7	0	6.53021595878757	76.1483502022673	3,4,5-trihydroxy-6-({5-hydroxy-4-oxo-2-phenyl-6-[3,4,5-trihydroxy-6-(hydroxymethyl)oxan-2-yl]-4H-chromen-7-yl}oxy)oxane-2-carboxylic acid	Phenylpropanoids and polyketides	Flavonoids	Flavonoid glycosides	631.109845091854	NA	0.533333333333333	1	NA
0.53_631.1098m/z	0.153327272089837	0.0310815035178521	2.68334436369069	Sham-Fibre:Sham-Control	HMDB0036336	null	C30H24O14	M+Na	33.5	0.987	6.60887780111943	73.9454335191146	Prodelphinidin A1	Phenylpropanoids and polyketides	Flavonoids	Biflavonoids and polyflavonoids	631.109845091854	NA	0.533333333333333	1	NA
0.53_631.1098m/z	0.153327272089837	0.0310815035178521	2.68334436369069	Sham-Fibre:Sham-Control	C20672	C20672	C18H28N6O15P2	M+H	34.3	0.434	-9.86943910216713	82.0669034268179	GDP-4-acetamido-4,6-dideoxy-alpha-D-mannose; GDP-N-acetyl-alpha-D-perosamine;	null	null	null	631.109845091854	NA	0.533333333333333	1	map00520 Amino sugar and nucleotide sugar metabolism;
0.53_631.1098m/z	0.153327272089837	0.0310815035178521	2.68334436369069	Sham-Fibre:Sham-Control	HMDB0127170	null	C27H28O15	M+K	33.7	0	6.53021595878757	76.1483502022673	3,4,5-trihydroxy-6-({7-hydroxy-4-oxo-2-phenyl-8-[3,4,5-trihydroxy-6-(hydroxymethyl)oxan-2-yl]-4H-chromen-5-yl}oxy)oxane-2-carboxylic acid	Phenylpropanoids and polyketides	Flavonoids	Flavonoid glycosides	631.109845091854	NA	0.533333333333333	1	NA
0.53_631.1098m/z	0.153327272089837	0.0310815035178521	2.68334436369069	Sham-Fibre:Sham-Control	HMDB0038847	null	C27H28O15	M+K	33.7	0	6.53021595878757	76.1483502022673	Apigenin 7-[rhamnosyl-(1->2)-galacturonide]	Phenylpropanoids and polyketides	Flavonoids	Flavonoid glycosides	631.109845091854	NA	0.533333333333333	1	NA
0.53_631.1098m/z	0.153327272089837	0.0310815035178521	2.68334436369069	Sham-Fibre:Sham-Control	HMDB0127235	null	C27H28O15	M+K	33.7	0	6.53021595878757	76.1483502022673	3,4,5-trihydroxy-6-{[2-(4-hydroxyphenyl)-7-methoxy-4-oxo-8-(3,4,5-trihydroxyoxan-2-yl)-4H-chromen-5-yl]oxy}oxane-2-carboxylic acid	Phenylpropanoids and polyketides	Flavonoids	Flavonoid glycosides	631.109845091854	NA	0.533333333333333	1	NA
0.53_741.8390n	1.89728960154284	0.0240017726620241	1.04435612393206	Sham-Fibre:Sham-Control	NA	NA	NA	NA	NA	NA	NA	NA	NA	NA	NA	NA	NA	NA	NA	NA	NA
0.56_1045.6883n	1.86117002318075	0.0218708081045257	1.01747266595774	Sham-Fibre:Sham-Control	NA	NA	NA	NA	NA	NA	NA	NA	NA	NA	NA	NA	NA	NA	NA	NA	NA
0.56_124.9230m/z	2.06029010467253	0.0246550417143291	1.21503728453479	Sham-Fibre:Sham-Control	NA	NA	NA	NA	NA	NA	NA	NA	NA	NA	NA	NA	NA	NA	NA	NA	NA
0.56_167.9227n	2.77850156901801	0.035491482691396	1.44565834102212	Sham-Fibre:Sham-Control	NA	NA	NA	NA	NA	NA	NA	NA	NA	NA	NA	NA	NA	NA	NA	NA	NA
0.56_169.9202n	3.00340870187505	0.0497784502455646	1.50436088698793	Sham-Fibre:Sham-Control	NA	NA	NA	NA	NA	NA	NA	NA	NA	NA	NA	NA	NA	NA	NA	NA	NA
0.56_235.9105n	1.90175663770725	0.0207611087562551	1.15093723622628	Sham-Fibre:Sham-Control	NA	NA	NA	NA	NA	NA	NA	NA	NA	NA	NA	NA	NA	NA	NA	NA	NA
0.56_237.9078n	2.05402535070193	0.0257063495947295	1.22482343046977	Sham-Fibre:Sham-Control	NA	NA	NA	NA	NA	NA	NA	NA	NA	NA	NA	NA	NA	NA	NA	NA	NA
0.56_303.8967n	1.85315718272678	0.0331389419797622	1.12124671485066	Sham-Fibre:Sham-Control	NA	NA	NA	NA	NA	NA	NA	NA	NA	NA	NA	NA	NA	NA	NA	NA	NA
0.56_457.8435n	2.68606538542918	0.0478815386304066	1.51837217508788	Sham-Fibre:Sham-Control	NA	NA	NA	NA	NA	NA	NA	NA	NA	NA	NA	NA	NA	NA	NA	NA	NA
0.56_563.8247n	2.25851498300552	0.0440865980782129	1.27043747176077	Sham-Fibre:Sham-Control	NA	NA	NA	NA	NA	NA	NA	NA	NA	NA	NA	NA	NA	NA	NA	NA	NA
0.56_647.7850n	2.65138069191117	0.0462262626647646	1.50040469501345	Sham-Fibre:Sham-Control	NA	NA	NA	NA	NA	NA	NA	NA	NA	NA	NA	NA	NA	NA	NA	NA	NA
0.56_683.2993m/z	2.85487554085735	0.044662403320835	1.25542820188135	Sham-Fibre:Sham-Control	HMDB0030736	null	C32H52O13	M+K	36.5	4.53	-7.28907802739758	86.2804427640083	Capsianoside IV	Lipids and lipid-like molecules	Fatty Acyls	Fatty acyl glycosides	683.299253151613	NA	0.5619	1	NA
0.56_683.2993m/z	2.85487554085735	0.044662403320835	1.25542820188135	Sham-Fibre:Sham-Control	C03263	C03263	C36H44N4O8	M+Na	34.5	0	-8.90772889004971	82.5191188863675	Coproporphyrinogen III;	Organoheterocyclic compounds	Tetrapyrroles and derivatives	Porphyrins	683.299253151613	NA	0.5619	1	map00860 Porphyrin and chlorophyll metabolism; map01100 Metabolic pathways;
0.56_683.2993m/z	2.85487554085735	0.044662403320835	1.25542820188135	Sham-Fibre:Sham-Control	HMDB0038376	null	C32H52O13	M+K	35.6	0	-7.28907802722114	86.2804427640083	Goshonoside F3	Lipids and lipid-like molecules	Prenol lipids	Terpene glycosides	683.299253151613	NA	0.5619	1	NA
0.56_683.2993m/z	2.85487554085735	0.044662403320835	1.25542820188135	Sham-Fibre:Sham-Control	HMDB0001261	C03263	C36H44N4O8	M+Na	34.5	0	-8.90772889022188	82.5191188863675	Coproporphyrinogen III	Organoheterocyclic compounds	Tetrapyrroles and derivatives	Porphyrins	683.299253151613	NA	0.5619	1	map00860 Porphyrin and chlorophyll metabolism; map01100 Metabolic pathways;
0.56_683.2993m/z	2.85487554085735	0.044662403320835	1.25542820188135	Sham-Fibre:Sham-Control	HMDB0002158	C05768	C36H44N4O8	M+Na	34.5	0	-8.90772889022188	82.5191188863675	Coproporphyrinogen I	Organoheterocyclic compounds	Tetrapyrroles and derivatives	Porphyrins	683.299253151613	NA	0.5619	1	map00860 Porphyrin and chlorophyll metabolism; map01100 Metabolic pathways;
0.56_683.2993m/z	2.85487554085735	0.044662403320835	1.25542820188135	Sham-Fibre:Sham-Control	C05768	C05768	C36H44N4O8	M+Na	34.5	0	-8.90772889004971	82.5191188863675	Coproporphyrinogen I;	Organoheterocyclic compounds	Tetrapyrroles and derivatives	Porphyrins	683.299253151613	NA	0.5619	1	map00860 Porphyrin and chlorophyll metabolism; map01100 Metabolic pathways;
0.56_684.3293n	0.380257510104288	0.0153591968818239	1.19980383259211	Sham-Fibre:Sham-Control	NA	NA	NA	NA	NA	NA	NA	NA	NA	NA	NA	NA	NA	NA	NA	NA	NA
0.56_715.7721n	2.45249864714834	0.0456838806272417	1.35063585929389	Sham-Fibre:Sham-Control	NA	NA	NA	NA	NA	NA	NA	NA	NA	NA	NA	NA	NA	NA	NA	NA	NA
0.56_733.2700m/z	4.37770687941942	0.0104876212004815	1.56794982130952	Sham-Fibre:Sham-Control	NA	NA	NA	NA	NA	NA	NA	NA	NA	NA	NA	NA	NA	NA	NA	NA	NA
0.56_793.2688m/z	2.29725754475259	0.0280385184398358	1.13371572689125	Sham-Fibre:Sham-Control	NA	NA	NA	NA	NA	NA	NA	NA	NA	NA	NA	NA	NA	NA	NA	NA	NA
0.56_83.9619n	1.69261204098878	0.0123358390549507	1.04097033552194	Sham-Fibre:Sham-Control	C01485	C01485	ClHO3	M+Na, M+K	33.8	0	5.43999553250588	75.1162155183448	Chloric acid; Chlorate;	null	null	null	122.925295056036	83.9618783405084	0.5619	1	NULL
0.56_843.7005n	2.33308999045473	0.0243376784859926	1.28303527876312	Sham-Fibre:Sham-Control	NA	NA	NA	NA	NA	NA	NA	NA	NA	NA	NA	NA	NA	NA	NA	NA	NA
0.56_869.2430m/z	2.44181108763598	0.0387025385619944	1.26362482679821	Sham-Fibre:Sham-Control	NA	NA	NA	NA	NA	NA	NA	NA	NA	NA	NA	NA	NA	NA	NA	NA	NA
0.56_875.7191n	3.22239389518461	0.0295167473294999	1.45603582697194	Sham-Fibre:Sham-Control	NA	NA	NA	NA	NA	NA	NA	NA	NA	NA	NA	NA	NA	NA	NA	NA	NA
0.56_943.7075n	1.98807993493035	0.0320333341270708	1.02129310854317	Sham-Fibre:Sham-Control	NA	NA	NA	NA	NA	NA	NA	NA	NA	NA	NA	NA	NA	NA	NA	NA	NA
0.56_977.7029n	1.97521328824735	0.0419181916171937	1.06319613616922	Sham-Fibre:Sham-Control	NA	NA	NA	NA	NA	NA	NA	NA	NA	NA	NA	NA	NA	NA	NA	NA	NA
0.58_156.1484m/z	0.217692246960738	0.00340839277158817	1.86203989902636	Sham-Fibre:Sham-Control	NA	NA	NA	NA	NA	NA	NA	NA	NA	NA	NA	NA	NA	NA	NA	NA	NA
0.58_189.1582m/z	0.450446606891506	0.00285386787668835	1.33482041374651	Sham-Fibre:Sham-Control	HMDB0005015	C07018	C9H17NO2	M+NH4	38.3	3.57	-9.20986938572577	97.9523050237578	Gabapentin	Organic acids and derivatives	Carboxylic acids and derivatives	Amino acids, peptides, and analogues	189.158178271657	NA	0.576183333333333	1	NULL
0.58_189.1582m/z	0.450446606891506	0.00285386787668835	1.33482041374651	Sham-Fibre:Sham-Control	C01037	C01037	C9H20N2O2	M+H	37.7	0	-8.37645339744213	97.5652317803507	7,8-Diaminononanoate; 7,8-Diaminopelargonic acid; DAPA;	null	null	null	189.158178271657	NA	0.576183333333333	1	map00780 Biotin metabolism; map01100 Metabolic pathways;
0.58_189.1582m/z	0.450446606891506	0.00285386787668835	1.33482041374651	Sham-Fibre:Sham-Control	C03793	C03793	C9H20N2O2	M+H	37.7	0	-8.37645339744213	97.5652317803507	N6,N6,N6-Trimethyl-L-lysine;	Organic acids and derivatives	Carboxylic acids and derivatives	Amino acids, peptides, and analogues	189.158178271657	NA	0.576183333333333	1	map00310 Lysine degradation;
0.58_189.1582m/z	0.450446606891506	0.00285386787668835	1.33482041374651	Sham-Fibre:Sham-Control	HMDB0001325	C03793	C9H20N2O2	M+H	37.7	0	-8.37645339744213	97.5652317803507	N6,N6,N6-Trimethyl-L-lysine	Organic acids and derivatives	Carboxylic acids and derivatives	Amino acids, peptides, and analogues	189.158178271657	NA	0.576183333333333	1	map00310 Lysine degradation;
0.58_189.1582m/z	0.450446606891506	0.00285386787668835	1.33482041374651	Sham-Fibre:Sham-Control	C18885	C18885	C9H20N2O2	M+H	38.3	3.39	-8.37645339759318	97.5652317803507	Propamocarb;	null	null	null	189.158178271657	NA	0.576183333333333	1	NULL
0.58_189.1582m/z	0.450446606891506	0.00285386787668835	1.33482041374651	Sham-Fibre:Sham-Control	C07018	C07018	C9H17NO2	M+NH4	38.3	3.57	-9.20986938572577	97.9523050237578	Gabapentin;	Organic acids and derivatives	Carboxylic acids and derivatives	Amino acids, peptides, and analogues	189.158178271657	NA	0.576183333333333	1	NULL
0.58_219.0821m/z	0.441423860308849	0.0441163021452845	1.13353247795673	Sham-Fibre:Sham-Control	C18267	C18267	C16H10O	M+H	32.1	0	7.53494942749329	68.7726302121903	Pyrene-1,2-oxide;	null	null	null	219.082084542529	NA	0.576183333333333	1
0.58_219.0821m/z	0.441423860308849	0.0441163021452845	1.13353247795673	Sham-Fibre:Sham-Control	C18254	C18254	C16H10O	M+H	32.1	0	7.53494942749329	68.7726302121903	Pyrene-4,5-oxide; Pyrene-4,5-epoxide;	null	null	null	219.082084542529	NA	0.576183333333333	1
0.58_219.0821m/z	0.441423860308849	0.0441163021452845	1.13353247795673	Sham-Fibre:Sham-Control	C18268	C18268	C16H10O	M+H	32.1	0	7.53494942749329	68.7726302121903	2-Hydroxypyrene; 2-Pyrenol;	null	null	null	219.082084542529	NA	0.576183333333333	1	NULL
0.58_219.0821m/z	0.441423860308849	0.0441163021452845	1.13353247795673	Sham-Fibre:Sham-Control	HMDB0040241	null	C11H16OS	M+Na	33.4	2.71	3.45617978299367	68.184417977739	1-(2-Thienyl)-1-heptanone	Organooxygen compounds	Carbonyl compounds	Ketones	219.082084542529	NA	0.576183333333333	1	NA
0.58_219.0821m/z	0.441423860308849	0.0441163021452845	1.13353247795673	Sham-Fibre:Sham-Control	HMDB0028982	null	C8H16N2O4S	M+H-H2O	31.3	0	9.72027130764114	67.0288942956931	Methionyl-Serine	Organic acids and derivatives	Carboxylic acids and derivatives	Amino acids, peptides, and analogues	219.082084542529	NA	0.576183333333333	1	NA
0.58_219.0821m/z	0.441423860308849	0.0441163021452845	1.13353247795673	Sham-Fibre:Sham-Control	C18255	C18255	C16H12O2	M+H-H2O	32.2	0	6.96010933036094	68.9180489189135	trans-4,5-Dihydroxy-4,5-dihydropyrene; trans-4,5-Pyrenedihydrodiol;	null	null	null	219.082084542529	NA	0.576183333333333	1
0.58_219.0821m/z	0.441423860308849	0.0441163021452845	1.13353247795673	Sham-Fibre:Sham-Control	C14519	C14519	C16H10O	M+H	32.1	0	7.53494942749329	68.7726302121903	1-Hydroxypyrene;	null	null	null	219.082084542529	NA	0.576183333333333	1
0.58_219.0821m/z	0.441423860308849	0.0441163021452845	1.13353247795673	Sham-Fibre:Sham-Control	HMDB0029045	null	C8H16N2O4S	M+H-H2O	31.3	0	9.72027130764114	67.0288942956931	Serylmethionine	Organic acids and derivatives	Carboxylic acids and derivatives	Amino acids, peptides, and analogues	219.082084542529	NA	0.576183333333333	1	NA
0.58_219.0821m/z	0.441423860308849	0.0441163021452845	1.13353247795673	Sham-Fibre:Sham-Control	C18249	C18249	C16H12O2	M+H-H2O	32.2	0	6.96010933036094	68.9180489189135	cis-4,5-Dihydroxy-4,5-dihydropyrene; cis-4,5-Dihydro-4,5-pyrenediol;	null	null	null	219.082084542529	NA	0.576183333333333	1
0.59_170.1418n	2.87736312726725	0.00152792540025371	1.48810340323914	Sham-Fibre:Sham-Control	NA	NA	NA	NA	NA	NA	NA	NA	NA	NA	NA	NA	NA	NA	NA	NA	NA
0.59_243.1670n	0.443141786386374	0.000485048285881734	1.18491176503842	Sham-Fibre:Sham-Control	NA	NA	NA	NA	NA	NA	NA	NA	NA	NA	NA	NA	NA	NA	NA	NA	NA
0.59_246.0932m/z	0.381264067257704	0.0441163021452845	1.32208286685397	Sham-Fibre:Sham-Control	C07898	C07898	C14H14ClN2	M+H	29	0	5.68859408407314	51.4309366389486	Naphazoline hydrochloride;	null	null	null	246.093221777108	NA	0.590466666666667	1	NULL
0.59_246.0932m/z	0.381264067257704	0.0441163021452845	1.32208286685397	Sham-Fibre:Sham-Control	HMDB0039873	null	C17H13NO2	M+H-H2O	26.5	0	7.1509110142136	40.7808078742849	2-Naphthalenol 2-aminobenzoate	Benzenoids	Naphthalenes	null	246.093221777108	NA	0.590466666666667	1	NA
0.59_246.0932m/z	0.381264067257704	0.0441163021452845	1.32208286685397	Sham-Fibre:Sham-Control	HMDB0030350	null	C17H13NO2	M+H-H2O	26.5	0	7.15091101399754	40.7808078742849	Dehydroanonaine	Alkaloids and derivatives	Aporphines	null	246.093221777108	NA	0.590466666666667	1	NA
0.59_246.0932m/z	0.381264067257704	0.0441163021452845	1.32208286685397	Sham-Fibre:Sham-Control	C05856	C05856	C12H15N4OS+	M+H-H2O	28	0	-0.559082368283729	40.7688832166119	Thiamine aldehyde; Thiamin aldehyde;	null	null	null	246.093221777108	NA	0.590466666666667	1	map00730 Thiamine metabolism; map01100 Metabolic pathways;
0.59_246.0932m/z	0.381264067257704	0.0441163021452845	1.32208286685397	Sham-Fibre:Sham-Control	HMDB0028968	null	C9H17N3O4S	M+H-H2O	25.8	0	9.62769770081172	39.3984745665476	Methionyl-Asparagine	Organic acids and derivatives	Carboxylic acids and derivatives	Amino acids, peptides, and analogues	246.093221777108	NA	0.590466666666667	1	NA
0.59_246.0932m/z	0.381264067257704	0.0441163021452845	1.32208286685397	Sham-Fibre:Sham-Control	HMDB0028737	null	C9H17N3O4S	M+H-H2O	25.8	0	9.62769770081172	39.3984745665476	Asparaginyl-Methionine	Organic acids and derivatives	Carboxylic acids and derivatives	Amino acids, peptides, and analogues	246.093221777108	NA	0.590466666666667	1	NA
0.59_331.1469m/z	0.176190243158367	0.00251553057777078	2.2051160455176	Sham-Fibre:Sham-Control	C20978	C20978	C12H24N2O7	M+Na	34.9	1.13	-2.27374485458021	75.9145785088587	Glucoselysine;	null	null	null	331.146871122735	NA	0.590466666666667	1
0.59_331.1469m/z	0.176190243158367	0.00251553057777078	2.2051160455176	Sham-Fibre:Sham-Control	HMDB0010328	null	C14H19NO7	M+NH4	33.2	0	-9.92078593156507	76.9205692823553	Tyramine glucuronide	Organic oxygen compounds	Organooxygen compounds	Carbohydrates and carbohydrate conjugates	331.146871122735	NA	0.590466666666667	1	NA
0.59_331.1469m/z	0.176190243158367	0.00251553057777078	2.2051160455176	Sham-Fibre:Sham-Control	HMDB0034879	null	C12H24N2O7	M+Na	34.9	1.13	-2.27374485458021	75.9145785088587	1-[(5-Amino-5-carboxypentyl)amino]-1-deoxyfructose	Organic oxygen compounds	Organooxygen compounds	Carbohydrates and carbohydrate conjugates	331.146871122735	NA	0.590466666666667	1	NA
0.59_331.1469m/z	0.176190243158367	0.00251553057777078	2.2051160455176	Sham-Fibre:Sham-Control	C09028	C09028	C21H20N2O3	M+H-H2O	34.6	0	7.94738985355682	81.6871043255548	Alstonine;	null	null	null	331.146871122735	NA	0.590466666666667	1	NULL
0.59_331.1469m/z	0.176190243158367	0.00251553057777078	2.2051160455176	Sham-Fibre:Sham-Control	C18422	C18422	C18H22N2O2S	M+H	35.1	0	-1.83032398708503	77.6403610941036	Pyributicarb;	null	null	null	331.146871122735	NA	0.590466666666667	1	NULL
0.59_331.1469m/z	0.176190243158367	0.00251553057777078	2.2051160455176	Sham-Fibre:Sham-Control	C21616	C21616	C12H24N2O7	M+Na	34.6	0	-2.27374485458021	75.9145785088587	Psicoselysine; N6-(D-Psicosyl)-L-lysine;	null	null	null	331.146871122735	NA	0.590466666666667	1	NULL
0.59_331.1469m/z	0.176190243158367	0.00251553057777078	2.2051160455176	Sham-Fibre:Sham-Control	C09241	C09241	C21H20N2O3	M+H-H2O	34.6	0	7.94738985355682	81.6871043255548	Serpentine; Serpentine (alkaloid);	null	null	null	331.146871122735	NA	0.590466666666667	1
0.59_331.1469m/z	0.176190243158367	0.00251553057777078	2.2051160455176	Sham-Fibre:Sham-Control	HMDB0240230	null	C18H22N2O2S	M+H	35.1	0	-1.83032398708503	77.6403610941036	Oxomemazine	null	null	null	331.146871122735	NA	0.590466666666667	1	NA
0.59_331.1469m/z	0.176190243158367	0.00251553057777078	2.2051160455176	Sham-Fibre:Sham-Control	C15073	C15073	C20H23ClO2	M+H	32.8	3.57	2.83824381942838	63.9631639862551	17alpha-Chloroethynylestradiol; 21-Chloro-19-nor-17alpha-pregna-1,3,5(10)-trien-20-yne-3,17-diol;	null	null	null	331.146871122735	NA	0.590466666666667	1	NULL
0.59_331.1469m/z	0.176190243158367	0.00251553057777078	2.2051160455176	Sham-Fibre:Sham-Control	C16488	C16488	C12H24N2O7	M+Na	34.6	0	-2.27374485458021	75.9145785088587	Fructoselysine; N6-(D-Fructosyl)-L-lysine;	null	null	null	331.146871122735	NA	0.590466666666667	1
0.59_331.1469m/z	0.176190243158367	0.00251553057777078	2.2051160455176	Sham-Fibre:Sham-Control	C17533	C17533	C21H18N2O2	M+H	34.5	0	8.38096365362617	81.7929022112155	Gambirtannine;	null	null	null	331.146871122735	NA	0.590466666666667	1	NULL
0.59_334.1189m/z	0.474840712589603	0.0066769832042952	1.14327964736599	Sham-Fibre:Sham-Control	C16611	C16611	C19H18FNO2	M+Na	36.2	4.01	-7.91950685597252	85.8195201898437	Citalopram alcohol;	null	null	null	334.118913707929	NA	0.590466666666667	1	NULL
0.59_334.1189m/z	0.474840712589603	0.0066769832042952	1.14327964736599	Sham-Fibre:Sham-Control	HMDB0014977	null	C14H21N3O3S	M+Na	37.6	10.3	-2.15189098004525	80.3700886487894	Tolazamide	Benzenoids	Benzene and substituted derivatives	Benzenesulfonamides	334.118913707929	NA	0.590466666666667	1	NA
0.59_334.1189m/z	0.474840712589603	0.0066769832042952	1.14327964736599	Sham-Fibre:Sham-Control	HMDB0030242	null	C19H21NO2	M+K	36.2	1.04	-4.99154117357246	85.8389694970842	(E)-Herclavine	Phenylpropanoids and polyketides	Cinnamic acids and derivatives	null	334.118913707929	NA	0.590466666666667	1	NA
0.59_334.1189m/z	0.474840712589603	0.0066769832042952	1.14327964736599	Sham-Fibre:Sham-Control	HMDB0060630	null	C19H21NO2	M+K	36	0.0921	-4.99154117357246	85.8389694970842	(E)-2-hydroxydoxepin	Organoheterocyclic compounds	Benzoxepines	Dibenzoxepines	334.118913707929	NA	0.590466666666667	1	NA
0.59_334.1189m/z	0.474840712589603	0.0066769832042952	1.14327964736599	Sham-Fibre:Sham-Control	C18582	C18582	C14H21N3O4	M+K	34.7	0	8.6377574964802	82.8488220182396	Butralin;	null	null	null	334.118913707929	NA	0.590466666666667	1	NULL
0.59_334.1189m/z	0.474840712589603	0.0066769832042952	1.14327964736599	Sham-Fibre:Sham-Control	C19051	C19051	C16H22ClNO3	M+Na	32.5	0	2.80192270717494	65.8605199235909	Diethatyl-ethyl;	null	null	null	334.118913707929	NA	0.590466666666667	1	NULL
0.59_334.1189m/z	0.474840712589603	0.0066769832042952	1.14327964736599	Sham-Fibre:Sham-Control	C05076	C05076	C17H17N3O3	M+Na	35	0	8.68330210419685	84.8621582515139	Imazaquin;	null	null	null	334.118913707929	NA	0.590466666666667	1	NULL
0.59_334.1189m/z	0.474840712589603	0.0066769832042952	1.14327964736599	Sham-Fibre:Sham-Control	HMDB0014686	null	C19H18ClN5	M+H-H2O	31.7	0	-8.17755138861712	67.7167873821445	Adinazolam	Organoheterocyclic compounds	Benzodiazepines	1,4-benzodiazepines	334.118913707929	NA	0.590466666666667	1	NA
0.59_334.1189m/z	0.474840712589603	0.0066769832042952	1.14327964736599	Sham-Fibre:Sham-Control	HMDB0060594	null	C19H21NO2	M+K	36	0	-4.99154117337988	85.8389694970842	Doxepin N-oxide	Organoheterocyclic compounds	Benzoxepines	Dibenzoxepines	334.118913707929	NA	0.590466666666667	1	NA
0.60_205.1537m/z	5.97811035701232	0.014847615268614	1.63767071440321	Sham-Fibre:Sham-Control	HMDB0013010	null	C9H17NO3	M+NH4	38.8	0	-5.27841105577882	99.8528796760188	N-Heptanoylglycine	Organic acids and derivatives	Carboxylic acids and derivatives	Amino acids, peptides, and analogues	205.153681237941	NA	0.60475	1	NA
0.60_205.1537m/z	5.97811035701232	0.014847615268614	1.63767071440321	Sham-Fibre:Sham-Control	C01092	C01092	C9H17NO3	M+NH4	38.8	0	-5.27841105577882	99.8528796760188	8-Amino-7-oxononanoate; 8-Amino-7-oxononanoic acid; 7-Keto-8-aminopelargonic acid; KAPA;	null	null	null	205.153681237941	NA	0.60475	1	map00780 Biotin metabolism; map01100 Metabolic pathways;
0.60_205.1537m/z	5.97811035701232	0.014847615268614	1.63767071440321	Sham-Fibre:Sham-Control	C12029	C12029	C9H17NO3	M+NH4	38.8	0	-5.27841105577882	99.8528796760188	(E)-2-Butenyl-4-methyl-threonine; 2-Butenyl-4-methylthreonine;	null	null	null	205.153681237941	NA	0.60475	1	NULL
0.60_308.1567n	0.255681424359779	0.0144992421092738	1.8304510063649	Sham-Fibre:Sham-Control	HMDB0034879	null	C12H24N2O7	M+H-H2O, M+H	37.8	2.2	-5.22679263387966	92.7367907292905	1-[(5-Amino-5-carboxypentyl)amino]-1-deoxyfructose	Organic oxygen compounds	Organooxygen compounds	Carbohydrates and carbohydrate conjugates	309.16292117371	308.1567404364	0.60475	1	NA
0.60_308.1567n	0.255681424359779	0.0144992421092738	1.8304510063649	Sham-Fibre:Sham-Control	C21616	C21616	C12H24N2O7	M+H-H2O, M+H	37.8	2.16	-5.22679263387966	92.7367907292905	Psicoselysine; N6-(D-Psicosyl)-L-lysine;	null	null	null	309.16292117371	308.1567404364	0.60475	1	NULL
0.60_308.1567n	0.255681424359779	0.0144992421092738	1.8304510063649	Sham-Fibre:Sham-Control	C16488	C16488	C12H24N2O7	M+H-H2O, M+H	37.8	2.16	-5.22679263387966	92.7367907292905	Fructoselysine; N6-(D-Fructosyl)-L-lysine;	null	null	null	309.16292117371	308.1567404364	0.60475	1
0.60_308.1567n	0.255681424359779	0.0144992421092738	1.8304510063649	Sham-Fibre:Sham-Control	C20978	C20978	C12H24N2O7	M+H-H2O, M+H	37.8	2.21	-5.22679263387966	92.7367907292905	Glucoselysine;	null	null	null	309.16292117371	308.1567404364	0.60475	1
0.62_188.1383m/z	0.274547065518878	0.0479027312363572	1.31204734362322	Sham-Fibre:Sham-Control	C07841	C07841	C8H14N2O2	M+NH4	34.7	0	-6.02029621644823	80.5650609372648	Levetiracetam;	null	null	null	188.138329142035	NA	0.61905	1	NULL
0.62_188.1383m/z	0.274547065518878	0.0479027312363572	1.31204734362322	Sham-Fibre:Sham-Control	HMDB0033926	null	C8H14N2O2	M+NH4	34.7	0	-6.02029621644823	80.5650609372648	(3xi,6xi)-Cyclo(alanylvalyl)	Organic acids and derivatives	Carboxylic acids and derivatives	Amino acids, peptides, and analogues	188.138329142035	NA	0.61905	1	NA
0.62_188.1383m/z	0.274547065518878	0.0479027312363572	1.31204734362322	Sham-Fibre:Sham-Control	HMDB0015333	null	C8H14N2O2	M+NH4	34.7	0	-6.02029621644823	80.5650609372648	Levetiracetam	Organic acids and derivatives	Carboxylic acids and derivatives	Amino acids, peptides, and analogues	188.138329142035	NA	0.61905	1	NA
0.62_201.9326m/z	4.65296111707303	0.0226496403970918	1.73283983997046	Sham-Fibre:Sham-Control	NA	NA	NA	NA	NA	NA	NA	NA	NA	NA	NA	NA	NA	NA	NA	NA	NA
0.62_254.0178m/z	4.90250667519299	0.00235641370633659	2.00247069203286	Sham-Fibre:Sham-Control	HMDB0059660	null	C5H14NO6P	M+K	35.3	0	-5.85296328626753	83.1095624738732	sn-glycero-3-Phosphoethanolamine	Lipids and lipid-like molecules	Glycerophospholipids	Glycerophosphoethanolamines	254.017773167006	NA	0.61905	1	NA
0.62_254.0178m/z	4.90250667519299	0.00235641370633659	2.00247069203286	Sham-Fibre:Sham-Control	C01233	C01233	C5H14NO6P	M+K	35.3	0	-5.85296328626753	83.1095624738732	sn-Glycero-3-phosphoethanolamine; Glycerophosphoethanolamine;	null	null	null	254.017773167006	NA	0.61905	1	map00564 Glycerophospholipid metabolism; map00565 Ether lipid metabolism;
0.62_254.0178m/z	4.90250667519299	0.00235641370633659	2.00247069203286	Sham-Fibre:Sham-Control	HMDB0000114	null	C5H14NO6P	M+K	35.3	0	-5.85296328626753	83.1095624738732	Glycerylphosphorylethanolamine	Organic acids and derivatives	Organic phosphoric acids and derivatives	Organic phosphoramides	254.017773167006	NA	0.61905	1	NA
0.62_88.0393m/z	0.460688726871851	0.0411258826943131	1.22802372445331	Sham-Fibre:Sham-Control	C00740	C00740	C3H7NO3	M+H-H2O	39.5	0	0.362504317769399	97.8533781145997	D-Serine;	Organic acids and derivatives	Carboxylic acids and derivatives	Amino acids, peptides, and analogues	88.0393429163635	NA	0.61905	1	map00260 Glycine, serine and threonine metabolism; map01100 Metabolic pathways; map04742 Taste transduction;
0.62_88.0393m/z	0.460688726871851	0.0411258826943131	1.22802372445331	Sham-Fibre:Sham-Control	HMDB0062263	C00716	C3H7NO3	M+H-H2O	39.5	0	0.362504317769399	97.8533781145997	Protein serine	Organic acids and derivatives	Carboxylic acids and derivatives	Amino acids, peptides, and analogues	88.0393429163635	NA	0.61905	1
0.62_88.0393m/z	0.460688726871851	0.0411258826943131	1.22802372445331	Sham-Fibre:Sham-Control	HMDB0003609	C02218	C3H5NO2	M+H	39.5	0	0.43754114714086	98.1058763739642	2-Aminoacrylic acid	Organic acids and derivatives	Carboxylic acids and derivatives	Amino acids, peptides, and analogues	88.0393429163635	NA	0.61905	1	map00270 Cysteine and methionine metabolism;
0.62_88.0393m/z	0.460688726871851	0.0411258826943131	1.22802372445331	Sham-Fibre:Sham-Control	HMDB0006804	C00804	C3H2O2	M+NH4	39.6	0	0.544001754236457	98.4965615096133	Propynoic acid	Organic acids and derivatives	Carboxylic acids and derivatives	Carboxylic acids	88.0393429163635	NA	0.61905	1	map00410 beta-Alanine metabolism; map00640 Propanoate metabolism;
0.62_88.0393m/z	0.460688726871851	0.0411258826943131	1.22802372445331	Sham-Fibre:Sham-Control	C20904	C20904	C3H5NO2	M+H	39.5	0	0.43754114714086	98.1058763739642	2-Iminopropanoate;	null	null	null	88.0393429163635	NA	0.61905	1	NULL
0.62_88.0393m/z	0.460688726871851	0.0411258826943131	1.22802372445331	Sham-Fibre:Sham-Control	HMDB0000187	C00065	C3H7NO3	M+H-H2O	39.5	0	0.362504317769399	97.8533781145997	L-Serine	Organic acids and derivatives	Carboxylic acids and derivatives	Amino acids, peptides, and analogues	88.0393429163635	NA	0.61905	1	map00260 Glycine, serine and threonine metabolism; map00270 Cysteine and methionine metabolism; map00600 Sphingolipid metabolism; map00630 Glyoxylate and dicarboxylate metabolism; map00920 Sulfur metabolism; map00970 Aminoacyl-tRNA biosynthesis; map01100 Metabolic pathways; map01200 Carbon metabolism; map01230 Biosynthesis of amino acids; map02010 ABC transporters; map04071 Sphingolipid signaling…
0.62_88.0393m/z	0.460688726871851	0.0411258826943131	1.22802372445331	Sham-Fibre:Sham-Control	HMDB0003406	C00740	C3H7NO3	M+H-H2O	39.5	0	0.362504317904686	97.8533781145997	D-Serine	Organic acids and derivatives	Carboxylic acids and derivatives	Amino acids, peptides, and analogues	88.0393429163635	NA	0.61905	1	map00260 Glycine, serine and threonine metabolism; map01100 Metabolic pathways; map04742 Taste transduction;
0.62_88.0393m/z	0.460688726871851	0.0411258826943131	1.22802372445331	Sham-Fibre:Sham-Control	C00716	C00716	C3H7NO3	M+H-H2O	39.5	0	0.362504317769399	97.8533781145997	Serine; 2-Amino-3-hydroxypropionic acid; 3-Hydroxyalanine;	Organic acids and derivatives	Carboxylic acids and derivatives	Amino acids, peptides, and analogues	88.0393429163635	NA	0.61905	1
0.62_88.0393m/z	0.460688726871851	0.0411258826943131	1.22802372445331	Sham-Fibre:Sham-Control	HMDB0039426	null	C3H5NO2	M+H	39.5	0	0.43754114714086	98.1058763739642	3-Isoxazolidinone	Organoheterocyclic compounds	Azolidines	Oxazolidines	88.0393429163635	NA	0.61905	1	NA
0.62_88.0393m/z	0.460688726871851	0.0411258826943131	1.22802372445331	Sham-Fibre:Sham-Control	C06695	C06695	C3H5NO2	M+H	39.5	0	0.437541146977577	98.1058763739642	2-Oxazolidinone;	null	null	null	88.0393429163635	NA	0.61905	1	NULL
0.62_88.0393m/z	0.460688726871851	0.0411258826943131	1.22802372445331	Sham-Fibre:Sham-Control	C20253	C20253	C3H5NO2	M+H	39.5	0	0.43754114714086	98.1058763739642	Aminoacrylate; (Z)-3-Aminoacrylate;	null	null	null	88.0393429163635	NA	0.61905	1	map00240 Pyrimidine metabolism; map01100 Metabolic pathways;
0.62_88.0393m/z	0.460688726871851	0.0411258826943131	1.22802372445331	Sham-Fibre:Sham-Control	C00804	C00804	C3H2O2	M+NH4	39.6	0	0.544001754236457	98.4965615096133	Propynoate; Propiolic acid; Acetylenecarboxylic acid; Acetylenemonocarboxylate;	Organic acids and derivatives	Carboxylic acids and derivatives	Carboxylic acids	88.0393429163635	NA	0.61905	1	map00410 beta-Alanine metabolism; map00640 Propanoate metabolism;
0.62_88.0393m/z	0.460688726871851	0.0411258826943131	1.22802372445331	Sham-Fibre:Sham-Control	C02218	C02218	C3H5NO2	M+H	39.5	0	0.43754114714086	98.1058763739642	Dehydroalanine; 2-Aminoacrylate; 2-Aminoprop-2-enoate;	Organic acids and derivatives	Carboxylic acids and derivatives	Amino acids, peptides, and analogues	88.0393429163635	NA	0.61905	1	map00270 Cysteine and methionine metabolism;
0.62_88.0393m/z	0.460688726871851	0.0411258826943131	1.22802372445331	Sham-Fibre:Sham-Control	C00065	C00065	C3H7NO3	M+H-H2O	39.5	0	0.362504317769399	97.8533781145997	L-Serine; L-2-Amino-3-hydroxypropionic acid; L-3-Hydroxy-alanine; Serine;	Organic acids and derivatives	Carboxylic acids and derivatives	Amino acids, peptides, and analogues	88.0393429163635	NA	0.61905	1	map00260 Glycine, serine and threonine metabolism; map00270 Cysteine and methionine metabolism; map00600 Sphingolipid metabolism; map00630 Glyoxylate and dicarboxylate metabolism; map00920 Sulfur metabolism; map00970 Aminoacyl-tRNA biosynthesis; map01100 Metabolic pathways; map01200 Carbon metabolism; map01230 Biosynthesis of amino acids; map02010 ABC transporters; map04071 Sphingolipid signaling…
0.65_217.1530m/z	2.18320110287673	0.0144234808769547	1.09425433122355	Sham-Fibre:Sham-Control	HMDB0006406	C12448	C10H17NO3	M+NH4	28.4	0	-8.55265506787333	51.5627741457838	Ecgonine methyl ester	Alkaloids and derivatives	Tropane alkaloids	null	217.15296592678	NA	0.647616666666667	1	map01100 Metabolic pathways;
0.65_217.1530m/z	2.18320110287673	0.0144234808769547	1.09425433122355	Sham-Fibre:Sham-Control	HMDB0094805	null	C10H17NO3	M+NH4	28.4	0	-8.55265506801607	51.5627741457838	6-octenoylglycine	Organic acids and derivatives	Carboxylic acids and derivatives	Amino acids, peptides, and analogues	217.15296592678	NA	0.647616666666667	1	NA
0.65_217.1530m/z	2.18320110287673	0.0144234808769547	1.09425433122355	Sham-Fibre:Sham-Control	HMDB0094801	null	C10H17NO3	M+NH4	30.7	11.4	-8.55265506801607	51.5627741457838	2-octenoylglycine	Organic acids and derivatives	Carboxylic acids and derivatives	Amino acids, peptides, and analogues	217.15296592678	NA	0.647616666666667	1	NA
0.65_217.1530m/z	2.18320110287673	0.0144234808769547	1.09425433122355	Sham-Fibre:Sham-Control	HMDB0094802	null	C10H17NO3	M+NH4	30.6	11.1	-8.55265506801607	51.5627741457838	3-octenoylglycine	Organic acids and derivatives	Carboxylic acids and derivatives	Amino acids, peptides, and analogues	217.15296592678	NA	0.647616666666667	1	NA
0.65_217.1530m/z	2.18320110287673	0.0144234808769547	1.09425433122355	Sham-Fibre:Sham-Control	HMDB0031820	null	C10H17NO3	M+NH4	28.4	0	-8.55265506801607	51.5627741457838	Neotussilagine	Organoheterocyclic compounds	Pyrrolizidines	null	217.15296592678	NA	0.647616666666667	1	NA
0.65_217.1530m/z	2.18320110287673	0.0144234808769547	1.09425433122355	Sham-Fibre:Sham-Control	HMDB0094806	null	C10H17NO3	M+NH4	28.4	0	-8.55265506801607	51.5627741457838	7-octenoylglycine	Organic acids and derivatives	Carboxylic acids and derivatives	Amino acids, peptides, and analogues	217.15296592678	NA	0.647616666666667	1	NA
0.65_217.1530m/z	2.18320110287673	0.0144234808769547	1.09425433122355	Sham-Fibre:Sham-Control	C21197	C21197	C10H17NO3	M+NH4	30.6	11.1	-8.55265506787333	51.5627741457838	N-Hexanoyl-L-homoserine lactone; C6-HSL; N-[(3S)-Tetrahydro-2-oxo-3-furanyl]-hexanamide;	null	null	null	217.15296592678	NA	0.647616666666667	1
0.65_217.1530m/z	2.18320110287673	0.0144234808769547	1.09425433122355	Sham-Fibre:Sham-Control	C12448	C12448	C10H17NO3	M+NH4	28.4	0	-8.55265506787333	51.5627741457838	Ecgonine methyl ester; Methyl ecgonine;	Alkaloids and derivatives	Tropane alkaloids	null	217.15296592678	NA	0.647616666666667	1	map01100 Metabolic pathways;
0.65_217.1530m/z	2.18320110287673	0.0144234808769547	1.09425433122355	Sham-Fibre:Sham-Control	HMDB0094803	null	C10H17NO3	M+NH4	28.4	0	-8.55265506801607	51.5627741457838	4-octenoylglycine	Organic acids and derivatives	Carboxylic acids and derivatives	Amino acids, peptides, and analogues	217.15296592678	NA	0.647616666666667	1	NA
0.65_217.1530m/z	2.18320110287673	0.0144234808769547	1.09425433122355	Sham-Fibre:Sham-Control	HMDB0094804	null	C10H17NO3	M+NH4	28.4	0	-8.55265506801607	51.5627741457838	5-octenoylglycine	Organic acids and derivatives	Carboxylic acids and derivatives	Amino acids, peptides, and analogues	217.15296592678	NA	0.647616666666667	1	NA
0.65_217.1530m/z	2.18320110287673	0.0144234808769547	1.09425433122355	Sham-Fibre:Sham-Control	C10411	C10411	C10H17NO3	M+NH4	28.4	0	-8.55265506801607	51.5627741457838	Tussilagine;	null	null	null	217.15296592678	NA	0.647616666666667	1	NULL
0.65_217.1530m/z	2.18320110287673	0.0144234808769547	1.09425433122355	Sham-Fibre:Sham-Control	HMDB0029140	null	C10H20N2O3	M+H	28.7	0.654	-7.87895186116225	51.7496318730321	Valyl-Valine	Organic acids and derivatives	Carboxylic acids and derivatives	Amino acids, peptides, and analogues	217.15296592678	NA	0.647616666666667	1	NA
0.65_258.1080m/z	3.29202971363454	0.00203636571914121	1.71172183533251	Sham-Fibre:Sham-Control	HMDB0028817	null	C10H17N3O6	M+H-H2O	43.6	24.8	-1.7342857667632	95.2375196195023	Glutamylglutamine	Organic acids and derivatives	Carboxylic acids and derivatives	Amino acids, peptides, and analogues	258.107969904583	NA	0.647616666666667	1	NA
0.65_258.1080m/z	3.29202971363454	0.00203636571914121	1.71172183533251	Sham-Fibre:Sham-Control	HMDB0000086	null	C8H20NO6P	M+H	37.6	0	-8.28664945698018	97.4274453725429	Glycerophosphocholine	Lipids and lipid-like molecules	Glycerophospholipids	Glycerophosphocholines	258.107969904583	NA	0.647616666666667	1	NA
0.65_258.1080m/z	3.29202971363454	0.00203636571914121	1.71172183533251	Sham-Fibre:Sham-Control	HMDB0028796	null	C10H17N3O6	M+H-H2O	43.6	24.8	-1.7342857667632	95.2375196195023	Glutaminylglutamic acid	Organic acids and derivatives	Carboxylic acids and derivatives	Amino acids, peptides, and analogues	258.107969904583	NA	0.647616666666667	1	NA
0.65_258.1080m/z	3.29202971363454	0.00203636571914121	1.71172183533251	Sham-Fibre:Sham-Control	HMDB0000982	null	C10H15N3O5	M+H	46	37.2	-1.85577010676428	95.1253507831454	5-Methylcytidine	Nucleosides, nucleotides, and analogues	Pyrimidine nucleosides	null	258.107969904583	NA	0.647616666666667	1	NA
0.65_258.1080m/z	3.29202971363454	0.00203636571914121	1.71172183533251	Sham-Fibre:Sham-Control	HMDB0033610	null	C13H17NO3	M+Na	36.6	0	-8.9068415052202	93.0764348089186	Pandamarilactam 3x	Organoheterocyclic compounds	Dihydrofurans	Furanones	258.107969904583	NA	0.647616666666667	1	NA
0.65_258.1080m/z	3.29202971363454	0.00203636571914121	1.71172183533251	Sham-Fibre:Sham-Control	C05283	C05283	C10H17N3O6	M+H-H2O	38.7	0.197	-1.7342857667632	95.2375196195023	(5-L-Glutamyl)-L-glutamine;	Organic acids and derivatives	Carboxylic acids and derivatives	Amino acids, peptides, and analogues	258.107969904583	NA	0.647616666666667	1	NULL
0.65_258.1080m/z	3.29202971363454	0.00203636571914121	1.71172183533251	Sham-Fibre:Sham-Control	HMDB0005766	null	C10H17N3O6	M+H-H2O	41.9	16.2	-1.7342857667632	95.2375196195023	Norophthalmic acid	Organic acids and derivatives	Carboxylic acids and derivatives	Amino acids, peptides, and analogues	258.107969904583	NA	0.647616666666667	1	NA
0.65_258.1080m/z	3.29202971363454	0.00203636571914121	1.71172183533251	Sham-Fibre:Sham-Control	C14302	C14302	C10H12N2O5	M+NH4	38.6	0	-1.98737231725163	95.4195389040073	Dinoseb; 2,4-Dinitro-6-(1-methylpropyl)phenol;	Benzenoids	Phenols	Nitrophenols	258.107969904583	NA	0.647616666666667	1	NULL
0.65_258.1080m/z	3.29202971363454	0.00203636571914121	1.71172183533251	Sham-Fibre:Sham-Control	HMDB0028833	null	C10H17N3O6	M+H-H2O	41.9	16.2	-1.7342857667632	95.2375196195023	Glutamyl-Gamma-glutamate	Organic acids and derivatives	Carboxylic acids and derivatives	Amino acids, peptides, and analogues	258.107969904583	NA	0.647616666666667	1	NA
0.65_258.1080m/z	3.29202971363454	0.00203636571914121	1.71172183533251	Sham-Fibre:Sham-Control	C18048	C18048	C10H17N3O6	M+H-H2O	43.8	25.6	-1.7342857667632	95.2375196195023	N-Succinyl-L-citrulline;	null	null	null	258.107969904583	NA	0.647616666666667	1	NULL
0.65_258.1080m/z	3.29202971363454	0.00203636571914121	1.71172183533251	Sham-Fibre:Sham-Control	HMDB0029147	null	C10H17N3O6	M+H-H2O	38.7	0.197	-1.7342857667632	95.2375196195023	N-gamma-Glutamylglutamine	Organic acids and derivatives	Carboxylic acids and derivatives	Amino acids, peptides, and analogues	258.107969904583	NA	0.647616666666667	1	NA
0.65_258.1080m/z	3.29202971363454	0.00203636571914121	1.71172183533251	Sham-Fibre:Sham-Control	C09573	C09573	C13H17NO3	M+Na	40.8	20.8	-8.9068415052202	93.0764348089186	Lophophorine;	null	null	null	258.107969904583	NA	0.647616666666667	1	NULL
0.65_258.1080m/z	3.29202971363454	0.00203636571914121	1.71172183533251	Sham-Fibre:Sham-Control	HMDB0039229	null	C10H15N3O5	M+H	47.4	43.9	-1.85577010698537	95.1253507831454	Pyro-L-glutaminyl-L-glutamine	Organic acids and derivatives	Carboxylic acids and derivatives	Amino acids, peptides, and analogues	258.107969904583	NA	0.647616666666667	1	NA
0.65_258.1080m/z	3.29202971363454	0.00203636571914121	1.71172183533251	Sham-Fibre:Sham-Control	HMDB0032559	C14302	C10H12N2O5	M+NH4	38.6	0	-1.98737231725163	95.4195389040073	(±)-2-(1-Methylpropyl)-4,6-dinitrophenol	Benzenoids	Phenols	Nitrophenols	258.107969904583	NA	0.647616666666667	1	NULL
0.65_258.1080m/z	3.29202971363454	0.00203636571914121	1.71172183533251	Sham-Fibre:Sham-Control	HMDB0062187	null	C12H18BNO2	M+K	21.5	0	7.99753097108043	16.5785083477773	1-hydroperoxy-8-carboxyoctyl-3,4-epoxynon-(2E)-enyl-ether	Benzenoids	Benzene and substituted derivatives	Aniline and substituted anilines	258.107969904583	NA	0.647616666666667	1	NA
0.65_258.1080m/z	3.29202971363454	0.00203636571914121	1.71172183533251	Sham-Fibre:Sham-Control	HMDB0011738	C05283	C10H17N3O6	M+H-H2O	38.7	0.197	-1.7342857667632	95.2375196195023	N2-gamma-Glutamylglutamine	Organic acids and derivatives	Carboxylic acids and derivatives	Amino acids, peptides, and analogues	258.107969904583	NA	0.647616666666667	1	NULL
0.65_258.1080m/z	3.29202971363454	0.00203636571914121	1.71172183533251	Sham-Fibre:Sham-Control	HMDB0062199	null	C12H18BNO2	M+K	21.5	0	7.99753097108043	16.5785083477773	3(S),5(S),12(R)-trihydroxy-eicosa-8-trans-6,14-cis-trienoyl-CoA	Benzenoids	Benzene and substituted derivatives	Aniline and substituted anilines	258.107969904583	NA	0.647616666666667	1	NA
0.65_258.1080m/z	3.29202971363454	0.00203636571914121	1.71172183533251	Sham-Fibre:Sham-Control	HMDB0062279	null	C12H18BNO2	M+K	21.5	0	7.99753097108043	16.5785083477773	11,15-cyclo-12,14-cycloperoxy-8-hydroperoxy-5Z,9E-eicosadienoic	Benzenoids	Benzene and substituted derivatives	Aniline and substituted anilines	258.107969904583	NA	0.647616666666667	1	NA
0.65_258.1080m/z	3.29202971363454	0.00203636571914121	1.71172183533251	Sham-Fibre:Sham-Control	C18671	C18671	C10H12N2O5	M+NH4	38.6	0	-1.98737231725163	95.4195389040073	Dinoterb;	null	null	null	258.107969904583	NA	0.647616666666667	1	NULL
0.65_310.0851n	1.77234702375716	0.0296198270178312	1.00701605642398	Sham-Fibre:Sham-Control	HMDB0040357	null	C18H14O5	M+H-H2O, M+K, M+Na	41.7	20.5	3.29732425449646	91.9739137613082	6,11-Dihydroxy-2,2-dimethylpyrano[3,2-c]xanthen-7(2H)-one	Organoheterocyclic compounds	Benzopyrans	1-benzopyrans	293.081857744682	310.085145994682	0.647616666666667	1	NA
0.65_310.0851n	1.77234702375716	0.0296198270178312	1.00701605642398	Sham-Fibre:Sham-Control	C11096	C11096	C18H15ClN2O	M+H-H2O, M+K, M+Na	32.7	0	-6.91681211080108	71.4124874891543	Croconazole;	null	null	null	293.081857744682	310.085145994682	0.647616666666667	1	NULL
0.65_310.0851n	1.77234702375716	0.0296198270178312	1.00701605642398	Sham-Fibre:Sham-Control	C10059	C10059	C18H14O5	M+H-H2O, M+K, M+Na	41.7	20.5	3.29732425449646	91.9739137613082	6-Deoxyjacareubin;	null	null	null	293.081857744682	310.085145994682	0.647616666666667	1	NULL
0.66_159.0773m/z	0.47222490025919	0.014847615268614	1.31912230522816	Sham-Fibre:Sham-Control	HMDB0059896	null	C9H12O	M+Na	38.2	0	-5.33025481924543	97.0267052629646	6-Ethyl-o-cresol	Benzenoids	Phenols	Cresols	159.077310296338	NA	0.6619	1	NA
0.66_159.0773m/z	0.47222490025919	0.014847615268614	1.31912230522816	Sham-Fibre:Sham-Control	HMDB0034378	null	C9H12O	M+Na	38.2	0	-5.33025481924543	97.0267052629646	(±)-1-(4-Methylphenyl)ethanol	Benzenoids	Benzene and substituted derivatives	Toluenes	159.077310296338	NA	0.6619	1	NA
0.66_159.0773m/z	0.47222490025919	0.014847615268614	1.31912230522816	Sham-Fibre:Sham-Control	HMDB0038987	null	C9H12O	M+Na	38.2	0	-5.33025481903658	97.0267052629646	2-Ethyl-5-methylphenol	Benzenoids	Benzene and substituted derivatives	Phenols and derivatives	159.077310296338	NA	0.6619	1	NA
0.66_159.0773m/z	0.47222490025919	0.014847615268614	1.31912230522816	Sham-Fibre:Sham-Control	HMDB0032441	null	C9H12O	M+Na	38.2	0	-5.33025481903658	97.0267052629646	Nona-2,4,6-trienal	Organooxygen compounds	Carbonyl compounds	Aldehydes	159.077310296338	NA	0.6619	1	NA
0.66_159.0773m/z	0.47222490025919	0.014847615268614	1.31912230522816	Sham-Fibre:Sham-Control	HMDB0032029	null	C9H12O	M+Na	38.2	0	-5.33025481903658	97.0267052629646	2-Isopropylphenol	Benzenoids	Benzene and substituted derivatives	Cumenes	159.077310296338	NA	0.6619	1	NA
0.66_159.0773m/z	0.47222490025919	0.014847615268614	1.31912230522816	Sham-Fibre:Sham-Control	HMDB0125105	null	C9H12O	M+Na	38.2	0	-5.33025481903658	97.0267052629646	1-ethyl-3-methoxybenzene	Benzenoids	Phenol ethers	Anisoles	159.077310296338	NA	0.6619	1	NA
0.66_159.0773m/z	0.47222490025919	0.014847615268614	1.31912230522816	Sham-Fibre:Sham-Control	C16432	C16432	C6H10N2O3	M+H	39.1	2.78	5.64104635251969	99.1545822855363	5-Hydroxyectoine;	null	null	null	159.077310296338	NA	0.6619	1	map00260 Glycine, serine and threonine metabolism;
0.66_159.0773m/z	0.47222490025919	0.014847615268614	1.31912230522816	Sham-Fibre:Sham-Control	HMDB0038984	null	C9H12O	M+Na	38.2	0	-5.33025481903658	97.0267052629646	4-Ethyl-2-methylphenol	Benzenoids	Benzene and substituted derivatives	Phenols and derivatives	159.077310296338	NA	0.6619	1	NA
0.66_159.0773m/z	0.47222490025919	0.014847615268614	1.31912230522816	Sham-Fibre:Sham-Control	HMDB0032624	null	C9H12O	M+Na	38.2	0	-5.33025481903658	97.0267052629646	2-Propylphenol	Benzenoids	Benzene and substituted derivatives	Phenylpropanes	159.077310296338	NA	0.6619	1	NA
0.66_159.0773m/z	0.47222490025919	0.014847615268614	1.31912230522816	Sham-Fibre:Sham-Control	HMDB0032621	null	C9H12O	M+Na	38.2	0	-5.33025481903658	97.0267052629646	(2-Methoxyethyl)benzene	Benzenoids	Benzene and substituted derivatives	null	159.077310296338	NA	0.6619	1	NA
0.66_159.0773m/z	0.47222490025919	0.014847615268614	1.31912230522816	Sham-Fibre:Sham-Control	HMDB0031670	null	C6H10N2O3	M+H	39.1	2.91	5.64104635233988	99.1545822855363	1-(Hydroxymethyl)-5,5-dimethyl-2,4-imidazolidinedione	Organoheterocyclic compounds	Azolidines	Imidazolidines	159.077310296338	NA	0.6619	1	NA
0.66_159.0773m/z	0.47222490025919	0.014847615268614	1.31912230522816	Sham-Fibre:Sham-Control	HMDB0031446	null	C9H12O	M+Na	38.2	0	-5.33025481903658	97.0267052629646	p-Isopropylphenol	Benzenoids	Benzene and substituted derivatives	Cumenes	159.077310296338	NA	0.6619	1	NA
0.66_159.0773m/z	0.47222490025919	0.014847615268614	1.31912230522816	Sham-Fibre:Sham-Control	HMDB0038986	null	C9H12O	M+Na	38.2	0	-5.33025481903658	97.0267052629646	3-Ethyl-4-methylphenol	Benzenoids	Phenols	Cresols	159.077310296338	NA	0.6619	1	NA
0.66_159.0773m/z	0.47222490025919	0.014847615268614	1.31912230522816	Sham-Fibre:Sham-Control	C03824	C03824	C6H7NO3	M+NH4	39	2.92	6.32205030033763	99.272715389529	2-Aminomuconate semialdehyde; 2-Aminomuconate 6-semialdehyde;	Organic acids and derivatives	Carboxylic acids and derivatives	Amino acids, peptides, and analogues	159.077310296338	NA	0.6619	1	map00380 Tryptophan metabolism; map01100 Metabolic pathways;
0.66_159.0773m/z	0.47222490025919	0.014847615268614	1.31912230522816	Sham-Fibre:Sham-Control	HMDB0031627	null	C9H12O	M+Na	38.2	0	-5.33025481903658	97.0267052629646	1-Phenyl-1-propanol	Benzenoids	Benzene and substituted derivatives	Phenylpropanes	159.077310296338	NA	0.6619	1	NA
0.66_159.0773m/z	0.47222490025919	0.014847615268614	1.31912230522816	Sham-Fibre:Sham-Control	C21397	C21397	C6H12N2O4	M+H-H2O	39.2	2.7	5.06403420253128	98.9081495095691	Ethylenediamine-N,N'-diacetic acid; Ethylenediaminediacetate; EDDA;	null	null	null	159.077310296338	NA	0.6619	1	NULL
0.66_159.0773m/z	0.47222490025919	0.014847615268614	1.31912230522816	Sham-Fibre:Sham-Control	C19719	C19719	C6H12N2O4	M+H-H2O	38.6	0	5.06403420253128	98.9081495095691	D-Alanyl-D-serine;	null	null	null	159.077310296338	NA	0.6619	1
0.66_159.0773m/z	0.47222490025919	0.014847615268614	1.31912230522816	Sham-Fibre:Sham-Control	HMDB0032625	C14311	C9H12O	M+Na	38.2	0	-5.33025481903658	97.0267052629646	4-Propylphenol	Benzenoids	Benzene and substituted derivatives	Phenylpropanes	159.077310296338	NA	0.6619	1	NULL
0.66_159.0773m/z	0.47222490025919	0.014847615268614	1.31912230522816	Sham-Fibre:Sham-Control	HMDB0038985	null	C9H12O	M+Na	38.2	0	-5.33025481903658	97.0267052629646	3-Ethyl-5-methylphenol	Benzenoids	Phenols	Cresols	159.077310296338	NA	0.6619	1	NA
0.66_159.0773m/z	0.47222490025919	0.014847615268614	1.31912230522816	Sham-Fibre:Sham-Control	HMDB0032544	null	C9H12O	M+Na	38.2	0	-5.33025481903658	97.0267052629646	2,4,6-Trimethylphenol	Benzenoids	Benzene and substituted derivatives	Phenols and derivatives	159.077310296338	NA	0.6619	1	NA
0.66_159.0773m/z	0.47222490025919	0.014847615268614	1.31912230522816	Sham-Fibre:Sham-Control	HMDB0039782	null	C9H12O	M+Na	38.2	0	-5.33025481903658	97.0267052629646	2-(1-Pentenyl)furan	Organoheterocyclic compounds	Heteroaromatic compounds	null	159.077310296338	NA	0.6619	1	NA
0.66_159.0773m/z	0.47222490025919	0.014847615268614	1.31912230522816	Sham-Fibre:Sham-Control	HMDB0032149	null	C9H12O	M+Na	38.2	0	-5.33025481903658	97.0267052629646	1-Methoxy-2,4-dimethylbenzene	Benzenoids	Benzene and substituted derivatives	Phenol ethers	159.077310296338	NA	0.6619	1	NA
0.66_159.0773m/z	0.47222490025919	0.014847615268614	1.31912230522816	Sham-Fibre:Sham-Control	HMDB0031312	null	C9H12O	M+Na	38.2	0	-5.33025481903658	97.0267052629646	Benzyl ethyl ether	Benzenoids	Benzene and substituted derivatives	Benzylethers	159.077310296338	NA	0.6619	1	NA
0.66_159.0773m/z	0.47222490025919	0.014847615268614	1.31912230522816	Sham-Fibre:Sham-Control	HMDB0031628	null	C9H12O	M+Na	38.2	0	-5.33025481903658	97.0267052629646	2-Phenyl-1-propanol	Benzenoids	Benzene and substituted derivatives	null	159.077310296338	NA	0.6619	1	NA
0.66_159.0773m/z	0.47222490025919	0.014847615268614	1.31912230522816	Sham-Fibre:Sham-Control	C04226	C04226	C6H7NO3	M+NH4	38.4	0	6.32205030033763	99.272715389529	6-Oxo-1,4,5,6-tetrahydronicotinate; 1,4,5,6-Tetrahydro-6-oxonicotinate; 1,4,5,6-Tetrahydro-6-oxonicotinic acid;	null	null	null	159.077310296338	NA	0.6619	1	map00760 Nicotinate and nicotinamide metabolism;
0.66_159.0773m/z	0.47222490025919	0.014847615268614	1.31912230522816	Sham-Fibre:Sham-Control	HMDB0001280	C03824	C6H7NO3	M+NH4	39	2.92	6.32205030033763	99.272715389529	2-Aminomuconic acid semialdehyde	Organic acids and derivatives	Carboxylic acids and derivatives	Amino acids, peptides, and analogues	159.077310296338	NA	0.6619	1	map00380 Tryptophan metabolism; map01100 Metabolic pathways;
0.66_159.0773m/z	0.47222490025919	0.014847615268614	1.31912230522816	Sham-Fibre:Sham-Control	C14311	C14311	C9H12O	M+Na	38.2	0	-5.33025481903658	97.0267052629646	4-Propylphenol;	Benzenoids	Benzene and substituted derivatives	Phenylpropanes	159.077310296338	NA	0.6619	1	NULL
0.66_159.0773m/z	0.47222490025919	0.014847615268614	1.31912230522816	Sham-Fibre:Sham-Control	HMDB0038988	null	C9H12O	M+Na	38.2	0	-5.33025481903658	97.0267052629646	2-Ethyl-4-methylphenol	Benzenoids	Phenols	Cresols	159.077310296338	NA	0.6619	1	NA
0.66_159.0773m/z	0.47222490025919	0.014847615268614	1.31912230522816	Sham-Fibre:Sham-Control	C01109	C01109	C6H10N2O3	M+H	39.1	2.58	5.64104635251969	99.1545822855363	4-Methylene-L-glutamine;	null	null	null	159.077310296338	NA	0.6619	1
0.66_159.0773m/z	0.47222490025919	0.014847615268614	1.31912230522816	Sham-Fibre:Sham-Control	HMDB0029032	null	C6H12N2O4	M+H-H2O	38.6	0	5.06403420253128	98.9081495095691	Serylalanine	Organic acids and derivatives	Carboxylic acids and derivatives	Amino acids, peptides, and analogues	159.077310296338	NA	0.6619	1	NA
0.66_159.0773m/z	0.47222490025919	0.014847615268614	1.31912230522816	Sham-Fibre:Sham-Control	HMDB0029667	null	C9H12O	M+Na	38.2	0	-5.33025481903658	97.0267052629646	2,3,6-Trimethylphenol	Benzenoids	Benzene and substituted derivatives	Phenols and derivatives	159.077310296338	NA	0.6619	1	NA
0.66_159.0773m/z	0.47222490025919	0.014847615268614	1.31912230522816	Sham-Fibre:Sham-Control	HMDB0028696	null	C6H12N2O4	M+H-H2O	38.6	0	5.06403420253128	98.9081495095691	Alanyl-Serine	Organic acids and derivatives	Carboxylic acids and derivatives	Amino acids, peptides, and analogues	159.077310296338	NA	0.6619	1	NA
0.66_159.0773m/z	0.47222490025919	0.014847615268614	1.31912230522816	Sham-Fibre:Sham-Control	HMDB0029061	null	C6H12N2O4	M+H-H2O	39.2	2.7	5.06403420253128	98.9081495095691	Threoninyl-Glycine	Organic acids and derivatives	Carboxylic acids and derivatives	Amino acids, peptides, and analogues	159.077310296338	NA	0.6619	1	NA
0.66_159.0773m/z	0.47222490025919	0.014847615268614	1.31912230522816	Sham-Fibre:Sham-Control	C09960	C09960	C6H7NO3	M+NH4	38.9	2.62	6.32205030013612	99.272715389529	Gentianaine;	null	null	null	159.077310296338	NA	0.6619	1	NULL
0.66_159.0773m/z	0.47222490025919	0.014847615268614	1.31912230522816	Sham-Fibre:Sham-Control	HMDB0033962	null	C9H12O	M+Na	38.2	0	-5.33025481903658	97.0267052629646	3-Phenyl-1-propanol	Benzenoids	Benzene and substituted derivatives	null	159.077310296338	NA	0.6619	1	NA
0.66_159.0773m/z	0.47222490025919	0.014847615268614	1.31912230522816	Sham-Fibre:Sham-Control	HMDB0028851	null	C6H12N2O4	M+H-H2O	38.6	0	5.06403420253128	98.9081495095691	Glycyl-Threonine	Organic acids and derivatives	Carboxylic acids and derivatives	Amino acids, peptides, and analogues	159.077310296338	NA	0.6619	1	NA
0.66_175.0962n	0.50482552903051	0.0093989743170217	1.24355916083232	Sham-Fibre:Sham-Control	HMDB0003148	null	C6H13N3O3	M+H, M+K, M+Na	39.4	2.54	2.90997509465244	97.8190658087773	Argininic acid	Organic acids and derivatives	Carboxylic acids and derivatives	Amino acids, peptides, and analogues	176.103477246091	175.096200814091	0.6619	1	NA
0.66_175.0962n	0.50482552903051	0.0093989743170217	1.24355916083232	Sham-Fibre:Sham-Control	HMDB0000904	C00327	C6H13N3O3	M+H, M+K, M+Na	39.4	2.55	2.90997509465244	97.8190658087773	Citrulline	Organic acids and derivatives	Carboxylic acids and derivatives	Amino acids, peptides, and analogues	176.103477246091	175.096200814091	0.6619	1	map00220 Arginine biosynthesis; map01100 Metabolic pathways; map01230 Biosynthesis of amino acids;
0.66_175.0962n	0.50482552903051	0.0093989743170217	1.24355916083232	Sham-Fibre:Sham-Control	C00327	C00327	C6H13N3O3	M+H, M+K, M+Na	39.4	2.55	2.90997509465244	97.8190658087773	L-Citrulline; 2-Amino-5-ureidovaleric acid; Citrulline;	Organic acids and derivatives	Carboxylic acids and derivatives	Amino acids, peptides, and analogues	176.103477246091	175.096200814091	0.6619	1	map00220 Arginine biosynthesis; map01100 Metabolic pathways; map01230 Biosynthesis of amino acids;
0.66_257.0015m/z	8.44702825840038	0.000425079770081466	2.38232910528805	Sham-Fibre:Sham-Control	HMDB0060686	C07644	C7H13Cl2N2O3P	M+H-H2O	30.1	0	2.57614494721936	53.3604717053806	4-Ketocyclophosphamide	Organic nitrogen compounds	Organonitrogen compounds	Nitrogen mustard compounds	257.001501939427	NA	0.6619	1	map00982 Drug metabolism - cytochrome P450;
0.66_257.0015m/z	8.44702825840038	0.000425079770081466	2.38232910528805	Sham-Fibre:Sham-Control	C16554	C16554	C7H13Cl2N2O3P	M+H-H2O	30.1	0	2.57614494721936	53.3604717053806	4-Ketoifosfamide;	Organoheterocyclic compounds	Oxazaphosphinanes	Isofamides	257.001501939427	NA	0.6619	1	map00982 Drug metabolism - cytochrome P450;
0.66_257.0015m/z	8.44702825840038	0.000425079770081466	2.38232910528805	Sham-Fibre:Sham-Control	C06721	C06721	C12H10O2S	M+K	36	0	-8.28609037403014	89.1465088653209	cis-1,2-Dihydroxy-1,2-dihydrodibenzothiophene;	null	null	null	257.001501939427	NA	0.6619	1	NULL
0.66_257.0015m/z	8.44702825840038	0.000425079770081466	2.38232910528805	Sham-Fibre:Sham-Control	HMDB0060690	C16554	C7H13Cl2N2O3P	M+H-H2O	30.1	0	2.57614494721936	53.3604717053806	4-Ketoifosfamide	Organoheterocyclic compounds	Oxazaphosphinanes	Isofamides	257.001501939427	NA	0.6619	1	map00982 Drug metabolism - cytochrome P450;
0.66_257.0015m/z	8.44702825840038	0.000425079770081466	2.38232910528805	Sham-Fibre:Sham-Control	C07644	C07644	C7H13Cl2N2O3P	M+H-H2O	30.1	0	2.57614494721936	53.3604717053806	4-Ketocyclophosphamide;	Organic nitrogen compounds	Organonitrogen compounds	Nitrogen mustard compounds	257.001501939427	NA	0.6619	1	map00982 Drug metabolism - cytochrome P450;
0.66_351.1946m/z	0.207667411789566	0.00545008516222468	1.85270981484158	Sham-Fibre:Sham-Control	C15443	C15443	C21H28O3	M+Na	37.6	0	4.63840999074275	93.2491343349147	3-(Allyloxy)estra-1,3,5(10)-triene-16beta,17beta-diol; 3-(2-Propenyloxy)estra-1,3,5(10)-triene-16beta,17beta-diol;	null	null	null	351.194587780633	NA	0.6619	1	NULL
0.66_351.1946m/z	0.207667411789566	0.00545008516222468	1.85270981484158	Sham-Fibre:Sham-Control	C20186	C20186	C18H32O4	M+K	38.2	0	4.38841844607915	96.027483070348	5S,8R-DiHODE; (5S,8R)-DiHODE; (5S,8R,9Z,12Z)-5,8-Dihydroxyoctadeca-9,12-dienoate;	null	null	null	351.194587780633	NA	0.6619	1	map00591 Linoleic acid metabolism;
0.66_351.1946m/z	0.207667411789566	0.00545008516222468	1.85270981484158	Sham-Fibre:Sham-Control	HMDB0006940	null	C18H32O4	M+K	38.2	0	4.3884184458971	96.027483070348	9(S)-HPODE	Lipids and lipid-like molecules	Fatty Acyls	Lineolic acids and derivatives	351.194587780633	NA	0.6619	1	NA
0.66_351.1946m/z	0.207667411789566	0.00545008516222468	1.85270981484158	Sham-Fibre:Sham-Control	HMDB0010221	null	C18H32O4	M+K	38.2	0	4.38841844607915	96.027483070348	9,10-DiHODE	Lipids and lipid-like molecules	Fatty Acyls	Lineolic acids and derivatives	351.194587780633	NA	0.6619	1	NA
0.66_351.1946m/z	0.207667411789566	0.00545008516222468	1.85270981484158	Sham-Fibre:Sham-Control	HMDB0003871	C04717	C18H32O4	M+K	38.2	0	4.38841844607915	96.027483070348	13-L-Hydroperoxylinoleic acid	Lipids and lipid-like molecules	Fatty Acyls	Lineolic acids and derivatives	351.194587780633	NA	0.6619	1	map00591 Linoleic acid metabolism; map01100 Metabolic pathways;
0.66_351.1946m/z	0.207667411789566	0.00545008516222468	1.85270981484158	Sham-Fibre:Sham-Control	C15187	C15187	C21H28O3	M+Na	37.6	0	4.63840999074275	93.2491343349147	11beta,12beta-Epoxypregn-4-ene-3,20-dione; 11beta,12beta-Epoxyprogesterone;	null	null	null	351.194587780633	NA	0.6619	1	NULL
0.66_351.1946m/z	0.207667411789566	0.00545008516222468	1.85270981484158	Sham-Fibre:Sham-Control	C14832	C14832	C18H32O4	M+K	38.2	0	4.38841844607915	96.027483070348	12,13-Epoxy-9-hydroxy-10-octadecenoate; 12(R),13(S)-Epoxy-9(S)-hydroxy-10(E)-octadecenoic acid; (10E)-(9S,12R,13S)-12,13-Epoxy-9-hydroxyoctadec-10-enoic acid;	null	null	null	351.194587780633	NA	0.6619	1	map00591 Linoleic acid metabolism;
0.66_351.1946m/z	0.207667411789566	0.00545008516222468	1.85270981484158	Sham-Fibre:Sham-Control	C19618	C19618	C18H32O4	M+K	38.2	0	4.38841844607915	96.027483070348	Octadec-9-ene-1,18-dioic-acid;	null	null	null	351.194587780633	NA	0.6619	1
0.66_351.1946m/z	0.207667411789566	0.00545008516222468	1.85270981484158	Sham-Fibre:Sham-Control	HMDB0004706	C14831	C18H32O4	M+K	38.2	0	4.38841844607915	96.027483070348	8(R)-Hydroperoxylinoleic acid	Lipids and lipid-like molecules	Fatty Acyls	Lineolic acids and derivatives	351.194587780633	NA	0.6619	1	map00591 Linoleic acid metabolism;
0.66_351.1946m/z	0.207667411789566	0.00545008516222468	1.85270981484158	Sham-Fibre:Sham-Control	C14836	C14836	C18H32O4	M+K	38.2	0	4.38841844607915	96.027483070348	9,10-12,13-Diepoxyoctadecanoate; 9,10-12,13-Diepoxyoctadecanoic acid;	null	null	null	351.194587780633	NA	0.6619	1	map00591 Linoleic acid metabolism;
0.66_351.1946m/z	0.207667411789566	0.00545008516222468	1.85270981484158	Sham-Fibre:Sham-Control	C07354	C07354	C18H32O4	M+K	38.2	0	4.38841844607915	96.027483070348	(7S,8S)-DiHODE; (9Z,12Z)-(7S,8S)-Dihydroxyoctadeca-9,12-dienoic acid; (7S,8S,9Z,12Z)-7,8-Dihydroxyoctadeca-9,12-dienoate;	null	null	null	351.194587780633	NA	0.6619	1	map00591 Linoleic acid metabolism;
0.66_351.1946m/z	0.207667411789566	0.00545008516222468	1.85270981484158	Sham-Fibre:Sham-Control	C14834	C14834	C18H32O4	M+K	38.2	0	4.38841844607915	96.027483070348	9,10-Epoxy-13-hydroxy-11-octadecenoate; (11E)-9,10-Epoxyoctadecenoic acid;	null	null	null	351.194587780633	NA	0.6619	1	map00591 Linoleic acid metabolism;
0.66_351.1946m/z	0.207667411789566	0.00545008516222468	1.85270981484158	Sham-Fibre:Sham-Control	C04717	C04717	C18H32O4	M+K	38.2	0	4.38841844607915	96.027483070348	(9Z,11E)-(13S)-13-Hydroperoxyoctadeca-9,11-dienoic acid; (9Z,11E)-(13S)-13-Hydroperoxyoctadeca-9,11-dienoate; 13(S)-HPODE; 13S-Hydroperoxy-9Z,11E-octadecadienoic acid;	Lipids and lipid-like molecules	Fatty Acyls	Lineolic acids and derivatives	351.194587780633	NA	0.6619	1	map00591 Linoleic acid metabolism; map01100 Metabolic pathways;
0.66_351.1946m/z	0.207667411789566	0.00545008516222468	1.85270981484158	Sham-Fibre:Sham-Control	C15254	C15254	C21H28O3	M+Na	37.6	0	4.63840999074275	93.2491343349147	3-(Allyloxy)estra-1,3,5(10)-triene-16alpha,17beta-diol; 3-(2-Propenyloxy)estra-1,3,5(10)-triene-16alpha,17beta-diol; 3-Allyloxyestriol;	null	null	null	351.194587780633	NA	0.6619	1	NULL
0.66_351.1946m/z	0.207667411789566	0.00545008516222468	1.85270981484158	Sham-Fibre:Sham-Control	C20703	C20703	C18H32O4	M+K	38.2	0	4.38841844607915	96.027483070348	(8E,10S,12Z)-10-Hydroperoxyoctadeca-8,12-dienoate;	null	null	null	351.194587780633	NA	0.6619	1	NULL
0.66_351.1946m/z	0.207667411789566	0.00545008516222468	1.85270981484158	Sham-Fibre:Sham-Control	HMDB0010201	null	C18H32O4	M+K	38.2	0	4.38841844607915	96.027483070348	12,13-DiHODE	Lipids and lipid-like molecules	Fatty Acyls	Lineolic acids and derivatives	351.194587780633	NA	0.6619	1	NA
0.66_351.1946m/z	0.207667411789566	0.00545008516222468	1.85270981484158	Sham-Fibre:Sham-Control	C19937	C19937	C18H32O4	M+K	38.2	0	4.38841844607915	96.027483070348	(8E,10R,12Z)-10-Hydroperoxy-8,12-octadecadienoate;	null	null	null	351.194587780633	NA	0.6619	1	map00591 Linoleic acid metabolism;
0.66_351.1946m/z	0.207667411789566	0.00545008516222468	1.85270981484158	Sham-Fibre:Sham-Control	HMDB0062637	null	C18H32O4	M+K	38.2	0	4.38841844607915	96.027483070348	13-HPODE(1-)	Lipids and lipid-like molecules	Fatty Acyls	Lineolic acids and derivatives	351.194587780633	NA	0.6619	1	NA
0.66_351.1946m/z	0.207667411789566	0.00545008516222468	1.85270981484158	Sham-Fibre:Sham-Control	C15130	C15130	C21H28O3	M+Na	37.6	0	4.63840999074275	93.2491343349147	6beta,19-Epoxypregn-4-ene-3,20-dione;	null	null	null	351.194587780633	NA	0.6619	1	NULL
0.66_351.1946m/z	0.207667411789566	0.00545008516222468	1.85270981484158	Sham-Fibre:Sham-Control	C07594	C07594	C21H28O3	M+Na	37.6	0	4.63840999074275	93.2491343349147	Pyrethrin I;	null	null	null	351.194587780633	NA	0.6619	1	NULL
0.66_351.1946m/z	0.207667411789566	0.00545008516222468	1.85270981484158	Sham-Fibre:Sham-Control	HMDB0010208	null	C18H32O4	M+K	38.2	0	4.38841844607915	96.027483070348	15,16-DiHODE	Lipids and lipid-like molecules	Fatty Acyls	Lineolic acids and derivatives	351.194587780633	NA	0.6619	1	NA
0.66_351.1946m/z	0.207667411789566	0.00545008516222468	1.85270981484158	Sham-Fibre:Sham-Control	HMDB0114760	null	C16H33O7P	M+H-H2O	38.5	0	4.03590432395904	97.1684017422302	LysoPA(a-13:0/0:0)	Lipids and lipid-like molecules	Glycerophospholipids	Glycerophosphates	351.194587780633	NA	0.6619	1	NA
0.66_351.1946m/z	0.207667411789566	0.00545008516222468	1.85270981484158	Sham-Fibre:Sham-Control	HMDB0114764	null	C16H33O7P	M+H-H2O	38.5	0	4.03590432395904	97.1684017422302	LysoPA(i-13:0/0:0)	Lipids and lipid-like molecules	Glycerophospholipids	Glycerophosphates	351.194587780633	NA	0.6619	1	NA
0.66_351.1946m/z	0.207667411789566	0.00545008516222468	1.85270981484158	Sham-Fibre:Sham-Control	C14681	C14681	C21H28O3	M+Na	37.6	0	4.63840999074275	93.2491343349147	16-alpha,17-Epoxypregn-4-ene-3,20-dione; 16alpha,17alpha-Epoxyprogesterone;	null	null	null	351.194587780633	NA	0.6619	1	NULL
0.66_351.1946m/z	0.207667411789566	0.00545008516222468	1.85270981484158	Sham-Fibre:Sham-Control	C21924	C21924	C18H32O4	M+K	38.2	0	4.38841844607915	96.027483070348		NA	NA	NA	351.194587780633	NA	0.6619	1	NA
0.66_351.1946m/z	0.207667411789566	0.00545008516222468	1.85270981484158	Sham-Fibre:Sham-Control	C15303	C15303	C21H28O3	M+Na	37.6	0	4.63840999074275	93.2491343349147	(Z)-11beta,21-Dihydroxypregna-1,4,17(20)-trien-3-one;	null	null	null	351.194587780633	NA	0.6619	1	NULL
0.66_351.1946m/z	0.207667411789566	0.00545008516222468	1.85270981484158	Sham-Fibre:Sham-Control	C18471	C18471	C18H24ClN3O	M+NH4	35.1	3.06	-0.0836022973885526	72.5838181439814	Ipconazole;	null	null	null	351.194587780633	NA	0.6619	1	NULL
0.66_351.1946m/z	0.207667411789566	0.00545008516222468	1.85270981484158	Sham-Fibre:Sham-Control	HMDB0062281	C07338	C18H32O4	M+K	38.2	0	4.38841844607915	96.027483070348	11-HpODE	Lipids and lipid-like molecules	Fatty Acyls	Lineolic acids and derivatives	351.194587780633	NA	0.6619	1	map00591 Linoleic acid metabolism;
0.66_351.1946m/z	0.207667411789566	0.00545008516222468	1.85270981484158	Sham-Fibre:Sham-Control	C14831	C14831	C18H32O4	M+K	38.2	0	4.38841844607915	96.027483070348	8(R)-HPODE; (9Z,12Z)-(8R)-8-Hydroperoxyoctadeca-9,12-dienoic acid; (8R,9Z,12Z)-8-Hydroperoxyoctadeca-9,12-dienoate;	Lipids and lipid-like molecules	Fatty Acyls	Lineolic acids and derivatives	351.194587780633	NA	0.6619	1	map00591 Linoleic acid metabolism;
0.66_351.1946m/z	0.207667411789566	0.00545008516222468	1.85270981484158	Sham-Fibre:Sham-Control	C07338	C07338	C18H32O4	M+K	38.2	0	4.38841844607915	96.027483070348	(9Z,12Z)-(11S)-11-Hydroperoxyoctadeca-9,12-dienoic acid; (9Z,12Z)-(11S)-11-Hydroperoxyoctadeca-9,12-dienoate;	Lipids and lipid-like molecules	Fatty Acyls	Lineolic acids and derivatives	351.194587780633	NA	0.6619	1	map00591 Linoleic acid metabolism;
0.66_351.1946m/z	0.207667411789566	0.00545008516222468	1.85270981484158	Sham-Fibre:Sham-Control	C04379	C04379	C21H28O3	M+Na	37.6	0	4.63840999074275	93.2491343349147	9,11alpha-Epoxypregn-4-ene-3,20-dione;	null	null	null	351.194587780633	NA	0.6619	1	NULL
0.66_351.1946m/z	0.207667411789566	0.00545008516222468	1.85270981484158	Sham-Fibre:Sham-Control	HMDB0040900	null	C18H32O4	M+K	38.2	0	4.38841844607915	96.027483070348	(±)-(E)-13-Hydroxy-10-oxo-11-octadecenoic acid	Lipids and lipid-like molecules	Fatty Acyls	Lineolic acids and derivatives	351.194587780633	NA	0.6619	1	NA
0.66_351.1946m/z	0.207667411789566	0.00545008516222468	1.85270981484158	Sham-Fibre:Sham-Control	C14387	C14387	C23H26O3	M+H	37.7	0	-2.52248328434152	91.2904072718392	Phenothrin; Sumithrin;	null	null	null	351.194587780633	NA	0.6619	1	NULL
0.66_351.1946m/z	0.207667411789566	0.00545008516222468	1.85270981484158	Sham-Fibre:Sham-Control	HMDB0062434	C14827	C18H32O4	M+K	38.2	0	4.38841844607915	96.027483070348	(10E,12Z)-(9S)-9-Hydroperoxyoctadeca-10,12-dienoic acid	Lipids and lipid-like molecules	Fatty Acyls	Lineolic acids and derivatives	351.194587780633	NA	0.6619	1	map00591 Linoleic acid metabolism; map01100 Metabolic pathways;
0.66_351.1946m/z	0.207667411789566	0.00545008516222468	1.85270981484158	Sham-Fibre:Sham-Control	HMDB0014495	null	C21H28O3	M+Na	37.6	0	4.63840999091595	93.2491343349147	Megestrol	Lipids and lipid-like molecules	Steroids and steroid derivatives	Pregnane steroids	351.194587780633	NA	0.6619	1	NA
0.66_351.1946m/z	0.207667411789566	0.00545008516222468	1.85270981484158	Sham-Fibre:Sham-Control	C14827	C14827	C18H32O4	M+K	38.2	0	4.38841844607915	96.027483070348	9(S)-HPODE; 9(S)-HPOD; (10E,12Z)-(9S)-9-Hydroperoxyoctadeca-10,12-dienoic acid; (9S,10E,12Z)-9-Hydroperoxy-10,12-octadecadienoate;	Lipids and lipid-like molecules	Fatty Acyls	Lineolic acids and derivatives	351.194587780633	NA	0.6619	1	map00591 Linoleic acid metabolism; map01100 Metabolic pathways;
0.66_351.1946m/z	0.207667411789566	0.00545008516222468	1.85270981484158	Sham-Fibre:Sham-Control	C12184	C12184	C18H23NO5	M+NH4	37	0	9.42319853218522	95.5497720118495	Narcissidine;	null	null	null	351.194587780633	NA	0.6619	1	NULL
0.66_351.1946m/z	0.207667411789566	0.00545008516222468	1.85270981484158	Sham-Fibre:Sham-Control	C11126	C11126	C18H24ClN3O	M+NH4	34.5	0	-0.0836022973885526	72.5838181439814	Tebufenpyrad; 1H-Pyrazole-5-carboxamide, 4-chloro-N-((4-(1,1-dimethylethyl)phenyl)methyl)-3-ethyl-1-methyl-;	null	null	null	351.194587780633	NA	0.6619	1	NULL
0.66_351.1946m/z	0.207667411789566	0.00545008516222468	1.85270981484158	Sham-Fibre:Sham-Control	HMDB0038391	null	C21H28O3	M+Na	37.6	0	4.63840999074275	93.2491343349147	12-Methoxy-8,11,13-abietatrien-20,11-olide	Benzenoids	Phenanthrenes and derivatives	null	351.194587780633	NA	0.6619	1	NA
0.66_351.1946m/z	0.207667411789566	0.00545008516222468	1.85270981484158	Sham-Fibre:Sham-Control	C10391	C10391	C18H23NO5	M+NH4	39.2	11	9.42319853218522	95.5497720118495	Seneciphylline;	null	null	null	351.194587780633	NA	0.6619	1	NULL
0.68_113.0001m/z	20.4423709605878	9.48182802049185e-06	2.61823218341673	Sham-Fibre:Sham-Control	HMDB0003052	C00424	C3H6O2	M+K	39	0	1.71668457749149	97.1147119413189	Lactaldehyde	Organic oxygen compounds	Organooxygen compounds	Carbonyl compounds	113.000064609337	NA	0.676183333333333	1	map00051 Fructose and mannose metabolism; map00620 Pyruvate metabolism; map00640 Propanoate metabolism;
0.68_113.0001m/z	20.4423709605878	9.48182802049185e-06	2.61823218341673	Sham-Fibre:Sham-Control	HMDB0006961	C05235	C3H6O2	M+K	39	0	1.71668457749149	97.1147119413189	Hydroxyacetone	Organic oxygen compounds	Organooxygen compounds	Carbonyl compounds	113.000064609337	NA	0.676183333333333	1	map00640 Propanoate metabolism;
0.68_113.0001m/z	20.4423709605878	9.48182802049185e-06	2.61823218341673	Sham-Fibre:Sham-Control	HMDB0003453	C00969	C3H6O2	M+K	39	0	1.71668457729955	97.1147119413189	3-Hydroxypropanal	Organic oxygen compounds	Organooxygen compounds	Carbonyl compounds	113.000064609337	NA	0.676183333333333	1	map00561 Glycerolipid metabolism;
0.68_113.0001m/z	20.4423709605878	9.48182802049185e-06	2.61823218341673	Sham-Fibre:Sham-Control	C00937	C00937	C3H6O2	M+K	39	0	1.71668457749149	97.1147119413189	(R)-Lactaldehyde; D-Lactaldehyde; D-2-Hydroxypropionaldehyde;	Organic oxygen compounds	Organooxygen compounds	Carbonyl compounds	113.000064609337	NA	0.676183333333333	1	map00620 Pyruvate metabolism;
0.68_113.0001m/z	20.4423709605878	9.48182802049185e-06	2.61823218341673	Sham-Fibre:Sham-Control	HMDB0031229	null	C3H6O2	M+K	39	0	1.71668457749149	97.1147119413189	Ethyl formate	Organic acids and derivatives	Carboxylic acids and derivatives	Carboxylic acid derivatives	113.000064609337	NA	0.676183333333333	1	NA
0.68_113.0001m/z	20.4423709605878	9.48182802049185e-06	2.61823218341673	Sham-Fibre:Sham-Control	HMDB0031523	C17530	C3H6O2	M+K	39	0	1.71668457749149	97.1147119413189	Methyl acetate	Organic acids and derivatives	Carboxylic acids and derivatives	Carboxylic acid derivatives	113.000064609337	NA	0.676183333333333	1	map00640 Propanoate metabolism;
0.68_113.0001m/z	20.4423709605878	9.48182802049185e-06	2.61823218341673	Sham-Fibre:Sham-Control	HMDB0006458	C00937	C3H6O2	M+K	39	0	1.71668457749149	97.1147119413189	D-Lactaldehyde	Organic oxygen compounds	Organooxygen compounds	Carbonyl compounds	113.000064609337	NA	0.676183333333333	1	map00620 Pyruvate metabolism;
0.68_113.0001m/z	20.4423709605878	9.48182802049185e-06	2.61823218341673	Sham-Fibre:Sham-Control	HMDB0000237	C00163	C3H6O2	M+K	39	0	1.71668457749149	97.1147119413189	Propionic acid	Organic acids and derivatives	Carboxylic acids and derivatives	Carboxylic acids	113.000064609337	NA	0.676183333333333	1	map00640 Propanoate metabolism; map00760 Nicotinate and nicotinamide metabolism; map01100 Metabolic pathways; map04973 Carbohydrate digestion and absorption; map04974 Protein digestion and absorption;
0.68_113.0001m/z	20.4423709605878	9.48182802049185e-06	2.61823218341673	Sham-Fibre:Sham-Control	C05235	C05235	C3H6O2	M+K	39	0	1.71668457749149	97.1147119413189	Hydroxyacetone; Acetol; 1-Hydroxy-2-propanone; 2-Ketopropyl alcohol; Acetone alcohol; Pyruvinalcohol; Pyruvic alcohol; Methylketol;	Organic oxygen compounds	Organooxygen compounds	Carbonyl compounds	113.000064609337	NA	0.676183333333333	1	map00640 Propanoate metabolism;
0.68_113.0001m/z	20.4423709605878	9.48182802049185e-06	2.61823218341673	Sham-Fibre:Sham-Control	C06455	C06455	CH5O4P	M+H	39.2	0	2.16897246902898	98.755131237555	Hydroxymethylphosphonate; P-(Hydroxymethyl)-phosphonic acid;	null	null	null	113.000064609337	NA	0.676183333333333	1	map00440 Phosphonate and phosphinate metabolism;
0.68_113.0001m/z	20.4423709605878	9.48182802049185e-06	2.61823218341673	Sham-Fibre:Sham-Control	C17530	C17530	C3H6O2	M+K	39	0	1.71668457749149	97.1147119413189	Methyl acetate; Devoton; Tereton;	Organic acids and derivatives	Carboxylic acids and derivatives	Carboxylic acid derivatives	113.000064609337	NA	0.676183333333333	1	map00640 Propanoate metabolism;
0.68_113.0001m/z	20.4423709605878	9.48182802049185e-06	2.61823218341673	Sham-Fibre:Sham-Control	C05999	C05999	C3H6O2	M+K	39	0	1.71668457749149	97.1147119413189	Lactaldehyde; 2-Hydroxypropionaldehyde; 2-Hydroxypropanal;	null	null	null	113.000064609337	NA	0.676183333333333	1	NULL
0.68_113.0001m/z	20.4423709605878	9.48182802049185e-06	2.61823218341673	Sham-Fibre:Sham-Control	HMDB0061711	null	CH5O4P	M+H	39.2	0	2.16897246890209	98.755131237555	Methylphosphate	Organic acids and derivatives	Organic phosphoric acids and derivatives	Phosphate esters	113.000064609337	NA	0.676183333333333	1	NA
0.68_113.0001m/z	20.4423709605878	9.48182802049185e-06	2.61823218341673	Sham-Fibre:Sham-Control	C00969	C00969	C3H6O2	M+K	39	0	1.71668457749149	97.1147119413189	3-Hydroxypropanal;	Organic oxygen compounds	Organooxygen compounds	Carbonyl compounds	113.000064609337	NA	0.676183333333333	1	map00561 Glycerolipid metabolism;
0.68_113.0001m/z	20.4423709605878	9.48182802049185e-06	2.61823218341673	Sham-Fibre:Sham-Control	C10920	C10920	C3H6O2	M+K	39	0	1.71668457749149	97.1147119413189	Glycidol;	null	null	null	113.000064609337	NA	0.676183333333333	1	NULL
0.68_113.0001m/z	20.4423709605878	9.48182802049185e-06	2.61823218341673	Sham-Fibre:Sham-Control	C00163	C00163	C3H6O2	M+K	39	0	1.71668457749149	97.1147119413189	Propanoate; Propionate; Propanoic acid; Propionic acid;	Organic acids and derivatives	Carboxylic acids and derivatives	Carboxylic acids	113.000064609337	NA	0.676183333333333	1	map00640 Propanoate metabolism; map00760 Nicotinate and nicotinamide metabolism; map01100 Metabolic pathways; map04973 Carbohydrate digestion and absorption; map04974 Protein digestion and absorption;
0.68_113.0001m/z	20.4423709605878	9.48182802049185e-06	2.61823218341673	Sham-Fibre:Sham-Control	C00424	C00424	C3H6O2	M+K	39	0	1.71668457749149	97.1147119413189	(S)-Lactaldehyde; L-Lactaldehyde; L-2-Hydroxypropionaldehyde;	Organic oxygen compounds	Organooxygen compounds	Carbonyl compounds	113.000064609337	NA	0.676183333333333	1	map00051 Fructose and mannose metabolism; map00620 Pyruvate metabolism; map00640 Propanoate metabolism;
0.68_184.1559n	4.41799159747102	0.0064067581699308	1.74298253277905	Sham-Fibre:Sham-Control	NA	NA	NA	NA	NA	NA	NA	NA	NA	NA	NA	NA	NA	NA	NA	NA	NA
0.68_210.0729n	1.75305289312006	0.00147755491007911	1.13786160244409	Sham-Fibre:Sham-Control	C21043	C21043	C7H14O7	M+Na, M+K	35.3	0	-5.09559307829724	82.1758296092517	L-glycero-D-manno-Heptose; L-glycero-D-manno-Heptopyranose;	null	null	null	233.06210301452	210.07288233452	0.676183333333333	1	NULL
0.68_210.0729n	1.75305289312006	0.00147755491007911	1.13786160244409	Sham-Fibre:Sham-Control	HMDB0029901	null	C7H14O7	M+Na, M+K	35.3	0	-5.09559307816195	82.1758296092517	L-Galacto-2-heptulose	Organic oxygen compounds	Organooxygen compounds	Carbohydrates and carbohydrate conjugates	233.06210301452	210.07288233452	0.676183333333333	1	NA
0.68_210.0729n	1.75305289312006	0.00147755491007911	1.13786160244409	Sham-Fibre:Sham-Control	C08236	C08236	C7H14O7	M+Na, M+K	35.3	0	-5.09559307816195	82.1758296092517	alpha-D-Mannoheptulopyranose; Mannoheptulose;	null	null	null	233.06210301452	210.07288233452	0.676183333333333	1	NULL
0.68_210.0729n	1.75305289312006	0.00147755491007911	1.13786160244409	Sham-Fibre:Sham-Control	C08355	C08355	C7H14O7	M+Na, M+K	35.3	0	-5.09559307816195	82.1758296092517	beta-D-Sedoheptulopyranose; beta-D-Sedoheptulose;	null	null	null	233.06210301452	210.07288233452	0.676183333333333	1	NULL
0.68_210.0729n	1.75305289312006	0.00147755491007911	1.13786160244409	Sham-Fibre:Sham-Control	C21042	C21042	C7H14O7	M+Na, M+K	35.3	0	-5.09559307829724	82.1758296092517	D-glycero-D-manno-Heptose; D-glycero-D-manno-Heptopyranose;	null	null	null	233.06210301452	210.07288233452	0.676183333333333	1	NULL
0.68_210.0729n	1.75305289312006	0.00147755491007911	1.13786160244409	Sham-Fibre:Sham-Control	C02076	C02076	C7H14O7	M+Na, M+K	35.3	0	-5.09559307816195	82.1758296092517	Sedoheptulose; D-altro-Heptulose; D-Sedoheptulose; Volemulose;	null	null	null	233.06210301452	210.07288233452	0.676183333333333	1
0.68_210.0729n	1.75305289312006	0.00147755491007911	1.13786160244409	Sham-Fibre:Sham-Control	C11165	C11165	C11H14O2S	M+Na, M+K	35.1	0	6.81504514568027	83.0925800747513	Thiolactomycin;	null	null	null	233.06210301452	210.07288233452	0.676183333333333	1	NULL
0.68_210.0729n	1.75305289312006	0.00147755491007911	1.13786160244409	Sham-Fibre:Sham-Control	C19612	C19612	C7H14O7	M+Na, M+K	35.3	0	-5.09559307829724	82.1758296092517	Coriose; D-altro-3-Heptulose;	null	null	null	233.06210301452	210.07288233452	0.676183333333333	1	NULL
0.68_210.0729n	1.75305289312006	0.00147755491007911	1.13786160244409	Sham-Fibre:Sham-Control	HMDB0029952	null	C7H14O7	M+Na, M+K	35.3	0	-5.09559307816195	82.1758296092517	D-altro-D-manno-Heptose	Organic oxygen compounds	Organooxygen compounds	Carbohydrates and carbohydrate conjugates	233.06210301452	210.07288233452	0.676183333333333	1	NA
0.68_210.0729n	1.75305289312006	0.00147755491007911	1.13786160244409	Sham-Fibre:Sham-Control	HMDB0029935	null	C7H14O7	M+Na, M+K	35.3	0	-5.09559307816195	82.1758296092517	D-Manno-2-heptulose	Organic oxygen compounds	Organooxygen compounds	Carbohydrates and carbohydrate conjugates	233.06210301452	210.07288233452	0.676183333333333	1	NA
0.68_210.0729n	1.75305289312006	0.00147755491007911	1.13786160244409	Sham-Fibre:Sham-Control	HMDB0003219	null	C7H14O7	M+Na, M+K	35.3	0	-5.09559307829724	82.1758296092517	Sedoheptulose	Organic oxygen compounds	Organooxygen compounds	Carbohydrates and carbohydrate conjugates	233.06210301452	210.07288233452	0.676183333333333	1	NA
0.71_342.1160n	2.34093878744075	0.0438372887400296	1.04519046297543	Sham-Fibre:Sham-Control	C18068	C18068	C12H22O11	M+Na, M+K, M+NH4, M+H-H2O	43.2	18	-0.755087227896374	98.7522677608783	beta-D-Fructofuranosyl-alpha-D-mannopyranoside; Mannosylfructose;	null	null	null	365.105173873118	342.115953193118	0.7112	1	NULL
0.71_342.1160n	2.34093878744075	0.0438372887400296	1.04519046297543	Sham-Fibre:Sham-Control	HMDB0005826	null	C12H22O11	M+Na, M+K, M+NH4, M+H-H2O	42.6	15.3	-0.755087227730221	98.7522677608783	Galactinol	Organic oxygen compounds	Organooxygen compounds	Carbohydrates and carbohydrate conjugates	365.105173873118	342.115953193118	0.7112	1	NA
0.71_342.1160n	2.34093878744075	0.0438372887400296	1.04519046297543	Sham-Fibre:Sham-Control	C00089	C00089	C12H22O11	M+Na, M+K, M+NH4, M+H-H2O	43.3	18.8	-0.755087227896374	98.7522677608783	Sucrose; Cane sugar; Saccharose; 1-alpha-D-Glucopyranosyl-2-beta-D-fructofuranoside;	Organic oxygen compounds	Organooxygen compounds	Carbohydrates and carbohydrate conjugates	365.105173873118	342.115953193118	0.7112	1	map00052 Galactose metabolism; map00500 Starch and sucrose metabolism; map01100 Metabolic pathways; map02010 ABC transporters; map04742 Taste transduction; map04973 Carbohydrate digestion and absorption;
0.71_342.1160n	2.34093878744075	0.0438372887400296	1.04519046297543	Sham-Fibre:Sham-Control	C15548	C15548	C12H22O11	M+Na, M+K, M+NH4, M+H-H2O	43.3	18.8	-0.755087227896374	98.7522677608783	2-alpha-D-Glucosyl-D-glucose;	null	null	null	365.105173873118	342.115953193118	0.7112	1	NULL
0.71_342.1160n	2.34093878744075	0.0438372887400296	1.04519046297543	Sham-Fibre:Sham-Control	C00208	C00208	C12H22O11	M+Na, M+K, M+NH4, M+H-H2O	42.8	16.2	-0.755087227896374	98.7522677608783	Maltose; Malt sugar; alpha-D-Glucopyranosyl-(1->4)-D-glucopyranose;	null	null	null	365.105173873118	342.115953193118	0.7112	1	map00500 Starch and sucrose metabolism; map01100 Metabolic pathways; map02010 ABC transporters; map04742 Taste transduction; map04973 Carbohydrate digestion and absorption;
0.71_342.1160n	2.34093878744075	0.0438372887400296	1.04519046297543	Sham-Fibre:Sham-Control	HMDB0039727	null	C12H22O11	M+Na, M+K, M+NH4, M+H-H2O	42.8	16.3	-0.755087227896374	98.7522677608783	Trehalulose	Organooxygen compounds	Carbohydrates and carbohydrate conjugates	Glycosyl compounds	365.105173873118	342.115953193118	0.7112	1	NA
0.71_342.1160n	2.34093878744075	0.0438372887400296	1.04519046297543	Sham-Fibre:Sham-Control	C19773	C19773	C12H22O11	M+Na, M+K, M+NH4, M+H-H2O	42.8	16.2	-0.755087227896374	98.7522677608783	3-O-alpha-D-Mannopyranosyl-alpha-D-mannopyranose;	null	null	null	365.105173873118	342.115953193118	0.7112	1	NULL
0.71_342.1160n	2.34093878744075	0.0438372887400296	1.04519046297543	Sham-Fibre:Sham-Control	HMDB0039237	null	C12H22O11	M+Na, M+K, M+NH4, M+H-H2O	42.5	14.7	-0.755087227896374	98.7522677608783	Glucinol	Organic oxygen compounds	Organooxygen compounds	Carbohydrates and carbohydrate conjugates	365.105173873118	342.115953193118	0.7112	1	NA
0.71_342.1160n	2.34093878744075	0.0438372887400296	1.04519046297543	Sham-Fibre:Sham-Control	HMDB0037138	C00897	.[C12H22O11]n	M+Na, M+K, M+NH4, M+H-H2O	23	16.2	-0.755087227896374	NA	Maltodextrin	Organooxygen compounds	Carbohydrates and carbohydrate conjugates	Glycosyl compounds	365.105173873118	342.115953193118	0.7112	1	NULL
0.71_342.1160n	2.34093878744075	0.0438372887400296	1.04519046297543	Sham-Fibre:Sham-Control	C01728	C01728	C12H22O11	M+Na, M+K, M+NH4, M+H-H2O	42.9	16.7	-0.755087227896374	98.7522677608783	Mannobiose; alpha-1,6-Mannobiose; alpha-D-Manp-(1->6)-D-Manp;	null	null	null	365.105173873118	342.115953193118	0.7112	1	NULL
0.71_342.1160n	2.34093878744075	0.0438372887400296	1.04519046297543	Sham-Fibre:Sham-Control	C01725	C01725	C12H22O11	M+Na, M+K, M+NH4, M+H-H2O	43.4	19.3	-0.755087227896374	98.7522677608783	Levanbiose;	null	null	null	365.105173873118	342.115953193118	0.7112	1	map00500 Starch and sucrose metabolism;
0.71_342.1160n	2.34093878744075	0.0438372887400296	1.04519046297543	Sham-Fibre:Sham-Control	C19636	C19636	C12H22O11	M+Na, M+K, M+NH4, M+H-H2O	43.2	17.9	-0.755087228062526	98.7522677608783	Turanose; 3-O-alpha-D-Glucopyranosyl-D-fructose; D-Turanose;	Lipids and lipid-like molecules	Fatty Acyls	Fatty acyl glycosides	365.105173873118	342.115953193118	0.7112	1	NULL
0.71_342.1160n	2.34093878744075	0.0438372887400296	1.04519046297543	Sham-Fibre:Sham-Control	C01235	C01235	C12H22O11	M+Na, M+K, M+NH4, M+H-H2O	42.8	16.2	-0.755087227896374	98.7522677608783	alpha-D-Galactosyl-(1->3)-1D-myo-inositol; O-alpha-D-Galactosyl-(1->3)-1D-myo-inositol; 3-O-alpha-D-Galactosyl-1D-myo-inositol; 1-alpha-D-Galactosyl-myo-inositol; Galactinol;	null	null	null	365.105173873118	342.115953193118	0.7112	1	map00052 Galactose metabolism;
0.71_342.1160n	2.34093878744075	0.0438372887400296	1.04519046297543	Sham-Fibre:Sham-Control	C00252	C00252	C12H22O11	M+Na, M+K, M+NH4, M+H-H2O	42.9	16.7	-0.755087227896374	98.7522677608783	Isomaltose; Brachiose;	Organic oxygen compounds	Organooxygen compounds	Carbohydrates and carbohydrate conjugates	365.105173873118	342.115953193118	0.7112	1	map00500 Starch and sucrose metabolism;
0.71_342.1160n	2.34093878744075	0.0438372887400296	1.04519046297543	Sham-Fibre:Sham-Control	C19634	C19634	C12H22O11	M+Na, M+K, M+NH4, M+H-H2O	43.3	18.9	-0.755087227896374	98.7522677608783	Melibiulose; 6-O-alpha-D-Galactopyranosyl-D-fructose;	null	null	null	365.105173873118	342.115953193118	0.7112	1	NULL
0.71_342.1160n	2.34093878744075	0.0438372887400296	1.04519046297543	Sham-Fibre:Sham-Control	HMDB0000740	C07064	C12H22O11	M+Na, M+K, M+NH4, M+H-H2O	43.3	18.9	-0.755087227730221	98.7522677608783	Lactulose	Organic oxygen compounds	Organooxygen compounds	Carbohydrates and carbohydrate conjugates	365.105173873118	342.115953193118	0.7112	1	NULL
0.71_342.1160n	2.34093878744075	0.0438372887400296	1.04519046297543	Sham-Fibre:Sham-Control	C08240	C08240	C12H22O11	M+Na, M+K, M+NH4, M+H-H2O	42.9	16.7	-0.755087227896374	98.7522677608783	Gentiobiose;	null	null	null	365.105173873118	342.115953193118	0.7112	1	NULL
0.71_342.1160n	2.34093878744075	0.0438372887400296	1.04519046297543	Sham-Fibre:Sham-Control	HMDB0033368	null	C12H22O11	M+Na, M+K, M+NH4, M+H-H2O	42.8	16.2	-0.755087227896374	98.7522677608783	DEAE-cellulose	Organooxygen compounds	Carbohydrates and carbohydrate conjugates	Glycosyl compounds	365.105173873118	342.115953193118	0.7112	1	NA
0.71_342.1160n	2.34093878744075	0.0438372887400296	1.04519046297543	Sham-Fibre:Sham-Control	C00897	C00897	C12H22O11	M+Na, M+K, M+NH4, M+H-H2O	42.8	16.2	-0.755087227896374	98.7522677608783	alpha-Maltose; alpha-Malt sugar;	Organooxygen compounds	Carbohydrates and carbohydrate conjugates	Glycosyl compounds	365.105173873118	342.115953193118	0.7112	1	NULL
0.71_342.1160n	2.34093878744075	0.0438372887400296	1.04519046297543	Sham-Fibre:Sham-Control	C01742	C01742	C12H22O11	M+Na, M+K, M+NH4, M+H-H2O	43.4	19.4	-0.755087227896374	98.7522677608783	Palatinose; Isomaltulose; 6-O-alpha-D-Glucopyranosyl-D-fructofuranose;	null	null	null	365.105173873118	342.115953193118	0.7112	1	NULL
0.71_342.1160n	2.34093878744075	0.0438372887400296	1.04519046297543	Sham-Fibre:Sham-Control	C01518	C01518	C12H22O11	M+Na, M+K, M+NH4, M+H-H2O	42.8	16.2	-0.755087227896374	98.7522677608783	Nigerose; Sakebiose; 3-O-alpha-D-Glucopyranosyl-D-glucose;	null	null	null	365.105173873118	342.115953193118	0.7112	1	NULL
0.71_342.1160n	2.34093878744075	0.0438372887400296	1.04519046297543	Sham-Fibre:Sham-Control	HMDB0000163	null	C12H22O11	M+Na, M+K, M+NH4, M+H-H2O	42.8	16.2	-0.755087227896374	98.7522677608783	D-Maltose	Organic oxygen compounds	Organooxygen compounds	Carbohydrates and carbohydrate conjugates	365.105173873118	342.115953193118	0.7112	1	NA
0.71_342.1160n	2.34093878744075	0.0438372887400296	1.04519046297543	Sham-Fibre:Sham-Control	HMDB0125600	null	C12H22O11	M+Na, M+K, M+NH4, M+H-H2O	43.3	18.8	-0.755087227896374	98.7522677608783	2-{[3,4-dihydroxy-2,5-bis(hydroxymethyl)oxolan-2-yl]oxy}-6-(hydroxymethyl)oxane-3,4,5-triol	Organic oxygen compounds	Organooxygen compounds	Carbohydrates and carbohydrate conjugates	365.105173873118	342.115953193118	0.7112	1	NA
0.71_342.1160n	2.34093878744075	0.0438372887400296	1.04519046297543	Sham-Fibre:Sham-Control	C04219	C04219	C12H22O11	M+Na, M+K, M+NH4, M+H-H2O	43.3	18.8	-0.755087227896374	98.7522677608783	alpha-D-Aldosyl beta-D-fructoside; alpha-D-Aldosyl1 beta-D-fructoside; alpha-D-Aldosyl2 beta-D-fructoside;	null	null	null	365.105173873118	342.115953193118	0.7112	1	NULL
0.71_342.1160n	2.34093878744075	0.0438372887400296	1.04519046297543	Sham-Fibre:Sham-Control	C01971	C01971	C12H22O11	M+Na, M+K, M+NH4, M+H-H2O	42.8	16.2	-0.755087227896374	98.7522677608783	beta-Maltose;	null	null	null	365.105173873118	342.115953193118	0.7112	1	NULL
0.71_342.1160n	2.34093878744075	0.0438372887400296	1.04519046297543	Sham-Fibre:Sham-Control	C19633	C19633	C12H22O11	M+Na, M+K, M+NH4, M+H-H2O	43.1	17.9	-0.755087227896374	98.7522677608783	Maltulose; 4-O-alpha-D-Glucopyranosyl-D-fructose;	null	null	null	365.105173873118	342.115953193118	0.7112	1	NULL
0.71_342.1160n	2.34093878744075	0.0438372887400296	1.04519046297543	Sham-Fibre:Sham-Control	C08250	C08250	C12H22O11	M+Na, M+K, M+NH4, M+H-H2O	43.3	18.8	-0.755087227896374	98.7522677608783	Sophorose; alpha-Sophorose; 2-O-beta-D-Glucopyranosyl-beta-D-glucopyranose;	null	null	null	365.105173873118	342.115953193118	0.7112	1	NULL
0.71_342.1160n	2.34093878744075	0.0438372887400296	1.04519046297543	Sham-Fibre:Sham-Control	HMDB0029933	null	C12H22O11	M+Na, M+K, M+NH4, M+H-H2O	42.8	16.2	-0.755087227896374	98.7522677608783	Mannobiose	Organic oxygen compounds	Organooxygen compounds	Carbohydrates and carbohydrate conjugates	365.105173873118	342.115953193118	0.7112	1	NA
0.71_342.1160n	2.34093878744075	0.0438372887400296	1.04519046297543	Sham-Fibre:Sham-Control	C01083	C01083	C12H22O11	M+Na, M+K, M+NH4, M+H-H2O	42.8	16.2	-0.755087227896374	98.7522677608783	alpha,alpha-Trehalose; alpha,alpha'-Trehalose; Trehalose;	Organic oxygen compounds	Organooxygen compounds	Carbohydrates and carbohydrate conjugates	365.105173873118	342.115953193118	0.7112	1	map00500 Starch and sucrose metabolism; map01100 Metabolic pathways; map02010 ABC transporters;
0.71_342.1160n	2.34093878744075	0.0438372887400296	1.04519046297543	Sham-Fibre:Sham-Control	HMDB0000055	C06422	C12H22O11	M+Na, M+K, M+NH4, M+H-H2O	42.8	16.2	-0.755087227896374	98.7522677608783	Cellobiose	Organic oxygen compounds	Organooxygen compounds	Carbohydrates and carbohydrate conjugates	365.105173873118	342.115953193118	0.7112	1	NULL
0.71_342.1160n	2.34093878744075	0.0438372887400296	1.04519046297543	Sham-Fibre:Sham-Control	C21336	C21336	C12H22O11	M+Na, M+K, M+NH4, M+H-H2O	42.8	16.2	-0.755087227896374	98.7522677608783	beta-1,2-Mannobiose; beta-D-Mannopyranosyl-(1->2)-D-mannopyranose;	null	null	null	365.105173873118	342.115953193118	0.7112	1	NULL
0.71_342.1160n	2.34093878744075	0.0438372887400296	1.04519046297543	Sham-Fibre:Sham-Control	C19632	C19632	C12H22O11	M+Na, M+K, M+NH4, M+H-H2O	43.2	18.1	-0.755087227896374	98.7522677608783	Kojibiose; 2-O-alpha-D-Glucopyranosyl-D-glucose;	Lipids and lipid-like molecules	Fatty Acyls	Fatty acyl glycosides	365.105173873118	342.115953193118	0.7112	1	NULL
0.71_342.1160n	2.34093878744075	0.0438372887400296	1.04519046297543	Sham-Fibre:Sham-Control	HMDB0006603	null	C12H22O11	M+Na, M+K, M+NH4, M+H-H2O	43.2	17.9	-0.755087227896374	98.7522677608783	3-b-Galactopyranosyl glucose	Lipids and lipid-like molecules	Fatty Acyls	Fatty acyl glycosides	365.105173873118	342.115953193118	0.7112	1	NA
0.71_342.1160n	2.34093878744075	0.0438372887400296	1.04519046297543	Sham-Fibre:Sham-Control	C02048	C02048	C12H22O11	M+Na, M+K, M+NH4, M+H-H2O	42.8	16.2	-0.755087227896374	98.7522677608783	Laminaribiose; Laminariaceae; 3-beta-D-Glucosyl-D-glucose;	null	null	null	365.105173873118	342.115953193118	0.7112	1	NULL
0.71_342.1160n	2.34093878744075	0.0438372887400296	1.04519046297543	Sham-Fibre:Sham-Control	C01711	C01711	C12H22O11	M+Na, M+K, M+NH4, M+H-H2O	43.3	18.8	-0.755087227896374	98.7522677608783	Inulobiose; 1-O-beta-D-Fructo-furanosyl-D-fructose;	null	null	null	365.105173873118	342.115953193118	0.7112	1	NULL
0.71_342.1160n	2.34093878744075	0.0438372887400296	1.04519046297543	Sham-Fibre:Sham-Control	C00243	C00243	C12H22O11	M+Na, M+K, M+NH4, M+H-H2O	42.8	16.2	-0.755087227896374	98.7522677608783	Lactose; 1-beta-D-Galactopyranosyl-4-D-glucopyranose; beta-D-Gal-(1->4)-D-Glc; Milk sugar;	null	null	null	365.105173873118	342.115953193118	0.7112	1	map00052 Galactose metabolism; map01100 Metabolic pathways; map02010 ABC transporters; map04973 Carbohydrate digestion and absorption;
0.71_342.1160n	2.34093878744075	0.0438372887400296	1.04519046297543	Sham-Fibre:Sham-Control	HMDB0133305	null	C12H22O11	M+Na, M+K, M+NH4, M+H-H2O	42.9	16.7	-0.755087227896374	98.7522677608783	6-({[3,4,5-trihydroxy-6-(hydroxymethyl)oxan-2-yl]oxy}methyl)oxane-2,3,4,5-tetrol	null	null	null	365.105173873118	342.115953193118	0.7112	1	NA
0.71_342.1160n	2.34093878744075	0.0438372887400296	1.04519046297543	Sham-Fibre:Sham-Control	HMDB0038489	null	C12H22O11	M+Na, M+K, M+NH4, M+H-H2O	42.9	16.7	-0.755087227896374	98.7522677608783	Allolactose	Organooxygen compounds	Carbohydrates and carbohydrate conjugates	Glycosyl compounds	365.105173873118	342.115953193118	0.7112	1	NA
0.71_342.1160n	2.34093878744075	0.0438372887400296	1.04519046297543	Sham-Fibre:Sham-Control	C00185	C00185	C12H22O11	M+Na, M+K, M+NH4, M+H-H2O	42.8	16.2	-0.755087227896374	98.7522677608783	Cellobiose; 1-beta-D-Glucopyranosyl-4-D-glucopyranose;	null	null	null	365.105173873118	342.115953193118	0.7112	1	map00500 Starch and sucrose metabolism; map01100 Metabolic pathways; map02010 ABC transporters;
0.71_342.1160n	2.34093878744075	0.0438372887400296	1.04519046297543	Sham-Fibre:Sham-Control	HMDB0039876	null	C12H22O11	M+Na, M+K, M+NH4, M+H-H2O	42.8	16.2	-0.755087227896374	98.7522677608783	Fagopyritol A1	Organic oxygen compounds	Organooxygen compounds	Carbohydrates and carbohydrate conjugates	365.105173873118	342.115953193118	0.7112	1	NA
0.71_342.1160n	2.34093878744075	0.0438372887400296	1.04519046297543	Sham-Fibre:Sham-Control	HMDB0000048	C05402	C12H22O11	M+Na, M+K, M+NH4, M+H-H2O	42.9	16.7	-0.755087227896374	98.7522677608783	Melibiose	Organic oxygen compounds	Organooxygen compounds	Carbohydrates and carbohydrate conjugates	365.105173873118	342.115953193118	0.7112	1	map00052 Galactose metabolism; map02010 ABC transporters;
0.71_342.1160n	2.34093878744075	0.0438372887400296	1.04519046297543	Sham-Fibre:Sham-Control	HMDB0060068	C04147	C12H22O11	M+Na, M+K, M+NH4, M+H-H2O	42.8	16.2	-0.755087227896374	98.7522677608783	Glucose-1,3-mannose oligosaccharide	Organic oxygen compounds	Organooxygen compounds	Carbohydrates and carbohydrate conjugates	365.105173873118	342.115953193118	0.7112	1	NULL
0.71_342.1160n	2.34093878744075	0.0438372887400296	1.04519046297543	Sham-Fibre:Sham-Control	HMDB0041627	C01970	C12H22O11	M+Na, M+K, M+NH4, M+H-H2O	42.8	16.2	-0.755087227896374	98.7522677608783	beta-Lactose	Organooxygen compounds	Carbohydrates and carbohydrate conjugates	Glycosyl compounds	365.105173873118	342.115953193118	0.7112	1	NULL
0.71_342.1160n	2.34093878744075	0.0438372887400296	1.04519046297543	Sham-Fibre:Sham-Control	C20861	C20861	C12H22O11	M+Na, M+K, M+NH4, M+H-H2O	43.2	17.9	-0.755087227896374	98.7522677608783	Mannobiose; beta-1,4-Mannobiose;	null	null	null	365.105173873118	342.115953193118	0.7112	1	NULL
0.71_342.1160n	2.34093878744075	0.0438372887400296	1.04519046297543	Sham-Fibre:Sham-Control	C20236	C20236	C12H22O11	M+Na, M+K, M+NH4, M+H-H2O	43.2	17.9	-0.755087227896374	98.7522677608783	4-O-beta-D-Mannopyranosyl-D-glucopyranose;	null	null	null	365.105173873118	342.115953193118	0.7112	1	NULL
0.71_342.1160n	2.34093878744075	0.0438372887400296	1.04519046297543	Sham-Fibre:Sham-Control	C04147	C04147	C12H22O11	M+Na, M+K, M+NH4, M+H-H2O	42.8	16.2	-0.755087227896374	98.7522677608783	alpha-D-Glucosyl-(1,3)-D-mannose;	Organic oxygen compounds	Organooxygen compounds	Carbohydrates and carbohydrate conjugates	365.105173873118	342.115953193118	0.7112	1	NULL
0.71_342.1160n	2.34093878744075	0.0438372887400296	1.04519046297543	Sham-Fibre:Sham-Control	C07064	C07064	C12H22O11	M+Na, M+K, M+NH4, M+H-H2O	42.8	16.2	-0.755087227896374	98.7522677608783	Lactulose;	Organic oxygen compounds	Organooxygen compounds	Carbohydrates and carbohydrate conjugates	365.105173873118	342.115953193118	0.7112	1	NULL
0.71_342.1160n	2.34093878744075	0.0438372887400296	1.04519046297543	Sham-Fibre:Sham-Control	HMDB0002923	C00252	C12H22O11	M+Na, M+K, M+NH4, M+H-H2O	42.9	16.7	-0.755087227896374	98.7522677608783	Isomaltose	Organic oxygen compounds	Organooxygen compounds	Carbohydrates and carbohydrate conjugates	365.105173873118	342.115953193118	0.7112	1	map00500 Starch and sucrose metabolism;
0.71_342.1160n	2.34093878744075	0.0438372887400296	1.04519046297543	Sham-Fibre:Sham-Control	HMDB0000258	C00089	C12H22O11	M+Na, M+K, M+NH4, M+H-H2O	43.3	18.8	-0.755087227896374	98.7522677608783	Sucrose	Organic oxygen compounds	Organooxygen compounds	Carbohydrates and carbohydrate conjugates	365.105173873118	342.115953193118	0.7112	1	map00052 Galactose metabolism; map00500 Starch and sucrose metabolism; map01100 Metabolic pathways; map02010 ABC transporters; map04742 Taste transduction; map04973 Carbohydrate digestion and absorption;
0.71_342.1160n	2.34093878744075	0.0438372887400296	1.04519046297543	Sham-Fibre:Sham-Control	C01970	C01970	C12H22O11	M+Na, M+K, M+NH4, M+H-H2O	42.8	16.2	-0.755087227896374	98.7522677608783	beta-Lactose; beta-D-Lactose;	Organooxygen compounds	Carbohydrates and carbohydrate conjugates	Glycosyl compounds	365.105173873118	342.115953193118	0.7112	1	NULL
0.71_342.1160n	2.34093878744075	0.0438372887400296	1.04519046297543	Sham-Fibre:Sham-Control	C06421	C06421	C12H22O11	M+Na, M+K, M+NH4, M+H-H2O	42.8	16.2	-0.755087227896374	98.7522677608783	alpha-Cellobiose; 1-beta-D-Glucopyranosyl-4-alpha-D-glucopyranose;	null	null	null	365.105173873118	342.115953193118	0.7112	1	NULL
0.71_342.1160n	2.34093878744075	0.0438372887400296	1.04519046297543	Sham-Fibre:Sham-Control	HMDB0000186	null	C12H22O11	M+Na, M+K, M+NH4, M+H-H2O	43.2	17.9	-0.755087227730221	98.7522677608783	Alpha-Lactose	Organic oxygen compounds	Organooxygen compounds	Carbohydrates and carbohydrate conjugates	365.105173873118	342.115953193118	0.7112	1	NA
0.71_342.1160n	2.34093878744075	0.0438372887400296	1.04519046297543	Sham-Fibre:Sham-Control	HMDB0000975	C01083	C12H22O11	M+Na, M+K, M+NH4, M+H-H2O	42.8	16.2	-0.755087227896374	98.7522677608783	Trehalose	Organic oxygen compounds	Organooxygen compounds	Carbohydrates and carbohydrate conjugates	365.105173873118	342.115953193118	0.7112	1	map00500 Starch and sucrose metabolism; map01100 Metabolic pathways; map02010 ABC transporters;
0.71_342.1160n	2.34093878744075	0.0438372887400296	1.04519046297543	Sham-Fibre:Sham-Control	HMDB0029919	null	C12H22O11	M+Na, M+K, M+NH4, M+H-H2O	42.6	15.3	-0.755087227896374	98.7522677608783	Maltulose	Lipids and lipid-like molecules	Fatty Acyls	Fatty acyl glycosides	365.105173873118	342.115953193118	0.7112	1	NA
0.71_342.1160n	2.34093878744075	0.0438372887400296	1.04519046297543	Sham-Fibre:Sham-Control	HMDB0011742	C19632	C12H22O11	M+Na, M+K, M+NH4, M+H-H2O	42.7	15.5	-0.755087227896374	98.7522677608783	Kojibiose	Lipids and lipid-like molecules	Fatty Acyls	Fatty acyl glycosides	365.105173873118	342.115953193118	0.7112	1	NULL
0.71_342.1160n	2.34093878744075	0.0438372887400296	1.04519046297543	Sham-Fibre:Sham-Control	HMDB0011740	C19636	C12H22O11	M+Na, M+K, M+NH4, M+H-H2O	42.6	15.3	-0.755087227896374	98.7522677608783	Turanose	Lipids and lipid-like molecules	Fatty Acyls	Fatty acyl glycosides	365.105173873118	342.115953193118	0.7112	1	NULL
0.71_342.1160n	2.34093878744075	0.0438372887400296	1.04519046297543	Sham-Fibre:Sham-Control	C06422	C06422	C12H22O11	M+Na, M+K, M+NH4, M+H-H2O	42.8	16.2	-0.755087227896374	98.7522677608783	beta-Cellobiose; 1-beta-D-Glucopyranosyl-4-beta-D-glucopyranose;	Organic oxygen compounds	Organooxygen compounds	Carbohydrates and carbohydrate conjugates	365.105173873118	342.115953193118	0.7112	1	NULL
0.71_342.1160n	2.34093878744075	0.0438372887400296	1.04519046297543	Sham-Fibre:Sham-Control	C05400	C05400	C12H22O11	M+Na, M+K, M+NH4, M+H-H2O	42.9	16.7	-0.755087227896374	98.7522677608783	Epimelibiose; 6-O-(alpha-D-Galactopyranosyl)-D-mannopyranose;	null	null	null	365.105173873118	342.115953193118	0.7112	1	map00052 Galactose metabolism;
0.71_342.1160n	2.34093878744075	0.0438372887400296	1.04519046297543	Sham-Fibre:Sham-Control	HMDB0006792	null	C12H22O11	M+Na, M+K, M+NH4, M+H-H2O	42.9	16.7	-0.755087227896374	98.7522677608783	Epimelibiose	Organic oxygen compounds	Organooxygen compounds	Carbohydrates and carbohydrate conjugates	365.105173873118	342.115953193118	0.7112	1	NA
0.71_342.1160n	2.34093878744075	0.0438372887400296	1.04519046297543	Sham-Fibre:Sham-Control	HMDB0029880	null	C12H22O11	M+Na, M+K, M+NH4, M+H-H2O	42.8	16.2	-0.755087227896374	98.7522677608783	Neotrehalose	Organic oxygen compounds	Organooxygen compounds	Carbohydrates and carbohydrate conjugates	365.105173873118	342.115953193118	0.7112	1	NA
0.71_342.1160n	2.34093878744075	0.0438372887400296	1.04519046297543	Sham-Fibre:Sham-Control	C05402	C05402	C12H22O11	M+Na, M+K, M+NH4, M+H-H2O	42.9	16.7	-0.755087227896374	98.7522677608783	Melibiose; 6-O-(alpha-D-Galactopyranosyl)-D-glucopyranose; D-Gal-alpha1->6D-Glucose;	Organic oxygen compounds	Organooxygen compounds	Carbohydrates and carbohydrate conjugates	365.105173873118	342.115953193118	0.7112	1	map00052 Galactose metabolism; map02010 ABC transporters;
0.71_342.1160n	2.34093878744075	0.0438372887400296	1.04519046297543	Sham-Fibre:Sham-Control	HMDB0029898	null	C12H22O11	M+Na, M+K, M+NH4, M+H-H2O	43.3	18.5	-0.755087227896374	98.7522677608783	Inulobiose	Organooxygen compounds	Carbohydrates and carbohydrate conjugates	Glycosyl compounds	365.105173873118	342.115953193118	0.7112	1	NA
0.71_342.1160n	2.34093878744075	0.0438372887400296	1.04519046297543	Sham-Fibre:Sham-Control	C02964	C02964	C12H22O11	M+Na, M+K, M+NH4, M+H-H2O	42.8	16.2	-0.755087227896374	98.7522677608783	4-O-beta-D-Glucopyranosyl-D-mannose;	null	null	null	365.105173873118	342.115953193118	0.7112	1	NULL
0.71_342.1160n	2.34093878744075	0.0438372887400296	1.04519046297543	Sham-Fibre:Sham-Control	HMDB0029882	null	C12H22O11	M+Na, M+K, M+NH4, M+H-H2O	42.8	16.2	-0.755087227896374	98.7522677608783	Sakebiose	Organic oxygen compounds	Organooxygen compounds	Carbohydrates and carbohydrate conjugates	365.105173873118	342.115953193118	0.7112	1	NA
0.73_115.0643n	0.556360394613326	0.000829452775095221	1.15586003898827	Sham-Fibre:Sham-Control	C18170	C18170	C5H9NO2	M+H, M+Na, M+H-H2O	35.1	5.43	8.86035830554489	79.6217904092332	3-Acetamidopropanal;	Organooxygen compounds	Carbonyl compounds	Aldehydes	138.05582958809	115.064348034869	0.725483333333333	1	NULL
0.73_115.0643n	0.556360394613326	0.000829452775095221	1.15586003898827	Sham-Fibre:Sham-Control	C00148	C00148	C5H9NO2	M+H, M+Na, M+H-H2O	38.7	23.7	8.86035830554489	79.6217904092332	L-Proline; 2-Pyrrolidinecarboxylic acid;	Organic acids and derivatives	Carboxylic acids and derivatives	Amino acids, peptides, and analogues	138.05582958809	115.064348034869	0.725483333333333	1	map00330 Arginine and proline metabolism; map00970 Aminoacyl-tRNA biosynthesis; map01100 Metabolic pathways; map01230 Biosynthesis of amino acids; map02010 ABC transporters; map04974 Protein digestion and absorption; map04978 Mineral absorption; map05230 Central carbon metabolism in cancer;
0.73_115.0643n	0.556360394613326	0.000829452775095221	1.15586003898827	Sham-Fibre:Sham-Control	HMDB0000162	C00148	C5H9NO2	M+H, M+Na, M+H-H2O	38.7	23.7	8.86035830542138	79.6217904092332	L-Proline	Organic acids and derivatives	Carboxylic acids and derivatives	Amino acids, peptides, and analogues	138.05582958809	115.064348034869	0.725483333333333	1	map00330 Arginine and proline metabolism; map00970 Aminoacyl-tRNA biosynthesis; map01100 Metabolic pathways; map01230 Biosynthesis of amino acids; map02010 ABC transporters; map04974 Protein digestion and absorption; map04978 Mineral absorption; map05230 Central carbon metabolism in cancer;
0.73_115.0643n	0.556360394613326	0.000829452775095221	1.15586003898827	Sham-Fibre:Sham-Control	HMDB0003411	C00763	C5H9NO2	M+H, M+Na, M+H-H2O	38.7	23.7	8.86035830542138	79.6217904092332	D-Proline	Organic acids and derivatives	Carboxylic acids and derivatives	Amino acids, peptides, and analogues	138.05582958809	115.064348034869	0.725483333333333	1	map00330 Arginine and proline metabolism; map01100 Metabolic pathways;
0.73_115.0643n	0.556360394613326	0.000829452775095221	1.15586003898827	Sham-Fibre:Sham-Control	C16435	C16435	C5H9NO2	M+H, M+Na, M+H-H2O	38.7	23.7	8.86035830554489	79.6217904092332	Proline;	null	null	null	138.05582958809	115.064348034869	0.725483333333333	1	NULL
0.73_115.0643n	0.556360394613326	0.000829452775095221	1.15586003898827	Sham-Fibre:Sham-Control	HMDB0030409	null	C5H9NO2	M+H, M+Na, M+H-H2O	38.9	24.5	8.86035830566839	79.6217904092332	4-Amino-2-methylenebutanoic acid	Organic acids and derivatives	Carboxylic acids and derivatives	Amino acids, peptides, and analogues	138.05582958809	115.064348034869	0.725483333333333	1	NA
0.73_115.0643n	0.556360394613326	0.000829452775095221	1.15586003898827	Sham-Fibre:Sham-Control	HMDB0034208	null	C5H9NO2	M+H, M+Na, M+H-H2O	36	10.1	8.86035830554489	79.6217904092332	Pterolactam	Organoheterocyclic compounds	Pyrrolidines	Pyrrolidones	138.05582958809	115.064348034869	0.725483333333333	1	NA
0.73_115.0643n	0.556360394613326	0.000829452775095221	1.15586003898827	Sham-Fibre:Sham-Control	C00763	C00763	C5H9NO2	M+H, M+Na, M+H-H2O	38.7	23.7	8.86035830554489	79.6217904092332	D-Proline;	Organic acids and derivatives	Carboxylic acids and derivatives	Amino acids, peptides, and analogues	138.05582958809	115.064348034869	0.725483333333333	1	map00330 Arginine and proline metabolism; map01100 Metabolic pathways;
0.73_115.0643n	0.556360394613326	0.000829452775095221	1.15586003898827	Sham-Fibre:Sham-Control	HMDB0012880	C18170	C5H9NO2	M+H, M+Na, M+H-H2O	35.1	5.43	8.86035830554489	79.6217904092332	Acetamidopropanal	Organooxygen compounds	Carbonyl compounds	Aldehydes	138.05582958809	115.064348034869	0.725483333333333	1	NULL
0.73_132.1030m/z	2.24659921424621	0.00168577447879326	1.10950691933085	Sham-Fibre:Sham-Control	HMDB0061929	null	C6H10O2	M+NH4	37.2	5.43	9.2176437950755	90.6039368170883	Dihydro-4,4-dimethyl-2(3H)-furanone	Organoheterocyclic compounds	Lactones	Gamma butyrolactones	132.102956528746	NA	0.725483333333333	1	NA
0.73_132.1030m/z	2.24659921424621	0.00168577447879326	1.10950691933085	Sham-Fibre:Sham-Control	C21096	C21096	C6H13NO2	M+H	38.4	9.83	8.02043475396621	90.9227887262367	L-allo-Isoleucine;	Organic acids and derivatives	Carboxylic acids and derivatives	Amino acids, peptides, and analogues	132.102956528746	NA	0.725483333333333	1	NULL
0.73_132.1030m/z	2.24659921424621	0.00168577447879326	1.10950691933085	Sham-Fibre:Sham-Control	HMDB0061716	null	C6H13NO2	M+H	37.6	6.04	8.02043475418302	90.9227887262367	N-methylvaline	Organic acids and derivatives	Carboxylic acids and derivatives	Amino acids, peptides, and analogues	132.102956528746	NA	0.725483333333333	1	NA
0.73_132.1030m/z	2.24659921424621	0.00168577447879326	1.10950691933085	Sham-Fibre:Sham-Control	HMDB0060476	C01880	C6H10O2	M+NH4	37.5	6.82	9.2176437950755	90.6039368170883	epsilon-Caprolactone	Organoheterocyclic compounds	Lactones	null	132.102956528746	NA	0.725483333333333	1
0.73_132.1030m/z	2.24659921424621	0.00168577447879326	1.10950691933085	Sham-Fibre:Sham-Control	HMDB0000557	C21096	C6H13NO2	M+H	38.4	9.83	8.02043475418302	90.9227887262367	L-Alloisoleucine	Organic acids and derivatives	Carboxylic acids and derivatives	Amino acids, peptides, and analogues	132.102956528746	NA	0.725483333333333	1	NULL
0.73_132.1030m/z	2.24659921424621	0.00168577447879326	1.10950691933085	Sham-Fibre:Sham-Control	HMDB0000172	C00407	C6H13NO2	M+H	38.4	9.83	8.02043475396621	90.9227887262367	L-Isoleucine	Organic acids and derivatives	Carboxylic acids and derivatives	Amino acids, peptides, and analogues	132.102956528746	NA	0.725483333333333	1	map00280 Valine, leucine and isoleucine degradation; map00290 Valine, leucine and isoleucine biosynthesis; map00970 Aminoacyl-tRNA biosynthesis; map01100 Metabolic pathways; map01210 2-Oxocarboxylic acid metabolism; map01230 Biosynthesis of amino acids; map02010 ABC transporters; map04974 Protein digestion and absorption; map04978 Mineral absorption; map05230 Central carbon metabolism in cancer;
0.73_132.1030m/z	2.24659921424621	0.00168577447879326	1.10950691933085	Sham-Fibre:Sham-Control	HMDB0039581	null	C6H10O2	M+NH4	37	4.76	9.2176437950755	90.6039368170883	Ethyl crotonate	Lipids and lipid-like molecules	Fatty Acyls	Fatty acid esters	132.102956528746	NA	0.725483333333333	1	NA
0.73_132.1030m/z	2.24659921424621	0.00168577447879326	1.10950691933085	Sham-Fibre:Sham-Control	HMDB0060650	null	C6H13NO2	M+H	36.8	1.9	8.02043475396621	90.9227887262367	N-(2-Hydroxyethyl)-morpholine	Organoheterocyclic compounds	Oxazinanes	Morpholines	132.102956528746	NA	0.725483333333333	1	NA
0.73_132.1030m/z	2.24659921424621	0.00168577447879326	1.10950691933085	Sham-Fibre:Sham-Control	HMDB0001901	C02378	C6H13NO2	M+H	37.1	3.64	8.02043475374941	90.9227887262367	Aminocaproic acid	Lipids and lipid-like molecules	Fatty Acyls	Fatty acids and conjugates	132.102956528746	NA	0.725483333333333	1	map01100 Metabolic pathways;
0.73_132.1030m/z	2.24659921424621	0.00168577447879326	1.10950691933085	Sham-Fibre:Sham-Control	C01880	C01880	C6H10O2	M+NH4	37.5	6.82	9.2176437950755	90.6039368170883	epsilon-Caprolactone; 6-Hexanolide; 1-Oxa-2-oxocycloheptane; 2-Oxepanone; Hexano-6-lactone;	Organoheterocyclic compounds	Lactones	null	132.102956528746	NA	0.725483333333333	1
0.73_132.1030m/z	2.24659921424621	0.00168577447879326	1.10950691933085	Sham-Fibre:Sham-Control	HMDB0000453	null	C6H10O2	M+NH4	37.6	7.3	9.2176437950755	90.6039368170883	Delta-Hexanolactone	Organoheterocyclic compounds	Lactones	Delta valerolactones	132.102956528746	NA	0.725483333333333	1	NA
0.73_132.1030m/z	2.24659921424621	0.00168577447879326	1.10950691933085	Sham-Fibre:Sham-Control	HMDB0001645	C01933	C6H13NO2	M+H	38.4	9.83	8.02043475396621	90.9227887262367	L-Norleucine	Organic acids and derivatives	Carboxylic acids and derivatives	Amino acids, peptides, and analogues	132.102956528746	NA	0.725483333333333	1	NULL
0.73_132.1030m/z	2.24659921424621	0.00168577447879326	1.10950691933085	Sham-Fibre:Sham-Control	C01570	C01570	C6H13NO2	M+H	37.9	7.65	8.02043475396621	90.9227887262367	D-Leucine; D-2-Amino-4-methylvaleric acid;	Organic acids and derivatives	Carboxylic acids and derivatives	Amino acids, peptides, and analogues	132.102956528746	NA	0.725483333333333	1	NULL
0.73_132.1030m/z	2.24659921424621	0.00168577447879326	1.10950691933085	Sham-Fibre:Sham-Control	C16647	C16647	C6H13NO2	M+H	36.9	2.29	8.02043475396621	90.9227887262367	N,N-Diethylglycine;	null	null	null	132.102956528746	NA	0.725483333333333	1	NULL
0.73_132.1030m/z	2.24659921424621	0.00168577447879326	1.10950691933085	Sham-Fibre:Sham-Control	C16434	C16434	C6H13NO2	M+H	38.4	9.83	8.02043475396621	90.9227887262367	Isoleucine;	Organic acids and derivatives	Carboxylic acids and derivatives	Amino acids, peptides, and analogues	132.102956528746	NA	0.725483333333333	1	NULL
0.73_132.1030m/z	2.24659921424621	0.00168577447879326	1.10950691933085	Sham-Fibre:Sham-Control	C06418	C06418	C6H13NO2	M+H	38.4	9.83	8.02043475396621	90.9227887262367	D-Isoleucine; (2R,3R)-2-Amino-3-methylvaleric acid;	null	null	null	132.102956528746	NA	0.725483333333333	1	NULL
0.73_132.1030m/z	2.24659921424621	0.00168577447879326	1.10950691933085	Sham-Fibre:Sham-Control	C21092	C21092	C6H13NO2	M+H	38.4	9.83	8.02043475396621	90.9227887262367	D-allo-Isoleucine;	null	null	null	132.102956528746	NA	0.725483333333333	1	NULL
0.73_132.1030m/z	2.24659921424621	0.00168577447879326	1.10950691933085	Sham-Fibre:Sham-Control	C06771	C06771	C6H15NO3	M+H-H2O	36.6	0	7.05162705717427	90.8128614434401	Triethanolamine; Trolamine;	Organonitrogen compounds	Amines	Alkanolamines	132.102956528746	NA	0.725483333333333	1	map00564 Glycerophospholipid metabolism;
0.73_132.1030m/z	2.24659921424621	0.00168577447879326	1.10950691933085	Sham-Fibre:Sham-Control	C08263	C08263	C6H13NO2	M+H	36.4	0	8.02043475396621	90.9227887262367	beta-Alaninebetaine; beta-Alanine betaine; Propiobetaine; Trimethylalanine;	null	null	null	132.102956528746	NA	0.725483333333333	1	NULL
0.73_132.1030m/z	2.24659921424621	0.00168577447879326	1.10950691933085	Sham-Fibre:Sham-Control	HMDB0033923	C16434	C6H13NO2	M+H	38.4	9.83	8.02043475396621	90.9227887262367	(±)-erythro-Isoleucine	Organic acids and derivatives	Carboxylic acids and derivatives	Amino acids, peptides, and analogues	132.102956528746	NA	0.725483333333333	1	NULL
0.73_132.1030m/z	2.24659921424621	0.00168577447879326	1.10950691933085	Sham-Fibre:Sham-Control	C00123	C00123	C6H13NO2	M+H	37.9	7.65	8.02043475396621	90.9227887262367	L-Leucine; 2-Amino-4-methylvaleric acid; (2S)-alpha-2-Amino-4-methylvaleric acid; (2S)-alpha-Leucine;	Organic acids and derivatives	Carboxylic acids and derivatives	Amino acids, peptides, and analogues	132.102956528746	NA	0.725483333333333	1	map00280 Valine, leucine and isoleucine degradation; map00290 Valine, leucine and isoleucine biosynthesis; map00970 Aminoacyl-tRNA biosynthesis; map01100 Metabolic pathways; map01210 2-Oxocarboxylic acid metabolism; map01230 Biosynthesis of amino acids; map02010 ABC transporters; map04150 mTOR signaling pathway; map04974 Protein digestion and absorption; map04978 Mineral absorption; map05230 Cent…
0.73_132.1030m/z	2.24659921424621	0.00168577447879326	1.10950691933085	Sham-Fibre:Sham-Control	HMDB0040328	null	C6H10O2	M+NH4	37.2	5.46	9.2176437950755	90.6039368170883	Methyl 4-pentenoate	Lipids and lipid-like molecules	Fatty Acyls	Fatty acid esters	132.102956528746	NA	0.725483333333333	1	NA
0.73_132.1030m/z	2.24659921424621	0.00168577447879326	1.10950691933085	Sham-Fibre:Sham-Control	HMDB0036382	null	C6H13NO2	M+H	37.5	5.52	8.02043475396621	90.9227887262367	6-Deoxyfagomine	Organoheterocyclic compounds	Piperidines	null	132.102956528746	NA	0.725483333333333	1	NA
0.73_132.1030m/z	2.24659921424621	0.00168577447879326	1.10950691933085	Sham-Fibre:Sham-Control	HMDB0062203	C16439	C6H13NO2	M+H	37.9	7.65	8.02043475396621	90.9227887262367	3,3,5-triiodo-L-thyronine-beta-D-glucuronoside	Organic acids and derivatives	Carboxylic acids and derivatives	Amino acids, peptides, and analogues	132.102956528746	NA	0.725483333333333	1	NULL
0.73_132.1030m/z	2.24659921424621	0.00168577447879326	1.10950691933085	Sham-Fibre:Sham-Control	C01933	C01933	C6H13NO2	M+H	38.4	9.83	8.02043475396621	90.9227887262367	L-Norleucine; L-Aminohexanoic acid; L-Aminohexanoate; L-2-Aminohexanoic acid; L-2-Aminohexanoate; (S)-2-Aminohexanoic acid;	Organic acids and derivatives	Carboxylic acids and derivatives	Amino acids, peptides, and analogues	132.102956528746	NA	0.725483333333333	1	NULL
0.73_132.1030m/z	2.24659921424621	0.00168577447879326	1.10950691933085	Sham-Fibre:Sham-Control	HMDB0031501	null	C6H10O2	M+NH4	37.5	7.14	9.2176437950755	90.6039368170883	3-Hexenoic acid	Lipids and lipid-like molecules	Fatty Acyls	Fatty acids and conjugates	132.102956528746	NA	0.725483333333333	1	NA
0.73_132.1030m/z	2.24659921424621	0.00168577447879326	1.10950691933085	Sham-Fibre:Sham-Control	C01147	C01147	C6H10O2	M+NH4	37.5	7.21	9.2176437950755	90.6039368170883	2-Hydroxycyclohexan-1-one; 2-Hydroxycyclohexanone; Adipoin;	null	null	null	132.102956528746	NA	0.725483333333333	1
0.73_132.1030m/z	2.24659921424621	0.00168577447879326	1.10950691933085	Sham-Fibre:Sham-Control	HMDB0031560	null	C6H10O2	M+NH4	37	4.77	9.21764379520008	90.6039368170883	2-Methyl-2-pentenoic acid	Lipids and lipid-like molecules	Fatty Acyls	Fatty acids and conjugates	132.102956528746	NA	0.725483333333333	1	NA
0.73_132.1030m/z	2.24659921424621	0.00168577447879326	1.10950691933085	Sham-Fibre:Sham-Control	HMDB0031562	null	C6H10O2	M+NH4	37.4	6.72	9.21764379520008	90.6039368170883	2-Methyl-3-pentenoic acid	Lipids and lipid-like molecules	Fatty Acyls	Fatty acids and conjugates	132.102956528746	NA	0.725483333333333	1	NA
0.73_132.1030m/z	2.24659921424621	0.00168577447879326	1.10950691933085	Sham-Fibre:Sham-Control	C00407	C00407	C6H13NO2	M+H	38.4	9.83	8.02043475396621	90.9227887262367	L-Isoleucine; 2-Amino-3-methylvaleric acid;	Organic acids and derivatives	Carboxylic acids and derivatives	Amino acids, peptides, and analogues	132.102956528746	NA	0.725483333333333	1	map00280 Valine, leucine and isoleucine degradation; map00290 Valine, leucine and isoleucine biosynthesis; map00970 Aminoacyl-tRNA biosynthesis; map01100 Metabolic pathways; map01210 2-Oxocarboxylic acid metabolism; map01230 Biosynthesis of amino acids; map02010 ABC transporters; map04974 Protein digestion and absorption; map04978 Mineral absorption; map05230 Central carbon metabolism in cancer;
0.73_132.1030m/z	2.24659921424621	0.00168577447879326	1.10950691933085	Sham-Fibre:Sham-Control	C03228	C03228	C6H10O2	M+NH4	37.5	7.21	9.2176437950755	90.6039368170883	3-Hydroxycyclohexanone;	null	null	null	132.102956528746	NA	0.725483333333333	1	NULL
0.73_132.1030m/z	2.24659921424621	0.00168577447879326	1.10950691933085	Sham-Fibre:Sham-Control	HMDB0003640	null	C6H13NO2	M+H	37.9	7.65	8.02043475396621	90.9227887262367	Beta-Leucine	Organic acids and derivatives	Carboxylic acids and derivatives	Amino acids, peptides, and analogues	132.102956528746	NA	0.725483333333333	1	NA
0.73_132.1030m/z	2.24659921424621	0.00168577447879326	1.10950691933085	Sham-Fibre:Sham-Control	C02378	C02378	C6H13NO2	M+H	37.1	3.64	8.02043475396621	90.9227887262367	6-Aminohexanoate; 6-Aminohexanoic acid; Epsilcapramine; 6-Aminocaproic acid;	Lipids and lipid-like molecules	Fatty Acyls	Fatty acids and conjugates	132.102956528746	NA	0.725483333333333	1	map01100 Metabolic pathways;
0.73_132.1030m/z	2.24659921424621	0.00168577447879326	1.10950691933085	Sham-Fibre:Sham-Control	C02486	C02486	C6H13NO2	M+H	37.9	7.65	8.02043475418302	90.9227887262367	(3R)-beta-Leucine; (3R)-3-Amino-4-methylpentanoic acid; (3R)-3-Amino-4-methylvaleric acid;	null	null	null	132.102956528746	NA	0.725483333333333	1	NULL
0.73_132.1030m/z	2.24659921424621	0.00168577447879326	1.10950691933085	Sham-Fibre:Sham-Control	HMDB0031492	null	C6H10O2	M+NH4	37	4.77	9.2176437950755	90.6039368170883	3,4-Hexanedione	Organic oxygen compounds	Organooxygen compounds	Carbonyl compounds	132.102956528746	NA	0.725483333333333	1	NA
0.73_132.1030m/z	2.24659921424621	0.00168577447879326	1.10950691933085	Sham-Fibre:Sham-Control	C16439	C16439	C6H13NO2	M+H	37.9	7.65	8.02043475396621	90.9227887262367	Leucine;	Organic acids and derivatives	Carboxylic acids and derivatives	Amino acids, peptides, and analogues	132.102956528746	NA	0.725483333333333	1	NULL
0.73_132.1030m/z	2.24659921424621	0.00168577447879326	1.10950691933085	Sham-Fibre:Sham-Control	HMDB0000687	C00123	C6H13NO2	M+H	37.9	7.65	8.02043475396621	90.9227887262367	L-Leucine	Organic acids and derivatives	Carboxylic acids and derivatives	Amino acids, peptides, and analogues	132.102956528746	NA	0.725483333333333	1	map00280 Valine, leucine and isoleucine degradation; map00290 Valine, leucine and isoleucine biosynthesis; map00970 Aminoacyl-tRNA biosynthesis; map01100 Metabolic pathways; map01210 2-Oxocarboxylic acid metabolism; map01230 Biosynthesis of amino acids; map02010 ABC transporters; map04150 mTOR signaling pathway; map04974 Protein digestion and absorption; map04978 Mineral absorption; map05230 Cent…
0.73_132.1030m/z	2.24659921424621	0.00168577447879326	1.10950691933085	Sham-Fibre:Sham-Control	HMDB0010719	null	C6H10O2	M+NH4	37.5	7.14	9.21764379520008	90.6039368170883	trans-Hex-2-enoic acid	Lipids and lipid-like molecules	Fatty Acyls	Fatty acids and conjugates	132.102956528746	NA	0.725483333333333	1	NA
0.73_132.1030m/z	2.24659921424621	0.00168577447879326	1.10950691933085	Sham-Fibre:Sham-Control	HMDB0031491	null	C6H10O2	M+NH4	37	4.77	9.2176437950755	90.6039368170883	2,3-Hexanedione	Organic oxygen compounds	Organooxygen compounds	Carbonyl compounds	132.102956528746	NA	0.725483333333333	1	NA
0.73_132.1030m/z	2.24659921424621	0.00168577447879326	1.10950691933085	Sham-Fibre:Sham-Control	HMDB0032538	C06771	C6H15NO3	M+H-H2O	36.6	0	7.05162705717427	90.8128614434401	Triethanolamine	Organonitrogen compounds	Amines	Alkanolamines	132.102956528746	NA	0.725483333333333	1	map00564 Glycerophospholipid metabolism;
0.73_132.1030m/z	2.24659921424621	0.00168577447879326	1.10950691933085	Sham-Fibre:Sham-Control	HMDB0032490	null	C6H10O2	M+NH4	36.6	2.46	9.2176437950755	90.6039368170883	Prenyl formate	Organic acids and derivatives	Carboxylic acids and derivatives	Carboxylic acid derivatives	132.102956528746	NA	0.725483333333333	1	NA
0.73_132.1030m/z	2.24659921424621	0.00168577447879326	1.10950691933085	Sham-Fibre:Sham-Control	HMDB0013773	C01570	C6H13NO2	M+H	37.9	7.65	8.02043475396621	90.9227887262367	D-Leucine	Organic acids and derivatives	Carboxylic acids and derivatives	Amino acids, peptides, and analogues	132.102956528746	NA	0.725483333333333	1	NULL
0.73_132.1030m/z	2.24659921424621	0.00168577447879326	1.10950691933085	Sham-Fibre:Sham-Control	HMDB0031561	null	C6H10O2	M+NH4	37.1	4.84	9.21764379520008	90.6039368170883	4-Methyl-2-pentenoic acid	Lipids and lipid-like molecules	Fatty Acyls	Fatty acids and conjugates	132.102956528746	NA	0.725483333333333	1	NA
0.73_132.1030m/z	2.24659921424621	0.00168577447879326	1.10950691933085	Sham-Fibre:Sham-Control	HMDB0003843	null	C6H10O2	M+NH4	37.6	7.74	9.2176437950755	90.6039368170883	Gamma-Caprolactone	Organoheterocyclic compounds	Lactones	Gamma butyrolactones	132.102956528746	NA	0.725483333333333	1	NA
0.73_132.1030m/z	2.24659921424621	0.00168577447879326	1.10950691933085	Sham-Fibre:Sham-Control	HMDB0033568	null	C6H10O2	M+NH4	36.6	2.46	9.2176437950755	90.6039368170883	5-Oxohexanal	Organic oxygen compounds	Organooxygen compounds	Carbonyl compounds	132.102956528746	NA	0.725483333333333	1	NA
0.73_132.1030m/z	2.24659921424621	0.00168577447879326	1.10950691933085	Sham-Fibre:Sham-Control	HMDB0029168	null	C6H13NO2	M+H	38.4	9.83	8.02043475396621	90.9227887262367	3-Aminocaproic acid	Organic acids and derivatives	Carboxylic acids and derivatives	Amino acids, peptides, and analogues	132.102956528746	NA	0.725483333333333	1	NA
0.73_132.1030m/z	2.24659921424621	0.00168577447879326	1.10950691933085	Sham-Fibre:Sham-Control	HMDB0029487	null	C6H10O2	M+NH4	37.6	7.77	9.2176437950755	90.6039368170883	Allyl propionate	Organic acids and derivatives	Carboxylic acids and derivatives	Carboxylic acid derivatives	132.102956528746	NA	0.725483333333333	1	NA
0.73_132.1030m/z	2.24659921424621	0.00168577447879326	1.10950691933085	Sham-Fibre:Sham-Control	HMDB0031158	null	C6H10O2	M+NH4	37.7	7.85	9.2176437950755	90.6039368170883	2-Methyl-4-pentenoic acid	Lipids and lipid-like molecules	Fatty Acyls	Fatty acids and conjugates	132.102956528746	NA	0.725483333333333	1	NA
0.73_132.1030m/z	2.24659921424621	0.00168577447879326	1.10950691933085	Sham-Fibre:Sham-Control	HMDB0031559	null	C6H10O2	M+NH4	36.6	2.46	9.2176437950755	90.6039368170883	4-Methyl-2,3-pentanedione	Organooxygen compounds	Carbonyl compounds	Ketones	132.102956528746	NA	0.725483333333333	1	NA
0.73_337.1596m/z	0.529596381010905	0.0280821282869778	1.14151355352124	Sham-Fibre:Sham-Control	HMDB0029848	null	C16H26O6	M+Na	35.3	8.27	-8.21072294487572	77.45401469828	(-)-trans-Carveol glucoside	Lipids and lipid-like molecules	Prenol lipids	Terpene glycosides	337.159579644225	NA	0.725483333333333	1	NA
0.73_337.1596m/z	0.529596381010905	0.0280821282869778	1.14151355352124	Sham-Fibre:Sham-Control	C11708	C11708	C17H26N2O4S	M+H-H2O	35.7	7.39	4.34709394191901	76.3025219357161	Sultopride;	null	null	null	337.159579644225	NA	0.725483333333333	1	NULL
0.73_337.1596m/z	0.529596381010905	0.0280821282869778	1.14151355352124	Sham-Fibre:Sham-Control	HMDB0015548	null	C14H22N6O5	M+H-H2O	35.9	9.2	-6.49396983133356	77.5422083561289	Valganciclovir	Organic acids and derivatives	Carboxylic acids and derivatives	Amino acids, peptides, and analogues	337.159579644225	NA	0.725483333333333	1	NA
0.73_337.1596m/z	0.529596381010905	0.0280821282869778	1.14151355352124	Sham-Fibre:Sham-Control	HMDB0038706	null	C16H26O6	M+Na	35.4	8.51	-8.21072294505665	77.45401469828	Perilloside A	Lipids and lipid-like molecules	Prenol lipids	Terpene glycosides	337.159579644225	NA	0.725483333333333	1	NA
0.73_337.1596m/z	0.529596381010905	0.0280821282869778	1.14151355352124	Sham-Fibre:Sham-Control	HMDB0029849	null	C16H26O6	M+Na	35.3	8.27	-8.21072294487572	77.45401469828	(+)-trans-Carveol glucoside	Lipids and lipid-like molecules	Prenol lipids	Terpene glycosides	337.159579644225	NA	0.725483333333333	1	NA
0.73_345.5908m/z	3.97981109472211	0.0471684269940177	1.48851209959745	Sham-Fibre:Sham-Control	NA	NA	NA	NA	NA	NA	NA	NA	NA	NA	NA	NA	NA	NA	NA	NA	NA
0.73_468.6704m/z	13.8858235395501	0.0155542051236066	2.82607641203466	Sham-Fibre:Sham-Control	NA	NA	NA	NA	NA	NA	NA	NA	NA	NA	NA	NA	NA	NA	NA	NA	NA
0.73_666.2178n	3.53472913079375	0.0220842623037715	1.38169269965062	Sham-Fibre:Sham-Control	HMDB0040182	null	C24H42O21	M+H-H2O, M+H	41.6	22.7	-6.03358914337852	92.3637120179	Fagopyritol A3	Organooxygen compounds	Carbohydrates and carbohydrate conjugates	Oligosaccharides	649.214550398728	666.217838648728	0.725483333333333	1	NA
0.73_666.2178n	3.53472913079375	0.0220842623037715	1.38169269965062	Sham-Fibre:Sham-Control	C00182	C00182	C24H42O21	M+H-H2O, M+H	41	19.4	-6.03358914371981	92.3637120179	Glycogen;	Organic oxygen compounds	Organooxygen compounds	Carbohydrates and carbohydrate conjugates	649.214550398728	666.217838648728	0.725483333333333	1	map04922 Glucagon signaling pathway;
0.73_666.2178n	3.53472913079375	0.0220842623037715	1.38169269965062	Sham-Fibre:Sham-Control	C04861	C04861	C24H42O21	M+H-H2O, M+H	41.6	22.6	-6.03358914337852	92.3637120179	1,3-alpha-D-Mannosyl-1,2-alpha-D-mannosyl-1,2-alpha-D-mannosyl-D-mannose;	null	null	null	649.214550398728	666.217838648728	0.725483333333333	1	NULL
0.73_666.2178n	3.53472913079375	0.0220842623037715	1.38169269965062	Sham-Fibre:Sham-Control	HMDB0038490	null	C24H42O21	M+H-H2O, M+H	41.5	21.9	-6.03358914320788	92.3637120179	Bifurcose	Organic oxygen compounds	Organooxygen compounds	Carbohydrates and carbohydrate conjugates	649.214550398728	666.217838648728	0.725483333333333	1	NA
0.73_666.2178n	3.53472913079375	0.0220842623037715	1.38169269965062	Sham-Fibre:Sham-Control	HMDB0003553	C01613	C24H42O21	M+H-H2O, M+H	41.7	22.9	-6.03358914371981	92.3637120179	Stachyose	Organic oxygen compounds	Organooxygen compounds	Carbohydrates and carbohydrate conjugates	649.214550398728	666.217838648728	0.725483333333333	1	map00052 Galactose metabolism;
0.73_666.2178n	3.53472913079375	0.0220842623037715	1.38169269965062	Sham-Fibre:Sham-Control	HMDB0035323	null	C24H42O21	M+H-H2O, M+H	41.6	22.7	-6.03358914337852	92.3637120179	Fagopyritol B3	Organic oxygen compounds	Organooxygen compounds	Carbohydrates and carbohydrate conjugates	649.214550398728	666.217838648728	0.725483333333333	1	NA
0.73_666.2178n	3.53472913079375	0.0220842623037715	1.38169269965062	Sham-Fibre:Sham-Control	C08248	C08248	C24H42O21	M+H-H2O, M+H	41.7	22.8	-6.03358914337852	92.3637120179	Sesamose; alpha-D-Galactosyl-(1-6)-alpha-D-galactosyl-(1-6)-beta-D-fructosyl-(2-1)-alpha-D-glucoside;	null	null	null	649.214550398728	666.217838648728	0.725483333333333	1	NULL
0.73_666.2178n	3.53472913079375	0.0220842623037715	1.38169269965062	Sham-Fibre:Sham-Control	C02052	C02052	C24H42O21	M+H-H2O, M+H	41.6	22.6	-6.03358914354916	92.3637120179	Maltotetraose;	Organic oxygen compounds	Organooxygen compounds	Carbohydrates and carbohydrate conjugates	649.214550398728	666.217838648728	0.725483333333333	1	NULL
0.73_666.2178n	3.53472913079375	0.0220842623037715	1.38169269965062	Sham-Fibre:Sham-Control	HMDB0001296	C02052	C24H42O21	M+H-H2O, M+H	41.6	22.6	-6.03358914354916	92.3637120179	Maltotetraose	Organic oxygen compounds	Organooxygen compounds	Carbohydrates and carbohydrate conjugates	649.214550398728	666.217838648728	0.725483333333333	1	NULL
0.73_666.2178n	3.53472913079375	0.0220842623037715	1.38169269965062	Sham-Fibre:Sham-Control	HMDB0038871	null	C24H42O21	M+H-H2O, M+H	41.6	22.7	-6.03358914320788	92.3637120179	Sesamose	Organic oxygen compounds	Organooxygen compounds	Carbohydrates and carbohydrate conjugates	649.214550398728	666.217838648728	0.725483333333333	1	NA
0.73_666.2178n	3.53472913079375	0.0220842623037715	1.38169269965062	Sham-Fibre:Sham-Control	HMDB0039174	null	C24H42O21	M+H-H2O, M+H	41.6	22.6	-6.03358914320788	92.3637120179	3-beta-Cellobiosylcellobiose	Organic oxygen compounds	Organooxygen compounds	Carbohydrates and carbohydrate conjugates	649.214550398728	666.217838648728	0.725483333333333	1	NA
0.73_666.2178n	3.53472913079375	0.0220842623037715	1.38169269965062	Sham-Fibre:Sham-Control	C04034	C04034	C12H22O11.[C12H20O10]n	M+H-H2O, M+H	23.2	22.7	-6.03358914337852	NA	(1->6)-beta-D-Galactosylgalactogen; 1,6-beta-D-Galactosylgalactogen;	null	null	null	649.214550398728	666.217838648728	0.725483333333333	1	NULL
0.73_666.2178n	3.53472913079375	0.0220842623037715	1.38169269965062	Sham-Fibre:Sham-Control	HMDB0038870	null	C24H42O21	M+H-H2O, M+H	41	19.4	-6.03358914320788	92.3637120179	Neobifurcose	null	null	null	649.214550398728	666.217838648728	0.725483333333333	1	NA
0.73_666.2178n	3.53472913079375	0.0220842623037715	1.38169269965062	Sham-Fibre:Sham-Control	C21659	C21659	C24H42O21	M+H-H2O, M+H	41.7	23.2	-6.03358914371981	92.3637120179	alpha-Isomaltosyl-1,3-isomaltose;	null	null	null	649.214550398728	666.217838648728	0.725483333333333	1	NULL
0.73_666.2178n	3.53472913079375	0.0220842623037715	1.38169269965062	Sham-Fibre:Sham-Control	HMDB0000757	C00182	C24H42O21	M+H-H2O, M+H	41	19.4	-6.03358914371981	92.3637120179	Glycogen	Organic oxygen compounds	Organooxygen compounds	Carbohydrates and carbohydrate conjugates	649.214550398728	666.217838648728	0.725483333333333	1	map04922 Glucagon signaling pathway;
0.73_666.2178n	3.53472913079375	0.0220842623037715	1.38169269965062	Sham-Fibre:Sham-Control	HMDB0039173	null	C24H42O21	M+H-H2O, M+H	41.6	22.6	-6.03358914320788	92.3637120179	3-beta-Glucosylcellotriose	Organooxygen compounds	Carbohydrates and carbohydrate conjugates	Oligosaccharides	649.214550398728	666.217838648728	0.725483333333333	1	NA
0.73_666.2178n	3.53472913079375	0.0220842623037715	1.38169269965062	Sham-Fibre:Sham-Control	C03989	C03989	C24H42O21	M+H-H2O, M+H	41.7	22.9	-6.03358914337852	92.3637120179	Isolychnose; 3F-alpha-D-Galactosylraffinose;	null	null	null	649.214550398728	666.217838648728	0.725483333333333	1	NULL
0.73_666.2178n	3.53472913079375	0.0220842623037715	1.38169269965062	Sham-Fibre:Sham-Control	HMDB0039337	null	C31H38O16	M+H-H2O, M+H	43.5	24.3	2.78215646263278	96.4294986254386	Tetramethylquercetin 3-rutinoside	Phenylpropanoids and polyketides	Flavonoids	Flavonoid glycosides	649.214550398728	666.217838648728	0.725483333333333	1	NA
0.73_666.2178n	3.53472913079375	0.0220842623037715	1.38169269965062	Sham-Fibre:Sham-Control	HMDB0029931	null	C24H42O21	M+H-H2O, M+H	41.6	22.6	-6.03358914389045	92.3637120179	Mannan	Organooxygen compounds	Carbohydrates and carbohydrate conjugates	Oligosaccharides	649.214550398728	666.217838648728	0.725483333333333	1	NA
0.73_666.2178n	3.53472913079375	0.0220842623037715	1.38169269965062	Sham-Fibre:Sham-Control	C01613	C01613	C24H42O21	M+H-H2O, M+H	41.7	22.9	-6.03358914337852	92.3637120179	Stachyose;	Organic oxygen compounds	Organooxygen compounds	Carbohydrates and carbohydrate conjugates	649.214550398728	666.217838648728	0.725483333333333	1	map00052 Galactose metabolism;
0.73_666.2178n	3.53472913079375	0.0220842623037715	1.38169269965062	Sham-Fibre:Sham-Control	C08242	C08242	C24H42O21	M+H-H2O, M+H	41.6	22.7	-6.03358914354916	92.3637120179	Lychnose; 1F-alpha-D-Galactosylraffinose;	null	null	null	649.214550398728	666.217838648728	0.725483333333333	1	NULL
0.73_666.2178n	3.53472913079375	0.0220842623037715	1.38169269965062	Sham-Fibre:Sham-Control	HMDB0039176	null	C24H42O21	M+H-H2O, M+H	41.6	22.7	-6.03358914320788	92.3637120179	Nystose	Organic oxygen compounds	Organooxygen compounds	Carbohydrates and carbohydrate conjugates	649.214550398728	666.217838648728	0.725483333333333	1	NA
0.73_666.2178n	3.53472913079375	0.0220842623037715	1.38169269965062	Sham-Fibre:Sham-Control	C01810	C01810	H2O.[C24H40O20]n	M+H-H2O, M+H	23.1	22.6	-6.03358914320788	NA	Glucomannan; Glucomannoglycan;	null	null	null	649.214550398728	666.217838648728	0.725483333333333	1	NULL
0.73_666.2178n	3.53472913079375	0.0220842623037715	1.38169269965062	Sham-Fibre:Sham-Control	C02013	C02013	C24H42O21	M+H-H2O, M+H	41.6	22.6	-6.03358914354916	92.3637120179	Cellotetraose;	null	null	null	649.214550398728	666.217838648728	0.725483333333333	1	NULL
0.73_686.2375m/z	3.01817021419281	0.0216655293492591	1.2397296582332	Sham-Fibre:Sham-Control	HMDB0032768	null	C37H36N2O6S2	M+NH4	35.5	10.2	3.31597584780133	71.132000378441	C.I. Acid Green 3	Benzenoids	Benzene and substituted derivatives	Phenylmethylamines	686.237520151445	NA	0.725483333333333	1	NA
0.73_686.2375m/z	3.01817021419281	0.0216655293492591	1.2397296582332	Sham-Fibre:Sham-Control	C04382	C04382	C21H42N7O15P	M+Na	41.7	19.8	0.978770908643931	89.9934923693231	Dihydrostreptomycin 3'alpha-phosphate;	null	null	null	686.237520151445	NA	0.725483333333333	1	NULL
0.73_686.2375m/z	3.01817021419281	0.0216655293492591	1.2397296582332	Sham-Fibre:Sham-Control	C01221	C01221	C21H42N7O15P	M+Na	41.9	20.8	0.978770908643931	89.9934923693231	Dihydrostreptomycin 6-phosphate;	null	null	null	686.237520151445	NA	0.725483333333333	1
0.73_686.2375m/z	3.01817021419281	0.0216655293492591	1.2397296582332	Sham-Fibre:Sham-Control	C04191	C04191	C21H42N7O15P	M+Na	41.7	19.7	0.978770908643931	89.9934923693231	Dihydrostreptomycin 3''-phosphate;	null	null	null	686.237520151445	NA	0.725483333333333	1	NULL
0.74_1008.3311n	3.41723578867178	0.00807442325361669	1.5051522783863	Sham-Fibre:Sham-Control	NA	NA	NA	NA	NA	NA	NA	NA	NA	NA	NA	NA	NA	NA	NA	NA	NA
0.74_266.0667m/z	0.471950540304847	0.000219479042263748	1.39582719465231	Sham-Fibre:Sham-Control	HMDB0041949	null	C12H11NO6	M+H	38.4	5.9	3.09063669902835	89.5756633424863	Nitecapone	Phenylpropanoids and polyketides	Cinnamic acids and derivatives	Hydroxycinnamic acids and derivatives	266.066732706881	NA	0.739766666666667	1	NA
0.74_814.2737m/z	1.81028962011742	0.0136397343375396	1.10535597403698	Sham-Fibre:Sham-Control	NA	NA	NA	NA	NA	NA	NA	NA	NA	NA	NA	NA	NA	NA	NA	NA	NA
0.74_846.2818n	2.36620280031595	0.0376077138176702	1.09811502996631	Sham-Fibre:Sham-Control	NA	NA	NA	NA	NA	NA	NA	NA	NA	NA	NA	NA	NA	NA	NA	NA	NA
0.74_976.3233m/z	2.32284485620211	0.0105124853313765	1.35692231767426	Sham-Fibre:Sham-Control	C19724	C19724	C45H60CoN5O13+	M+K	35.8	5.29	8.72626939839563	83.2810568450285	Cobyrinate c-monamide; Cobyrinic acid c-monoamide;	null	null	null	976.323294668177	NA	0.739766666666667	1	NULL
0.75_1170.3795n	6.42017204798	0.00245790582808487	2.00633633583791	Sham-Fibre:Sham-Control	NA	NA	NA	NA	NA	NA	NA	NA	NA	NA	NA	NA	NA	NA	NA	NA	NA
0.75_131.1180m/z	3.90114572059273	0.0124052789618438	1.68684464785088	Sham-Fibre:Sham-Control	HMDB0031702	null	C6H11NO	M+NH4	40.9	24.7	1.41025859600321	81.4995214679103	1-Piperidinecarboxaldehyde	Organoheterocyclic compounds	Piperidines	null	131.118048984903	NA	0.754066666666667	1	NA
0.75_131.1180m/z	3.90114572059273	0.0124052789618438	1.68684464785088	Sham-Fibre:Sham-Control	HMDB0062769	C06593	C6H11NO	M+NH4	40.6	23.4	1.41025859600321	81.4995214679103	Epsilon-caprolactam	Organoheterocyclic compounds	Lactams	Caprolactams	131.118048984903	NA	0.754066666666667	1	map01100 Metabolic pathways;
0.75_131.1180m/z	3.90114572059273	0.0124052789618438	1.68684464785088	Sham-Fibre:Sham-Control	HMDB0037293	null	C6H11NO	M+NH4	39.5	17.9	1.41025859612888	81.4995214679103	2-Acetylpyrrolidine	Organoheterocyclic compounds	Pyrrolidines	null	131.118048984903	NA	0.754066666666667	1	NA
0.75_131.1180m/z	3.90114572059273	0.0124052789618438	1.68684464785088	Sham-Fibre:Sham-Control	C02714	C02714	C6H14N2O	M+H	40.9	24.2	1.22568604923892	81.7864494272632	N-Acetylputrescine;	Organic acids and derivatives	Carboximidic acids and derivatives	Carboximidic acids	131.118048984903	NA	0.754066666666667	1	map00330 Arginine and proline metabolism; map01100 Metabolic pathways;
0.75_131.1180m/z	3.90114572059273	0.0124052789618438	1.68684464785088	Sham-Fibre:Sham-Control	HMDB0031199	null	C6H11NO	M+NH4	39.5	17.9	1.41025859612888	81.4995214679103	2,5-Dihydro-2,4,5-trimethyloxazole	Organoheterocyclic compounds	Azolines	Oxazolines	131.118048984903	NA	0.754066666666667	1	NA
0.75_131.1180m/z	3.90114572059273	0.0124052789618438	1.68684464785088	Sham-Fibre:Sham-Control	HMDB0002064	C02714	C6H14N2O	M+H	40.9	24.2	1.22568604923892	81.7864494272632	N-Acetylputrescine	Organic acids and derivatives	Carboximidic acids and derivatives	Carboximidic acids	131.118048984903	NA	0.754066666666667	1	map00330 Arginine and proline metabolism; map01100 Metabolic pathways;
0.75_131.1180m/z	3.90114572059273	0.0124052789618438	1.68684464785088	Sham-Fibre:Sham-Control	C19279	C19279	C6H14N2O	M+H	36.1	0	1.22568604902047	81.7864494272632	N-Nitrosodi-n-propylamine;	null	null	null	131.118048984903	NA	0.754066666666667	1	NULL
0.75_131.1180m/z	3.90114572059273	0.0124052789618438	1.68684464785088	Sham-Fibre:Sham-Control	HMDB0060268	C02714	C6H14N2O	M+H	40.9	24.2	1.22568604923892	81.7864494272632	N-Acetylputrescinium	Organic acids and derivatives	Carboximidic acids and derivatives	Carboximidic acids	131.118048984903	NA	0.754066666666667	1	map00330 Arginine and proline metabolism; map01100 Metabolic pathways;
0.75_131.1180m/z	3.90114572059273	0.0124052789618438	1.68684464785088	Sham-Fibre:Sham-Control	C06593	C06593	C6H11NO	M+NH4	40.6	23.4	1.41025859600321	81.4995214679103	epsilon-Caprolactam;	Organoheterocyclic compounds	Lactams	Caprolactams	131.118048984903	NA	0.754066666666667	1	map01100 Metabolic pathways;
0.75_157.1116n	1.84763293633987	0.0443321901355225	1.03127435692746	Sham-Fibre:Sham-Control	HMDB0014447	C12535	C8H15NO2	M+NH4, M+K	42.4	25.6	8.55470059032355	95.6437487181738	Tranexamic Acid	Organic acids and derivatives	Carboxylic acids and derivatives	Amino acids, peptides, and analogues	196.060652280158	157.111622756364	0.754066666666667	1	NULL
0.75_157.1116n	1.84763293633987	0.0443321901355225	1.03127435692746	Sham-Fibre:Sham-Control	HMDB0033433	null	C8H15NO2	M+NH4, M+K	40.4	16	8.55470059032355	95.6437487181738	(S)-Homostachydrine	Organic acids and derivatives	Carboxylic acids and derivatives	Amino acids, peptides, and analogues	196.060652280158	157.111622756364	0.754066666666667	1	NA
0.75_157.1116n	1.84763293633987	0.0443321901355225	1.03127435692746	Sham-Fibre:Sham-Control	C10155	C10155	C8H15NO2	M+NH4, M+K	42.1	24.2	8.55470059032355	95.6437487181738	Lentiginosine;	null	null	null	196.060652280158	157.111622756364	0.754066666666667	1	NULL
0.75_157.1116n	1.84763293633987	0.0443321901355225	1.03127435692746	Sham-Fibre:Sham-Control	C12535	C12535	C8H15NO2	M+NH4, M+K	42.4	25.6	8.55470059032355	95.6437487181738	Tranexamic acid;	Organic acids and derivatives	Carboxylic acids and derivatives	Amino acids, peptides, and analogues	196.060652280158	157.111622756364	0.754066666666667	1	NULL
0.75_157.1116n	1.84763293633987	0.0443321901355225	1.03127435692746	Sham-Fibre:Sham-Control	C08283	C08283	C8H15NO2	M+NH4, M+K	40.4	16	8.55470059014265	95.6437487181738	Homostachydrine;	null	null	null	196.060652280158	157.111622756364	0.754066666666667	1	NULL
0.75_159.0890n	6.22521434394451	1.25847812291987e-05	1.96334388334192	Sham-Fibre:Sham-Control	HMDB0038625	null	C7H13NO3	M+H-H2O, M+H	38.5	15.4	-3.19196666894924	81.0389925784147	Medicanine	Organic acids and derivatives	Carboxylic acids and derivatives	Amino acids, peptides, and analogues	160.096562374422	159.08903547187	0.754066666666667	1	NA
0.75_159.0890n	6.22521434394451	1.25847812291987e-05	1.96334388334192	Sham-Fibre:Sham-Control	HMDB0031345	null	C7H13NO3	M+H-H2O, M+H	37.8	11.7	-3.19196666894924	81.0389925784147	Calystegine A6	Alkaloids and derivatives	Tropane alkaloids	null	160.096562374422	159.08903547187	0.754066666666667	1	NA
0.75_159.0890n	6.22521434394451	1.25847812291987e-05	1.96334388334192	Sham-Fibre:Sham-Control	HMDB0011757	null	C7H13NO3	M+H-H2O, M+H	38.9	17	-3.19196666894924	81.0389925784147	N-Acetylvaline	Organic acids and derivatives	Carboxylic acids and derivatives	Amino acids, peptides, and analogues	160.096562374422	159.08903547187	0.754066666666667	1	NA
0.75_159.0890n	6.22521434394451	1.25847812291987e-05	1.96334388334192	Sham-Fibre:Sham-Control	C03087	C03087	C7H13NO3	M+H-H2O, M+H	39.4	19.6	-3.19196666894924	81.0389925784147	5-Acetamidopentanoate;	Lipids and lipid-like molecules	Fatty Acyls	Fatty acids and conjugates	160.096562374422	159.08903547187	0.754066666666667	1	map00310 Lysine degradation;
0.75_159.0890n	6.22521434394451	1.25847812291987e-05	1.96334388334192	Sham-Fibre:Sham-Control	HMDB0029409	C21513	C7H13NO3	M+H-H2O, M+H	39.3	19.4	-3.19196666877059	81.0389925784147	Turicine	Organic acids and derivatives	Carboxylic acids and derivatives	Amino acids, peptides, and analogues	160.096562374422	159.08903547187	0.754066666666667	1	NULL
0.75_159.0890n	6.22521434394451	1.25847812291987e-05	1.96334388334192	Sham-Fibre:Sham-Control	HMDB0038593	null	C7H13NO3	M+H-H2O, M+H	37.3	9.18	-3.19196666894924	81.0389925784147	Calystegin A3	Alkaloids and derivatives	Tropane alkaloids	null	160.096562374422	159.08903547187	0.754066666666667	1	NA
0.75_159.0890n	6.22521434394451	1.25847812291987e-05	1.96334388334192	Sham-Fibre:Sham-Control	C08269	C08269	C7H13NO3	M+H-H2O, M+H	39.3	19.4	-3.19196666894924	81.0389925784147	(-)-Betonicine; Betonicine; trans-4-Hydroxy-L-proline betaine;	Organic acids and derivatives	Carboxylic acids and derivatives	Amino acids, peptides, and analogues	160.096562374422	159.08903547187	0.754066666666667	1	NULL
0.75_159.0890n	6.22521434394451	1.25847812291987e-05	1.96334388334192	Sham-Fibre:Sham-Control	HMDB0061678	null	C7H13NO3	M+H-H2O, M+H	40.2	23.6	-3.19196666894924	81.0389925784147	Methyl 5-(hydroxymethyl)pyrrolidine-3-carboxylate	Organoheterocyclic compounds	Pyrrolidines	Pyrrolidine carboxylic acids and derivatives	160.096562374422	159.08903547187	0.754066666666667	1	NA
0.75_159.0890n	6.22521434394451	1.25847812291987e-05	1.96334388334192	Sham-Fibre:Sham-Control	HMDB0012154	null	C7H13NO3	M+H-H2O, M+H	37.6	10.7	-3.19196666894924	81.0389925784147	3-Dehydrocarnitine	Organic acids and derivatives	Keto acids and derivatives	Short-chain keto acids and derivatives	160.096562374422	159.08903547187	0.754066666666667	1	NA
0.75_159.0890n	6.22521434394451	1.25847812291987e-05	1.96334388334192	Sham-Fibre:Sham-Control	C10151	C10151	C7H13NO3	M+H-H2O, M+H	39.3	19.4	-3.19196666894924	81.0389925784147	3-Hydroxystachydrine;	null	null	null	160.096562374422	159.08903547187	0.754066666666667	1	NULL
0.75_159.0890n	6.22521434394451	1.25847812291987e-05	1.96334388334192	Sham-Fibre:Sham-Control	HMDB0000678	null	C7H13NO3	M+H-H2O, M+H	38.5	15.1	-3.19196666894924	81.0389925784147	Isovalerylglycine	Organic acids and derivatives	Carboxylic acids and derivatives	Amino acids, peptides, and analogues	160.096562374422	159.08903547187	0.754066666666667	1	NA
0.75_159.0890n	6.22521434394451	1.25847812291987e-05	1.96334388334192	Sham-Fibre:Sham-Control	HMDB0000927	null	C7H13NO3	M+H-H2O, M+H	38.5	15.1	-3.19196666894924	81.0389925784147	Valerylglycine	Organic acids and derivatives	Carboxylic acids and derivatives	Amino acids, peptides, and analogues	160.096562374422	159.08903547187	0.754066666666667	1	NA
0.75_159.0890n	6.22521434394451	1.25847812291987e-05	1.96334388334192	Sham-Fibre:Sham-Control	HMDB0036384	null	C7H13NO3	M+H-H2O, M+H	37.3	9.18	-3.19196666894924	81.0389925784147	Calystegine A7	Alkaloids and derivatives	Tropane alkaloids	null	160.096562374422	159.08903547187	0.754066666666667	1	NA
0.75_159.0890n	6.22521434394451	1.25847812291987e-05	1.96334388334192	Sham-Fibre:Sham-Control	HMDB0000339	null	C7H13NO3	M+H-H2O, M+H	38.5	15.1	-3.19196666894924	81.0389925784147	2-Methylbutyrylglycine	Organic acids and derivatives	Carboxylic acids and derivatives	Amino acids, peptides, and analogues	160.096562374422	159.08903547187	0.754066666666667	1	NA
0.75_159.0890n	6.22521434394451	1.25847812291987e-05	1.96334388334192	Sham-Fibre:Sham-Control	HMDB0012175	C03087	C7H13NO3	M+H-H2O, M+H	39.4	19.6	-3.19196666894924	81.0389925784147	5-Acetamidovalerate	Lipids and lipid-like molecules	Fatty Acyls	Fatty acids and conjugates	160.096562374422	159.08903547187	0.754066666666667	1	map00310 Lysine degradation;
0.75_159.0890n	6.22521434394451	1.25847812291987e-05	1.96334388334192	Sham-Fibre:Sham-Control	C21513	C21513	C7H13NO3	M+H-H2O, M+H	39.3	19.4	-3.19196666894924	81.0389925784147	Turicine; (+)-Turicine; cis-4-Hydroxy-D-proline betaine;	Organic acids and derivatives	Carboxylic acids and derivatives	Amino acids, peptides, and analogues	160.096562374422	159.08903547187	0.754066666666667	1	NULL
0.75_159.0890n	6.22521434394451	1.25847812291987e-05	1.96334388334192	Sham-Fibre:Sham-Control	C10850	C10850	C7H13NO3	M+H-H2O, M+H	38.3	14.1	-3.19196666894924	81.0389925784147	Calystegin A3; Calystegine A3;	null	null	null	160.096562374422	159.08903547187	0.754066666666667	1
0.75_159.0890n	6.22521434394451	1.25847812291987e-05	1.96334388334192	Sham-Fibre:Sham-Control	HMDB0029412	C08269	C7H13NO3	M+H-H2O, M+H	39.3	19.2	-3.19196666894924	81.0389925784147	Betonicine	Organic acids and derivatives	Carboxylic acids and derivatives	Amino acids, peptides, and analogues	160.096562374422	159.08903547187	0.754066666666667	1	NULL
0.75_159.0890n	6.22521434394451	1.25847812291987e-05	1.96334388334192	Sham-Fibre:Sham-Control	HMDB0029230	null	C7H13NO3	M+H-H2O, M+H	39.3	19.2	-3.19196666912789	81.0389925784147	4-Hydroxystachydrine	Organic acids and derivatives	Carboxylic acids and derivatives	Amino acids, peptides, and analogues	160.096562374422	159.08903547187	0.754066666666667	1	NA
0.75_190.1420m/z	2.09032623841365	0.0144039761088614	1.02729570603694	Sham-Fibre:Sham-Control	NA	NA	NA	NA	NA	NA	NA	NA	NA	NA	NA	NA	NA	NA	NA	NA	NA
0.75_199.6286n	0.441346841536916	0.0245475864526893	1.26875719540237	Sham-Fibre:Sham-Control	NA	NA	NA	NA	NA	NA	NA	NA	NA	NA	NA	NA	NA	NA	NA	NA	NA
0.75_201.0633n	3.95873044624081	0.000829452775095221	1.77662914112369	Sham-Fibre:Sham-Control	NA	NA	NA	NA	NA	NA	NA	NA	NA	NA	NA	NA	NA	NA	NA	NA	NA
0.75_258.2162m/z	9.94525293713552	0.000129003870726575	2.16341870099694	Sham-Fibre:Sham-Control	NA	NA	NA	NA	NA	NA	NA	NA	NA	NA	NA	NA	NA	NA	NA	NA	NA
0.75_287.2421m/z	5.05933492032647	0.00535426001950605	1.99375019177321	Sham-Fibre:Sham-Control	HMDB0002172	C03413	C14H30N4O2	M+H	38.2	0	-7.02595125926386	99.0025006945408	N1,N12-Diacetylspermine	Organic acids and derivatives	Carboximidic acids and derivatives	Carboximidic acids	287.242141566079	NA	0.754066666666667	1	NULL
0.75_287.2421m/z	5.05933492032647	0.00535426001950605	1.99375019177321	Sham-Fibre:Sham-Control	C03413	C03413	C14H30N4O2	M+H	38.2	0	-7.02595125926386	99.0025006945408	N1,N12-Diacetylspermine;	Organic acids and derivatives	Carboximidic acids and derivatives	Carboximidic acids	287.242141566079	NA	0.754066666666667	1	NULL
0.75_307.6414m/z	9.63344338017385	0.0243588661324894	1.92056467511396	Sham-Fibre:Sham-Control	NA	NA	NA	NA	NA	NA	NA	NA	NA	NA	NA	NA	NA	NA	NA	NA	NA
0.75_358.2049m/z	0.455663682079504	0.0342355610627501	1.34225711752341	Sham-Fibre:Sham-Control	C11279	C11279	C17H38BrN	M+Na	26.4	0	-9.19254699636447	41.8986417868849	Myristyltrimethylaminium bromide; Tetradecyltrimethylammonium bromide; MTAB;	null	null	null	358.204901489233	NA	0.754066666666667	1	NULL
0.75_723.2613m/z	2.50983218796778	0.0253622024777353	1.21914191436175	Sham-Fibre:Sham-Control	HMDB0001957	null	C37H40N4O10	M+Na	36.8	7.47	-3.33131478594292	80.6765853556627	Pentacarboxyl porphyrinogen III	Organoheterocyclic compounds	Tetrapyrroles and derivatives	Porphyrins	723.261331342992	NA	0.754066666666667	1	NA
0.75_723.2613m/z	2.50983218796778	0.0253622024777353	1.21914191436175	Sham-Fibre:Sham-Control	C09122	C09122	C38H42O14	M+H	36.9	9.01	-4.70899920622457	80.7809933614957	Kansuinine B;	null	null	null	723.261331342992	NA	0.754066666666667	1	NULL
0.75_723.2613m/z	2.50983218796778	0.0253622024777353	1.21914191436175	Sham-Fibre:Sham-Control	HMDB0041437	null	C40H38N2O11	M+H	38.2	18.4	8.99257807381721	82.4944789979098	Citbismine D	Organoheterocyclic compounds	Quinolines and derivatives	Benzoquinolines	723.261331342992	NA	0.754066666666667	1	NA
0.75_828.2671n	2.3780382398775	0.0064067581699308	1.30348457767204	Sham-Fibre:Sham-Control	C06218	C06218	C30H52O26	M+H-H2O, M+Na, M+K, M+H	50.2	72.7	-9.14909420789086	88.1524652844054	Cellopentaose;	null	null	null	829.275473156522	828.267103813106	0.754066666666667	1	NULL
0.75_828.2671n	2.3780382398775	0.0064067581699308	1.30348457767204	Sham-Fibre:Sham-Control	C02101	C02101	C6H12O6.[C24H40O20]n	M+H-H2O, M+Na, M+K, M+H	32.5	72.7	-9.14909420775361	NA	Glucomannan longer by one mannose unit;	null	null	null	829.275473156522	828.267103813106	0.754066666666667	1	NULL
0.75_828.2671n	2.3780382398775	0.0064067581699308	1.30348457767204	Sham-Fibre:Sham-Control	C00317	C00317	C30H52O26	M+H-H2O, M+Na, M+K, M+H	50.1	72.3	-9.14909420802812	88.1524652844054	Amylopectin;	Organic oxygen compounds	Organooxygen compounds	Carbohydrates and carbohydrate conjugates	829.275473156522	828.267103813106	0.754066666666667	1	NULL
0.75_828.2671n	2.3780382398775	0.0064067581699308	1.30348457767204	Sham-Fibre:Sham-Control	HMDB0003255	C00317	C30H52O26	M+H-H2O, M+Na, M+K, M+H	50.1	72.3	-9.14909420857714	88.1524652844054	Amylopectin	Organic oxygen compounds	Organooxygen compounds	Carbohydrates and carbohydrate conjugates	829.275473156522	828.267103813106	0.754066666666667	1	NULL
0.75_828.2671n	2.3780382398775	0.0064067581699308	1.30348457767204	Sham-Fibre:Sham-Control	C08252	C08252	C30H52O26	M+H-H2O, M+Na, M+K, M+H	50.2	73.2	-9.14909420775361	88.1524652844054	Verbascose; beta-D-Fructofuranosyl O-alpha-D-galactopyranosyl-(1-6)-O-alpha-D-galactopyranosyl-(1-6)-O-alpha-D-galactopyranosyl-(1-6)-alpha-D-glucopyranoside;	null	null	null	829.275473156522	828.267103813106	0.754066666666667	1	NULL
0.75_828.2671n	2.3780382398775	0.0064067581699308	1.30348457767204	Sham-Fibre:Sham-Control	HMDB0012254	null	C30H52O26	M+H-H2O, M+Na, M+K, M+H	50.1	72.6	-9.14909420775361	88.1524652844054	Maltopentaose	Organic oxygen compounds	Organooxygen compounds	Carbohydrates and carbohydrate conjugates	829.275473156522	828.267103813106	0.754066666666667	1	NA
0.75_885.2908m/z	3.38709806299037	0.0078407890278847	1.62414462548074	Sham-Fibre:Sham-Control	NA	NA	NA	NA	NA	NA	NA	NA	NA	NA	NA	NA	NA	NA	NA	NA	NA
0.75_973.3150m/z	2.20640248286017	0.0140755115988327	1.10599121906664	Sham-Fibre:Sham-Control	C01936	C01936	C36H62O31	M+H-H2O	43.7	56.4	-9.34092611066804	72.1625669483019	Maltohexaose;	null	null	null	973.314966368648	NA	0.754066666666667	1	NULL
0.75_973.3150m/z	2.20640248286017	0.0140755115988327	1.10599121906664	Sham-Fibre:Sham-Control	C06217	C06217	C36H62O31	M+H-H2O	43.7	56.4	-9.34092611066804	72.1625669483019	Cellohexaose;	null	null	null	973.314966368648	NA	0.754066666666667	1	NULL
0.75_973.3150m/z	2.20640248286017	0.0140755115988327	1.10599121906664	Sham-Fibre:Sham-Control	HMDB0012253	null	C36H62O31	M+H-H2O	43.7	56.7	-9.34092611055324	72.1625669483019	Maltohexaose	Organic oxygen compounds	Organooxygen compounds	Carbohydrates and carbohydrate conjugates	973.314966368648	NA	0.754066666666667	1	NA
0.75_973.3150m/z	2.20640248286017	0.0140755115988327	1.10599121906664	Sham-Fibre:Sham-Control	C08238	C08238	C36H62O31	M+H-H2O	44.5	60.5	-9.34092611055324	72.1625669483019	alpha-Galactosyl-(1-6)-alpha-galactosyl-(1-6)-alpha-galactosyl-(1-6)-alpha-galactosyl-(1-6)-alpha-glucosyl-(1-2)-beta-fructose; Ajugose;	null	null	null	973.314966368648	NA	0.754066666666667	1	NULL
0.75_98.0475n	0.450356695936414	0.0424932654360946	1.12157924304152	Sham-Fibre:Sham-Control	HMDB0060768	null	C4H6N2O	M+H-H2O, M+Na	38.2	0	-5.05725514963384	96.6999335545294	4-Hydroxymethylpyrazole	Organoheterocyclic compounds	Azoles	Pyrazoles	121.039377279927	98.0475169677622	0.754066666666667	1	NA
0.75_98.0475n	0.450356695936414	0.0424932654360946	1.12157924304152	Sham-Fibre:Sham-Control	C05562	C05562	C4H6N2O	M+H-H2O, M+Na	38.2	0	-5.05725514963384	96.6999335545294	1H-Imidazole-4-methanol; Imidazole-4-methanol;	null	null	null	121.039377279927	98.0475169677622	0.754066666666667	1	NULL
0.77_1012.3035n	2.40864663426343	0.0147671874702852	1.1133591903652	Sham-Fibre:Sham-Control	NA	NA	NA	NA	NA	NA	NA	NA	NA	NA	NA	NA	NA	NA	NA	NA	NA
0.77_206.0464m/z	2.43610966079637	0.0283729731382455	1.13897049586296	Sham-Fibre:Sham-Control	HMDB0039495	C03147	C10H9NO5	M+H-H2O	33.9	0	7.26134926788763	77.5443981829074	2-(Malonylamino)benzoic acid	Benzenoids	Benzene and substituted derivatives	Benzoic acids and derivatives	206.046403771187	NA	0.76835	1	NULL
0.77_206.0464m/z	2.43610966079637	0.0283729731382455	1.13897049586296	Sham-Fibre:Sham-Control	HMDB0032963	null	C10H7NO4	M+H	33.8	0	7.89919695822987	77.6298007167051	Zeanic acid	Organoheterocyclic compounds	Quinolines and derivatives	Quinoline carboxylic acids	206.046403771187	NA	0.76835	1	NA
0.77_206.0464m/z	2.43610966079637	0.0283729731382455	1.13897049586296	Sham-Fibre:Sham-Control	C00919	C00919	C5H13NO4S	M+Na	33.6	0	3.57371158042904	72.2758789600992	Choline sulfate;	null	null	null	206.046403771187	NA	0.76835	1	map02010 ABC transporters;
0.77_206.0464m/z	2.43610966079637	0.0283729731382455	1.13897049586296	Sham-Fibre:Sham-Control	HMDB0034782	null	C7H8O4S	M+NH4	32.6	0	-9.31574532255839	73.3434042452952	Benzyl sulfate	Benzenoids	Benzene and substituted derivatives	null	206.046403771187	NA	0.76835	1	NA
0.77_206.0464m/z	2.43610966079637	0.0283729731382455	1.13897049586296	Sham-Fibre:Sham-Control	HMDB0000881	C02470	C10H7NO4	M+H	35.4	8.24	7.89919695809126	77.6298007167051	Xanthurenic acid	Organoheterocyclic compounds	Quinolines and derivatives	Quinoline carboxylic acids	206.046403771187	NA	0.76835	1	map00380 Tryptophan metabolism;
0.77_206.0464m/z	2.43610966079637	0.0283729731382455	1.13897049586296	Sham-Fibre:Sham-Control	HMDB0011635	null	C7H8O4S	M+NH4	32.6	0	-9.31574532255839	73.3434042452952	p-Cresol sulfate	Organic acids and derivatives	Organic sulfuric acids and derivatives	Arylsulfates	206.046403771187	NA	0.76835	1	NA
0.77_206.0464m/z	2.43610966079637	0.0283729731382455	1.13897049586296	Sham-Fibre:Sham-Control	C06678	C06678	C7H8O4S	M+NH4	32.6	0	-9.31574532255839	73.3434042452952	4-Sulfobenzyl alcohol; 4-(Hydroxymethyl)benzenesulfonate;	null	null	null	206.046403771187	NA	0.76835	1
0.77_206.0464m/z	2.43610966079637	0.0283729731382455	1.13897049586296	Sham-Fibre:Sham-Control	HMDB0038941	null	C10H9NO5	M+H-H2O	33.9	0	7.26134926801506	77.5443981829074	(R)-2,3-Dihydro-3,5-dihydroxy-2-oxo-3-indoleacetic acid	Organoheterocyclic compounds	Indoles and derivatives	Indolyl carboxylic acids and derivatives	206.046403771187	NA	0.76835	1	NA
0.77_206.0464m/z	2.43610966079637	0.0283729731382455	1.13897049586296	Sham-Fibre:Sham-Control	C03147	C03147	C10H9NO5	M+H-H2O	33.9	0	7.26134926801506	77.5443981829074	N-Malonylanthranilate;	Benzenoids	Benzene and substituted derivatives	Benzoic acids and derivatives	206.046403771187	NA	0.76835	1	NULL
0.77_206.0464m/z	2.43610966079637	0.0283729731382455	1.13897049586296	Sham-Fibre:Sham-Control	C02470	C02470	C10H7NO4	M+H	35.4	8.24	7.89919695822987	77.6298007167051	Xanthurenic acid; Xanthurenate;	Organoheterocyclic compounds	Quinolines and derivatives	Quinoline carboxylic acids	206.046403771187	NA	0.76835	1	map00380 Tryptophan metabolism;
0.77_206.0464m/z	2.43610966079637	0.0283729731382455	1.13897049586296	Sham-Fibre:Sham-Control	C05663	C05663	C10H7NO4	M+H	35.4	8.24	7.89919695809126	77.6298007167051	6-Hydroxykynurenate; 6-Hydroxykynurenic acid; 4,6-Dihydroxyquinaldic acid;	null	null	null	206.046403771187	NA	0.76835	1	map00380 Tryptophan metabolism;
0.77_206.0464m/z	2.43610966079637	0.0283729731382455	1.13897049586296	Sham-Fibre:Sham-Control	HMDB0004083	C05645	C10H9NO5	M+H-H2O	33.9	0	7.26134926801506	77.5443981829074	4-(2-Amino-3-hydroxyphenyl)-2,4-dioxobutanoic acid	Organic oxygen compounds	Organooxygen compounds	Carbonyl compounds	206.046403771187	NA	0.76835	1	map00380 Tryptophan metabolism;
0.77_206.0464m/z	2.43610966079637	0.0283729731382455	1.13897049586296	Sham-Fibre:Sham-Control	C21306	C21306	C10H7NO4	M+H	33.8	0	7.89919695809126	77.6298007167051	3,4-Dihydro-2-methylene-3-oxo-2H-1,4-benzoxazine-5-carboxylate;	null	null	null	206.046403771187	NA	0.76835	1
0.77_206.0464m/z	2.43610966079637	0.0283729731382455	1.13897049586296	Sham-Fibre:Sham-Control	C08480	C08480	C10H7NO4	M+H	35.2	7.16	7.89919695809126	77.6298007167051	6-Hydroxykynurenic acid;	Organoheterocyclic compounds	Quinolines and derivatives	Quinoline carboxylic acids	206.046403771187	NA	0.76835	1	NULL
0.77_206.0464m/z	2.43610966079637	0.0283729731382455	1.13897049586296	Sham-Fibre:Sham-Control	C01249	C01249	C10H9NO5	M+H-H2O	35.5	8.29	7.26134926801506	77.5443981829074	7,8-Dihydro-7,8-dihydroxykynurenate;	null	null	null	206.046403771187	NA	0.76835	1	map00380 Tryptophan metabolism;
0.77_206.0464m/z	2.43610966079637	0.0283729731382455	1.13897049586296	Sham-Fibre:Sham-Control	C05652	C05652	C10H9NO5	M+H-H2O	33.9	0	7.26134926788763	77.5443981829074	4-(2-Amino-5-hydroxyphenyl)-2,4-dioxobutanoate;	null	null	null	206.046403771187	NA	0.76835	1	map00380 Tryptophan metabolism;
0.77_206.0464m/z	2.43610966079637	0.0283729731382455	1.13897049586296	Sham-Fibre:Sham-Control	HMDB0033528	C08480	C10H7NO4	M+H	35.2	7.16	7.89919695809126	77.6298007167051	4,6-Dihydroxy-2-quinolinecarboxylic acid	Organoheterocyclic compounds	Quinolines and derivatives	Quinoline carboxylic acids	206.046403771187	NA	0.76835	1	NULL
0.77_206.0464m/z	2.43610966079637	0.0283729731382455	1.13897049586296	Sham-Fibre:Sham-Control	C19686	C19686	C10H9NO5	M+H-H2O	33.9	0	7.26134926788763	77.5443981829074	3-(1-Carboxyvinyloxy)anthranilate; 2-Amino-3-[(1-carboxyethenyl)oxy]benzoate;	null	null	null	206.046403771187	NA	0.76835	1
0.77_206.0464m/z	2.43610966079637	0.0283729731382455	1.13897049586296	Sham-Fibre:Sham-Control	HMDB0059933	C06677	C7H8O4S	M+NH4	32.6	0	-9.31574532255839	73.3434042452952	p-Toluenesulfonic acid	Organic acids and derivatives	Organic sulfuric acids and derivatives	Arylsulfates	206.046403771187	NA	0.76835	1	map01100 Metabolic pathways;
0.77_206.0464m/z	2.43610966079637	0.0283729731382455	1.13897049586296	Sham-Fibre:Sham-Control	HMDB0129380	null	C10H9NO5	M+H-H2O	33.9	0	7.26134926788763	77.5443981829074	2-{[(2H-1,3-benzodioxol-5-yl)(hydroxy)methylidene]amino}acetic acid	Organic acids and derivatives	Carboxylic acids and derivatives	Amino acids, peptides, and analogues	206.046403771187	NA	0.76835	1	NA
0.77_206.0464m/z	2.43610966079637	0.0283729731382455	1.13897049586296	Sham-Fibre:Sham-Control	C05645	C05645	C10H9NO5	M+H-H2O	33.9	0	7.26134926788763	77.5443981829074	4-(2-Amino-3-hydroxyphenyl)-2,4-dioxobutanoate;	Organic oxygen compounds	Organooxygen compounds	Carbonyl compounds	206.046403771187	NA	0.76835	1	map00380 Tryptophan metabolism;
0.77_666.2165n	2.26148445340495	0.00867660384367616	1.33452807142264	Sham-Fibre:Sham-Control	HMDB0035323	null	C24H42O21	M+Na, M+K	47.2	59.7	-8.04360832540118	85.0441550334046	Fagopyritol B3	Organic oxygen compounds	Organooxygen compounds	Carbohydrates and carbohydrate conjugates	689.205720210013	666.216499530013	0.76835	1	NA
0.77_666.2165n	2.26148445340495	0.00867660384367616	1.33452807142264	Sham-Fibre:Sham-Control	HMDB0029931	null	C24H42O21	M+Na, M+K	47	59.1	-8.04360832591311	85.0441550334046	Mannan	Organooxygen compounds	Carbohydrates and carbohydrate conjugates	Oligosaccharides	689.205720210013	666.216499530013	0.76835	1	NA
0.77_666.2165n	2.26148445340495	0.00867660384367616	1.33452807142264	Sham-Fibre:Sham-Control	HMDB0038870	null	C24H42O21	M+Na, M+K	45.8	53.1	-8.04360832523054	85.0441550334046	Neobifurcose	null	null	null	689.205720210013	666.216499530013	0.76835	1	NA
0.77_666.2165n	2.26148445340495	0.00867660384367616	1.33452807142264	Sham-Fibre:Sham-Control	C02013	C02013	C24H42O21	M+Na, M+K	47	59.1	-8.04360832557182	85.0441550334046	Cellotetraose;	null	null	null	689.205720210013	666.216499530013	0.76835	1	NULL
0.77_666.2165n	2.26148445340495	0.00867660384367616	1.33452807142264	Sham-Fibre:Sham-Control	C01810	C01810	H2O.[C24H40O20]n	M+Na, M+K	30	59.1	-8.04360832523054	NA	Glucomannan; Glucomannoglycan;	null	null	null	689.205720210013	666.216499530013	0.76835	1	NULL
0.77_666.2165n	2.26148445340495	0.00867660384367616	1.33452807142264	Sham-Fibre:Sham-Control	C04861	C04861	C24H42O21	M+Na, M+K	47	59	-8.04360832540118	85.0441550334046	1,3-alpha-D-Mannosyl-1,2-alpha-D-mannosyl-1,2-alpha-D-mannosyl-D-mannose;	null	null	null	689.205720210013	666.216499530013	0.76835	1	NULL
0.77_666.2165n	2.26148445340495	0.00867660384367616	1.33452807142264	Sham-Fibre:Sham-Control	HMDB0039176	null	C24H42O21	M+Na, M+K	46.6	56.7	-8.04360832523054	85.0441550334046	Nystose	Organic oxygen compounds	Organooxygen compounds	Carbohydrates and carbohydrate conjugates	689.205720210013	666.216499530013	0.76835	1	NA
0.77_666.2165n	2.26148445340495	0.00867660384367616	1.33452807142264	Sham-Fibre:Sham-Control	HMDB0039173	null	C24H42O21	M+Na, M+K	47	59	-8.04360832523054	85.0441550334046	3-beta-Glucosylcellotriose	Organooxygen compounds	Carbohydrates and carbohydrate conjugates	Oligosaccharides	689.205720210013	666.216499530013	0.76835	1	NA
0.77_666.2165n	2.26148445340495	0.00867660384367616	1.33452807142264	Sham-Fibre:Sham-Control	C04034	C04034	C12H22O11.[C12H20O10]n	M+Na, M+K	30.1	59.7	-8.04360832540118	NA	(1->6)-beta-D-Galactosylgalactogen; 1,6-beta-D-Galactosylgalactogen;	null	null	null	689.205720210013	666.216499530013	0.76835	1	NULL
0.77_666.2165n	2.26148445340495	0.00867660384367616	1.33452807142264	Sham-Fibre:Sham-Control	HMDB0038490	null	C24H42O21	M+Na, M+K	45.8	53.1	-8.04360832523054	85.0441550334046	Bifurcose	Organic oxygen compounds	Organooxygen compounds	Carbohydrates and carbohydrate conjugates	689.205720210013	666.216499530013	0.76835	1	NA
0.77_666.2165n	2.26148445340495	0.00867660384367616	1.33452807142264	Sham-Fibre:Sham-Control	C03989	C03989	C24H42O21	M+Na, M+K	47.2	59.7	-8.04360832540118	85.0441550334046	Isolychnose; 3F-alpha-D-Galactosylraffinose;	null	null	null	689.205720210013	666.216499530013	0.76835	1	NULL
0.77_666.2165n	2.26148445340495	0.00867660384367616	1.33452807142264	Sham-Fibre:Sham-Control	HMDB0040182	null	C24H42O21	M+Na, M+K	47.2	59.7	-8.04360832540118	85.0441550334046	Fagopyritol A3	Organooxygen compounds	Carbohydrates and carbohydrate conjugates	Oligosaccharides	689.205720210013	666.216499530013	0.76835	1	NA
0.77_666.2165n	2.26148445340495	0.00867660384367616	1.33452807142264	Sham-Fibre:Sham-Control	C00182	C00182	C24H42O21	M+Na, M+K	44.9	48.6	-8.04360832574247	85.0441550334046	Glycogen;	Organic oxygen compounds	Organooxygen compounds	Carbohydrates and carbohydrate conjugates	689.205720210013	666.216499530013	0.76835	1	map04922 Glucagon signaling pathway;
0.77_666.2165n	2.26148445340495	0.00867660384367616	1.33452807142264	Sham-Fibre:Sham-Control	C08242	C08242	C24H42O21	M+Na, M+K	47.2	59.7	-8.04360832557182	85.0441550334046	Lychnose; 1F-alpha-D-Galactosylraffinose;	null	null	null	689.205720210013	666.216499530013	0.76835	1	NULL
0.77_666.2165n	2.26148445340495	0.00867660384367616	1.33452807142264	Sham-Fibre:Sham-Control	HMDB0000757	C00182	C24H42O21	M+Na, M+K	44.9	48.6	-8.04360832574247	85.0441550334046	Glycogen	Organic oxygen compounds	Organooxygen compounds	Carbohydrates and carbohydrate conjugates	689.205720210013	666.216499530013	0.76835	1	map04922 Glucagon signaling pathway;
0.77_666.2165n	2.26148445340495	0.00867660384367616	1.33452807142264	Sham-Fibre:Sham-Control	HMDB0039337	null	C31H38O16	M+Na, M+K	48.3	52.3	0.772119560685433	90.2333500626471	Tetramethylquercetin 3-rutinoside	Phenylpropanoids and polyketides	Flavonoids	Flavonoid glycosides	689.205720210013	666.216499530013	0.76835	1	NA
0.77_666.2165n	2.26148445340495	0.00867660384367616	1.33452807142264	Sham-Fibre:Sham-Control	HMDB0038871	null	C24H42O21	M+Na, M+K	47.2	59.7	-8.04360832523054	85.0441550334046	Sesamose	Organic oxygen compounds	Organooxygen compounds	Carbohydrates and carbohydrate conjugates	689.205720210013	666.216499530013	0.76835	1	NA
0.77_666.2165n	2.26148445340495	0.00867660384367616	1.33452807142264	Sham-Fibre:Sham-Control	C02052	C02052	C24H42O21	M+Na, M+K	47	59.1	-8.04360832557182	85.0441550334046	Maltotetraose;	Organic oxygen compounds	Organooxygen compounds	Carbohydrates and carbohydrate conjugates	689.205720210013	666.216499530013	0.76835	1	NULL
0.77_666.2165n	2.26148445340495	0.00867660384367616	1.33452807142264	Sham-Fibre:Sham-Control	HMDB0001296	C02052	C24H42O21	M+Na, M+K	47	59.1	-8.04360832557182	85.0441550334046	Maltotetraose	Organic oxygen compounds	Organooxygen compounds	Carbohydrates and carbohydrate conjugates	689.205720210013	666.216499530013	0.76835	1	NULL
0.77_666.2165n	2.26148445340495	0.00867660384367616	1.33452807142264	Sham-Fibre:Sham-Control	C21659	C21659	C24H42O21	M+Na, M+K	47.2	59.7	-8.04360832574247	85.0441550334046	alpha-Isomaltosyl-1,3-isomaltose;	null	null	null	689.205720210013	666.216499530013	0.76835	1	NULL
0.77_666.2165n	2.26148445340495	0.00867660384367616	1.33452807142264	Sham-Fibre:Sham-Control	HMDB0003553	C01613	C24H42O21	M+Na, M+K	47.2	59.7	-8.04360832574247	85.0441550334046	Stachyose	Organic oxygen compounds	Organooxygen compounds	Carbohydrates and carbohydrate conjugates	689.205720210013	666.216499530013	0.76835	1	map00052 Galactose metabolism;
0.77_666.2165n	2.26148445340495	0.00867660384367616	1.33452807142264	Sham-Fibre:Sham-Control	C08248	C08248	C24H42O21	M+Na, M+K	47.2	59.7	-8.04360832540118	85.0441550334046	Sesamose; alpha-D-Galactosyl-(1-6)-alpha-D-galactosyl-(1-6)-beta-D-fructosyl-(2-1)-alpha-D-glucoside;	null	null	null	689.205720210013	666.216499530013	0.76835	1	NULL
0.77_666.2165n	2.26148445340495	0.00867660384367616	1.33452807142264	Sham-Fibre:Sham-Control	HMDB0039174	null	C24H42O21	M+Na, M+K	47	59.1	-8.04360832523054	85.0441550334046	3-beta-Cellobiosylcellobiose	Organic oxygen compounds	Organooxygen compounds	Carbohydrates and carbohydrate conjugates	689.205720210013	666.216499530013	0.76835	1	NA
0.77_666.2165n	2.26148445340495	0.00867660384367616	1.33452807142264	Sham-Fibre:Sham-Control	C01613	C01613	C24H42O21	M+Na, M+K	47.2	59.7	-8.04360832540118	85.0441550334046	Stachyose;	Organic oxygen compounds	Organooxygen compounds	Carbohydrates and carbohydrate conjugates	689.205720210013	666.216499530013	0.76835	1	map00052 Galactose metabolism;
0.80_72.0801m/z	0.522023258502641	0.0153767457727651	1.05545287160179	Sham-Fibre:Sham-Control	HMDB0031641	null	C4H9N	M+H	37.7	0	-8.98800722211751	98.5727793703771	Pyrrolidine	Organoheterocyclic compounds	Pyrrolidines	null	72.0801369163051	NA	0.796916666666667	1	NA
0.80_72.0801m/z	0.522023258502641	0.0153767457727651	1.05545287160179	Sham-Fibre:Sham-Control	C12244	C12244	C4H9N	M+H	37.7	0	-8.98800722211751	98.5727793703771	3-Buten-1-amine;	null	null	null	72.0801369163051	NA	0.796916666666667	1	NULL
0.80_72.0801m/z	0.522023258502641	0.0153767457727651	1.05545287160179	Sham-Fibre:Sham-Control	HMDB0032231	null	C4H11NO	M+H-H2O	38	0	-7.1708765455113	98.2349110602705	Dimethylethanolamine	Organonitrogen compounds	Amines	Alkanolamines	72.0801369163051	NA	0.796916666666667	1	NA
0.80_72.0801m/z	0.522023258502641	0.0153767457727651	1.05545287160179	Sham-Fibre:Sham-Control	C21369	C21369	C4H11NO	M+H-H2O	38	0	-7.17087654535178	98.2349110602705	N-(2-Methylpropanyl)hydroxylamine; N-Hydroxy-2-methylpropanamine; N-(2-Methylpropyl)hydroxylamine; Isobutylhydroxylamine;	null	null	null	72.0801369163051	NA	0.796916666666667	1	NULL
0.88_131.1175m/z	4.41380592192315	0.00602207786593841	1.80181907361439	Sham-Fibre:Sham-Control	HMDB0002064	C02714	C6H14N2O	M+H	38.2	0	-2.79084143616277	94.4690305389877	N-Acetylputrescine	Organic acids and derivatives	Carboximidic acids and derivatives	Carboximidic acids	131.11752639205	NA	0.882633333333333	1	map00330 Arginine and proline metabolism; map01100 Metabolic pathways;
0.88_131.1175m/z	4.41380592192315	0.00602207786593841	1.80181907361439	Sham-Fibre:Sham-Control	C02714	C02714	C6H14N2O	M+H	38.2	0	-2.79084143616277	94.4690305389877	N-Acetylputrescine;	Organic acids and derivatives	Carboximidic acids and derivatives	Carboximidic acids	131.11752639205	NA	0.882633333333333	1	map00330 Arginine and proline metabolism; map01100 Metabolic pathways;
0.88_131.1175m/z	4.41380592192315	0.00602207786593841	1.80181907361439	Sham-Fibre:Sham-Control	C19279	C19279	C6H14N2O	M+H	38.2	0	-2.79084143638121	94.4690305389877	N-Nitrosodi-n-propylamine;	null	null	null	131.11752639205	NA	0.882633333333333	1	NULL
0.88_131.1175m/z	4.41380592192315	0.00602207786593841	1.80181907361439	Sham-Fibre:Sham-Control	HMDB0062769	C06593	C6H11NO	M+NH4	38.1	0	-3.21101901988174	94.1407434111595	Epsilon-caprolactam	Organoheterocyclic compounds	Lactams	Caprolactams	131.11752639205	NA	0.882633333333333	1	map01100 Metabolic pathways;
0.88_131.1175m/z	4.41380592192315	0.00602207786593841	1.80181907361439	Sham-Fibre:Sham-Control	HMDB0060268	C02714	C6H14N2O	M+H	38.2	0	-2.79084143616277	94.4690305389877	N-Acetylputrescinium	Organic acids and derivatives	Carboximidic acids and derivatives	Carboximidic acids	131.11752639205	NA	0.882633333333333	1	map00330 Arginine and proline metabolism; map01100 Metabolic pathways;
0.88_131.1175m/z	4.41380592192315	0.00602207786593841	1.80181907361439	Sham-Fibre:Sham-Control	HMDB0037293	null	C6H11NO	M+NH4	38.1	0	-3.21101901975608	94.1407434111595	2-Acetylpyrrolidine	Organoheterocyclic compounds	Pyrrolidines	null	131.11752639205	NA	0.882633333333333	1	NA
0.88_131.1175m/z	4.41380592192315	0.00602207786593841	1.80181907361439	Sham-Fibre:Sham-Control	C06593	C06593	C6H11NO	M+NH4	38.1	0	-3.21101901988174	94.1407434111595	epsilon-Caprolactam;	Organoheterocyclic compounds	Lactams	Caprolactams	131.11752639205	NA	0.882633333333333	1	map01100 Metabolic pathways;
0.88_131.1175m/z	4.41380592192315	0.00602207786593841	1.80181907361439	Sham-Fibre:Sham-Control	HMDB0031199	null	C6H11NO	M+NH4	38.1	0	-3.21101901975608	94.1407434111595	2,5-Dihydro-2,4,5-trimethyloxazole	Organoheterocyclic compounds	Azolines	Oxazolines	131.11752639205	NA	0.882633333333333	1	NA
0.88_131.1175m/z	4.41380592192315	0.00602207786593841	1.80181907361439	Sham-Fibre:Sham-Control	HMDB0031702	null	C6H11NO	M+NH4	38.1	0	-3.21101901988174	94.1407434111595	1-Piperidinecarboxaldehyde	Organoheterocyclic compounds	Piperidines	null	131.11752639205	NA	0.882633333333333	1	NA
0.90_190.1414m/z	2.2261759992946	0.0131857173153573	1.10082398950459	Sham-Fibre:Sham-Control	NA	NA	NA	NA	NA	NA	NA	NA	NA	NA	NA	NA	NA	NA	NA	NA	NA
0.93_217.0665m/z	1.91853117776657	0.00456150603269994	1.20146701690611	Sham-Fibre:Sham-Control	HMDB0033816	null	C7H14O6	M+Na	32.5	0	-8.95207862491663	72.5992189623109	Mytilitol	Organic oxygen compounds	Organooxygen compounds	Alcohols and polyols	217.066521435531	NA	0.9255	1	NA
0.93_217.0665m/z	1.91853117776657	0.00456150603269994	1.20146701690611	Sham-Fibre:Sham-Control	HMDB0029915	C06353	C7H14O6	M+Na	32.5	0	-8.95207862491663	72.5992189623109	D-4-O-Methyl-myo-inositol	Organic oxygen compounds	Organooxygen compounds	Alcohols and polyols	217.066521435531	NA	0.9255	1	NULL
0.93_217.0665m/z	1.91853117776657	0.00456150603269994	1.20146701690611	Sham-Fibre:Sham-Control	HMDB0029965	null	C7H14O6	M+Na	32.5	0	-8.95207862506307	72.5992189623109	Methyl beta-D-glucopyranoside	Organic oxygen compounds	Organooxygen compounds	Carbohydrates and carbohydrate conjugates	217.066521435531	NA	0.9255	1	NA
0.93_217.0665m/z	1.91853117776657	0.00456150603269994	1.20146701690611	Sham-Fibre:Sham-Control	HMDB0041608	null	C8H18O2S	M+K	33.5	0	3.43924587383937	71.7680218486199	Methional diethyl acetal	Organooxygen compounds	Ethers	Acetals	217.066521435531	NA	0.9255	1	NA
0.93_217.0665m/z	1.91853117776657	0.00456150603269994	1.20146701690611	Sham-Fibre:Sham-Control	HMDB0034222	C03844	C7H14O6	M+Na	32.5	0	-8.95207862491663	72.5992189623109	L-Pinitol	Organic oxygen compounds	Organooxygen compounds	Alcohols and polyols	217.066521435531	NA	0.9255	1	NULL
0.93_217.0665m/z	1.91853117776657	0.00456150603269994	1.20146701690611	Sham-Fibre:Sham-Control	C08257	C08257	C7H14O6	M+Na	32.5	0	-8.95207862491663	72.5992189623109	(-)-Quebrachitol;	Organic oxygen compounds	Organooxygen compounds	Alcohols and polyols	217.066521435531	NA	0.9255	1	NULL
0.93_217.0665m/z	1.91853117776657	0.00456150603269994	1.20146701690611	Sham-Fibre:Sham-Control	C18265	C18265	C16H10O2	M+H-H2O	34.1	0	7.39154913435259	78.809553814436	1-Hydroxypyrene-6,7-oxide;	null	null	null	217.066521435531	NA	0.9255	1
0.93_217.0665m/z	1.91853117776657	0.00456150603269994	1.20146701690611	Sham-Fibre:Sham-Control	C03844	C03844	C7H14O6	M+Na	32.5	0	-8.95207862491663	72.5992189623109	D-Pinitol; 1D-3-O-Methyl-chiro-inositol; 5D-5-O-Methyl-chiro-inositol;	Organic oxygen compounds	Organooxygen compounds	Alcohols and polyols	217.066521435531	NA	0.9255	1	NULL
0.93_217.0665m/z	1.91853117776657	0.00456150603269994	1.20146701690611	Sham-Fibre:Sham-Control	C06352	C06352	C7H14O6	M+Na	32.5	0	-8.95207862491663	72.5992189623109	4-O-Methyl-myo-inositol; 1D-4-O-Methyl-myo-inositol;	null	null	null	217.066521435531	NA	0.9255	1	NULL
0.93_217.0665m/z	1.91853117776657	0.00456150603269994	1.20146701690611	Sham-Fibre:Sham-Control	C03659	C03659	C7H14O6	M+Na	32.5	0	-8.95207862491663	72.5992189623109	D-Bornesitol; (-)-Bornesitol; 1-O-Methyl-myo-inositol; 1D-1-O-Methyl-myo-inositol;	Organooxygen compounds	Alcohols and polyols	Cyclic alcohols and derivatives	217.066521435531	NA	0.9255	1	map00562 Inositol phosphate metabolism;
0.93_217.0665m/z	1.91853117776657	0.00456150603269994	1.20146701690611	Sham-Fibre:Sham-Control	C18263	C18263	C16H10O2	M+H-H2O	34.1	0	7.39154913435259	78.809553814436	1,6-Dihydroxypyrene; 1,6-Pyrenediol;	null	null	null	217.066521435531	NA	0.9255	1
0.93_217.0665m/z	1.91853117776657	0.00456150603269994	1.20146701690611	Sham-Fibre:Sham-Control	HMDB0031449	C03365	C7H14O6	M+Na	32.5	0	-8.95207862491663	72.5992189623109	Sequoyitol	Organooxygen compounds	Alcohols and polyols	Cyclic alcohols and derivatives	217.066521435531	NA	0.9255	1	NULL
0.93_217.0665m/z	1.91853117776657	0.00456150603269994	1.20146701690611	Sham-Fibre:Sham-Control	C05163	C05163	C7H14O6	M+Na	32.5	0	-8.95207862491663	72.5992189623109	O-Methyl-scyllo-inositol; 1-O-Methyl-scyllo-inositol;	null	null	null	217.066521435531	NA	0.9255	1	NULL
0.93_217.0665m/z	1.91853117776657	0.00456150603269994	1.20146701690611	Sham-Fibre:Sham-Control	HMDB0032660	null	C13H14O2S	M+H-H2O	33.4	0	-7.01069081399884	74.8167119885286	(2Z,4'Z)-2-(5-Methylthio-4-penten-2-ynylidene)-1,6-dioxaspiro[4.4]non-3-ene	Organic oxygen compounds	Organooxygen compounds	Ethers	217.066521435531	NA	0.9255	1	NA
0.93_217.0665m/z	1.91853117776657	0.00456150603269994	1.20146701690611	Sham-Fibre:Sham-Control	C18250	C18250	C16H10O2	M+H-H2O	34.1	0	7.39154913435259	78.809553814436	4,5-Dihydroxypyrene;	null	null	null	217.066521435531	NA	0.9255	1
0.93_217.0665m/z	1.91853117776657	0.00456150603269994	1.20146701690611	Sham-Fibre:Sham-Control	HMDB0062564	null	C7H14O6	M+Na	32.5	0	-8.95207862491663	72.5992189623109	1D-5-O-methyl-chiro-inositol	Organic oxygen compounds	Organooxygen compounds	Alcohols and polyols	217.066521435531	NA	0.9255	1	NA
0.93_217.0665m/z	1.91853117776657	0.00456150603269994	1.20146701690611	Sham-Fibre:Sham-Control	HMDB0029916	C06353	C7H14O6	M+Na	32.5	0	-8.95207862491663	72.5992189623109	4-O-Methyl-myo-inositol	Organic oxygen compounds	Organooxygen compounds	Alcohols and polyols	217.066521435531	NA	0.9255	1	NULL
0.93_217.0665m/z	1.91853117776657	0.00456150603269994	1.20146701690611	Sham-Fibre:Sham-Control	C18266	C18266	C16H10O2	M+H-H2O	34.1	0	7.39154913435259	78.809553814436	1-Hydroxypyrene-7,8-oxide;	null	null	null	217.066521435531	NA	0.9255	1
0.93_217.0665m/z	1.91853117776657	0.00456150603269994	1.20146701690611	Sham-Fibre:Sham-Control	C18264	C18264	C16H10O2	M+H-H2O	34.1	0	7.39154913435259	78.809553814436	1,8-Dihydroxypyrene; 1,8-Pyrenediol;	null	null	null	217.066521435531	NA	0.9255	1
0.93_217.0665m/z	1.91853117776657	0.00456150603269994	1.20146701690611	Sham-Fibre:Sham-Control	HMDB0034219	C03844	C7H14O6	M+Na	32.5	0	-8.95207862491663	72.5992189623109	D-Pinitol	Organic oxygen compounds	Organooxygen compounds	Alcohols and polyols	217.066521435531	NA	0.9255	1	NULL
0.93_217.0665m/z	1.91853117776657	0.00456150603269994	1.20146701690611	Sham-Fibre:Sham-Control	C06353	C06353	C7H14O6	M+Na	32.5	0	-8.95207862491663	72.5992189623109	6-O-Methyl-myo-inositol; 1D-6-O-Methyl-myo-inositol;	Organic oxygen compounds	Organooxygen compounds	Alcohols and polyols	217.066521435531	NA	0.9255	1	NULL
0.93_217.0665m/z	1.91853117776657	0.00456150603269994	1.20146701690611	Sham-Fibre:Sham-Control	C03660	C03660	C7H14O6	M+Na	32.5	0	-8.95207862491663	72.5992189623109	L-Bornesitol; (+)-Bornesitol; 3-O-Methyl-myo-inositol; 1D-3-O-Methyl-myo-inositol;	null	null	null	217.066521435531	NA	0.9255	1	map00562 Inositol phosphate metabolism;
0.93_217.0665m/z	1.91853117776657	0.00456150603269994	1.20146701690611	Sham-Fibre:Sham-Control	HMDB0034221	C08257	C7H14O6	M+Na	32.5	0	-8.95207862491663	72.5992189623109	L-Quebrachitol	Organic oxygen compounds	Organooxygen compounds	Alcohols and polyols	217.066521435531	NA	0.9255	1	NULL
0.93_217.0665m/z	1.91853117776657	0.00456150603269994	1.20146701690611	Sham-Fibre:Sham-Control	HMDB0031437	C03659	C7H14O6	M+Na	32.5	0	-8.95207862491663	72.5992189623109	(-)-Bornesitol	Organooxygen compounds	Alcohols and polyols	Cyclic alcohols and derivatives	217.066521435531	NA	0.9255	1	map00562 Inositol phosphate metabolism;
0.93_217.0665m/z	1.91853117776657	0.00456150603269994	1.20146701690611	Sham-Fibre:Sham-Control	C03619	C03619	C7H14O6	M+Na	32.5	0	-8.95207862491663	72.5992189623109	Methyl beta-D-galactoside; Methyl beta-D-galactopyranoside;	null	null	null	217.066521435531	NA	0.9255	1	map02010 ABC transporters;
0.93_217.0665m/z	1.91853117776657	0.00456150603269994	1.20146701690611	Sham-Fibre:Sham-Control	C03365	C03365	C7H14O6	M+Na	32.5	0	-8.95207862491663	72.5992189623109	5-O-Methyl-myo-inositol; 1D-5-O-Methyl-myo-inositol; Sequoyitol;	Organooxygen compounds	Alcohols and polyols	Cyclic alcohols and derivatives	217.066521435531	NA	0.9255	1	NULL
0.95_219.0963m/z	2.47021532053201	0.00708843004503681	1.38385452584361	Sham-Fibre:Sham-Control	HMDB0003764	null	C8H14N2O5	M+H	34	0	-5.63877799774508	76.3496835732672	Glutamylalanine	Organic acids and derivatives	Carboxylic acids and derivatives	Amino acids, peptides, and analogues	219.096318225755	NA	0.954066666666667	1	NA
0.95_219.0963m/z	2.47021532053201	0.00708843004503681	1.38385452584361	Sham-Fibre:Sham-Control	C03738	C03738	C8H14N2O5	M+H	34	0	-5.63877799774508	76.3496835732672	gamma-L-Glutamyl-D-alanine; L-gamma-Glutamyl-D-alanine;	null	null	null	219.096318225755	NA	0.954066666666667	1	NULL
0.95_219.0963m/z	2.47021532053201	0.00708843004503681	1.38385452584361	Sham-Fibre:Sham-Control	HMDB0029040	null	C8H14N2O5	M+H	34	0	-5.63877799774508	76.3496835732672	Serinyl-Hydroxyproline	Organic acids and derivatives	Carboxylic acids and derivatives	Amino acids, peptides, and analogues	219.096318225755	NA	0.954066666666667	1	NA
0.95_219.0963m/z	2.47021532053201	0.00708843004503681	1.38385452584361	Sham-Fibre:Sham-Control	HMDB0028686	null	C8H14N2O5	M+H	34	0	-5.63877799774508	76.3496835732672	Alanyl-Glutamic acid	Organic acids and derivatives	Carboxylic acids and derivatives	Amino acids, peptides, and analogues	219.096318225755	NA	0.954066666666667	1	NA
0.95_219.0963m/z	2.47021532053201	0.00708843004503681	1.38385452584361	Sham-Fibre:Sham-Control	HMDB0006239	null	C9H20N2OS2	M+H-H2O	32.7	0	-8.88936741206952	73.1720712136678	S-aminomethyldihydrolipoamide	Lipids and lipid-like molecules	Fatty Acyls	Fatty amides	219.096318225755	NA	0.954066666666667	1	NA
0.95_219.0963m/z	2.47021532053201	0.00708843004503681	1.38385452584361	Sham-Fibre:Sham-Control	C20957	C20957	C8H14N2O5	M+H	34	0	-5.63877799774508	76.3496835732672	L-Alanyl-D-glutamate;	null	null	null	219.096318225755	NA	0.954066666666667	1	NULL
0.95_219.0963m/z	2.47021532053201	0.00708843004503681	1.38385452584361	Sham-Fibre:Sham-Control	HMDB0028872	null	C8H14N2O5	M+H	34	0	-5.63877799774508	76.3496835732672	Hydroxyprolyl-Serine	Organic acids and derivatives	Carboxylic acids and derivatives	Amino acids, peptides, and analogues	219.096318225755	NA	0.954066666666667	1	NA
0.95_219.0963m/z	2.47021532053201	0.00708843004503681	1.38385452584361	Sham-Fibre:Sham-Control	C20958	C20958	C8H14N2O5	M+H	34	0	-5.63877799774508	76.3496835732672	L-Alanyl-L-glutamate;	null	null	null	219.096318225755	NA	0.954066666666667	1	NULL
0.95_219.0963m/z	2.47021532053201	0.00708843004503681	1.38385452584361	Sham-Fibre:Sham-Control	HMDB0006248	null	C8H14N2O5	M+H	34	0	-5.63877799774508	76.3496835732672	gamma-Glutamylalanine	Organic acids and derivatives	Carboxylic acids and derivatives	Amino acids, peptides, and analogues	219.096318225755	NA	0.954066666666667	1	NA
0.95_219.0963m/z	2.47021532053201	0.00708843004503681	1.38385452584361	Sham-Fibre:Sham-Control	HMDB0036301	null	C8H14N2O5	M+H	34	0	-5.63877799774508	76.3496835732672	N-gamma-L-Glutamyl-D-alanine	Organic acids and derivatives	Carboxylic acids and derivatives	Amino acids, peptides, and analogues	219.096318225755	NA	0.954066666666667	1	NA
1.01_72.0801m/z	0.475216540495786	0.0104876212004815	1.17408014667279	Sham-Fibre:Sham-Control	C21369	C21369	C4H11NO	M+H-H2O	37.9	0	-7.84675088331915	98.4952139745875	N-(2-Methylpropanyl)hydroxylamine; N-Hydroxy-2-methylpropanamine; N-(2-Methylpropyl)hydroxylamine; Isobutylhydroxylamine;	null	null	null	72.0800767066723	NA	1.01121666666667	1	NULL
1.01_72.0801m/z	0.475216540495786	0.0104876212004815	1.17408014667279	Sham-Fibre:Sham-Control	C12244	C12244	C4H9N	M+H	37.6	0	-9.83515325210834	98.8339775683038	3-Buten-1-amine;	null	null	null	72.0800767066723	NA	1.01121666666667	1	NULL
1.01_72.0801m/z	0.475216540495786	0.0104876212004815	1.17408014667279	Sham-Fibre:Sham-Control	HMDB0031641	null	C4H9N	M+H	37.6	0	-9.83515325210834	98.8339775683038	Pyrrolidine	Organoheterocyclic compounds	Pyrrolidines	null	72.0800767066723	NA	1.01121666666667	1	NA
1.01_72.0801m/z	0.475216540495786	0.0104876212004815	1.17408014667279	Sham-Fibre:Sham-Control	HMDB0032231	null	C4H11NO	M+H-H2O	37.9	0	-7.84675088347867	98.4952139745875	Dimethylethanolamine	Organonitrogen compounds	Amines	Alkanolamines	72.0800767066723	NA	1.01121666666667	1	NA
1.01_784.3007m/z	6.98920983331993	0.00113001850630037	1.96668531164808	Sham-Fibre:Sham-Control	NA	NA	NA	NA	NA	NA	NA	NA	NA	NA	NA	NA	NA	NA	NA	NA	NA
1.04_140.0585n	4.23119304878089	0.0179512478567348	1.58042532014955	Sham-Fibre:Sham-Control	C13693	C13693	C6H8N2O2	M+H-H2O, M+H	39.3	0	-0.770939216354385	97.1951174834198	4,5,6,7-Tetrahydroisoxazolo(5,4-c)pyridin-3-ol; THIP; Gaboxadol;	null	null	null	141.06577835214	140.05846952863	1.03978333333333	1	NULL
1.04_140.0585n	4.23119304878089	0.0179512478567348	1.58042532014955	Sham-Fibre:Sham-Control	HMDB0002271	C20522	C6H8N2O2	M+H-H2O, M+H	58.3	95.4	-0.770939216354385	97.1951174834198	Imidazolepropionic acid	Organoheterocyclic compounds	Azoles	Imidazoles	141.06577835214	140.05846952863	1.03978333333333	1	map00340 Histidine metabolism;
1.04_140.0585n	4.23119304878089	0.0179512478567348	1.58042532014955	Sham-Fibre:Sham-Control	C20522	C20522	C6H8N2O2	M+H-H2O, M+H	58.3	95.4	-0.770939216151458	97.1951174834198	Dihydrourocanate; Deaminohistidine; 3-(1H-Imidazol-4-yl)propanoate;	Organoheterocyclic compounds	Azoles	Imidazoles	141.06577835214	140.05846952863	1.03978333333333	1	map00340 Histidine metabolism;
1.04_140.0585n	4.23119304878089	0.0179512478567348	1.58042532014955	Sham-Fibre:Sham-Control	HMDB0004988	null	C6H8N2O2	M+H-H2O, M+H	58.3	95.4	-0.770939216151458	97.1951174834198	Pi-Methylimidazoleacetic acid	Organoheterocyclic compounds	Azoles	Imidazoles	141.06577835214	140.05846952863	1.03978333333333	1	NA
1.04_140.0585n	4.23119304878089	0.0179512478567348	1.58042532014955	Sham-Fibre:Sham-Control	C05828	C05828	C6H8N2O2	M+H-H2O, M+H	58.3	95.4	-0.770939216151458	97.1951174834198	Methylimidazoleacetic acid; Tele-methylimidazoleacetic acid; 1-Methyl-4-imidazoleacetic acid; 1-Methylimidazole-4-acetate; Methylimidazoleacetate;	Organoheterocyclic compounds	Azoles	Imidazoles	141.06577835214	140.05846952863	1.03978333333333	1	map00340 Histidine metabolism;
1.04_140.0585n	4.23119304878089	0.0179512478567348	1.58042532014955	Sham-Fibre:Sham-Control	HMDB0002820	C05828	C6H8N2O2	M+H-H2O, M+H	58.3	95.4	-0.770939216151458	97.1951174834198	Methylimidazoleacetic acid	Organoheterocyclic compounds	Azoles	Imidazoles	141.06577835214	140.05846952863	1.03978333333333	1	map00340 Histidine metabolism;
1.04_140.0585n	4.23119304878089	0.0179512478567348	1.58042532014955	Sham-Fibre:Sham-Control	HMDB0002144	null	C6H8N2O2	M+H-H2O, M+H	54.2	74.7	-0.770939216151458	97.1951174834198	1,3-Dimethyluracil	Organoheterocyclic compounds	Diazines	Pyrimidines and pyrimidine derivatives	141.06577835214	140.05846952863	1.03978333333333	1	NA
1.04_81.0443m/z	6.50342945952906	0.0256322973369417	1.99192151967194	Sham-Fibre:Sham-Control	HMDB0034176	null	C4H4N2	M+H	38.6	0	-4.88278719740933	98.7178649502664	Pyrazine	Organoheterocyclic compounds	Diazines	Pyrazines	81.0443337640529	NA	1.03978333333333	1	NA
1.04_81.0443m/z	6.50342945952906	0.0256322973369417	1.99192151967194	Sham-Fibre:Sham-Control	C05562	C05562	C4H6N2O	M+H-H2O	38.8	0	-3.98587912020237	98.4654296106215	1H-Imidazole-4-methanol; Imidazole-4-methanol;	null	null	null	81.0443337640529	NA	1.03978333333333	1	NULL
1.04_81.0443m/z	6.50342945952906	0.0256322973369417	1.99192151967194	Sham-Fibre:Sham-Control	HMDB0003361	C00396	C4H4N2	M+H	38.6	0	-4.88278719740933	98.7178649502664	Pyrimidine	Organoheterocyclic compounds	Diazines	Pyrimidines and pyrimidine derivatives	81.0443337640529	NA	1.03978333333333	1	NULL
1.04_81.0443m/z	6.50342945952906	0.0256322973369417	1.99192151967194	Sham-Fibre:Sham-Control	C00396	C00396	C4H4N2	M+H	38.6	0	-4.88278719740933	98.7178649502664	Pyrimidine; Pyrimidine base;	Organoheterocyclic compounds	Diazines	Pyrimidines and pyrimidine derivatives	81.0443337640529	NA	1.03978333333333	1	NULL
1.04_81.0443m/z	6.50342945952906	0.0256322973369417	1.99192151967194	Sham-Fibre:Sham-Control	HMDB0060768	null	C4H6N2O	M+H-H2O	38.8	0	-3.98587912020237	98.4654296106215	4-Hydroxymethylpyrazole	Organoheterocyclic compounds	Azoles	Pyrazoles	81.0443337640529	NA	1.03978333333333	1	NA
1.04_95.0596m/z	2.04970068727454	0.0382149043718395	1.05677431754254	Sham-Fibre:Sham-Control	C13728	C13728	C5H6N2	M+H	37.9	0	-8.46533993692802	98.7878950506363	4-Aminopyridine; 4-AP;	null	null	null	95.0595784425716	NA	1.03978333333333	1	NULL
1.04_95.0596m/z	2.04970068727454	0.0382149043718395	1.05677431754254	Sham-Fibre:Sham-Control	HMDB0033112	null	C5H6N2	M+H	37.9	0	-8.46533993692802	98.7878950506363	Methylpyrazine	Organoheterocyclic compounds	Diazines	Pyrazines	95.0595784425716	NA	1.03978333333333	1	NA
1.09_154.0960m/z	3.52222510219914	0.0119098143023069	1.56959621995217	Sham-Fibre:Sham-Control	HMDB0033458	C00436	C5H13N3O	M+Na	37.6	0	7.2284818125426	95.9793869988906	N-Carbamoylputrescine	Organic acids and derivatives	Carboximidic acids and derivatives	Carboximidic acids	154.096030427209	NA	1.08908333333333	1	map00330 Arginine and proline metabolism; map01100 Metabolic pathways;
1.09_154.0960m/z	3.52222510219914	0.0119098143023069	1.56959621995217	Sham-Fibre:Sham-Control	HMDB0013253	C05135	C7H11N3O	M+H	37.5	0	-9.52374094810773	97.7688458109279	N-Acetylhistamine	Organic acids and derivatives	Carboxylic acids and derivatives	Carboxylic acid derivatives	154.096030427209	NA	1.08908333333333	1	map00340 Histidine metabolism;
1.09_154.0960m/z	3.52222510219914	0.0119098143023069	1.56959621995217	Sham-Fibre:Sham-Control	C05135	C05135	C7H11N3O	M+H	37.5	0	-9.52374094829338	97.7688458109279	4-(beta-Acetylaminoethyl)imidazole; N-Acetylhistamine;	Organic acids and derivatives	Carboxylic acids and derivatives	Carboxylic acid derivatives	154.096030427209	NA	1.08908333333333	1	map00340 Histidine metabolism;
1.09_154.0960m/z	3.52222510219914	0.0119098143023069	1.56959621995217	Sham-Fibre:Sham-Control	C16399	C16399	C7H11N3O	M+H	53.4	79.6	-9.52374094829338	97.7688458109279	2,4-Diamino-6-hydroxylaminotoluene;	null	null	null	154.096030427209	NA	1.08908333333333	1
1.09_154.0960m/z	3.52222510219914	0.0119098143023069	1.56959621995217	Sham-Fibre:Sham-Control	C00436	C00436	C5H13N3O	M+Na	37.6	0	7.2284818125426	95.9793869988906	N-Carbamoylputrescine;	Organic acids and derivatives	Carboximidic acids and derivatives	Carboximidic acids	154.096030427209	NA	1.08908333333333	1	map00330 Arginine and proline metabolism; map01100 Metabolic pathways;
1.09_154.0960m/z	3.52222510219914	0.0119098143023069	1.56959621995217	Sham-Fibre:Sham-Control	C17146	C17146	C5H13N3O	M+Na	37.6	0	7.22848181232582	95.9793869988906	4-Guanidino-1-butanol;	null	null	null	154.096030427209	NA	1.08908333333333	1	NULL
1.15_130.5250m/z	10.0191653940039	0.00634608650345524	2.51126864252364	Sham-Fibre:Sham-Control	NA	NA	NA	NA	NA	NA	NA	NA	NA	NA	NA	NA	NA	NA	NA	NA	NA
1.15_190.9625m/z	8.14758041095652	0.00728722873934476	2.34028457540666	Sham-Fibre:Sham-Control	C05528	C05528	C3H4O6S	M+Na	37.6	0	2.40996574915838	91.0131175576431	3-Sulfopyruvate; 3-Sulfopyruvic acid;	Organic acids and derivatives	Keto acids and derivatives	Alpha-keto acids and derivatives	190.962484334477	NA	1.14623333333333	1	map00270 Cysteine and methionine metabolism;
1.15_190.9625m/z	8.14758041095652	0.00728722873934476	2.34028457540666	Sham-Fibre:Sham-Control	HMDB0004045	C05528	C3H4O6S	M+Na	37.6	0	2.40996574898917	91.0131175576431	3-Sulfopyruvic acid	Organic acids and derivatives	Keto acids and derivatives	Alpha-keto acids and derivatives	190.962484334477	NA	1.14623333333333	1	map00270 Cysteine and methionine metabolism;
1.15_205.0274m/z	9.06727581150512	4.47731542955053e-06	2.35452222210003	Sham-Fibre:Sham-Control	HMDB0032573	null	C9H10O3	M+K	37.1	0	7.47054890920484	94.0569382600864	Ethylparaben	Benzenoids	Benzene and substituted derivatives	Benzoic acids and derivatives	205.0273928411	NA	1.14623333333333	1	NA
1.15_205.0274m/z	9.06727581150512	4.47731542955053e-06	2.35452222210003	Sham-Fibre:Sham-Control	HMDB0034993	null	C9H10O3	M+K	37.1	0	7.47054890920484	94.0569382600864	4-Methoxybenzyl formate	Benzenoids	Benzene and substituted derivatives	Benzyloxycarbonyls	205.0273928411	NA	1.14623333333333	1	NA
1.15_205.0274m/z	9.06727581150512	4.47731542955053e-06	2.35452222210003	Sham-Fibre:Sham-Control	HMDB0141765	C12206	C9H10O3	M+K	37.1	0	7.47054890903369	94.0569382600864	4-[(1E)-3-hydroxyprop-1-en-1-yl]benzene-1,2-diol	Phenylpropanoids and polyketides	Cinnamyl alcohols	null	205.0273928411	NA	1.14623333333333	1
1.15_205.0274m/z	9.06727581150512	4.47731542955053e-06	2.35452222210003	Sham-Fibre:Sham-Control	HMDB0141766	null	C9H10O3	M+K	37.1	0	7.47054890920484	94.0569382600864	4-[3-(hydroxymethyl)oxiran-2-yl]phenol	Benzenoids	Phenols	1-hydroxy-2-unsubstituted benzenoids	205.0273928411	NA	1.14623333333333	1	NA
1.15_205.0274m/z	9.06727581150512	4.47731542955053e-06	2.35452222210003	Sham-Fibre:Sham-Control	HMDB0134038	null	C9H10O3	M+K	37.1	0	7.47054890920484	94.0569382600864	2-(3-hydroxyprop-1-en-1-yl)benzene-1,4-diol	Phenylpropanoids and polyketides	Cinnamyl alcohols	null	205.0273928411	NA	1.14623333333333	1	NA
1.15_205.0274m/z	9.06727581150512	4.47731542955053e-06	2.35452222210003	Sham-Fibre:Sham-Control	HMDB0034243	null	C9H10O3	M+K	37.1	0	7.47054890920484	94.0569382600864	Ipomeanine	Organooxygen compounds	Carbonyl compounds	Ketones	205.0273928411	NA	1.14623333333333	1	NA
1.15_205.0274m/z	9.06727581150512	4.47731542955053e-06	2.35452222210003	Sham-Fibre:Sham-Control	HMDB0134035	null	C9H10O3	M+K	37.1	0	7.47054890920484	94.0569382600864	3-hydroxy-3-(2-hydroxyphenyl)propanal	Benzenoids	Phenols	1-hydroxy-4-unsubstituted benzenoids	205.0273928411	NA	1.14623333333333	1	NA
1.15_205.0274m/z	9.06727581150512	4.47731542955053e-06	2.35452222210003	Sham-Fibre:Sham-Control	HMDB0032639	null	C9H10O3	M+K	37.1	0	7.47054890920484	94.0569382600864	Methyl 4-methoxybenzoate	Benzenoids	Benzene and substituted derivatives	Benzoic acids and derivatives	205.0273928411	NA	1.14623333333333	1	NA
1.15_205.0274m/z	9.06727581150512	4.47731542955053e-06	2.35452222210003	Sham-Fibre:Sham-Control	HMDB0032138	C02201	C9H10O3	M+K	37.1	0	7.47054890920484	94.0569382600864	3,4-Dimethoxybenzaldehyde	Benzenoids	Benzene and substituted derivatives	Methoxybenzenes	205.0273928411	NA	1.14623333333333	1	NULL
1.15_205.0274m/z	9.06727581150512	4.47731542955053e-06	2.35452222210003	Sham-Fibre:Sham-Control	HMDB0029665	null	C9H10O3	M+K	37.1	0	7.47054890920484	94.0569382600864	Ethyl vanillin	Organic oxygen compounds	Organooxygen compounds	Carbonyl compounds	205.0273928411	NA	1.14623333333333	1	NA
1.15_205.0274m/z	9.06727581150512	4.47731542955053e-06	2.35452222210003	Sham-Fibre:Sham-Control	HMDB0041611	null	C9H10O3	M+K	37.1	0	7.47054890920484	94.0569382600864	Ethyl 2-furanacrylate	Lipids and lipid-like molecules	Fatty Acyls	Fatty acid esters	205.0273928411	NA	1.14623333333333	1	NA
1.15_205.0274m/z	9.06727581150512	4.47731542955053e-06	2.35452222210003	Sham-Fibre:Sham-Control	HMDB0142137	null	C9H10O3	M+K	37.1	0	7.47054890920484	94.0569382600864	2-hydroxy-2-phenylpropanoic acid	Phenylpropanoids and polyketides	Phenylpropanoic acids	null	205.0273928411	NA	1.14623333333333	1	NA
1.15_205.0274m/z	9.06727581150512	4.47731542955053e-06	2.35452222210003	Sham-Fibre:Sham-Control	HMDB0062348	null	C9H10O3	M+K	37.1	0	7.47054890920484	94.0569382600864	3,5-Dimethoxybenzaldehyde	Benzenoids	Benzene and substituted derivatives	Methoxybenzenes	205.0273928411	NA	1.14623333333333	1	NA
1.15_205.0274m/z	9.06727581150512	4.47731542955053e-06	2.35452222210003	Sham-Fibre:Sham-Control	HMDB0142136	null	C9H10O3	M+K	37.1	0	7.47054890920484	94.0569382600864	2-(2-hydroxyphenyl)propanoic acid	Phenylpropanoids and polyketides	Phenylpropanoic acids	null	205.0273928411	NA	1.14623333333333	1	NA
1.15_205.0274m/z	9.06727581150512	4.47731542955053e-06	2.35452222210003	Sham-Fibre:Sham-Control	HMDB0134036	null	C9H10O3	M+K	37.1	0	7.47054890920484	94.0569382600864	3-(3-hydroxyprop-1-en-1-yl)benzene-1,2-diol	Phenylpropanoids and polyketides	Cinnamyl alcohols	null	205.0273928411	NA	1.14623333333333	1	NA
1.15_205.0274m/z	9.06727581150512	4.47731542955053e-06	2.35452222210003	Sham-Fibre:Sham-Control	HMDB0032030	null	C9H10O3	M+K	37.1	0	7.47054890920484	94.0569382600864	Guaicyl acetate	Benzenoids	Phenol esters	null	205.0273928411	NA	1.14623333333333	1	NA
1.15_205.0274m/z	9.06727581150512	4.47731542955053e-06	2.35452222210003	Sham-Fibre:Sham-Control	HMDB0059969	null	C9H10O3	M+K	37.1	0	7.47054890903369	94.0569382600864	3-Methoxyphenylacetic acid	Benzenoids	Phenol ethers	Anisoles	205.0273928411	NA	1.14623333333333	1	NA
1.15_205.0274m/z	9.06727581150512	4.47731542955053e-06	2.35452222210003	Sham-Fibre:Sham-Control	HMDB0137472	null	C9H10O3	M+K	37.1	0	7.47054890903369	94.0569382600864	4-[(E)-2-hydroxyethenyl]-2-methoxyphenol	Benzenoids	Phenols	Methoxyphenols	205.0273928411	NA	1.14623333333333	1	NA
1.15_205.0274m/z	9.06727581150512	4.47731542955053e-06	2.35452222210003	Sham-Fibre:Sham-Control	HMDB0134034	null	C9H10O3	M+K	37.1	0	7.47054890920484	94.0569382600864	2-hydroxy-3-(2-hydroxyphenyl)propanal	Benzenoids	Phenols	1-hydroxy-4-unsubstituted benzenoids	205.0273928411	NA	1.14623333333333	1	NA
1.15_205.0274m/z	9.06727581150512	4.47731542955053e-06	2.35452222210003	Sham-Fibre:Sham-Control	HMDB0032605	null	C9H10O3	M+K	37.1	0	7.47054890920484	94.0569382600864	Methyl 2-methoxybenzoate	Benzenoids	Benzene and substituted derivatives	Benzoic acids and derivatives	205.0273928411	NA	1.14623333333333	1	NA
1.15_205.0274m/z	9.06727581150512	4.47731542955053e-06	2.35452222210003	Sham-Fibre:Sham-Control	HMDB0031132	null	C9H10O3	M+K	37.1	0	7.47054890920484	94.0569382600864	3,4-Dihydroxyphenylacetone	Benzenoids	Benzene and substituted derivatives	Phenylpropanes	205.0273928411	NA	1.14623333333333	1	NA
1.15_205.0274m/z	9.06727581150512	4.47731542955053e-06	2.35452222210003	Sham-Fibre:Sham-Control	C11164	C11164	C9H5ClN4	M+H	34.6	3.21	-0.771837263929708	70.7531155903344	CCCP; Carbonyl cyanide m-chlorophenyl hydrazone;	null	null	null	205.0273928411	NA	1.14623333333333	1	NULL
1.15_205.0274m/z	9.06727581150512	4.47731542955053e-06	2.35452222210003	Sham-Fibre:Sham-Control	HMDB0062590	C01456	C9H10O3	M+K	37.1	0	7.47054890920484	94.0569382600864	Tropate	Organic acids and derivatives	Hydroxy acids and derivatives	Beta hydroxy acids and derivatives	205.0273928411	NA	1.14623333333333	1
1.15_205.0274m/z	9.06727581150512	4.47731542955053e-06	2.35452222210003	Sham-Fibre:Sham-Control	HMDB0124925	null	C9H10O3	M+K	37.1	0	7.47054890920484	94.0569382600864	3-hydroxy-3-phenylpropanoic acid	Phenylpropanoids and polyketides	Phenylpropanoic acids	null	205.0273928411	NA	1.14623333333333	1	NA
1.15_205.0274m/z	9.06727581150512	4.47731542955053e-06	2.35452222210003	Sham-Fibre:Sham-Control	HMDB0134032	null	C9H10O3	M+K	37.1	0	7.47054890920484	94.0569382600864	3-(2,3-dihydroxyphenyl)propanal	Benzenoids	Phenols	Benzenediols	205.0273928411	NA	1.14623333333333	1	NA
1.15_205.0274m/z	9.06727581150512	4.47731542955053e-06	2.35452222210003	Sham-Fibre:Sham-Control	HMDB0002229	null	C9H10O3	M+K	37.1	0	7.47054890920484	94.0569382600864	3-Phenoxypropionic acid	Benzenoids	Benzene and substituted derivatives	3-phenoxypropionic acids	205.0273928411	NA	1.14623333333333	1	NA
1.15_205.0274m/z	9.06727581150512	4.47731542955053e-06	2.35452222210003	Sham-Fibre:Sham-Control	C02807	C02807	C12H6O2	M+Na	36.6	0	7.65081410676013	91.3399965290149	Acenaphthenequinone; Acenaphthoquinone; 1,2-Diketoacenaphthene;	null	null	null	205.0273928411	NA	1.14623333333333	1	NULL
1.15_205.0274m/z	9.06727581150512	4.47731542955053e-06	2.35452222210003	Sham-Fibre:Sham-Control	HMDB0134037	null	C9H10O3	M+K	37.1	0	7.47054890920484	94.0569382600864	2-[3-(hydroxymethyl)oxiran-2-yl]phenol	Benzenoids	Phenols	1-hydroxy-4-unsubstituted benzenoids	205.0273928411	NA	1.14623333333333	1	NA
1.15_205.0274m/z	9.06727581150512	4.47731542955053e-06	2.35452222210003	Sham-Fibre:Sham-Control	HMDB0125525	null	C9H10O3	M+K	37.1	0	7.47054890920484	94.0569382600864	5-ethenyl-3-methoxybenzene-1,2-diol	Benzenoids	Phenols	Methoxyphenols	205.0273928411	NA	1.14623333333333	1	NA
1.15_205.0274m/z	9.06727581150512	4.47731542955053e-06	2.35452222210003	Sham-Fibre:Sham-Control	HMDB0040645	null	C9H10O3	M+K	37.1	0	7.47054890920484	94.0569382600864	3-Hydroxy-1-(4-hydroxyphenyl)-1-propanone	Organic oxygen compounds	Organooxygen compounds	Carbonyl compounds	205.0273928411	NA	1.14623333333333	1	NA
1.15_205.0274m/z	9.06727581150512	4.47731542955053e-06	2.35452222210003	Sham-Fibre:Sham-Control	HMDB0002199	C01744	C9H10O3	M+K	37.1	0	7.47054890920484	94.0569382600864	Desaminotyrosine	Phenylpropanoids and polyketides	Phenylpropanoic acids	null	205.0273928411	NA	1.14623333333333	1	NULL
1.15_205.0274m/z	9.06727581150512	4.47731542955053e-06	2.35452222210003	Sham-Fibre:Sham-Control	HMDB0005175	C05581	C9H10O3	M+K	37.1	0	7.47054890920484	94.0569382600864	Homovanillin	Benzenoids	Phenols	Methoxyphenols	205.0273928411	NA	1.14623333333333	1	map00350 Tyrosine metabolism; map01100 Metabolic pathways;
1.15_205.0274m/z	9.06727581150512	4.47731542955053e-06	2.35452222210003	Sham-Fibre:Sham-Control	HMDB0041683	C03080	C9H10O3	M+K	37.1	0	7.47054890920484	94.0569382600864	4-Hydroxyphenyl-2-propionic acid	Phenylpropanoids and polyketides	Phenylpropanoic acids	null	205.0273928411	NA	1.14623333333333	1	NULL
1.15_205.0274m/z	9.06727581150512	4.47731542955053e-06	2.35452222210003	Sham-Fibre:Sham-Control	C01744	C01744	C9H10O3	M+K	37.1	0	7.47054890903369	94.0569382600864	Phloretate; Phloretic acid; 3-(4-Hydroxyphenyl)propionic acid;	Phenylpropanoids and polyketides	Phenylpropanoic acids	null	205.0273928411	NA	1.14623333333333	1	NULL
1.15_205.0274m/z	9.06727581150512	4.47731542955053e-06	2.35452222210003	Sham-Fibre:Sham-Control	C01456	C01456	C9H10O3	M+K	37.1	0	7.47054890920484	94.0569382600864	Tropate; Tropic acid; alpha-(Hydroxymethyl)phenylacetic acid;	Organic acids and derivatives	Hydroxy acids and derivatives	Beta hydroxy acids and derivatives	205.0273928411	NA	1.14623333333333	1
1.15_205.0274m/z	9.06727581150512	4.47731542955053e-06	2.35452222210003	Sham-Fibre:Sham-Control	C01198	C01198	C9H10O3	M+K	37.1	0	7.47054890920484	94.0569382600864	3-(2-Hydroxyphenyl)propanoate; 2-Hydroxyphenylpropanoate; 3-(2-Hydroxyphenyl)propionic acid; Melilotate; 3-(2-Hydroxyphenyl)propionate;	Phenylpropanoids and polyketides	Phenylpropanoic acids	null	205.0273928411	NA	1.14623333333333	1	map00360 Phenylalanine metabolism;
1.15_205.0274m/z	9.06727581150512	4.47731542955053e-06	2.35452222210003	Sham-Fibre:Sham-Control	HMDB0029817	null	C9H10O3	M+K	37.1	0	7.47054890920484	94.0569382600864	Ethyl salicylate	Benzenoids	Benzene and substituted derivatives	Benzoic acids and derivatives	205.0273928411	NA	1.14623333333333	1	NA
1.15_205.0274m/z	9.06727581150512	4.47731542955053e-06	2.35452222210003	Sham-Fibre:Sham-Control	HMDB0134033	null	C9H10O3	M+K	37.1	0	7.47054890920484	94.0569382600864	3-(2,5-dihydroxyphenyl)propanal	Benzenoids	Phenols	Benzenediols	205.0273928411	NA	1.14623333333333	1	NA
1.15_205.0274m/z	9.06727581150512	4.47731542955053e-06	2.35452222210003	Sham-Fibre:Sham-Control	C03080	C03080	C9H10O3	M+K	37.1	0	7.47054890920484	94.0569382600864	4-Hydroxyhydratropate;	Phenylpropanoids and polyketides	Phenylpropanoic acids	null	205.0273928411	NA	1.14623333333333	1	NULL
1.15_205.0274m/z	9.06727581150512	4.47731542955053e-06	2.35452222210003	Sham-Fibre:Sham-Control	C05607	C05607	C9H10O3	M+K	37.1	0	7.47054890903369	94.0569382600864	Phenyllactate; (R)-Phenyllactate;	Phenylpropanoids and polyketides	Phenylpropanoic acids	null	205.0273928411	NA	1.14623333333333	1	map00360 Phenylalanine metabolism;
1.15_205.0274m/z	9.06727581150512	4.47731542955053e-06	2.35452222210003	Sham-Fibre:Sham-Control	HMDB0125539	null	C9H10O3	M+K	37.1	0	7.47054890920484	94.0569382600864	4-ethenyl-2-methoxybenzene-1,3-diol	Benzenoids	Phenols	Methoxyphenols	205.0273928411	NA	1.14623333333333	1	NA
1.15_205.0274m/z	9.06727581150512	4.47731542955053e-06	2.35452222210003	Sham-Fibre:Sham-Control	HMDB0002072	null	C9H10O3	M+K	37.1	0	7.47054890920484	94.0569382600864	4-Methoxyphenylacetic acid	Benzenoids	Phenol ethers	Anisoles	205.0273928411	NA	1.14623333333333	1	NA
1.15_205.0274m/z	9.06727581150512	4.47731542955053e-06	2.35452222210003	Sham-Fibre:Sham-Control	C02201	C02201	C9H10O3	M+K	37.1	0	7.47054890920484	94.0569382600864	Veratraldehyde; Veratric aldehyde; 3,4-Dimethoxybenzaldehyde;	Benzenoids	Benzene and substituted derivatives	Methoxybenzenes	205.0273928411	NA	1.14623333333333	1	NULL
1.15_205.0274m/z	9.06727581150512	4.47731542955053e-06	2.35452222210003	Sham-Fibre:Sham-Control	HMDB0000779	null	C9H10O3	M+K	37.1	0	7.47054890903369	94.0569382600864	Phenyllactic acid	Phenylpropanoids and polyketides	Phenylpropanoic acids	null	205.0273928411	NA	1.14623333333333	1	NA
1.15_205.0274m/z	9.06727581150512	4.47731542955053e-06	2.35452222210003	Sham-Fibre:Sham-Control	HMDB0000748	C05607	C9H10O3	M+K	37.1	0	7.47054890920484	94.0569382600864	L-3-Phenyllactic acid	Phenylpropanoids and polyketides	Phenylpropanoic acids	null	205.0273928411	NA	1.14623333333333	1	map00360 Phenylalanine metabolism;
1.15_205.0274m/z	9.06727581150512	4.47731542955053e-06	2.35452222210003	Sham-Fibre:Sham-Control	HMDB0033752	C01198	C9H10O3	M+K	37.1	0	7.47054890920484	94.0569382600864	3-(2-Hydroxyphenyl)propanoic acid	Phenylpropanoids and polyketides	Phenylpropanoic acids	null	205.0273928411	NA	1.14623333333333	1	map00360 Phenylalanine metabolism;
1.15_205.0274m/z	9.06727581150512	4.47731542955053e-06	2.35452222210003	Sham-Fibre:Sham-Control	C02363	C02363	C9H10O3	M+K	37.1	0	7.47054890903369	94.0569382600864	3-Ethoxybenzoate; 3-Ethoxybenzoic acid;	null	null	null	205.0273928411	NA	1.14623333333333	1	NULL
1.15_205.0274m/z	9.06727581150512	4.47731542955053e-06	2.35452222210003	Sham-Fibre:Sham-Control	C11380	C11380	C9H10O3	M+K	37.1	0	7.47054890920484	94.0569382600864	Apocynin; Acetovanillone;	null	null	null	205.0273928411	NA	1.14623333333333	1	NULL
1.15_205.0274m/z	9.06727581150512	4.47731542955053e-06	2.35452222210003	Sham-Fibre:Sham-Control	C05581	C05581	C9H10O3	M+K	37.1	0	7.47054890903369	94.0569382600864	3-Methoxy-4-hydroxyphenylacetaldehyde; (4-Hydroxy-3-methoxyphenyl)acetaldehyde; Homovanillin;	Benzenoids	Phenols	Methoxyphenols	205.0273928411	NA	1.14623333333333	1	map00350 Tyrosine metabolism; map01100 Metabolic pathways;
1.15_205.0274m/z	9.06727581150512	4.47731542955053e-06	2.35452222210003	Sham-Fibre:Sham-Control	C10712	C10712	C9H10O3	M+K	37.1	0	7.47054890903369	94.0569382600864	Paeonol;	null	null	null	205.0273928411	NA	1.14623333333333	1	NULL
1.15_205.0274m/z	9.06727581150512	4.47731542955053e-06	2.35452222210003	Sham-Fibre:Sham-Control	C11457	C11457	C9H10O3	M+K	37.1	0	7.47054890920484	94.0569382600864	3-(3-Hydroxyphenyl)propanoic acid; Dihydro-3-coumaric acid; 3-Hydroxyphenylpropanoate; 3-(3-Hydroxyphenyl)propanoate;	Phenylpropanoids and polyketides	Phenylpropanoic acids	null	205.0273928411	NA	1.14623333333333	1	map00360 Phenylalanine metabolism;
1.15_205.0274m/z	9.06727581150512	4.47731542955053e-06	2.35452222210003	Sham-Fibre:Sham-Control	HMDB0000375	C11457	C9H10O3	M+K	37.1	0	7.47054890903369	94.0569382600864	3-(3-Hydroxyphenyl)propanoic acid	Phenylpropanoids and polyketides	Phenylpropanoic acids	null	205.0273928411	NA	1.14623333333333	1	map00360 Phenylalanine metabolism;
1.15_205.0274m/z	9.06727581150512	4.47731542955053e-06	2.35452222210003	Sham-Fibre:Sham-Control	C12206	C12206	C9H10O3	M+K	37.1	0	7.47054890920484	94.0569382600864	Caffeyl alcohol;	Phenylpropanoids and polyketides	Cinnamyl alcohols	null	205.0273928411	NA	1.14623333333333	1
1.15_205.0274m/z	9.06727581150512	4.47731542955053e-06	2.35452222210003	Sham-Fibre:Sham-Control	HMDB0000563	null	C9H10O3	M+K	37.1	0	7.47054890920484	94.0569382600864	D-Phenyllactic acid	Phenylpropanoids and polyketides	Phenylpropanoic acids	null	205.0273928411	NA	1.14623333333333	1	NA
1.15_205.0274m/z	9.06727581150512	4.47731542955053e-06	2.35452222210003	Sham-Fibre:Sham-Control	HMDB0125519	null	C9H10O3	M+K	37.1	0	7.47054890920484	94.0569382600864	4-ethenyl-6-methoxybenzene-1,3-diol	Benzenoids	Phenols	Methoxyphenols	205.0273928411	NA	1.14623333333333	1	NA
1.15_233.9805m/z	8.70445328172073	4.41222185896904e-06	2.33929382026389	Sham-Fibre:Sham-Control	HMDB0014470	C07269	C5FeN6O-2	M+NH4	18.9	0	-7.42068643557118	2.8582625369614	Nitroprusside	Organic salts	Organic metal salts	Organic transition metal salts	233.980519193768	NA	1.14623333333333	1	NULL
1.15_233.9805m/z	8.70445328172073	4.41222185896904e-06	2.33929382026389	Sham-Fibre:Sham-Control	C07269	C07269	C5FeN6O-2	M+NH4	18.9	0	-7.42068643557118	2.8582625369614	Nitroprusside; Pentacyanidonitrosylferrate(2-);	Organic salts	Organic metal salts	Organic transition metal salts	233.980519193768	NA	1.14623333333333	1	NULL
1.15_244.0911m/z	0.447797492116881	0.000567999036934183	1.3876900238052	Sham-Fibre:Sham-Control	HMDB0060478	C05711	C9H13N3O5	M+H	37.4	0.352	-6.79785068390767	94.1687065998888	gamma-Glutamyl-beta-cyanoalanine	Organic acids and derivatives	Carboxylic acids and derivatives	Amino acids, peptides, and analogues	244.091144502038	NA	1.14623333333333	1
1.15_244.0911m/z	0.447797492116881	0.000567999036934183	1.3876900238052	Sham-Fibre:Sham-Control	C15045	C15045	C15H14ClN	M+H	32.8	0	9.83586362083899	74.6322573255037	4-Chloro-[2-(4-Pyridinyl)-1-butenyl]phenol; 4-[1-[(4-Chlorophenyl)methylene]propyl]pyridine;	null	null	null	244.091144502038	NA	1.14623333333333	1	NULL
1.15_244.0911m/z	0.447797492116881	0.000567999036934183	1.3876900238052	Sham-Fibre:Sham-Control	C02961	C02961	C9H13N3O5	M+H	37.4	0.396	-6.79785068390767	94.1687065998888	Cytarabine; Cytosine arabinoside; Cytosine-1-beta-D-arabinofuranoside; Ara-C;	Nucleosides, nucleotides, and analogues	Pyrimidine nucleosides	null	244.091144502038	NA	1.14623333333333	1	NULL
1.15_244.0911m/z	0.447797492116881	0.000567999036934183	1.3876900238052	Sham-Fibre:Sham-Control	C04280	C04280	C7H15N3O5	M+Na	44.6	34.5	3.40671551414888	92.540277039547	1-Guanidino-1-deoxy-scyllo-inositol; Amidino-scyllo-inosamine;	null	null	null	244.091144502038	NA	1.14623333333333	1
1.15_244.0911m/z	0.447797492116881	0.000567999036934183	1.3876900238052	Sham-Fibre:Sham-Control	HMDB0001904	null	C9H10N2O5	M+NH4	37.1	0	-7.30984508824452	93.869314612035	3-Nitrotyrosine	Organic acids and derivatives	Carboxylic acids and derivatives	Amino acids, peptides, and analogues	244.091144502038	NA	1.14623333333333	1	NA
1.15_244.0911m/z	0.447797492116881	0.000567999036934183	1.3876900238052	Sham-Fibre:Sham-Control	HMDB0028767	null	C9H15N3O6	M+H-H2O	37.4	0	-6.32893737410612	94.032231588186	Aspartyl-Gamma-glutamate	Organic acids and derivatives	Carboxylic acids and derivatives	Amino acids, peptides, and analogues	244.091144502038	NA	1.14623333333333	1	NA
1.15_244.0911m/z	0.447797492116881	0.000567999036934183	1.3876900238052	Sham-Fibre:Sham-Control	C05711	C05711	C9H13N3O5	M+H	37.3	0	-6.79785068379076	94.1687065998888	gamma-Glutamyl-beta-cyanoalanine;	Organic acids and derivatives	Carboxylic acids and derivatives	Amino acids, peptides, and analogues	244.091144502038	NA	1.14623333333333	1
1.15_244.0911m/z	0.447797492116881	0.000567999036934183	1.3876900238052	Sham-Fibre:Sham-Control	HMDB0028814	null	C9H15N3O6	M+H-H2O	37.4	0	-6.32893737410612	94.032231588186	Glutamylasparagine	Organic acids and derivatives	Carboxylic acids and derivatives	Amino acids, peptides, and analogues	244.091144502038	NA	1.14623333333333	1	NA
1.15_244.0911m/z	0.447797492116881	0.000567999036934183	1.3876900238052	Sham-Fibre:Sham-Control	HMDB0000089	C00475	C9H13N3O5	M+H	37.4	0.396	-6.79785068367384	94.1687065998888	Cytidine	Nucleosides, nucleotides, and analogues	Pyrimidine nucleosides	null	244.091144502038	NA	1.14623333333333	1	map00240 Pyrimidine metabolism; map01100 Metabolic pathways;
1.15_244.0911m/z	0.447797492116881	0.000567999036934183	1.3876900238052	Sham-Fibre:Sham-Control	C00475	C00475	C9H13N3O5	M+H	37.4	0.396	-6.79785068390767	94.1687065998888	Cytidine;	Nucleosides, nucleotides, and analogues	Pyrimidine nucleosides	null	244.091144502038	NA	1.14623333333333	1	map00240 Pyrimidine metabolism; map01100 Metabolic pathways;
1.15_244.0911m/z	0.447797492116881	0.000567999036934183	1.3876900238052	Sham-Fibre:Sham-Control	HMDB0029144	null	C9H15N3O6	M+H-H2O	37.4	0	-6.32893737410612	94.032231588186	gamma-Glutamylasparagine	Organic acids and derivatives	Carboxylic acids and derivatives	Amino acids, peptides, and analogues	244.091144502038	NA	1.14623333333333	1	NA
1.15_244.0911m/z	0.447797492116881	0.000567999036934183	1.3876900238052	Sham-Fibre:Sham-Control	HMDB0028793	null	C9H15N3O6	M+H-H2O	37.4	0	-6.32893737432383	94.032231588186	Glutaminylaspartic acid	Organic acids and derivatives	Carboxylic acids and derivatives	Amino acids, peptides, and analogues	244.091144502038	NA	1.14623333333333	1	NA
1.15_244.0911m/z	0.447797492116881	0.000567999036934183	1.3876900238052	Sham-Fibre:Sham-Control	HMDB0028751	null	C9H15N3O6	M+H-H2O	37.4	0	-6.32893737410612	94.032231588186	Aspartyl-Glutamine	Organic acids and derivatives	Carboxylic acids and derivatives	Amino acids, peptides, and analogues	244.091144502038	NA	1.14623333333333	1	NA
1.15_244.0911m/z	0.447797492116881	0.000567999036934183	1.3876900238052	Sham-Fibre:Sham-Control	HMDB0028730	null	C9H15N3O6	M+H-H2O	37.4	0	-6.32893737410612	94.032231588186	Asparaginyl-Glutamic acid	Organic acids and derivatives	Carboxylic acids and derivatives	Amino acids, peptides, and analogues	244.091144502038	NA	1.14623333333333	1	NA
1.15_244.0911m/z	0.447797492116881	0.000567999036934183	1.3876900238052	Sham-Fibre:Sham-Control	HMDB0015122	C02961	C9H13N3O5	M+H	37.4	0.396	-6.79785068367384	94.1687065998888	Cytarabine	Nucleosides, nucleotides, and analogues	Pyrimidine nucleosides	null	244.091144502038	NA	1.14623333333333	1	NULL
1.16_152.0011m/z	2.02455669622846	7.05122840713022e-05	1.28361049426995	Sham-Fibre:Sham-Control	HMDB0002757	null	C3H7NO5S	M+H-H2O	34.7	7.22	-0.386254954038669	66.9330046712	Cysteic acid	Organic acids and derivatives	Carboxylic acids and derivatives	Amino acids, peptides, and analogues	152.001139798267	NA	1.16051666666667	1	NA
1.16_152.0011m/z	2.02455669622846	7.05122840713022e-05	1.28361049426995	Sham-Fibre:Sham-Control	C00506	C00506	C3H7NO5S	M+H-H2O	34.7	7.22	-0.386254954038669	66.9330046712	L-Cysteate; L-Cysteic acid; 3-Sulfoalanine; 2-Amino-3-sulfopropionic acid;	null	null	null	152.001139798267	NA	1.16051666666667	1	map00270 Cysteine and methionine metabolism; map00430 Taurine and hypotaurine metabolism; map01100 Metabolic pathways; map04080 Neuroactive ligand-receptor interaction;
1.16_174.9904m/z	5.5476463330283	0.00161519410790663	2.12289783995269	Sham-Fibre:Sham-Control	HMDB0000996	null	C3H6NO4S	M+Na	39.3	6.04	-3.82756665746441	94.7968673128912	3-Sulfinoalanine	Organic acids and derivatives	Carboxylic acids and derivatives	Amino acids, peptides, and analogues	174.990392558616	NA	1.16051666666667	1	NA
1.16_265.0198m/z	2.58934233648899	3.63480437027513e-05	1.48065451476419	Sham-Fibre:Sham-Control	C04111	C04111	C5H11N2O7P	M+Na	36.4	1.97	0.792274253727547	81.0678466868391	3-(Phosphoacetylamido)-L-alanine;	null	null	null	265.019799763735	NA	1.16051666666667	1	NULL
1.16_265.0198m/z	2.58934233648899	3.63480437027513e-05	1.48065451476419	Sham-Fibre:Sham-Control	HMDB0038142	null	C10H16S4	M+H	34.1	0	-3.64065262545635	74.6928010375288	5,8-Dihydro-6-(4-methyl-3-pentenyl)-1,2,3,4-tetrathiocin	Organoheterocyclic compounds	null	null	265.019799763735	NA	1.16051666666667	1	NA
1.16_308.0713m/z	1.82697275125723	0.00821659204324604	1.08484060059038	Sham-Fibre:Sham-Control	C06222	C06222	C7H15O10P	M+NH4	33.4	10.3	-9.7747472113489	67.4290979885625	Sedoheptulose 1-phosphate; altro-Heptulose 1-phosphate;	Organic oxygen compounds	Organooxygen compounds	Carbohydrates and carbohydrate conjugates	308.0712737662	NA	1.16051666666667	1	NULL
1.16_308.0713m/z	1.82697275125723	0.00821659204324604	1.08484060059038	Sham-Fibre:Sham-Control	C10134	C10134	C12H15NO7	M+Na	34.7	13.1	-9.8172054829205	70.9433127418011	Buchananine;	null	null	null	308.0712737662	NA	1.16051666666667	1	NULL
1.16_308.0713m/z	1.82697275125723	0.00821659204324604	1.08484060059038	Sham-Fibre:Sham-Control	C18720	C18720	C15H17Cl2N3O	M+H-H2O	29.3	0	-0.939977158774544	47.3884841617221	Diniconazole;	null	null	null	308.0712737662	NA	1.16051666666667	1	NULL
1.16_308.0713m/z	1.82697275125723	0.00821659204324604	1.08484060059038	Sham-Fibre:Sham-Control	HMDB0001068	null	C7H15O10P	M+NH4	33.2	9.16	-9.7747472113489	67.4290979885625	D-Sedoheptulose 7-phosphate	Organic oxygen compounds	Organooxygen compounds	Carbohydrates and carbohydrate conjugates	308.0712737662	NA	1.16051666666667	1	NA
1.16_308.0713m/z	1.82697275125723	0.00821659204324604	1.08484060059038	Sham-Fibre:Sham-Control	C05382	C05382	C7H15O10P	M+NH4	31.3	0	-9.7747472113489	67.4290979885625	Sedoheptulose 7-phosphate; D-Sedoheptulose 7-phosphate; D-altro-Heptulose 7-phosphate; altro-Heptulose 7-phosphate;	null	null	null	308.0712737662	NA	1.16051666666667	1	map00030 Pentose phosphate pathway; map01100 Metabolic pathways; map01200 Carbon metabolism; map01230 Biosynthesis of amino acids;
1.16_308.0713m/z	1.82697275125723	0.00821659204324604	1.08484060059038	Sham-Fibre:Sham-Control	C07838	C07838	C7H15O10P	M+NH4	33.4	10	-9.7747472113489	67.4290979885625	D-glycero-beta-D-manno-Heptose 1-phosphate;	null	null	null	308.0712737662	NA	1.16051666666667	1	map01100 Metabolic pathways;
1.16_308.0713m/z	1.82697275125723	0.00821659204324604	1.08484060059038	Sham-Fibre:Sham-Control	C19882	C19882	C7H15O10P	M+NH4	33.2	9.16	-9.7747472113489	67.4290979885625	D-glycero-D-manno-Heptose 7-phosphate;	null	null	null	308.0712737662	NA	1.16051666666667	1	NULL
1.16_308.0713m/z	1.82697275125723	0.00821659204324604	1.08484060059038	Sham-Fibre:Sham-Control	C20956	C20956	C7H15O10P	M+NH4	33.2	9.16	-9.7747472113489	67.4290979885625	alpha-D-Sedoheptulopyranose 7-phosphate;	null	null	null	308.0712737662	NA	1.16051666666667	1
1.16_308.0713m/z	1.82697275125723	0.00821659204324604	1.08484060059038	Sham-Fibre:Sham-Control	C07836	C07836	C7H15O10P	M+NH4	33.2	9.16	-9.7747472113489	67.4290979885625	D-glycero-beta-D-manno-Heptose 7-phosphate;	null	null	null	308.0712737662	NA	1.16051666666667	1	map01100 Metabolic pathways;
1.16_308.0713m/z	1.82697275125723	0.00821659204324604	1.08484060059038	Sham-Fibre:Sham-Control	C19880	C19880	C7H15O10P	M+NH4	33.4	10	-9.7747472113489	67.4290979885625	D-glycero-alpha-D-manno-Heptose 1-phosphate;	null	null	null	308.0712737662	NA	1.16051666666667	1
1.16_308.0713m/z	1.82697275125723	0.00821659204324604	1.08484060059038	Sham-Fibre:Sham-Control	HMDB0062754	null	C7H15O10P	M+NH4	31.3	0	-9.7747472113489	67.4290979885625	Sedoheptulose 7-phosphate(2-)	Organic compounds	Organic oxygen compounds	Organooxygen compounds	308.0712737662	NA	1.16051666666667	1	NA
1.16_308.0713m/z	1.82697275125723	0.00821659204324604	1.08484060059038	Sham-Fibre:Sham-Control	C11085	C11085	C13H19NO3S	M+K	36.3	13.6	-1.66767866067907	70.0270065759345	Fenothiocarb sulfoxide;	null	null	null	308.0712737662	NA	1.16051666666667	1	NULL
1.16_308.0713m/z	1.82697275125723	0.00821659204324604	1.08484060059038	Sham-Fibre:Sham-Control	C19878	C19878	C7H15O10P	M+NH4	33.2	9.16	-9.7747472113489	67.4290979885625	D-glycero-alpha-D-manno-Heptose 7-phosphate;	null	null	null	308.0712737662	NA	1.16051666666667	1
1.16_308.0713m/z	1.82697275125723	0.00821659204324604	1.08484060059038	Sham-Fibre:Sham-Control	HMDB0060509	C06222	C7H15O10P	M+NH4	33.4	10.3	-9.7747472113489	67.4290979885625	Sedoheptulose 1-phosphate	Organic oxygen compounds	Organooxygen compounds	Carbohydrates and carbohydrate conjugates	308.0712737662	NA	1.16051666666667	1	NULL
1.17_217.1282m/z	2.64293933406387	0.0245374414047541	1.42425401493692	Sham-Fibre:Sham-Control	HMDB0004620	null	C8H16N4O3	M+H	38.4	0	-6.16400535006461	98.7782892976116	N-a-Acetyl-L-arginine	Organic acids and derivatives	Carboxylic acids and derivatives	Amino acids, peptides, and analogues	217.128184644354	NA	1.1748	1	NA
1.17_217.1282m/z	2.64293933406387	0.0245374414047541	1.42425401493692	Sham-Fibre:Sham-Control	C06114	C06114	C8H13N3O3	M+NH4	38.2	0	-6.69113242670909	98.4559613881813	gamma-Glutamyl-beta-aminopropiononitrile; gamma-Glutamyl-3-aminopropiononitrile;	Organic acids and derivatives	Carboxylic acids and derivatives	Amino acids, peptides, and analogues	217.128184644354	NA	1.1748	1
1.17_217.1282m/z	2.64293933406387	0.0245374414047541	1.42425401493692	Sham-Fibre:Sham-Control	HMDB0060477	C06114	C8H13N3O3	M+NH4	38.2	0	-6.69113242670909	98.4559613881813	gamma-Glutamyl-beta-aminopropiononitrile	Organic acids and derivatives	Carboxylic acids and derivatives	Amino acids, peptides, and analogues	217.128184644354	NA	1.1748	1
1.17_219.0152m/z	1.67821161158325	0.000865742490733809	1.01049656485223	Sham-Fibre:Sham-Control	HMDB0059766	null	C8H8N2O3	M+K	32.2	2.75	-7.85215637363618	66.8534542852542	Picolinoylglycine	Organic acids and derivatives	Carboxylic acids and derivatives	Amino acids, peptides, and analogues	219.015236396664	NA	1.1748	1	NA
1.17_219.0152m/z	1.67821161158325	0.000865742490733809	1.01049656485223	Sham-Fibre:Sham-Control	HMDB0041912	C16623	C8H8N2O3	M+K	31.6	0	-7.85215637363618	66.8534542852542	Isonicotinylglycine	Organic acids and derivatives	Carboxylic acids and derivatives	Amino acids, peptides, and analogues	219.015236396664	NA	1.1748	1	map00983 Drug metabolism - other enzymes;
1.17_219.0152m/z	1.67821161158325	0.000865742490733809	1.01049656485223	Sham-Fibre:Sham-Control	C16623	C16623	C8H8N2O3	M+K	32.2	2.75	-7.85215637363618	66.8534542852542	Isonicotinylglycine; Isonicotinuric acid;	Organic acids and derivatives	Carboxylic acids and derivatives	Amino acids, peptides, and analogues	219.015236396664	NA	1.1748	1	map00983 Drug metabolism - other enzymes;
1.17_219.0152m/z	1.67821161158325	0.000865742490733809	1.01049656485223	Sham-Fibre:Sham-Control	HMDB0003269	C05380	C8H8N2O3	M+K	32.2	2.75	-7.85215637347833	66.8534542852542	Nicotinuric acid	Organic acids and derivatives	Carboxylic acids and derivatives	Amino acids, peptides, and analogues	219.015236396664	NA	1.1748	1	map00760 Nicotinate and nicotinamide metabolism;
1.17_219.0152m/z	1.67821161158325	0.000865742490733809	1.01049656485223	Sham-Fibre:Sham-Control	C05380	C05380	C8H8N2O3	M+K	32.2	2.75	-7.85215637363618	66.8534542852542	Nicotinurate; Nicotinuric acid; Nicotinylglycine;	Organic acids and derivatives	Carboxylic acids and derivatives	Amino acids, peptides, and analogues	219.015236396664	NA	1.1748	1	map00760 Nicotinate and nicotinamide metabolism;
1.17_317.0510m/z	1.84591521172092	0.000129003870726575	1.14376505798967	Sham-Fibre:Sham-Control	C17136	C17136	C15H19BrO	M+Na	28.5	0	-0.644411384219379	43.0772403151265	Laurinterol;	null	null	null	317.050958512036	NA	1.1748	1	NULL
1.17_317.0510m/z	1.84591521172092	0.000129003870726575	1.14376505798967	Sham-Fibre:Sham-Control	C00455	C00455	C11H15N2O8P	M+H-H2O	32.8	0	-7.05064674341887	72.1517924604346	Nicotinamide D-ribonucleotide; NMN; Nicotinamide mononucleotide; Nicotinamide ribonucleotide; Nicotinamide nucleotide; beta-Nicotinamide D-ribonucleotide; beta-Nicotinamide ribonucleotide; beta-Nicotinamide mononucleotide;	Nucleosides, nucleotides, and analogues	Pyridine nucleotides	Nicotinamide nucleotides	317.050958512036	NA	1.1748	1	map00760 Nicotinate and nicotinamide metabolism; map01100 Metabolic pathways;
1.17_317.0510m/z	1.84591521172092	0.000129003870726575	1.14376505798967	Sham-Fibre:Sham-Control	HMDB0135627	null	C16H14O6S	M+H-H2O	32.5	0	9.39256182749177	72.8158564912203	{3-[(1E)-3-(4-methoxyphenyl)-3-oxoprop-1-en-1-yl]phenyl}oxidanesulfonic acid	Phenylpropanoids and polyketides	Linear 1,3-diarylpropanoids	Chalcones and dihydrochalcones	317.050958512036	NA	1.1748	1	NA
1.17_317.0510m/z	1.84591521172092	0.000129003870726575	1.14376505798967	Sham-Fibre:Sham-Control	C17133	C17133	C15H19BrO	M+Na	28.5	0	-0.644411384026075	43.0772403151265	Filiformin; (-)-Filiformin;	null	null	null	317.050958512036	NA	1.1748	1	NULL
1.17_317.0510m/z	1.84591521172092	0.000129003870726575	1.14376505798967	Sham-Fibre:Sham-Control	HMDB0135625	null	C16H14O6S	M+H-H2O	32.5	0	9.3925618278321	72.8158564912203	{4-[(1E)-3-(4-methoxyphenyl)-3-oxoprop-1-en-1-yl]phenyl}oxidanesulfonic acid	Phenylpropanoids and polyketides	Linear 1,3-diarylpropanoids	Chalcones and dihydrochalcones	317.050958512036	NA	1.1748	1	NA
1.17_317.0510m/z	1.84591521172092	0.000129003870726575	1.14376505798967	Sham-Fibre:Sham-Control	HMDB0000229	C00455	C11H15N2O8P	M+H-H2O	32.8	0	-7.05064674341887	72.1517924604346	Nicotinamide ribotide	Nucleosides, nucleotides, and analogues	Pyridine nucleotides	Nicotinamide nucleotides	317.050958512036	NA	1.1748	1	map00760 Nicotinate and nicotinamide metabolism; map01100 Metabolic pathways;
1.17_317.0510m/z	1.84591521172092	0.000129003870726575	1.14376505798967	Sham-Fibre:Sham-Control	HMDB0135248	null	C16H14O6S	M+H-H2O	32.5	0	9.3925618278321	72.8158564912203	[2-(benzoyloxy)-5-(prop-2-en-1-yl)phenyl]oxidanesulfonic acid	Phenylpropanoids and polyketides	Depsides and depsidones	null	317.050958512036	NA	1.1748	1	NA
1.17_317.0510m/z	1.84591521172092	0.000129003870726575	1.14376505798967	Sham-Fibre:Sham-Control	C17132	C17132	C15H19BrO	M+Na	28.5	0	-0.644411384026075	43.0772403151265	Aplysin;	null	null	null	317.050958512036	NA	1.1748	1	NULL
1.17_323.9770m/z	0.282997485857918	0.00828799246784005	1.6542993838818	Sham-Fibre:Sham-Control	C05155	C05155	C10H8ClN3O5	M+K	32.8	0	-4.78784032531375	69.3149421354103	5-Amino-4-chloro-2-(5-hydroxymuconoyl)-3(2H)-pyridazinone; 5-Amino-4-chloro-2-(2-hydroxymuconoyl)-3(2H)-pyridazinone;	null	null	null	323.977041541262	NA	1.1748	1	NULL
1.17_346.0083m/z	1.91532174210501	0.00191383215166978	1.13551588029583	Sham-Fibre:Sham-Control	C11276	C11276	C9H13Cl2N6O2	M+K	27.3	0	-8.46338484232625	45.6642506885256	Nimustine hydrochloride; ACNU;	null	null	null	346.008263501945	NA	1.1748	1	NULL
1.17_346.0083m/z	1.91532174210501	0.00191383215166978	1.13551588029583	Sham-Fibre:Sham-Control	C14971	C14971	C15H8F3NO3	M+K	34	0	-1.70123931865151	71.8595794375045	N-(6-Oxo-6H-dibenzo[b,d]pyran-3-yl)-2,2,2-trifluoroacetamide;	null	null	null	346.008263501945	NA	1.1748	1	NULL
1.17_346.0083m/z	1.91532174210501	0.00191383215166978	1.13551588029583	Sham-Fibre:Sham-Control	C15394	C15394	C15H8F3NO3	M+K	34	0	-1.70123931865151	71.8595794375045	2,2,2-Trifluoro-N-(6-oxo-6H-dibenzo[b,d]pyran-2-yl)acetamide; 6-(2,2,2-Trifluoroacetamide)-3,4-benzocoumarin;	null	null	null	346.008263501945	NA	1.1748	1	NULL
1.17_349.1073m/z	3.27756086290802	0.000251486898317567	1.66908940562925	Sham-Fibre:Sham-Control	HMDB0040930	null	C19H18O5	M+Na	36.3	0	8.19438550412147	90.5120536411878	1,5-Bis(4-hydroxy-3-methoxyphenyl)-1,4-pentadien-3-one	Phenylpropanoids and polyketides	Cinnamic acids and derivatives	Hydroxycinnamic acids and derivatives	349.10731667056	NA	1.1748	1	NA
1.17_349.1073m/z	3.27756086290802	0.000251486898317567	1.66908940562925	Sham-Fibre:Sham-Control	HMDB0033882	C16968	C21H18O6	M+H-H2O	38.1	0	0.728266624903956	91.6124700179648	Glycyrol	Phenylpropanoids and polyketides	Isoflavonoids	Coumestans	349.10731667056	NA	1.1748	1	NULL
1.17_349.1073m/z	3.27756086290802	0.000251486898317567	1.66908940562925	Sham-Fibre:Sham-Control	C20354	C20354	C12H22O10	M+Na	34.9	0	-9.8150921452337	85.1714521626938	3-O-alpha-D-Glucopyranosyl-L-rhamnopyranose; 3-O-alpha-D-Glucosyl-L-rhamnose;	null	null	null	349.10731667056	NA	1.1748	1	NULL
1.17_349.1073m/z	3.27756086290802	0.000251486898317567	1.66908940562925	Sham-Fibre:Sham-Control	HMDB0029523	null	C12H22O10	M+Na	34.9	0	-9.8150921452337	85.1714521626938	Neohesperidose	Organic oxygen compounds	Organooxygen compounds	Carbohydrates and carbohydrate conjugates	349.10731667056	NA	1.1748	1	NA
1.17_349.1073m/z	3.27756086290802	0.000251486898317567	1.66908940562925	Sham-Fibre:Sham-Control	HMDB0015583	null	C22H18N2	M+K	36.7	0	-9.15693626744451	93.559133112576	Bifonazole	Benzenoids	Benzene and substituted derivatives	Diphenylmethanes	349.10731667056	NA	1.1748	1	NA
1.17_349.1073m/z	3.27756086290802	0.000251486898317567	1.66908940562925	Sham-Fibre:Sham-Control	C17474	C17474	C19H18O5	M+Na	36.3	0	8.19438550394716	90.5120536411878	Methylophiopogonone B;	null	null	null	349.10731667056	NA	1.1748	1	NULL
1.17_349.1073m/z	3.27756086290802	0.000251486898317567	1.66908940562925	Sham-Fibre:Sham-Control	C08244	C08244	C12H22O10	M+Na	34.9	0	-9.8150921452337	85.1714521626938	2-O-alpha-L-Rhamnopyranosyl-D-glucopyranose; Neohesperidose;	null	null	null	349.10731667056	NA	1.1748	1	NULL
1.17_349.1073m/z	3.27756086290802	0.000251486898317567	1.66908940562925	Sham-Fibre:Sham-Control	HMDB0030080	null	C21H18O6	M+H-H2O	38.1	0	0.728266624903956	91.6124700179648	Wampetin	Phenylpropanoids and polyketides	Coumarins and derivatives	Furanocoumarins	349.10731667056	NA	1.1748	1	NA
1.17_349.1073m/z	3.27756086290802	0.000251486898317567	1.66908940562925	Sham-Fibre:Sham-Control	HMDB0036556	null	C21H18O6	M+H-H2O	38.1	0	0.728266624903956	91.6124700179648	Glycyrrhizaisoflavone B	Phenylpropanoids and polyketides	Isoflavonoids	Pyranoisoflavonoids	349.10731667056	NA	1.1748	1	NA
1.17_349.1073m/z	3.27756086290802	0.000251486898317567	1.66908940562925	Sham-Fibre:Sham-Control	HMDB0034279	null	C19H18O5	M+Na	36.3	0	8.19438550412147	90.5120536411878	Egonol	Phenylpropanoids and polyketides	2-arylbenzofuran flavonoids	null	349.10731667056	NA	1.1748	1	NA
1.17_349.1073m/z	3.27756086290802	0.000251486898317567	1.66908940562925	Sham-Fibre:Sham-Control	HMDB0034015	null	C19H18O5	M+Na	36.3	0	8.19438550412147	90.5120536411878	1,6-Dihydroxy-3-methoxy-2-prenylxanthone	Organoheterocyclic compounds	Benzopyrans	1-benzopyrans	349.10731667056	NA	1.1748	1	NA
1.17_349.1073m/z	3.27756086290802	0.000251486898317567	1.66908940562925	Sham-Fibre:Sham-Control	C19758	C19758	C12H22O10	M+Na	34.9	0	-9.8150921452337	85.1714521626938	beta-D-Galactosyl-(1->4)-L-rhamnose;	null	null	null	349.10731667056	NA	1.1748	1	NULL
1.17_349.1073m/z	3.27756086290802	0.000251486898317567	1.66908940562925	Sham-Fibre:Sham-Control	HMDB0041299	null	C19H18O5	M+Na	36.3	0	8.19438550412147	90.5120536411878	omega-Hydroxymoracin N	Phenylpropanoids and polyketides	2-arylbenzofuran flavonoids	null	349.10731667056	NA	1.1748	1	NA
1.17_349.1073m/z	3.27756086290802	0.000251486898317567	1.66908940562925	Sham-Fibre:Sham-Control	HMDB0040154	null	C12H22O10	M+Na	34.9	0	-9.8150921452337	85.1714521626938	6-O-b-D-Fructofuranosyl-2-deoxy-D-glucose	Organic oxygen compounds	Organooxygen compounds	Carbohydrates and carbohydrate conjugates	349.10731667056	NA	1.1748	1	NA
1.17_349.1073m/z	3.27756086290802	0.000251486898317567	1.66908940562925	Sham-Fibre:Sham-Control	HMDB0040315	null	C19H18O5	M+Na	36.3	0	8.19438550394716	90.5120536411878	Moracin P	Phenylpropanoids and polyketides	2-arylbenzofuran flavonoids	null	349.10731667056	NA	1.1748	1	NA
1.17_349.1073m/z	3.27756086290802	0.000251486898317567	1.66908940562925	Sham-Fibre:Sham-Control	HMDB0012622	null	C18H22O6S	M+H-H2O	35.4	0	-8.47961237087051	86.590852960176	2-Hydroxyestrone sulfate	Lipids and lipid-like molecules	Steroids and steroid derivatives	Sulfated steroids	349.10731667056	NA	1.1748	1	NA
1.17_349.1073m/z	3.27756086290802	0.000251486898317567	1.66908940562925	Sham-Fibre:Sham-Control	C18842	C18842	C19H18O5	M+Na	36.3	0	8.19438550394716	90.5120536411878	R1128C;	null	null	null	349.10731667056	NA	1.1748	1	NULL
1.17_349.1073m/z	3.27756086290802	0.000251486898317567	1.66908940562925	Sham-Fibre:Sham-Control	HMDB0006701	null	C12H22O10	M+Na	34.9	0	-9.8150921452337	85.1714521626938	3-O-a-L-Fucopyranosyl-D-glucose	Lipids and lipid-like molecules	Fatty Acyls	Fatty acyl glycosides	349.10731667056	NA	1.1748	1	NA
1.17_349.1073m/z	3.27756086290802	0.000251486898317567	1.66908940562925	Sham-Fibre:Sham-Control	C16968	C16968	C21H18O6	M+H-H2O	38.1	0	0.728266624903956	91.6124700179648	Glycyrol; Neoglycyrol;	Phenylpropanoids and polyketides	Isoflavonoids	Coumestans	349.10731667056	NA	1.1748	1	NULL
1.17_349.1073m/z	3.27756086290802	0.000251486898317567	1.66908940562925	Sham-Fibre:Sham-Control	C19635	C19635	C12H22O10	M+Na	34.9	0	-9.8150921452337	85.1714521626938	Scillabiose; 6-Deoxy-4-O-beta-D-glucopyranosyl-L-mannose;	null	null	null	349.10731667056	NA	1.1748	1	NULL
1.17_349.1073m/z	3.27756086290802	0.000251486898317567	1.66908940562925	Sham-Fibre:Sham-Control	HMDB0124733	null	C12H22O10	M+Na	34.9	0	-9.8150921452337	85.1714521626938	6-{[(3,4,5-trihydroxy-6-methyloxan-2-yl)oxy]methyl}oxane-2,3,4,5-tetrol	Organic oxygen compounds	Organooxygen compounds	Carbohydrates and carbohydrate conjugates	349.10731667056	NA	1.1748	1	NA
1.17_349.1073m/z	3.27756086290802	0.000251486898317567	1.66908940562925	Sham-Fibre:Sham-Control	HMDB0012779	null	C18H22O6S	M+H-H2O	35.4	0	-8.47961237087051	86.590852960176	4-Hydroxyestrone sulfate	Lipids and lipid-like molecules	Steroids and steroid derivatives	Sulfated steroids	349.10731667056	NA	1.1748	1	NA
1.17_349.1073m/z	3.27756086290802	0.000251486898317567	1.66908940562925	Sham-Fibre:Sham-Control	HMDB0030605	null	C19H18O5	M+Na	36.3	0	8.19438550412147	90.5120536411878	1,5-Dihydroxy-3-methoxy-2-prenylxanthone	Organoheterocyclic compounds	Benzopyrans	1-benzopyrans	349.10731667056	NA	1.1748	1	NA
1.17_349.1073m/z	3.27756086290802	0.000251486898317567	1.66908940562925	Sham-Fibre:Sham-Control	C18843	C18843	C19H18O5	M+Na	36.3	0	8.19438550394716	90.5120536411878	R1128D;	null	null	null	349.10731667056	NA	1.1748	1	NULL
1.17_349.1073m/z	3.27756086290802	0.000251486898317567	1.66908940562925	Sham-Fibre:Sham-Control	HMDB0040313	null	C19H18O5	M+Na	36.3	0	8.19438550394716	90.5120536411878	Moracin O	Phenylpropanoids and polyketides	2-arylbenzofuran flavonoids	null	349.10731667056	NA	1.1748	1	NA
1.17_349.1073m/z	3.27756086290802	0.000251486898317567	1.66908940562925	Sham-Fibre:Sham-Control	HMDB0135722	null	C21H18O6	M+H-H2O	38.1	0	0.728266624903956	91.6124700179648	3-(2-hydroxy-4-methoxyphenyl)-8-(hydroxymethyl)-8-methyl-2H,8H-pyrano[2,3-f]chromen-2-one	Phenylpropanoids and polyketides	Isoflavonoids	Pyranoisoflavonoids	349.10731667056	NA	1.1748	1	NA
1.17_349.1073m/z	3.27756086290802	0.000251486898317567	1.66908940562925	Sham-Fibre:Sham-Control	HMDB0141058	null	C19H18O5	M+Na	36.3	0	8.19438550412147	90.5120536411878	7-hydroxy-1,7-bis(4-hydroxyphenyl)hept-1-ene-3,5-dione	Phenylpropanoids and polyketides	Diarylheptanoids	Linear diarylheptanoids	349.10731667056	NA	1.1748	1	NA
1.17_349.1073m/z	3.27756086290802	0.000251486898317567	1.66908940562925	Sham-Fibre:Sham-Control	HMDB0135721	null	C21H18O6	M+H-H2O	38.1	0	0.728266625059219	91.6124700179648	5-(2-hydroxy-4-methoxyphenyl)-12,12-dimethyl-3,11,14-trioxatetracyclo[8.5.0.0²,⁷.0¹³,¹⁵]pentadeca-1(10),2(7),5,8-tetraen-4-one	Phenylpropanoids and polyketides	Isoflavonoids	Pyranoisoflavonoids	349.10731667056	NA	1.1748	1	NA
1.17_349.1073m/z	3.27756086290802	0.000251486898317567	1.66908940562925	Sham-Fibre:Sham-Control	HMDB0030606	null	C19H18O5	M+Na	36.3	0	8.19438550412147	90.5120536411878	1,7-Dihydroxy-3-methoxy-2-prenylxanthone	Organoheterocyclic compounds	Benzopyrans	1-benzopyrans	349.10731667056	NA	1.1748	1	NA
1.17_349.1073m/z	3.27756086290802	0.000251486898317567	1.66908940562925	Sham-Fibre:Sham-Control	HMDB0006590	null	C12H22O10	M+Na	34.9	0	-9.8150921450594	85.1714521626938	2-O-a-L-Fucopyranosyl-galactose	Lipids and lipid-like molecules	Fatty Acyls	Fatty acyl glycosides	349.10731667056	NA	1.1748	1	NA
1.17_349.1073m/z	3.27756086290802	0.000251486898317567	1.66908940562925	Sham-Fibre:Sham-Control	C08247	C08247	C12H22O10	M+Na	34.9	0	-9.8150921452337	85.1714521626938	Rutinose;	null	null	null	349.10731667056	NA	1.1748	1	NULL
1.17_349.1073m/z	3.27756086290802	0.000251486898317567	1.66908940562925	Sham-Fibre:Sham-Control	HMDB0135720	null	C21H18O6	M+H-H2O	38.1	0	0.728266624903956	91.6124700179648	3-(2,5-dihydroxy-4-methoxyphenyl)-8,8-dimethyl-2H,8H-pyrano[2,3-f]chromen-2-one	Phenylpropanoids and polyketides	Isoflavonoids	Pyranoisoflavonoids	349.10731667056	NA	1.1748	1	NA
1.17_349.1073m/z	3.27756086290802	0.000251486898317567	1.66908940562925	Sham-Fibre:Sham-Control	HMDB0141068	null	C19H18O5	M+Na	36.3	0	8.19438550412147	90.5120536411878	(1E)-1-(3,4-dihydroxyphenyl)-7-(4-hydroxyphenyl)hept-1-ene-3,5-dione	Phenylpropanoids and polyketides	Diarylheptanoids	Linear diarylheptanoids	349.10731667056	NA	1.1748	1	NA
1.17_349.1073m/z	3.27756086290802	0.000251486898317567	1.66908940562925	Sham-Fibre:Sham-Control	C08246	C08246	C12H22O10	M+Na	34.9	0	-9.8150921452337	85.1714521626938	Robinobiose;	null	null	null	349.10731667056	NA	1.1748	1	NULL
1.17_349.1073m/z	3.27756086290802	0.000251486898317567	1.66908940562925	Sham-Fibre:Sham-Control	HMDB0135719	null	C21H18O6	M+H-H2O	38.1	0	0.728266624903956	91.6124700179648	3-(2,3-dihydroxy-4-methoxyphenyl)-8,8-dimethyl-2H,8H-pyrano[2,3-f]chromen-2-one	Phenylpropanoids and polyketides	Isoflavonoids	Pyranoisoflavonoids	349.10731667056	NA	1.1748	1	NA
1.17_816.2725m/z	3.4678520034625	0.0359309206716913	1.29180181504952	Sham-Fibre:Sham-Control	C04738	C04738	C31H53N3O19P2	M+H-H2O	37.7	0	1.0923276847649	89.6005081201363	UDP-3-O-(3-hydroxytetradecanoyl)-N-acetylglucosamine; UDP-3-O-(beta-hydroxymyristoyl)-N-acetylglucosamine; UDP-3-O-[(3R)-3-hydroxymyristoyl]-N-acetylglucosamine;	null	null	null	816.272471704937	NA	1.1748	1	map01100 Metabolic pathways;
1.20_353.0270m/z	0.575985250746468	0.00461782432773107	1.01458664052416	Sham-Fibre:Sham-Control	HMDB0130083	null	C13H14O8S	M+Na	30.9	0	-9.52047296823016	64.7423763148636	[2-hydroxy-1-(5-hydroxy-1-oxo-1H-isochromen-3-yl)butoxy]sulfonic acid	Phenylpropanoids and polyketides	Isocoumarins and derivatives	null	353.027016939628	NA	1.20336666666667	1	NA
1.20_353.0270m/z	0.575985250746468	0.00461782432773107	1.01458664052416	Sham-Fibre:Sham-Control	C07497	C07497	C10H19O6PS2	M+Na	31.9	0	5.23973926099229	65.5073487268946	Malathion;	Lipids and lipid-like molecules	Fatty Acyls	Fatty acid esters	353.027016939628	NA	1.20336666666667	1	NULL
1.20_353.0270m/z	0.575985250746468	0.00461782432773107	1.01458664052416	Sham-Fibre:Sham-Control	HMDB0130075	null	C13H14O8S	M+Na	30.9	0	-9.52047296788571	64.7423763148636	{[1-hydroxy-1-(6-hydroxy-1-oxo-1H-isochromen-3-yl)butan-2-yl]oxy}sulfonic acid	Phenylpropanoids and polyketides	Isocoumarins and derivatives	null	353.027016939628	NA	1.20336666666667	1	NA
1.20_353.0270m/z	0.575985250746468	0.00461782432773107	1.01458664052416	Sham-Fibre:Sham-Control	HMDB0125174	null	C13H14O9	M+K	32.3	0	0.244646508203614	61.740580854372	6-(4-carboxyphenoxy)-3,4,5-trihydroxyoxane-2-carboxylic acid	null	null	null	353.027016939628	NA	1.20336666666667	1	NA
1.20_353.0270m/z	0.575985250746468	0.00461782432773107	1.01458664052416	Sham-Fibre:Sham-Control	HMDB0130080	null	C13H14O8S	M+Na	30.9	0	-9.52047296823016	64.7423763148636	[2,3-dihydroxy-1-(1-oxo-1H-isochromen-3-yl)butoxy]sulfonic acid	Phenylpropanoids and polyketides	Isocoumarins and derivatives	null	353.027016939628	NA	1.20336666666667	1	NA
1.20_353.0270m/z	0.575985250746468	0.00461782432773107	1.01458664052416	Sham-Fibre:Sham-Control	HMDB0130088	null	C13H14O8S	M+Na	30.9	0	-9.52047296788571	64.7423763148636	[3,4-dihydroxy-4-(1-oxo-1H-isochromen-3-yl)butoxy]sulfonic acid	Phenylpropanoids and polyketides	Isocoumarins and derivatives	null	353.027016939628	NA	1.20336666666667	1	NA
1.20_353.0270m/z	0.575985250746468	0.00461782432773107	1.01458664052416	Sham-Fibre:Sham-Control	HMDB0130079	null	C13H14O8S	M+Na	30.9	0	-9.52047296823016	64.7423763148636	{[3,4-dihydroxy-4-(1-oxo-1H-isochromen-3-yl)butan-2-yl]oxy}sulfonic acid	Phenylpropanoids and polyketides	Isocoumarins and derivatives	null	353.027016939628	NA	1.20336666666667	1	NA
1.20_353.0270m/z	0.575985250746468	0.00461782432773107	1.01458664052416	Sham-Fibre:Sham-Control	HMDB0011680	null	C10H11N4O7P	M+Na	31.2	0	3.82054894692646	60.3508839445396	Inosine 2',3'-cyclic phosphate	Nucleosides, nucleotides, and analogues	Purine nucleotides	Cyclic purine nucleotides	353.027016939628	NA	1.20336666666667	1	NA
1.20_353.0270m/z	0.575985250746468	0.00461782432773107	1.01458664052416	Sham-Fibre:Sham-Control	HMDB0126557	null	C13H14O9	M+K	32.3	0	0.244646508022621	61.740580854372	6-(2-carboxyphenoxy)-3,4,5-trihydroxyoxane-2-carboxylic acid	Organic oxygen compounds	Organooxygen compounds	Carbohydrates and carbohydrate conjugates	353.027016939628	NA	1.20336666666667	1	NA
1.20_353.0270m/z	0.575985250746468	0.00461782432773107	1.01458664052416	Sham-Fibre:Sham-Control	HMDB0125175	null	C13H14O9	M+K	32.3	0	0.244646508022621	61.740580854372	3,4,5-trihydroxy-6-(4-hydroxybenzoyloxy)oxane-2-carboxylic acid	Organic oxygen compounds	Organooxygen compounds	Carbohydrates and carbohydrate conjugates	353.027016939628	NA	1.20336666666667	1	NA
1.20_353.0270m/z	0.575985250746468	0.00461782432773107	1.01458664052416	Sham-Fibre:Sham-Control	C00943	C00943	C10H11N4O7P	M+Na	31.2	0	3.82054894692646	60.3508839445396	3',5'-Cyclic IMP; Inosine 3',5'-cyclic monophosphate;	null	null	null	353.027016939628	NA	1.20336666666667	1	NULL
1.20_353.0270m/z	0.575985250746468	0.00461782432773107	1.01458664052416	Sham-Fibre:Sham-Control	HMDB0015350	null	C14H10N4O5	M+K	31.6	0	-4.01374745036044	62.691844483889	Dantrolene	Organoheterocyclic compounds	Azolidines	Imidazolidines	353.027016939628	NA	1.20336666666667	1	NA
1.20_353.0270m/z	0.575985250746468	0.00461782432773107	1.01458664052416	Sham-Fibre:Sham-Control	HMDB0130072	null	C13H14O8S	M+Na	30.9	0	-9.52047296788571	64.7423763148636	{[1-hydroxy-1-(7-hydroxy-1-oxo-1H-isochromen-3-yl)butan-2-yl]oxy}sulfonic acid	Phenylpropanoids and polyketides	Isocoumarins and derivatives	null	353.027016939628	NA	1.20336666666667	1	NA
1.20_353.0270m/z	0.575985250746468	0.00461782432773107	1.01458664052416	Sham-Fibre:Sham-Control	HMDB0130090	null	C13H14O8S	M+Na	30.9	0	-9.52047296788571	64.7423763148636	{[1,4-dihydroxy-1-(1-oxo-1H-isochromen-3-yl)butan-2-yl]oxy}sulfonic acid	Phenylpropanoids and polyketides	Isocoumarins and derivatives	null	353.027016939628	NA	1.20336666666667	1	NA
1.20_353.0270m/z	0.575985250746468	0.00461782432773107	1.01458664052416	Sham-Fibre:Sham-Control	C07590	C07590	C17H14O4S	M+K	31.6	0	8.21155797437876	66.9536921339198	Rofecoxib;	null	null	null	353.027016939628	NA	1.20336666666667	1	NULL
1.20_353.0270m/z	0.575985250746468	0.00461782432773107	1.01458664052416	Sham-Fibre:Sham-Control	HMDB0124995	null	C13H14O9	M+K	32.3	0	0.244646508022621	61.740580854372	3,4,5-trihydroxy-6-(3-hydroxybenzoyloxy)oxane-2-carboxylic acid	Organic oxygen compounds	Organooxygen compounds	Carbohydrates and carbohydrate conjugates	353.027016939628	NA	1.20336666666667	1	NA
1.20_353.0270m/z	0.575985250746468	0.00461782432773107	1.01458664052416	Sham-Fibre:Sham-Control	C06939	C06939	C14H10N4O5	M+K	31.6	0	-4.01374745017945	62.691844483889	Dantrolene;	null	null	null	353.027016939628	NA	1.20336666666667	1	NULL
1.20_353.0270m/z	0.575985250746468	0.00461782432773107	1.01458664052416	Sham-Fibre:Sham-Control	HMDB0010314	null	C13H14O9	M+K	32.3	0	0.244646508203614	61.740580854372	Beta-D-Glucopyranuronic acid	Organic oxygen compounds	Organooxygen compounds	Carbohydrates and carbohydrate conjugates	353.027016939628	NA	1.20336666666667	1	NA
1.20_353.0270m/z	0.575985250746468	0.00461782432773107	1.01458664052416	Sham-Fibre:Sham-Control	HMDB0126558	null	C13H14O9	M+K	32.3	0	0.244646508022621	61.740580854372	3,4,5-trihydroxy-6-(2-hydroxybenzoyloxy)oxane-2-carboxylic acid	Organic oxygen compounds	Organooxygen compounds	Carbohydrates and carbohydrate conjugates	353.027016939628	NA	1.20336666666667	1	NA
1.20_353.0270m/z	0.575985250746468	0.00461782432773107	1.01458664052416	Sham-Fibre:Sham-Control	HMDB0130081	null	C13H14O8S	M+Na	30.9	0	-9.52047296823016	64.7423763148636	{[1,3-dihydroxy-1-(1-oxo-1H-isochromen-3-yl)butan-2-yl]oxy}sulfonic acid	Phenylpropanoids and polyketides	Isocoumarins and derivatives	null	353.027016939628	NA	1.20336666666667	1	NA
1.20_353.0270m/z	0.575985250746468	0.00461782432773107	1.01458664052416	Sham-Fibre:Sham-Control	HMDB0129406	null	C13H14O9	M+K	32.3	0	0.244646508203614	61.740580854372	6-(2H-1,3-benzodioxol-5-yloxy)-3,4,5-trihydroxyoxane-2-carboxylic acid	Organic oxygen compounds	Organooxygen compounds	Carbohydrates and carbohydrate conjugates	353.027016939628	NA	1.20336666666667	1	NA
1.20_353.0270m/z	0.575985250746468	0.00461782432773107	1.01458664052416	Sham-Fibre:Sham-Control	HMDB0130074	null	C13H14O8S	M+Na	30.9	0	-9.52047296788571	64.7423763148636	[2-hydroxy-1-(6-hydroxy-1-oxo-1H-isochromen-3-yl)butoxy]sulfonic acid	Phenylpropanoids and polyketides	Isocoumarins and derivatives	null	353.027016939628	NA	1.20336666666667	1	NA
1.20_353.0270m/z	0.575985250746468	0.00461782432773107	1.01458664052416	Sham-Fibre:Sham-Control	HMDB0130071	null	C13H14O8S	M+Na	30.9	0	-9.52047296788571	64.7423763148636	[2-hydroxy-1-(7-hydroxy-1-oxo-1H-isochromen-3-yl)butoxy]sulfonic acid	Phenylpropanoids and polyketides	Isocoumarins and derivatives	null	353.027016939628	NA	1.20336666666667	1	NA
1.20_353.0270m/z	0.575985250746468	0.00461782432773107	1.01458664052416	Sham-Fibre:Sham-Control	HMDB0030552	null	C18H8O8	M+H	31.6	0	-6.18343718396743	64.9429899346218	Thelephoric acid	Organoheterocyclic compounds	Benzofurans	null	353.027016939628	NA	1.20336666666667	1	NA
1.20_353.0270m/z	0.575985250746468	0.00461782432773107	1.01458664052416	Sham-Fibre:Sham-Control	HMDB0130084	null	C13H14O8S	M+Na	30.9	0	-9.52047296788571	64.7423763148636	{[1-hydroxy-1-(5-hydroxy-1-oxo-1H-isochromen-3-yl)butan-2-yl]oxy}sulfonic acid	Phenylpropanoids and polyketides	Isocoumarins and derivatives	null	353.027016939628	NA	1.20336666666667	1	NA
1.20_353.0270m/z	0.575985250746468	0.00461782432773107	1.01458664052416	Sham-Fibre:Sham-Control	HMDB0010313	null	C13H14O9	M+K	32.3	0	0.244646508384607	61.740580854372	1-Salicylate glucuronide	Organic oxygen compounds	Organooxygen compounds	Carbohydrates and carbohydrate conjugates	353.027016939628	NA	1.20336666666667	1	NA
1.20_353.0270m/z	0.575985250746468	0.00461782432773107	1.01458664052416	Sham-Fibre:Sham-Control	HMDB0130089	null	C13H14O8S	M+Na	30.9	0	-9.52047296788571	64.7423763148636	[2,4-dihydroxy-1-(1-oxo-1H-isochromen-3-yl)butoxy]sulfonic acid	Phenylpropanoids and polyketides	Isocoumarins and derivatives	null	353.027016939628	NA	1.20336666666667	1	NA
1.20_353.0270m/z	0.575985250746468	0.00461782432773107	1.01458664052416	Sham-Fibre:Sham-Control	C13835	C13835	C14H10ClF3N2O2	M+Na	35.8	0	-1.49579551069413	81.0254550316981	NS 1608;	null	null	null	353.027016939628	NA	1.20336666666667	1	NULL
1.20_353.0270m/z	0.575985250746468	0.00461782432773107	1.01458664052416	Sham-Fibre:Sham-Control	HMDB0124994	null	C13H14O9	M+K	32.3	0	0.244646508022621	61.740580854372	6-(3-carboxyphenoxy)-3,4,5-trihydroxyoxane-2-carboxylic acid	Organic oxygen compounds	Organooxygen compounds	Carbohydrates and carbohydrate conjugates	353.027016939628	NA	1.20336666666667	1	NA
1.20_353.0270m/z	0.575985250746468	0.00461782432773107	1.01458664052416	Sham-Fibre:Sham-Control	HMDB0030643	null	C16H10O8	M+Na	32.5	0	0.69380722148524	63.5795074237598	Blighinone	Benzenoids	Phenanthrenes and derivatives	Hydrophenanthrenes	353.027016939628	NA	1.20336666666667	1	NA
1.20_353.0270m/z	0.575985250746468	0.00461782432773107	1.01458664052416	Sham-Fibre:Sham-Control	C11185	C11185	C17H12ClFN2O	M+K	35.5	0	5.22165841272086	83.3976347146273	Nuarimol;	null	null	null	353.027016939628	NA	1.20336666666667	1	NULL
1.20_353.0270m/z	0.575985250746468	0.00461782432773107	1.01458664052416	Sham-Fibre:Sham-Control	HMDB0014910	C07497	C10H19O6PS2	M+Na	31.9	0	5.23973926099229	65.5073487268946	Malathion	Lipids and lipid-like molecules	Fatty Acyls	Fatty acid esters	353.027016939628	NA	1.20336666666667	1	NULL
1.20_353.0270m/z	0.575985250746468	0.00461782432773107	1.01458664052416	Sham-Fibre:Sham-Control	HMDB0041396	null	C16H10O8	M+Na	32.5	0	0.69380722148524	63.5795074237598	2,8-Di-O-methylellagic acid	Phenylpropanoids and polyketides	Tannins	Hydrolyzable tannins	353.027016939628	NA	1.20336666666667	1	NA
1.20_353.0270m/z	0.575985250746468	0.00461782432773107	1.01458664052416	Sham-Fibre:Sham-Control	HMDB0041395	null	C16H10O8	M+Na	32.5	0	0.69380722148524	63.5795074237598	2,3-Di-O-methylellagic acid	Phenylpropanoids and polyketides	Tannins	Hydrolyzable tannins	353.027016939628	NA	1.20336666666667	1	NA
1.20_978.3257m/z	14.377442669283	0.00357101434490358	2.47625524402338	Sham-Fibre:Sham-Control	HMDB0012471	null	C35H62N7O17P3S	M+H	31	0	4.93596093519656	60.5121920923643	(2S,6R,10R)-Trimethyl-hendecanoyl-CoA	Lipids and lipid-like molecules	Fatty Acyls	Fatty acyl thioesters	978.325674858085	NA	1.20336666666667	1	NA
1.20_978.3257m/z	14.377442669283	0.00357101434490358	2.47625524402338	Sham-Fibre:Sham-Control	HMDB0001521	null	C35H62N7O17P3S	M+H	31	0	4.93596093496391	60.5121920923643	Tetradecanoyl-CoA	Lipids and lipid-like molecules	Fatty Acyls	Fatty acyl thioesters	978.325674858085	NA	1.20336666666667	1	NA
1.20_978.3257m/z	14.377442669283	0.00357101434490358	2.47625524402338	Sham-Fibre:Sham-Control	HMDB0112244	null	C35H62N7O17P3S	M+H	31	0	4.93596093484758	60.5121920923643	Isotetradecanoyl-CoA	Lipids and lipid-like molecules	Fatty Acyls	Fatty acyl thioesters	978.325674858085	NA	1.20336666666667	1	NA
1.20_978.3257m/z	14.377442669283	0.00357101434490358	2.47625524402338	Sham-Fibre:Sham-Control	HMDB0041127	null	C45H52O23	M+NH4	31.1	0	1.99045151879611	57.9349722566609	1,2,2'-Trisinapoylgentiobioside	Phenylpropanoids and polyketides	Cinnamic acids and derivatives	Hydroxycinnamic acids and derivatives	978.325674858085	NA	1.20336666666667	1	NA
1.20_978.3257m/z	14.377442669283	0.00357101434490358	2.47625524402338	Sham-Fibre:Sham-Control	C02593	C02593	C35H62N7O17P3S	M+H	31	0	4.93596093484758	60.5121920923643	Tetradecanoyl-CoA; Myristoyl-CoA;	null	null	null	978.325674858085	NA	1.20336666666667	1	map00062 Fatty acid elongation; map00071 Fatty acid degradation; map01100 Metabolic pathways; map01212 Fatty acid metabolism;
1.23_138.0428n	0.326411505529194	0.00436516272939362	1.65672382366301	Sham-Fibre:Sham-Control	HMDB0062562	null	C6H6N2O2	M+H-H2O, M+H	50.9	56.7	-1.09547835435464	99.372200842778	Trans-urocanate	Organic compounds	Organoheterocyclic compounds	Azoles	139.050710916504	138.042776218101	1.23195	1	NA
1.23_138.0428n	0.326411505529194	0.00436516272939362	1.65672382366301	Sham-Fibre:Sham-Control	HMDB0034174	null	C6H6N2O2	M+H-H2O, M+H	50.9	56.7	-1.09547835414875	99.372200842778	(E)-Urocanic acid	Organoheterocyclic compounds	Azoles	Imidazoles	139.050710916504	138.042776218101	1.23195	1	NA
1.23_138.0428n	0.326411505529194	0.00436516272939362	1.65672382366301	Sham-Fibre:Sham-Control	HMDB0031338	null	C6H6N2O2	M+H-H2O, M+H	50.5	54.2	-1.09547835414875	99.372200842778	5-Oxo-2(5H)-isoxazolepropanenitrile	Organoheterocyclic compounds	Azoles	Oxazoles	139.050710916504	138.042776218101	1.23195	1	NA
1.23_138.0428n	0.326411505529194	0.00436516272939362	1.65672382366301	Sham-Fibre:Sham-Control	C19345	C19345	C6H6N2O2	M+H-H2O, M+H	39.6	0	-1.09547835414875	99.372200842778	para-Benzoquinone dioxime;	null	null	null	139.050710916504	138.042776218101	1.23195	1	NULL
1.23_138.0428n	0.326411505529194	0.00436516272939362	1.65672382366301	Sham-Fibre:Sham-Control	HMDB0002730	null	C6H6N2O2	M+H-H2O, M+H	39.6	0	-1.09547835414875	99.372200842778	Nicotinamide N-oxide	Organoheterocyclic compounds	Pyridines and derivatives	Pyridinecarboxylic acids and derivatives	139.050710916504	138.042776218101	1.23195	1	NA
1.23_138.0428n	0.326411505529194	0.00436516272939362	1.65672382366301	Sham-Fibre:Sham-Control	C02126	C02126	C6H6N2O2	M+H-H2O, M+H	39.6	0	-1.09547835435464	99.372200842778	4-Nitroaniline; p-Nitroaniline; 4-Nitrobenzeneamine;	null	null	null	139.050710916504	138.042776218101	1.23195	1	NULL
1.23_138.0428n	0.326411505529194	0.00436516272939362	1.65672382366301	Sham-Fibre:Sham-Control	HMDB0000301	C00785	C6H6N2O2	M+H-H2O, M+H	50.9	56.7	-1.09547835414875	99.372200842778	Urocanic acid	Organoheterocyclic compounds	Azoles	Imidazoles	139.050710916504	138.042776218101	1.23195	1	map00340 Histidine metabolism; map01100 Metabolic pathways;
1.23_138.0428n	0.326411505529194	0.00436516272939362	1.65672382366301	Sham-Fibre:Sham-Control	C00785	C00785	C6H6N2O2	M+H-H2O, M+H	50.9	56.7	-1.09547835414875	99.372200842778	Urocanate; Urocanic acid;	Organoheterocyclic compounds	Azoles	Imidazoles	139.050710916504	138.042776218101	1.23195	1	map00340 Histidine metabolism; map01100 Metabolic pathways;
1.23_138.0428n	0.326411505529194	0.00436516272939362	1.65672382366301	Sham-Fibre:Sham-Control	HMDB0061680	null	C6H6N2O2	M+H-H2O, M+H	50.9	56.7	-1.09547835414875	99.372200842778	2-Aminonicotinic acid	Organoheterocyclic compounds	Pyridines and derivatives	Pyridinecarboxylic acids and derivatives	139.050710916504	138.042776218101	1.23195	1	NA
1.23_93.0446m/z	0.31900385220368	0.00521085245058533	1.70590660061044	Sham-Fibre:Sham-Control	HMDB0003905	C05130	C5H6N2O	M+H-H2O	38.2	0	-0.835676377055302	92.1691105598585	Imidazole-4-acetaldehyde	Organoheterocyclic compounds	Azoles	Imidazoles	93.0446326070553	NA	1.23195	1	map00340 Histidine metabolism;
1.23_93.0446m/z	0.31900385220368	0.00521085245058533	1.70590660061044	Sham-Fibre:Sham-Control	HMDB0033156	null	C5H6N2O	M+H-H2O	38.2	0	-0.835676377184435	92.1691105598585	Methoxypyrazine	Organoheterocyclic compounds	Diazines	Pyrazines	93.0446326070553	NA	1.23195	1	NA
1.23_93.0446m/z	0.31900385220368	0.00521085245058533	1.70590660061044	Sham-Fibre:Sham-Control	C05130	C05130	C5H6N2O	M+H-H2O	38.2	0	-0.835676377184435	92.1691105598585	Imidazole-4-acetaldehyde; Imidazole acetaldehyde;	Organoheterocyclic compounds	Azoles	Imidazoles	93.0446326070553	NA	1.23195	1	map00340 Histidine metabolism;
1.23_93.0446m/z	0.31900385220368	0.00521085245058533	1.70590660061044	Sham-Fibre:Sham-Control	C02560	C02560	C5H6N2O	M+H-H2O	38.2	0	-0.835676377184435	92.1691105598585	N-Acetylimidazole; 1-Acetyl-1H-imidazole;	null	null	null	93.0446326070553	NA	1.23195	1	NULL
1.23_93.0446m/z	0.31900385220368	0.00521085245058533	1.70590660061044	Sham-Fibre:Sham-Control	HMDB0060741	null	C5H6N2O	M+H-H2O	38.2	0	-0.835676377055302	92.1691105598585	3-Hydroxy-4-aminopyridine	Organoheterocyclic compounds	Pyridines and derivatives	Aminopyridines and derivatives	93.0446326070553	NA	1.23195	1	NA
1.23_95.0598m/z	0.481241528304001	0.00807442325361669	1.26932104303043	Sham-Fibre:Sham-Control	HMDB0033112	null	C5H6N2	M+H	38.6	0	-5.78907350340257	99.7296167755361	Methylpyrazine	Organoheterocyclic compounds	Diazines	Pyrazines	95.0598301537213	NA	1.23195	1	NA
1.23_95.0598m/z	0.481241528304001	0.00807442325361669	1.26932104303043	Sham-Fibre:Sham-Control	C13728	C13728	C5H6N2	M+H	38.6	0	-5.78907350340257	99.7296167755361	4-Aminopyridine; 4-AP;	null	null	null	95.0598301537213	NA	1.23195	1	NULL
1.25_290.1298m/z	1.64677944298831	0.00130753588252928	1.08119257653174	Sham-Fibre:Sham-Control	HMDB0015585	null	C17H20ClNO	M+H	30.9	0	-2.95257831039914	58.1034186489764	Chlophedianol	Benzenoids	Benzene and substituted derivatives	Diphenylmethanes	290.129764738452	NA	1.24623333333333	1	NA
1.29_165.1007m/z	2.40129973857689	0.0113525667666737	1.2983721106228	Sham-Fibre:Sham-Control	HMDB0034900	null	C9H12N2O	M+H	33.5	0	-9.50347057415622	78.0786745006348	2-(1,2-Diamino-1-propenyl)phenol	Benzenoids	Benzene and substituted derivatives	Phenylpropenes	165.100679974348	NA	1.2891	1	NA
1.29_165.1007m/z	2.40129973857689	0.0113525667666737	1.2983721106228	Sham-Fibre:Sham-Control	HMDB0012246	null	C9H12N2O	M+H	33.5	0	-9.50347057415622	78.0786745006348	Kynuramine	Organic oxygen compounds	Organooxygen compounds	Carbonyl compounds	165.100679974348	NA	1.2891	1	NA
1.29_165.1007m/z	2.40129973857689	0.0113525667666737	1.2983721106228	Sham-Fibre:Sham-Control	C11224	C11224	C9H12N2O	M+H	33.5	0	-9.50347057415622	78.0786745006348	Fenuron;	null	null	null	165.100679974348	NA	1.2891	1	NULL
1.30_124.0404m/z	1.82325384852374	0.026660287322122	1.00796488655006	Sham-Fibre:Sham-Control	C00253	C00253	C6H5NO2	M+H	37.8	0	9.30399979266632	99.4103591201576	Nicotinate; Nicotinic acid; Niacin; 3-Pyridinecarboxylic acid;	Organoheterocyclic compounds	Pyridines and derivatives	Pyridinecarboxylic acids and derivatives	124.040449526237	NA	1.30338333333333	1	map00760 Nicotinate and nicotinamide metabolism; map01100 Metabolic pathways; map05133 Pertussis;
1.30_124.0404m/z	1.82325384852374	0.026660287322122	1.00796488655006	Sham-Fibre:Sham-Control	C03824	C03824	C6H7NO3	M+H-H2O	38	0	8.11590486027551	99.1733954524631	2-Aminomuconate semialdehyde; 2-Aminomuconate 6-semialdehyde;	Organic acids and derivatives	Carboxylic acids and derivatives	Amino acids, peptides, and analogues	124.040449526237	NA	1.30338333333333	1	map00380 Tryptophan metabolism; map01100 Metabolic pathways;
1.30_124.0404m/z	1.82325384852374	0.026660287322122	1.00796488655006	Sham-Fibre:Sham-Control	C04226	C04226	C6H7NO3	M+H-H2O	38	0	8.11590486027551	99.1733954524631	6-Oxo-1,4,5,6-tetrahydronicotinate; 1,4,5,6-Tetrahydro-6-oxonicotinate; 1,4,5,6-Tetrahydro-6-oxonicotinic acid;	null	null	null	124.040449526237	NA	1.30338333333333	1	map00760 Nicotinate and nicotinamide metabolism;
1.30_124.0404m/z	1.82325384852374	0.026660287322122	1.00796488655006	Sham-Fibre:Sham-Control	HMDB0002243	C10164	C6H5NO2	M+H	37.8	0	9.30399979255081	99.4103591201576	Picolinic acid	Organoheterocyclic compounds	Pyridines and derivatives	Pyridinecarboxylic acids and derivatives	124.040449526237	NA	1.30338333333333	1	map00380 Tryptophan metabolism; map01100 Metabolic pathways;
1.30_124.0404m/z	1.82325384852374	0.026660287322122	1.00796488655006	Sham-Fibre:Sham-Control	C09960	C09960	C6H7NO3	M+H-H2O	38	0	8.115904860074	99.1733954524631	Gentianaine;	null	null	null	124.040449526237	NA	1.30338333333333	1	NULL
1.30_124.0404m/z	1.82325384852374	0.026660287322122	1.00796488655006	Sham-Fibre:Sham-Control	C10164	C10164	C6H5NO2	M+H	37.8	0	9.30399979266632	99.4103591201576	Picolinic acid; 2-Pyridinecarboxylic acid;	Organoheterocyclic compounds	Pyridines and derivatives	Pyridinecarboxylic acids and derivatives	124.040449526237	NA	1.30338333333333	1	map00380 Tryptophan metabolism; map01100 Metabolic pathways;
1.30_124.0404m/z	1.82325384852374	0.026660287322122	1.00796488655006	Sham-Fibre:Sham-Control	HMDB0001280	C03824	C6H7NO3	M+H-H2O	38	0	8.11590486027551	99.1733954524631	2-Aminomuconic acid semialdehyde	Organic acids and derivatives	Carboxylic acids and derivatives	Amino acids, peptides, and analogues	124.040449526237	NA	1.30338333333333	1	map00380 Tryptophan metabolism; map01100 Metabolic pathways;
1.30_124.0404m/z	1.82325384852374	0.026660287322122	1.00796488655006	Sham-Fibre:Sham-Control	HMDB0031713	null	C6H5NO2	M+H	37.8	0	9.30399979266632	99.4103591201576	2-Hydroxy-4-imino-2,5-cyclohexadienone	Organonitrogen compounds	Quinonimines	P-quinonimines	124.040449526237	NA	1.30338333333333	1	NA
1.30_124.0404m/z	1.82325384852374	0.026660287322122	1.00796488655006	Sham-Fibre:Sham-Control	HMDB0060665	C07446	C6H5NO2	M+H	37.8	0	9.30399979255081	99.4103591201576	Isonicotinic acid	Organoheterocyclic compounds	Pyridines and derivatives	Pyridinecarboxylic acids and derivatives	124.040449526237	NA	1.30338333333333	1	map00983 Drug metabolism - other enzymes;
1.30_124.0404m/z	1.82325384852374	0.026660287322122	1.00796488655006	Sham-Fibre:Sham-Control	C06813	C06813	C6H5NO2	M+H	37.8	0	9.30399979243531	99.4103591201576	Nitrobenzene; Nitrobenzol;	Benzenoids	Benzene and substituted derivatives	Nitrobenzenes	124.040449526237	NA	1.30338333333333	1
1.30_124.0404m/z	1.82325384852374	0.026660287322122	1.00796488655006	Sham-Fibre:Sham-Control	HMDB0041950	C06813	C6H5NO2	M+H	37.8	0	9.30399979266632	99.4103591201576	Nitrobenzene	Benzenoids	Benzene and substituted derivatives	Nitrobenzenes	124.040449526237	NA	1.30338333333333	1
1.30_124.0404m/z	1.82325384852374	0.026660287322122	1.00796488655006	Sham-Fibre:Sham-Control	HMDB0001488	C00253	C6H5NO2	M+H	37.8	0	9.30399979255081	99.4103591201576	Nicotinic acid	Organoheterocyclic compounds	Pyridines and derivatives	Pyridinecarboxylic acids and derivatives	124.040449526237	NA	1.30338333333333	1	map00760 Nicotinate and nicotinamide metabolism; map01100 Metabolic pathways; map05133 Pertussis;
1.30_124.0404m/z	1.82325384852374	0.026660287322122	1.00796488655006	Sham-Fibre:Sham-Control	C07446	C07446	C6H5NO2	M+H	37.8	0	9.30399979255081	99.4103591201576	Isonicotinic acid;	Organoheterocyclic compounds	Pyridines and derivatives	Pyridinecarboxylic acids and derivatives	124.040449526237	NA	1.30338333333333	1	map00983 Drug metabolism - other enzymes;
1.35_348.0685m/z	5.48015990961036	0.00288398938305508	1.93149633895811	Sham-Fibre:Sham-Control	C04378	C04378	C10H14N5O7P	M+H	36.2	0	-5.21950865582027	86.8238460944522	7-alpha-D-Ribosyladenine 5'-phosphate;	null	null	null	348.068549373127	NA	1.34623333333333	1	NULL
1.35_348.0685m/z	5.48015990961036	0.00288398938305508	1.93149633895811	Sham-Fibre:Sham-Control	C18932	C18932	C17H12Cl2N2O	M+NH4	29.4	0	6.2279565734402	54.2517772507517	Triarimol;	null	null	null	348.068549373127	NA	1.34623333333333	1	NULL
1.35_348.0685m/z	5.48015990961036	0.00288398938305508	1.93149633895811	Sham-Fibre:Sham-Control	C08535	C08535	C14H15NO8	M+Na	37.4	0	-1.34659012504359	88.5797786695652	Pancratistatin;	null	null	null	348.068549373127	NA	1.34623333333333	1	NULL
1.35_348.0685m/z	5.48015990961036	0.00288398938305508	1.93149633895811	Sham-Fibre:Sham-Control	C19970	C19970	C10H14N5O7P	M+H	36.2	0	-5.21950865582027	86.8238460944522	2-Hydroxy-dAMP;	Nucleosides, nucleotides, and analogues	Purine nucleotides	Purine deoxyribonucleotides	348.068549373127	NA	1.34623333333333	1	NULL
1.35_348.0685m/z	5.48015990961036	0.00288398938305508	1.93149633895811	Sham-Fibre:Sham-Control	HMDB0001044	C00362	C10H14N5O7P	M+H	36.2	0	-5.21950865582027	86.8238460944522	2'-Deoxyguanosine 5'-monophosphate	Nucleosides, nucleotides, and analogues	Purine nucleotides	Purine deoxyribonucleotides	348.068549373127	NA	1.34623333333333	1	map00230 Purine metabolism; map01100 Metabolic pathways;
1.35_348.0685m/z	5.48015990961036	0.00288398938305508	1.93149633895811	Sham-Fibre:Sham-Control	C11226	C11226	C17H12Cl2N2O	M+NH4	29.4	0	6.2279565734402	54.2517772507517	Fenarimol;	Benzenoids	Benzene and substituted derivatives	Diphenylmethanes	348.068549373127	NA	1.34623333333333	1	NULL
1.35_348.0685m/z	5.48015990961036	0.00288398938305508	1.93149633895811	Sham-Fibre:Sham-Control	HMDB0040599	C11226	C17H12Cl2N2O	M+NH4	29.4	0	6.22795657361244	54.2517772507517	(±)-Fenarimol	Benzenoids	Benzene and substituted derivatives	Diphenylmethanes	348.068549373127	NA	1.34623333333333	1	NULL
1.35_348.0685m/z	5.48015990961036	0.00288398938305508	1.93149633895811	Sham-Fibre:Sham-Control	C01367	C01367	C10H14N5O7P	M+H	36.2	0	-5.21950865565649	86.8238460944522	3'-AMP; 3'-Adenylic acid; 3'-Adenosine monophosphate; Adenosine-3'-monophosphate; Adenosine 3'-phosphate; AMP 3'-phosphate;	Nucleosides, nucleotides, and analogues	Ribonucleoside 3'-phosphates	null	348.068549373127	NA	1.34623333333333	1	map00230 Purine metabolism;
1.35_348.0685m/z	5.48015990961036	0.00288398938305508	1.93149633895811	Sham-Fibre:Sham-Control	C00943	C00943	C10H11N4O7P	M+NH4	36.1	0	-5.48877342158525	86.556384462768	3',5'-Cyclic IMP; Inosine 3',5'-cyclic monophosphate;	null	null	null	348.068549373127	NA	1.34623333333333	1	NULL
1.35_348.0685m/z	5.48015990961036	0.00288398938305508	1.93149633895811	Sham-Fibre:Sham-Control	HMDB0000773	C19909	C11H19NO9	M+K	36.8	0	-1.90839737550237	86.3546349338681	N-Acetyl-a-neuraminic acid	Organic oxygen compounds	Organooxygen compounds	Carbohydrates and carbohydrate conjugates	348.068549373127	NA	1.34623333333333	1	NULL
1.35_348.0685m/z	5.48015990961036	0.00288398938305508	1.93149633895811	Sham-Fibre:Sham-Control	C19909	C19909	C11H19NO9	M+K	36.8	0	-1.90839737550237	86.3546349338681	N-Acetyl-alpha-neuraminate; alpha-Neu5Ac;	Organic oxygen compounds	Organooxygen compounds	Carbohydrates and carbohydrate conjugates	348.068549373127	NA	1.34623333333333	1	NULL
1.35_348.0685m/z	5.48015990961036	0.00288398938305508	1.93149633895811	Sham-Fibre:Sham-Control	HMDB0041395	null	C16H10O8	M+NH4	36	0	-8.61548603929099	89.6812634950342	2,3-Di-O-methylellagic acid	Phenylpropanoids and polyketides	Tannins	Hydrolyzable tannins	348.068549373127	NA	1.34623333333333	1	NA
1.35_348.0685m/z	5.48015990961036	0.00288398938305508	1.93149633895811	Sham-Fibre:Sham-Control	HMDB0003540	C01367	C10H14N5O7P	M+H	36.2	0	-5.2195086554927	86.8238460944522	3'-AMP	Nucleosides, nucleotides, and analogues	Ribonucleoside 3'-phosphates	null	348.068549373127	NA	1.34623333333333	1	map00230 Purine metabolism;
1.35_348.0685m/z	5.48015990961036	0.00288398938305508	1.93149633895811	Sham-Fibre:Sham-Control	HMDB0014821	C07524	C18H13ClFN3	M+Na	33.5	0	3.46175721749894	71.3504466604295	Midazolam	Organoheterocyclic compounds	Benzodiazepines	1,4-benzodiazepines	348.068549373127	NA	1.34623333333333	1	NULL
1.35_348.0685m/z	5.48015990961036	0.00288398938305508	1.93149633895811	Sham-Fibre:Sham-Control	HMDB0059997	null	C14H15NO8	M+Na	37.4	0	-1.34659012504359	88.5797786695652	Dihyroxy-1H-indole glucuronide I	Organic oxygen compounds	Organooxygen compounds	Carbohydrates and carbohydrate conjugates	348.068549373127	NA	1.34623333333333	1	NA
1.35_348.0685m/z	5.48015990961036	0.00288398938305508	1.93149633895811	Sham-Fibre:Sham-Control	HMDB0000045	C00020	C10H14N5O7P	M+H	36.2	0	-5.2195086554927	86.8238460944522	Adenosine monophosphate	Nucleosides, nucleotides, and analogues	Purine nucleotides	Purine ribonucleotides	348.068549373127	NA	1.34623333333333	1	map00230 Purine metabolism; map01100 Metabolic pathways; map01523 Antifolate resistance; map04022 cGMP-PKG signaling pathway; map04024 cAMP signaling pathway; map04068 FoxO signaling pathway; map04150 mTOR signaling pathway; map04151 PI3K-Akt signaling pathway; map04152 AMPK signaling pathway; map04211 Longevity regulating pathway; map04740 Olfactory transduction; map04742 Taste transduction; map…
1.35_348.0685m/z	5.48015990961036	0.00288398938305508	1.93149633895811	Sham-Fibre:Sham-Control	HMDB0011680	null	C10H11N4O7P	M+NH4	36.1	0	-5.48877342158525	86.556384462768	Inosine 2',3'-cyclic phosphate	Nucleosides, nucleotides, and analogues	Purine nucleotides	Cyclic purine nucleotides	348.068549373127	NA	1.34623333333333	1	NA
1.35_348.0685m/z	5.48015990961036	0.00288398938305508	1.93149633895811	Sham-Fibre:Sham-Control	C07524	C07524	C18H13ClFN3	M+Na	33.5	0	3.46175721749894	71.3504466604295	Midazolam;	Organoheterocyclic compounds	Benzodiazepines	1,4-benzodiazepines	348.068549373127	NA	1.34623333333333	1	NULL
1.35_348.0685m/z	5.48015990961036	0.00288398938305508	1.93149633895811	Sham-Fibre:Sham-Control	C07497	C07497	C10H19O6PS2	M+NH4	35.1	0	-4.06959631916908	80.3156304058283	Malathion;	Lipids and lipid-like molecules	Fatty Acyls	Fatty acid esters	348.068549373127	NA	1.34623333333333	1	NULL
1.35_348.0685m/z	5.48015990961036	0.00288398938305508	1.93149633895811	Sham-Fibre:Sham-Control	HMDB0041396	null	C16H10O8	M+NH4	36	0	-8.61548603929099	89.6812634950342	2,8-Di-O-methylellagic acid	Phenylpropanoids and polyketides	Tannins	Hydrolyzable tannins	348.068549373127	NA	1.34623333333333	1	NA
1.35_348.0685m/z	5.48015990961036	0.00288398938305508	1.93149633895811	Sham-Fibre:Sham-Control	HMDB0000230	C19910	C11H19NO9	M+K	36.8	0	-1.90839737550237	86.3546349338681	N-Acetylneuraminic acid	Organic oxygen compounds	Organooxygen compounds	Carbohydrates and carbohydrate conjugates	348.068549373127	NA	1.34623333333333	1	NULL
1.35_348.0685m/z	5.48015990961036	0.00288398938305508	1.93149633895811	Sham-Fibre:Sham-Control	HMDB0059594	C19970	C10H14N5O7P	M+H	36.2	0	-5.21950865582027	86.8238460944522	2-hydroxy-dAMP	Nucleosides, nucleotides, and analogues	Purine nucleotides	Purine deoxyribonucleotides	348.068549373127	NA	1.34623333333333	1	NULL
1.35_348.0685m/z	5.48015990961036	0.00288398938305508	1.93149633895811	Sham-Fibre:Sham-Control	C19910	C19910	C11H19NO9	M+K	36.8	0	-1.90839737550237	86.3546349338681	N-Acetyl-beta-neuraminate; beta-Neu5Ac;	Organic oxygen compounds	Organooxygen compounds	Carbohydrates and carbohydrate conjugates	348.068549373127	NA	1.34623333333333	1	NULL
1.35_348.0685m/z	5.48015990961036	0.00288398938305508	1.93149633895811	Sham-Fibre:Sham-Control	C03525	C03525	C11H19NO9	M+K	36.8	0	-1.90839737550237	86.3546349338681	O-Acetylneuraminic acid; O-Acetylated sialic acid;	null	null	null	348.068549373127	NA	1.34623333333333	1	NULL
1.35_348.0685m/z	5.48015990961036	0.00288398938305508	1.93149633895811	Sham-Fibre:Sham-Control	HMDB0011617	null	C10H14N5O7P	M+H	36.2	0	-5.21950865565649	86.8238460944522	Adenosine 2'-phosphate	Organic oxygen compounds	Organooxygen compounds	Carbohydrates and carbohydrate conjugates	348.068549373127	NA	1.34623333333333	1	NA
1.35_348.0685m/z	5.48015990961036	0.00288398938305508	1.93149633895811	Sham-Fibre:Sham-Control	HMDB0030643	null	C16H10O8	M+NH4	36	0	-8.61548603929099	89.6812634950342	Blighinone	Benzenoids	Phenanthrenes and derivatives	Hydrophenanthrenes	348.068549373127	NA	1.34623333333333	1	NA
1.35_348.0685m/z	5.48015990961036	0.00288398938305508	1.93149633895811	Sham-Fibre:Sham-Control	HMDB0014910	C07497	C10H19O6PS2	M+NH4	35.1	0	-4.06959631916908	80.3156304058283	Malathion	Lipids and lipid-like molecules	Fatty Acyls	Fatty acid esters	348.068549373127	NA	1.34623333333333	1	NULL
1.35_348.0685m/z	5.48015990961036	0.00288398938305508	1.93149633895811	Sham-Fibre:Sham-Control	C00362	C00362	C10H14N5O7P	M+H	36.2	0	-5.21950865582027	86.8238460944522	dGMP; 2'-Deoxyguanosine 5'-monophosphate; 2'-Deoxyguanosine 5'-phosphate; Deoxyguanylic acid; Deoxyguanosine monophosphate;	Nucleosides, nucleotides, and analogues	Purine nucleotides	Purine deoxyribonucleotides	348.068549373127	NA	1.34623333333333	1	map00230 Purine metabolism; map01100 Metabolic pathways;
1.35_348.0685m/z	5.48015990961036	0.00288398938305508	1.93149633895811	Sham-Fibre:Sham-Control	C00020	C00020	C10H14N5O7P	M+H	36.2	0	-5.21950865582027	86.8238460944522	AMP; Adenosine 5'-monophosphate; Adenylic acid; Adenylate; 5'-AMP; 5'-Adenylic acid; 5'-Adenosine monophosphate; Adenosine 5'-phosphate;	Nucleosides, nucleotides, and analogues	Purine nucleotides	Purine ribonucleotides	348.068549373127	NA	1.34623333333333	1	map00230 Purine metabolism; map01100 Metabolic pathways; map01523 Antifolate resistance; map04022 cGMP-PKG signaling pathway; map04024 cAMP signaling pathway; map04068 FoxO signaling pathway; map04150 mTOR signaling pathway; map04151 PI3K-Akt signaling pathway; map04152 AMPK signaling pathway; map04211 Longevity regulating pathway; map04740 Olfactory transduction; map04742 Taste transduction; map…
1.35_348.0685m/z	5.48015990961036	0.00288398938305508	1.93149633895811	Sham-Fibre:Sham-Control	C21053	C21053	C11H19NO9	M+K	36.8	0	-1.90839737568626	86.3546349338681	N-Glycolylmuramic acid; 2-Glycolylamido-3-O-[(R)-1-carboxyethyl]-2-deoxy-D-glucopyranose;	null	null	null	348.068549373127	NA	1.34623333333333	1	NULL
1.35_348.0685m/z	5.48015990961036	0.00288398938305508	1.93149633895811	Sham-Fibre:Sham-Control	C00270	C00270	C11H19NO9	M+K	36.8	0	-1.90839737550237	86.3546349338681	N-Acetylneuraminate; N-Acetylneuraminic acid; 5-Acetamido-3,5-dideoxy-D-glycero-D-galacto-2-nonulosonic acid; Neu5Ac;	null	null	null	348.068549373127	NA	1.34623333333333	1	map00520 Amino sugar and nucleotide sugar metabolism; map01100 Metabolic pathways;
1.35_348.0685m/z	5.48015990961036	0.00288398938305508	1.93149633895811	Sham-Fibre:Sham-Control	C21576	C21576	C15H19NO3S2	M+Na	35.8	0	-4.01986319922671	83.8731926474791	Zofenoprilat;	null	null	null	348.068549373127	NA	1.34623333333333	1	NULL
1.35_348.0685m/z	5.48015990961036	0.00288398938305508	1.93149633895811	Sham-Fibre:Sham-Control	C00946	C00946	C10H14N5O7P	M+H	36.2	0	-5.21950865582027	86.8238460944522	Adenosine 2'-phosphate; 2'-Adenylic acid; Adenosine-2'-monophosphate; AMP 2'-phosphate;	null	null	null	348.068549373127	NA	1.34623333333333	1	NULL
1.41_208.0631m/z	10.638225106605	2.96420745552834e-07	2.38404111572198	Sham-Fibre:Sham-Control	HMDB0062463	null	C10H10ClN3	M+H	34.3	0	-2.34758932750873	74.4569863991271	chondroitin sulfate E (GalNAc4,6diS-GlcA), precursor 3	Organoheterocyclic compounds	Azoles	Pyrazoles	208.063115383881	NA	1.40981666666667	1	NA
1.41_208.0631m/z	10.638225106605	2.96420745552834e-07	2.38404111572198	Sham-Fibre:Sham-Control	HMDB0031200	null	C7H13NO4S	M+H	37.9	0	-3.33217248692657	93.2764805072405	2-Methyl-2-[(1-oxo-2-propenyl)amino]-1-propanesulfonic acid	Organic acids and derivatives	Sulfonic acids and derivatives	Sulfonic acids	208.063115383881	NA	1.40981666666667	1	NA
1.41_208.0631m/z	10.638225106605	2.96420745552834e-07	2.38404111572198	Sham-Fibre:Sham-Control	C14876	C14876	C7H13NO4S	M+H	37.9	0	-3.33217248692657	93.2764805072405	S-(2-Hydroxyethyl)-N-acetyl-L-cysteine;	null	null	null	208.063115383881	NA	1.40981666666667	1	map00980 Metabolism of xenobiotics by cytochrome P450;
1.41_208.0631m/z	10.638225106605	2.96420745552834e-07	2.38404111572198	Sham-Fibre:Sham-Control	HMDB0062462	null	C10H10ClN3	M+H	34.3	0	-2.34758932750873	74.4569863991271	chondroitin sulfate E (GalNAc4,6diS-GlcA) proteoglycan	Organoheterocyclic compounds	Azoles	Pyrazoles	208.063115383881	NA	1.40981666666667	1	NA
1.41_208.0631m/z	10.638225106605	2.96420745552834e-07	2.38404111572198	Sham-Fibre:Sham-Control	HMDB0030411	null	C7H13NO4S	M+H	37.9	0	-3.33217248692657	93.2764805072405	(2R,2'S)-Isobuteine	Organic acids and derivatives	Carboxylic acids and derivatives	Amino acids, peptides, and analogues	208.063115383881	NA	1.40981666666667	1	NA
1.45_189.1582m/z	4.57816245718555	4.1794608759686e-05	1.78627608098751	Sham-Fibre:Sham-Control	C18885	C18885	C9H20N2O2	M+H	37.7	0	-8.32672497860527	97.6478498801069	Propamocarb;	null	null	null	189.158187628183	NA	1.45268333333333	1	NULL
1.45_189.1582m/z	4.57816245718555	4.1794608759686e-05	1.78627608098751	Sham-Fibre:Sham-Control	HMDB0005015	C07018	C9H17NO2	M+NH4	37.4	0	-9.15519312877079	97.3310756603965	Gabapentin	Organic acids and derivatives	Carboxylic acids and derivatives	Amino acids, peptides, and analogues	189.158187628183	NA	1.45268333333333	1	NULL
1.45_189.1582m/z	4.57816245718555	4.1794608759686e-05	1.78627608098751	Sham-Fibre:Sham-Control	C03793	C03793	C9H20N2O2	M+H	37.7	0	-8.32672497845421	97.6478498801069	N6,N6,N6-Trimethyl-L-lysine;	Organic acids and derivatives	Carboxylic acids and derivatives	Amino acids, peptides, and analogues	189.158187628183	NA	1.45268333333333	1	map00310 Lysine degradation;
1.45_189.1582m/z	4.57816245718555	4.1794608759686e-05	1.78627608098751	Sham-Fibre:Sham-Control	HMDB0001325	C03793	C9H20N2O2	M+H	37.7	0	-8.32672497845421	97.6478498801069	N6,N6,N6-Trimethyl-L-lysine	Organic acids and derivatives	Carboxylic acids and derivatives	Amino acids, peptides, and analogues	189.158187628183	NA	1.45268333333333	1	map00310 Lysine degradation;
1.45_189.1582m/z	4.57816245718555	4.1794608759686e-05	1.78627608098751	Sham-Fibre:Sham-Control	C07018	C07018	C9H17NO2	M+NH4	37.4	0	-9.15519312877079	97.3310756603965	Gabapentin;	Organic acids and derivatives	Carboxylic acids and derivatives	Amino acids, peptides, and analogues	189.158187628183	NA	1.45268333333333	1	NULL
1.45_189.1582m/z	4.57816245718555	4.1794608759686e-05	1.78627608098751	Sham-Fibre:Sham-Control	C01037	C01037	C9H20N2O2	M+H	37.7	0	-8.32672497845421	97.6478498801069	7,8-Diaminononanoate; 7,8-Diaminopelargonic acid; DAPA;	null	null	null	189.158187628183	NA	1.45268333333333	1	map00780 Biotin metabolism; map01100 Metabolic pathways;
1.47_203.0874m/z	0.58659272576157	0.000391634290603099	1.00900879756722	Sham-Fibre:Sham-Control	HMDB0042002	C14335	C16H10	M+H	34.1	0	9.10377298039985	80.6713361161892	Pyrene	Benzenoids	Pyrenes	null	203.087366427215	NA	1.46696666666667	1
1.47_203.0874m/z	0.58659272576157	0.000391634290603099	1.00900879756722	Sham-Fibre:Sham-Control	C19425	C19425	C16H10	M+H	34.1	0	9.10377298039985	80.6713361161892	Fluoranthene;	null	null	null	203.087366427215	NA	1.46696666666667	1	NULL
1.47_203.0874m/z	0.58659272576157	0.000391634290603099	1.00900879756722	Sham-Fibre:Sham-Control	HMDB0013139	null	C16H12O	M+H-H2O	34.2	0	8.35877468427797	80.5332995842504	1-Hydroxypyrene	Benzenoids	Phenanthrenes and derivatives	Phenanthrols	203.087366427215	NA	1.46696666666667	1	NA
1.47_203.0874m/z	0.58659272576157	0.000391634290603099	1.00900879756722	Sham-Fibre:Sham-Control	C14335	C14335	C16H10	M+H	34.1	0	9.1037729802592	80.6713361161892	Pyrene;	Benzenoids	Pyrenes	null	203.087366427215	NA	1.46696666666667	1
1.47_210.0770m/z	2.30133914635491	0.00452451245509114	1.39392182877357	Sham-Fibre:Sham-Control	HMDB0136755	null	C10H8O4	M+NH4	34.4	0	4.50888309481149	77.4617269624526	6,7-dihydroxy-4-methyl-2H-chromen-2-one	Phenylpropanoids and polyketides	Coumarins and derivatives	Hydroxycoumarins	210.076950160894	NA	1.46696666666667	1	NA
1.47_210.0770m/z	2.30133914635491	0.00452451245509114	1.39392182877357	Sham-Fibre:Sham-Control	HMDB0136674	null	C10H8O4	M+NH4	34.4	0	4.50888309495949	77.4617269624526	5-hydroxy-7-methoxy-2H-chromen-2-one	Phenylpropanoids and polyketides	Coumarins and derivatives	Hydroxycoumarins	210.076950160894	NA	1.46696666666667	1	NA
1.47_210.0770m/z	2.30133914635491	0.00452451245509114	1.39392182877357	Sham-Fibre:Sham-Control	HMDB0136757	null	C10H8O4	M+NH4	34.4	0	4.50888309481149	77.4617269624526	7,8-dihydroxy-4-methyl-2H-chromen-2-one	Phenylpropanoids and polyketides	Coumarins and derivatives	Hydroxycoumarins	210.076950160894	NA	1.46696666666667	1	NA
1.47_210.0770m/z	2.30133914635491	0.00452451245509114	1.39392182877357	Sham-Fibre:Sham-Control	HMDB0136775	null	C10H8O4	M+NH4	34.4	0	4.50888309495949	77.4617269624526	7-hydroxy-6-(hydroxymethyl)-2H-chromen-2-one	Phenylpropanoids and polyketides	Coumarins and derivatives	Hydroxycoumarins	210.076950160894	NA	1.46696666666667	1	NA
1.47_210.0770m/z	2.30133914635491	0.00452451245509114	1.39392182877357	Sham-Fibre:Sham-Control	HMDB0136776	null	C10H8O4	M+NH4	34.4	0	4.50888309481149	77.4617269624526	7,8-dihydroxy-6-methyl-2H-chromen-2-one	Phenylpropanoids and polyketides	Coumarins and derivatives	Hydroxycoumarins	210.076950160894	NA	1.46696666666667	1	NA
1.47_210.0770m/z	2.30133914635491	0.00452451245509114	1.39392182877357	Sham-Fibre:Sham-Control	C21414	C21414	C10H8O4	M+NH4	34.4	0	4.50888309481149	77.4617269624526	Naphthalene-1,2,4,8-tetrol;	null	null	null	210.076950160894	NA	1.46696666666667	1	NULL
1.47_210.0770m/z	2.30133914635491	0.00452451245509114	1.39392182877357	Sham-Fibre:Sham-Control	C01752	C01752	C10H8O4	M+NH4	34.4	0	4.50888309481149	77.4617269624526	Scopoletin;	Phenylpropanoids and polyketides	Coumarins and derivatives	Hydroxycoumarins	210.076950160894	NA	1.46696666666667	1
1.47_210.0770m/z	2.30133914635491	0.00452451245509114	1.39392182877357	Sham-Fibre:Sham-Control	C20462	C20462	C10H8O4	M+NH4	34.4	0	4.50888309481149	77.4617269624526	5,7-Dihydroxy-2-methyl-4H-chromen-4-one;	null	null	null	210.076950160894	NA	1.46696666666667	1	NULL
1.47_210.0770m/z	2.30133914635491	0.00452451245509114	1.39392182877357	Sham-Fibre:Sham-Control	HMDB0136758	null	C10H8O4	M+NH4	34.4	0	4.50888309481149	77.4617269624526	5,7-dihydroxy-4-methyl-2H-chromen-2-one	Phenylpropanoids and polyketides	Coumarins and derivatives	Hydroxycoumarins	210.076950160894	NA	1.46696666666667	1	NA
1.47_210.0770m/z	2.30133914635491	0.00452451245509114	1.39392182877357	Sham-Fibre:Sham-Control	HMDB0128622	null	C10H8O4	M+NH4	34.4	0	4.50888309495949	77.4617269624526	5-hydroxy-3-(hydroxymethyl)-1H-isochromen-1-one	Phenylpropanoids and polyketides	Isocoumarins and derivatives	null	210.076950160894	NA	1.46696666666667	1	NA
1.47_210.0770m/z	2.30133914635491	0.00452451245509114	1.39392182877357	Sham-Fibre:Sham-Control	HMDB0136756	null	C10H8O4	M+NH4	34.4	0	4.50888309495949	77.4617269624526	7-hydroxy-4-(hydroxymethyl)-2H-chromen-2-one	Phenylpropanoids and polyketides	Coumarins and derivatives	Hydroxycoumarins	210.076950160894	NA	1.46696666666667	1	NA
1.47_210.0770m/z	2.30133914635491	0.00452451245509114	1.39392182877357	Sham-Fibre:Sham-Control	HMDB0126552	null	C10H11NO4	M+H	34.6	0	4.14166557345865	77.7135730282915	2-{[hydroxy(2-methoxyphenyl)methylidene]amino}acetic acid	Benzenoids	Benzene and substituted derivatives	Benzoic acids and derivatives	210.076950160894	NA	1.46696666666667	1	NA
1.47_210.0770m/z	2.30133914635491	0.00452451245509114	1.39392182877357	Sham-Fibre:Sham-Control	HMDB0136675	null	C10H8O4	M+NH4	34.4	0	4.50888309495949	77.4617269624526	7-hydroxy-5-methoxy-2H-chromen-2-one	Phenylpropanoids and polyketides	Coumarins and derivatives	Hydroxycoumarins	210.076950160894	NA	1.46696666666667	1	NA
1.47_210.0770m/z	2.30133914635491	0.00452451245509114	1.39392182877357	Sham-Fibre:Sham-Control	C04033	C04033	C10H8O4	M+NH4	34.4	0	4.50888309481149	77.4617269624526	1,3,6,8-Naphthalenetetrol; 1,3,6,8-Tetrahydroxynaphthalene;	null	null	null	210.076950160894	NA	1.46696666666667	1	NULL
1.47_210.0770m/z	2.30133914635491	0.00452451245509114	1.39392182877357	Sham-Fibre:Sham-Control	C05596	C05596	C10H11NO4	M+H	34.6	0	4.14166557345865	77.7135730282915	p-Hydroxyphenylacetylglycine; 4-Hydroxyphenylacetylglycine;	Organic acids and derivatives	Carboxylic acids and derivatives	Amino acids, peptides, and analogues	210.076950160894	NA	1.46696666666667	1	map00350 Tyrosine metabolism;
1.47_210.0770m/z	2.30133914635491	0.00452451245509114	1.39392182877357	Sham-Fibre:Sham-Control	HMDB0127991	null	C10H11NO4	M+H	34.6	0	4.14166557345865	77.7135730282915	2-{[hydroxy(3-methoxyphenyl)methylidene]amino}acetic acid	Benzenoids	Benzene and substituted derivatives	Benzamides	210.076950160894	NA	1.46696666666667	1	NA
1.47_210.0770m/z	2.30133914635491	0.00452451245509114	1.39392182877357	Sham-Fibre:Sham-Control	HMDB0000735	C05596	C10H11NO4	M+H	34.6	0	4.1416655735946	77.7135730282915	Hydroxyphenylacetylglycine	Organic acids and derivatives	Carboxylic acids and derivatives	Amino acids, peptides, and analogues	210.076950160894	NA	1.46696666666667	1	map00350 Tyrosine metabolism;
1.47_210.0770m/z	2.30133914635491	0.00452451245509114	1.39392182877357	Sham-Fibre:Sham-Control	HMDB0131190	null	C10H11NO4	M+H	34.6	0	4.14166557345865	77.7135730282915	2-[(4-methoxyphenyl)formamido]acetic acid	Benzenoids	Benzene and substituted derivatives	Benzoic acids and derivatives	210.076950160894	NA	1.46696666666667	1	NA
1.47_210.0770m/z	2.30133914635491	0.00452451245509114	1.39392182877357	Sham-Fibre:Sham-Control	HMDB0129374	null	C10H8O4	M+NH4	34.4	0	4.50888309495949	77.4617269624526	4-methoxy-1-benzofuran-5-carboxylic acid	Benzenoids	Benzene and substituted derivatives	Benzoic acids and derivatives	210.076950160894	NA	1.46696666666667	1	NA
1.47_210.0770m/z	2.30133914635491	0.00452451245509114	1.39392182877357	Sham-Fibre:Sham-Control	C06204	C06204	C10H8O4	M+NH4	34.4	0	4.50888309495949	77.4617269624526	2-Hydroxychromene-2-carboxylate; 2-Hydroxy-2H-chromene-2-carboxylate;	null	null	null	210.076950160894	NA	1.46696666666667	1	map01100 Metabolic pathways;
1.47_210.0770m/z	2.30133914635491	0.00452451245509114	1.39392182877357	Sham-Fibre:Sham-Control	HMDB0030692	null	C10H8O4	M+NH4	34.4	0	4.50888309495949	77.4617269624526	8-Hydroxy-7-methoxy-2H-1-benzopyran-2-one	Phenylpropanoids and polyketides	Coumarins and derivatives	Hydroxycoumarins	210.076950160894	NA	1.46696666666667	1	NA
1.47_210.0770m/z	2.30133914635491	0.00452451245509114	1.39392182877357	Sham-Fibre:Sham-Control	C18079	C18079	C10H8O4	M+NH4	34.4	0	4.50888309481149	77.4617269624526	Isoscopoletin;	Phenylpropanoids and polyketides	Coumarins and derivatives	Hydroxycoumarins	210.076950160894	NA	1.46696666666667	1	NULL
1.47_210.0770m/z	2.30133914635491	0.00452451245509114	1.39392182877357	Sham-Fibre:Sham-Control	C06203	C06203	C10H8O4	M+NH4	34.4	0	4.50888309481149	77.4617269624526	trans-o-Hydroxybenzylidenepyruvate; (3E)-4-(2-Hydroxyphenyl)-2-oxobut-3-enoate;	null	null	null	210.076950160894	NA	1.46696666666667	1	map01100 Metabolic pathways;
1.47_210.0770m/z	2.30133914635491	0.00452451245509114	1.39392182877357	Sham-Fibre:Sham-Control	HMDB0132246	C18079	C10H8O4	M+NH4	34.4	0	4.50888309495949	77.4617269624526	6-hydroxy-7-methoxy-2H-chromen-2-one	Phenylpropanoids and polyketides	Coumarins and derivatives	Hydroxycoumarins	210.076950160894	NA	1.46696666666667	1	NULL
1.47_210.0770m/z	2.30133914635491	0.00452451245509114	1.39392182877357	Sham-Fibre:Sham-Control	HMDB0128620	null	C10H8O4	M+NH4	34.4	0	4.50888309495949	77.4617269624526	7-hydroxy-3-(hydroxymethyl)-1H-isochromen-1-one	Phenylpropanoids and polyketides	Isocoumarins and derivatives	null	210.076950160894	NA	1.46696666666667	1	NA
1.47_210.0770m/z	2.30133914635491	0.00452451245509114	1.39392182877357	Sham-Fibre:Sham-Control	HMDB0128621	null	C10H8O4	M+NH4	34.4	0	4.50888309495949	77.4617269624526	6-hydroxy-3-(hydroxymethyl)-1H-isochromen-1-one	Phenylpropanoids and polyketides	Isocoumarins and derivatives	null	210.076950160894	NA	1.46696666666667	1	NA
1.47_210.0770m/z	2.30133914635491	0.00452451245509114	1.39392182877357	Sham-Fibre:Sham-Control	C16913	C16913	C10H8O4	M+NH4	34.4	0	4.50888309481149	77.4617269624526	Anemonin; Pulsatilla camphor;	null	null	null	210.076950160894	NA	1.46696666666667	1	NULL
1.47_210.0770m/z	2.30133914635491	0.00452451245509114	1.39392182877357	Sham-Fibre:Sham-Control	HMDB0034344	C01752	C10H8O4	M+NH4	34.4	0	4.50888309495949	77.4617269624526	Scopoletin	Phenylpropanoids and polyketides	Coumarins and derivatives	Hydroxycoumarins	210.076950160894	NA	1.46696666666667	1
1.47_210.0770m/z	2.30133914635491	0.00452451245509114	1.39392182877357	Sham-Fibre:Sham-Control	C10290	C10290	C10H8O4	M+NH4	34.4	0	4.50888309481149	77.4617269624526	Acamelin;	null	null	null	210.076950160894	NA	1.46696666666667	1	NULL
1.47_210.0770m/z	2.30133914635491	0.00452451245509114	1.39392182877357	Sham-Fibre:Sham-Control	C03710	C03710	C10H11NO4	M+H	34.6	0	4.14166557345865	77.7135730282915	N-Benzyloxycarbonylglycine; N-CBZ-glycine;	null	null	null	210.076950160894	NA	1.46696666666667	1	NULL
1.47_210.0770m/z	2.30133914635491	0.00452451245509114	1.39392182877357	Sham-Fibre:Sham-Control	C16591	C16591	C10H11NO4	M+H	34.6	0	4.14166557345865	77.7135730282915	3-Carbamoyl-2-phenylpropionic acid;	Benzenoids	Benzene and substituted derivatives	null	210.076950160894	NA	1.46696666666667	1	map00982 Drug metabolism - cytochrome P450;
1.47_210.0770m/z	2.30133914635491	0.00452451245509114	1.39392182877357	Sham-Fibre:Sham-Control	C00826	C00826	C10H13NO5	M+H-H2O	34.6	0	3.81316618195039	77.627907590628	L-Arogenate; L-Arogenic acid; Pretyrosine;	null	null	null	210.076950160894	NA	1.46696666666667	1	map00400 Phenylalanine, tyrosine and tryptophan biosynthesis; map01100 Metabolic pathways; map01230 Biosynthesis of amino acids;
1.47_210.0770m/z	2.30133914635491	0.00452451245509114	1.39392182877357	Sham-Fibre:Sham-Control	C18077	C18077	C10H8O4	M+NH4	34.4	0	4.50888309481149	77.4617269624526	Methylenedioxycinnamic acid; MDCA;	null	null	null	210.076950160894	NA	1.46696666666667	1	NULL
1.47_210.0770m/z	2.30133914635491	0.00452451245509114	1.39392182877357	Sham-Fibre:Sham-Control	C03830	C03830	C10H8O4	M+NH4	34.4	0	4.50888309481149	77.4617269624526	3,4-Dehydro-6-hydroxymellein;	null	null	null	210.076950160894	NA	1.46696666666667	1	NULL
1.47_210.0770m/z	2.30133914635491	0.00452451245509114	1.39392182877357	Sham-Fibre:Sham-Control	HMDB0060367	C16591	C10H11NO4	M+H	34.6	0	4.14166557345865	77.7135730282915	3-Carbamoyl-2-phenylpropionic acid	Benzenoids	Benzene and substituted derivatives	null	210.076950160894	NA	1.46696666666667	1	map00982 Drug metabolism - cytochrome P450;
1.47_310.1726m/z	2.17663394952475	0.0203154411592402	1.12803128941778	Sham-Fibre:Sham-Control	C10967	C10967	C19H20FN3	M+H	37.2	0	3.83093425182304	90.6977032958031	Fluperlapine;	null	null	null	310.172586695239	NA	1.46696666666667	1	NULL
1.57_845.2722m/z	12.7239614903947	0.0423485438892148	1.88015899665063	Sham-Fibre:Sham-Control	C11441	C11441	C43H42ClN3O12	M+NH4	31.7	6.02	-8.82445624463855	62.1789922795817	Deshydroxy-C-1027 chromophore;	null	null	null	845.272227032563	NA	1.56696666666667	1	NULL
1.58_683.2226m/z	18.4402992217675	0.0222156306554476	2.01537510571199	Sham-Fibre:Sham-Control	NA	NA	NA	NA	NA	NA	NA	NA	NA	NA	NA	NA	NA	NA	NA	NA	NA
1.70_726.2615m/z	101.622984086492	0.00738535955441908	2.77774311406224	Sham-Fibre:Sham-Control	C09835	C09835	C40H36O12	M+NH4	32.4	0	9.86105378889649	72.9309967248793	Sanggenon D;	null	null	null	726.261485921426	NA	1.69555	1	NULL
1.70_726.2615m/z	101.622984086492	0.00738535955441908	2.77774311406224	Sham-Fibre:Sham-Control	C09834	C09834	C40H36O12	M+NH4	32.4	0	9.86105378889649	72.9309967248793	Sanggenon C;	null	null	null	726.261485921426	NA	1.69555	1	NULL
1.77_112.1114m/z	15.939778995768	1.59007538529104e-06	2.49441074350887	Sham-Fibre:Sham-Control	C02722	C02722	C7H15NO	M+H-H2O	38.5	0	-4.88502607907732	98.2388916613974	N-Methylhexanamide;	null	null	null	112.111445123489	NA	1.77341666666667	1	NULL
1.77_112.1114m/z	15.939778995768	1.59007538529104e-06	2.49441074350887	Sham-Fibre:Sham-Control	HMDB0031532	null	C7H10	M+NH4	38.1	0	-6.70428296365615	98.0350870705524	1-Methyl-1,3-cyclohexadiene	Hydrocarbons	Olefins	Cyclic olefins	112.111445123489	NA	1.77341666666667	1	NA
1.77_112.1114m/z	15.939778995768	1.59007538529104e-06	2.49441074350887	Sham-Fibre:Sham-Control	HMDB0032395	null	C7H10	M+NH4	38.1	0	-6.70428296365615	98.0350870705524	2-Methyl-1,3-cyclohexadiene	Hydrocarbons	Olefins	Cyclic olefins	112.111445123489	NA	1.77341666666667	1	NA
1.77_112.1114m/z	15.939778995768	1.59007538529104e-06	2.49441074350887	Sham-Fibre:Sham-Control	HMDB0061889	null	C7H10	M+NH4	38.1	0	-6.70428296365615	98.0350870705524	(3E,5Z)-1,3,5-Heptatriene	Hydrocarbons	Unsaturated hydrocarbons	Olefins	112.111445123489	NA	1.77341666666667	1	NA
1.79_140.1064m/z	48.4835013847469	0.000129003870726575	3.32291682504423	Sham-Fibre:Sham-Control	C12535	C12535	C8H15NO2	M+H-H2O	46.5	37.5	-3.46515256465782	98.9434260547443	Tranexamic acid;	Organic acids and derivatives	Carboxylic acids and derivatives	Amino acids, peptides, and analogues	140.106446063885	NA	1.7877	1	NULL
1.79_140.1064m/z	48.4835013847469	0.000129003870726575	3.32291682504423	Sham-Fibre:Sham-Control	C13637	C13637	C8H10O	M+NH4	38.8	0	-4.45967281594681	99.4176610099551	4-Ethylphenol; p-Ethylphenol;	Benzenoids	Phenols	1-hydroxy-2-unsubstituted benzenoids	140.106446063885	NA	1.7877	1
1.79_140.1064m/z	48.4835013847469	0.000129003870726575	3.32291682504423	Sham-Fibre:Sham-Control	HMDB0029613	null	C8H13NO	M+H	46.1	36	-3.91380664578709	99.1887664583084	9-Azabicyclo[3.3.1]nonan-3-one	Organoheterocyclic compounds	Piperidines	Piperidinones	140.106446063885	NA	1.7877	1	NA
1.79_140.1064m/z	48.4835013847469	0.000129003870726575	3.32291682504423	Sham-Fibre:Sham-Control	HMDB0037868	null	C8H13NO	M+H	38.9	0	-3.91380664578709	99.1887664583084	2,4-Dimethyl-5-propyloxazole	Organoheterocyclic compounds	Azoles	Oxazoles	140.106446063885	NA	1.7877	1	NA
1.79_140.1064m/z	48.4835013847469	0.000129003870726575	3.32291682504423	Sham-Fibre:Sham-Control	HMDB0030540	null	C8H10O	M+NH4	38.8	0	-4.45967281594681	99.4176610099551	2,5-Dimethylphenol	Benzenoids	Benzene and substituted derivatives	Phenols and derivatives	140.106446063885	NA	1.7877	1	NA
1.79_140.1064m/z	48.4835013847469	0.000129003870726575	3.32291682504423	Sham-Fibre:Sham-Control	C08283	C08283	C8H15NO2	M+H-H2O	45.7	33.7	-3.46515256483872	98.9434260547443	Homostachydrine;	null	null	null	140.106446063885	NA	1.7877	1	NULL
1.79_140.1064m/z	48.4835013847469	0.000129003870726575	3.32291682504423	Sham-Fibre:Sham-Control	C16697	C16697	C8H13NO	M+H	46.1	36	-3.91380664578709	99.1887664583084	1-Indolizidinone; 1-Ketooctahydroindolizine;	null	null	null	140.106446063885	NA	1.7877	1
1.79_140.1064m/z	48.4835013847469	0.000129003870726575	3.32291682504423	Sham-Fibre:Sham-Control	C14385	C14385	C8H10O	M+NH4	38.8	0	-4.45967281594681	99.4176610099551	2-Ethylphenol; o-Ethylphenol;	null	null	null	140.106446063885	NA	1.7877	1	NULL
1.79_140.1064m/z	48.4835013847469	0.000129003870726575	3.32291682504423	Sham-Fibre:Sham-Control	C10155	C10155	C8H15NO2	M+H-H2O	39	0	-3.46515256465782	98.9434260547443	Lentiginosine;	null	null	null	140.106446063885	NA	1.7877	1	NULL
1.79_140.1064m/z	48.4835013847469	0.000129003870726575	3.32291682504423	Sham-Fibre:Sham-Control	C11348	C11348	C8H10O	M+NH4	38.8	0	-4.45967281606323	99.4176610099551	(S)-1-Phenylethanol; (S)-1-Phenethyl alcohol;	null	null	null	140.106446063885	NA	1.7877	1	map01100 Metabolic pathways;
1.79_140.1064m/z	48.4835013847469	0.000129003870726575	3.32291682504423	Sham-Fibre:Sham-Control	HMDB0034884	null	C8H13NO	M+H	38.9	0	-3.91380664578709	99.1887664583084	1,2,3,4-Tetrahydro-6-propanoylpyridine	Organoheterocyclic compounds	Pyridines and derivatives	Hydropyridines	140.106446063885	NA	1.7877	1	NA
1.79_140.1064m/z	48.4835013847469	0.000129003870726575	3.32291682504423	Sham-Fibre:Sham-Control	HMDB0037871	null	C8H13NO	M+H	38.9	0	-3.91380664578709	99.1887664583084	4,5-Dimethyl-2-(1-methylethyl)oxazole	Organoheterocyclic compounds	Azoles	Oxazoles	140.106446063885	NA	1.7877	1	NA
1.79_140.1064m/z	48.4835013847469	0.000129003870726575	3.32291682504423	Sham-Fibre:Sham-Control	HMDB0029306	C13637	C8H10O	M+NH4	38.8	0	-4.45967281594681	99.4176610099551	4-Ethylphenol	Benzenoids	Phenols	1-hydroxy-2-unsubstituted benzenoids	140.106446063885	NA	1.7877	1
1.79_140.1064m/z	48.4835013847469	0.000129003870726575	3.32291682504423	Sham-Fibre:Sham-Control	C10400	C10400	C8H13NO	M+H	38.9	0	-3.91380664599142	99.1887664583084	Supinidine;	null	null	null	140.106446063885	NA	1.7877	1	NULL
1.79_140.1064m/z	48.4835013847469	0.000129003870726575	3.32291682504423	Sham-Fibre:Sham-Control	HMDB0059873	C14386	C8H10O	M+NH4	38.8	0	-4.45967281594681	99.4176610099551	3-Ethylphenol	Benzenoids	Phenols	1-hydroxy-4-unsubstituted benzenoids	140.106446063885	NA	1.7877	1	NULL
1.79_140.1064m/z	48.4835013847469	0.000129003870726575	3.32291682504423	Sham-Fibre:Sham-Control	HMDB0032619	C07112	C8H10O	M+NH4	38.8	0	-4.45967281594681	99.4176610099551	1-Phenylethanol	Benzenoids	Benzene and substituted derivatives	null	140.106446063885	NA	1.7877	1	NULL
1.79_140.1064m/z	48.4835013847469	0.000129003870726575	3.32291682504423	Sham-Fibre:Sham-Control	HMDB0037870	null	C8H13NO	M+H	38.9	0	-3.91380664578709	99.1887664583084	4,5-Diethyl-2-methyloxazole	Organoheterocyclic compounds	Azoles	Oxazoles	140.106446063885	NA	1.7877	1	NA
1.79_140.1064m/z	48.4835013847469	0.000129003870726575	3.32291682504423	Sham-Fibre:Sham-Control	HMDB0037855	null	C8H13NO	M+H	45.1	30.6	-3.91380664578709	99.1887664583084	4-Butyl-2-methyloxazole	Organoheterocyclic compounds	Azoles	Oxazoles	140.106446063885	NA	1.7877	1	NA
1.79_140.1064m/z	48.4835013847469	0.000129003870726575	3.32291682504423	Sham-Fibre:Sham-Control	C06757	C06757	C8H10O	M+NH4	38.8	0	-4.45967281594681	99.4176610099551	4-Methylbenzyl alcohol; alpha-Hydroxy-p-xylene; 4-Tolylcarbinol;	Benzenoids	Benzene and substituted derivatives	Benzyl alcohols	140.106446063885	NA	1.7877	1	map01100 Metabolic pathways;
1.79_140.1064m/z	48.4835013847469	0.000129003870726575	3.32291682504423	Sham-Fibre:Sham-Control	HMDB0033433	null	C8H15NO2	M+H-H2O	45.7	33.7	-3.46515256465782	98.9434260547443	(S)-Homostachydrine	Organic acids and derivatives	Carboxylic acids and derivatives	Amino acids, peptides, and analogues	140.106446063885	NA	1.7877	1	NA
1.79_140.1064m/z	48.4835013847469	0.000129003870726575	3.32291682504423	Sham-Fibre:Sham-Control	HMDB0033944	C05853	C8H10O	M+NH4	38.8	0	-4.45967281606323	99.4176610099551	2-Phenylethanol	Benzenoids	Benzene and substituted derivatives	null	140.106446063885	NA	1.7877	1	map00360 Phenylalanine metabolism;
1.79_140.1064m/z	48.4835013847469	0.000129003870726575	3.32291682504423	Sham-Fibre:Sham-Control	HMDB0032151	null	C8H10O	M+NH4	38.8	0	-4.45967281594681	99.4176610099551	3,4-Dimethylphenol	Benzenoids	Phenols	Cresols	140.106446063885	NA	1.7877	1	NA
1.79_140.1064m/z	48.4835013847469	0.000129003870726575	3.32291682504423	Sham-Fibre:Sham-Control	HMDB0038792	null	C8H13NO	M+H	38.9	0	-3.91380664578709	99.1887664583084	5-Pentyloxazole	Organoheterocyclic compounds	Azoles	Oxazoles	140.106446063885	NA	1.7877	1	NA
1.79_140.1064m/z	48.4835013847469	0.000129003870726575	3.32291682504423	Sham-Fibre:Sham-Control	HMDB0032150	null	C8H10O	M+NH4	38.8	0	-4.45967281594681	99.4176610099551	2,6-Dimethylphenol	Benzenoids	Benzene and substituted derivatives	Phenols and derivatives	140.106446063885	NA	1.7877	1	NA
1.79_140.1064m/z	48.4835013847469	0.000129003870726575	3.32291682504423	Sham-Fibre:Sham-Control	C14386	C14386	C8H10O	M+NH4	38.8	0	-4.45967281594681	99.4176610099551	3-Ethylphenol;	Benzenoids	Phenols	1-hydroxy-4-unsubstituted benzenoids	140.106446063885	NA	1.7877	1	NULL
1.79_140.1064m/z	48.4835013847469	0.000129003870726575	3.32291682504423	Sham-Fibre:Sham-Control	C07112	C07112	C8H10O	M+NH4	38.8	0	-4.45967281606323	99.4176610099551	1-Phenylethanol; Methylphenyl carbinol; alpha-Methylbenzyl alcohol;	Benzenoids	Benzene and substituted derivatives	null	140.106446063885	NA	1.7877	1	NULL
1.79_140.1064m/z	48.4835013847469	0.000129003870726575	3.32291682504423	Sham-Fibre:Sham-Control	HMDB0032074	null	C8H10O	M+NH4	38.8	0	-4.45967281594681	99.4176610099551	1-Methoxy-2-methylbenzene	Benzenoids	Benzene and substituted derivatives	Phenol ethers	140.106446063885	NA	1.7877	1	NA
1.79_140.1064m/z	48.4835013847469	0.000129003870726575	3.32291682504423	Sham-Fibre:Sham-Control	C14582	C14582	C8H10O	M+NH4	38.8	0	-4.45967281594681	99.4176610099551	2,4-Dimethylphenol; 2,4-Xylenol; 1-Hydroxy-2,4-dimethylbenzene;	null	null	null	140.106446063885	NA	1.7877	1
1.79_140.1064m/z	48.4835013847469	0.000129003870726575	3.32291682504423	Sham-Fibre:Sham-Control	HMDB0037818	null	C8H13NO	M+H	38.9	0	-3.91380664578709	99.1887664583084	2-Pentyloxazole	Organoheterocyclic compounds	Azoles	Oxazoles	140.106446063885	NA	1.7877	1	NA
1.79_140.1064m/z	48.4835013847469	0.000129003870726575	3.32291682504423	Sham-Fibre:Sham-Control	HMDB0041609	C06757	C8H10O	M+NH4	38.8	0	-4.45967281594681	99.4176610099551	4-Methylbenzyl alcohol	Benzenoids	Benzene and substituted derivatives	Benzyl alcohols	140.106446063885	NA	1.7877	1	map01100 Metabolic pathways;
1.79_140.1064m/z	48.4835013847469	0.000129003870726575	3.32291682504423	Sham-Fibre:Sham-Control	HMDB0037869	null	C8H13NO	M+H	38.9	0	-3.91380664578709	99.1887664583084	4,5-Dimethyl-2-propyloxazole	Organoheterocyclic compounds	Azoles	Oxazoles	140.106446063885	NA	1.7877	1	NA
1.79_140.1064m/z	48.4835013847469	0.000129003870726575	3.32291682504423	Sham-Fibre:Sham-Control	C00783	C00783	C8H13NO	M+H	46.1	36	-3.91380664578709	99.1887664583084	Tropinone; 3-Tropanone;	null	null	null	140.106446063885	NA	1.7877	1	map01100 Metabolic pathways;
1.79_140.1064m/z	48.4835013847469	0.000129003870726575	3.32291682504423	Sham-Fibre:Sham-Control	C05853	C05853	C8H10O	M+NH4	38.8	0	-4.45967281606323	99.4176610099551	Phenylethyl alcohol; Phenethyl alcohol; 2-Phenylethanol;	Benzenoids	Benzene and substituted derivatives	null	140.106446063885	NA	1.7877	1	map00360 Phenylalanine metabolism;
1.79_140.1064m/z	48.4835013847469	0.000129003870726575	3.32291682504423	Sham-Fibre:Sham-Control	C07216	C07216	C8H10O	M+NH4	38.8	0	-4.45967281594681	99.4176610099551	3-Methylbenzyl alcohol;	null	null	null	140.106446063885	NA	1.7877	1	map01100 Metabolic pathways;
1.79_140.1064m/z	48.4835013847469	0.000129003870726575	3.32291682504423	Sham-Fibre:Sham-Control	HMDB0014447	C12535	C8H15NO2	M+H-H2O	46.5	37.5	-3.46515256465782	98.9434260547443	Tranexamic Acid	Organic acids and derivatives	Carboxylic acids and derivatives	Amino acids, peptides, and analogues	140.106446063885	NA	1.7877	1	NULL
1.79_140.1064m/z	48.4835013847469	0.000129003870726575	3.32291682504423	Sham-Fibre:Sham-Control	C07213	C07213	C8H10O	M+NH4	38.8	0	-4.45967281606323	99.4176610099551	2-Methylbenzyl alcohol;	null	null	null	140.106446063885	NA	1.7877	1	map01100 Metabolic pathways;
1.79_140.1064m/z	48.4835013847469	0.000129003870726575	3.32291682504423	Sham-Fibre:Sham-Control	HMDB0032076	null	C8H10O	M+NH4	38.8	0	-4.45967281594681	99.4176610099551	1-Methoxy-4-methylbenzene	Benzenoids	Benzene and substituted derivatives	Phenol ethers	140.106446063885	NA	1.7877	1	NA
1.79_140.1064m/z	48.4835013847469	0.000129003870726575	3.32291682504423	Sham-Fibre:Sham-Control	C18585	C18585	C5H13ClN+	M+NH4	32.9	0	-8.4505362731688	74.12475422	Chlormequat;	null	null	null	140.106446063885	NA	1.7877	1	NULL
1.79_140.1064m/z	48.4835013847469	0.000129003870726575	3.32291682504423	Sham-Fibre:Sham-Control	HMDB0032148	null	C8H10O	M+NH4	38.8	0	-4.45967281594681	99.4176610099551	2,3-Dimethylphenol	Benzenoids	Phenols	Cresols	140.106446063885	NA	1.7877	1	NA
1.79_176.1278m/z	11.2017294501787	4.74686689986021e-06	2.49969997759883	Sham-Fibre:Sham-Control	HMDB0038305	null	C8H14O3	M+NH4	39.2	0	-1.98169043479275	98.1217843179471	3-Methylbutyl 2-oxopropanoate	Organic acids and derivatives	Keto acids and derivatives	Alpha-keto acids and derivatives	176.127806543709	NA	1.7877	1	NA
1.79_176.1278m/z	11.2017294501787	4.74686689986021e-06	2.49969997759883	Sham-Fibre:Sham-Control	HMDB0062762	null	C6H15N4O2+	M+H	38.1	0	5.8781137157401	97.2402987326318	L-argininium(1+)	Organic acids and derivatives	Carboxylic acids and derivatives	Amino acids, peptides, and analogues	176.127806543709	NA	1.7877	1	NA
1.79_176.1278m/z	11.2017294501787	4.74686689986021e-06	2.49969997759883	Sham-Fibre:Sham-Control	HMDB0059939	null	C8H14O3	M+NH4	39.2	0	-1.98169043479275	98.1217843179471	6-Butyl-1,4-dioxan-2-one	Organoheterocyclic compounds	Dioxanes	1,4-dioxanes	176.127806543709	NA	1.7877	1	NA
1.79_176.1278m/z	11.2017294501787	4.74686689986021e-06	2.49969997759883	Sham-Fibre:Sham-Control	HMDB0062788	null	C8H14O3	M+NH4	39.2	0	-1.98169043479275	98.1217843179471	Isobutyric Acid Anhydride	Organic acids and derivatives	Carboxylic acids and derivatives	Dicarboxylic acids and derivatives	176.127806543709	NA	1.7877	1	NA
1.79_176.1278m/z	11.2017294501787	4.74686689986021e-06	2.49969997759883	Sham-Fibre:Sham-Control	HMDB0059938	null	C8H14O3	M+NH4	39.2	0	-1.98169043479275	98.1217843179471	5-Butyl-1,4-dioxan-2-one	Organoheterocyclic compounds	Dioxanes	1,4-dioxanes	176.127806543709	NA	1.7877	1	NA
1.79_176.1278m/z	11.2017294501787	4.74686689986021e-06	2.49969997759883	Sham-Fibre:Sham-Control	HMDB0040447	null	C8H14O3	M+NH4	39.2	0	-1.98169043479275	98.1217843179471	Butyl acetoacetate	Organic acids and derivatives	Keto acids and derivatives	Beta-keto acids and derivatives	176.127806543709	NA	1.7877	1	NA
1.79_176.1278m/z	11.2017294501787	4.74686689986021e-06	2.49969997759883	Sham-Fibre:Sham-Control	HMDB0030303	null	C8H14O3	M+NH4	39.2	0	-1.98169043479275	98.1217843179471	6-Ethyl-1-methyl-2,7,8-trioxabicyclo[3.2.1]octane	Organoheterocyclic compounds	Dioxepanes	1,3-dioxepanes	176.127806543709	NA	1.7877	1	NA
1.79_176.1278m/z	11.2017294501787	4.74686689986021e-06	2.49969997759883	Sham-Fibre:Sham-Control	HMDB0036395	null	C8H14O3	M+NH4	39.2	0	-1.98169043479275	98.1217843179471	2-Methylpropyl 3-oxobutanoate	Organic acids and derivatives	Keto acids and derivatives	Beta-keto acids and derivatives	176.127806543709	NA	1.7877	1	NA
1.79_176.1278m/z	11.2017294501787	4.74686689986021e-06	2.49969997759883	Sham-Fibre:Sham-Control	C02975	C02975	C8H14O3	M+NH4	39.2	0	-1.98169043479275	98.1217843179471	Ethyl 3-oxohexanoate; Ethyl butyrylacetate;	Organic acids and derivatives	Keto acids and derivatives	Beta-keto acids and derivatives	176.127806543709	NA	1.7877	1	NULL
1.79_176.1278m/z	11.2017294501787	4.74686689986021e-06	2.49969997759883	Sham-Fibre:Sham-Control	HMDB0036230	null	C8H14O3	M+NH4	39.2	0	-1.98169043479275	98.1217843179471	1-Methyl-2-oxopropyl butyrate	Lipids and lipid-like molecules	Fatty Acyls	Fatty acid esters	176.127806543709	NA	1.7877	1	NA
1.79_176.1278m/z	11.2017294501787	4.74686689986021e-06	2.49969997759883	Sham-Fibre:Sham-Control	C16655	C16655	C8H14O3	M+NH4	39.2	0	-1.98169043479275	98.1217843179471	2-n-Propyl-4-oxopentanoic acid; 4-Oxovalproic acid; 4-Keto-VPA;	Organic acids and derivatives	Keto acids and derivatives	Gamma-keto acids and derivatives	176.127806543709	NA	1.7877	1	map00982 Drug metabolism - cytochrome P450;
1.79_176.1278m/z	11.2017294501787	4.74686689986021e-06	2.49969997759883	Sham-Fibre:Sham-Control	HMDB0010721	null	C8H14O3	M+NH4	39.2	0	-1.98169043479275	98.1217843179471	3-Oxooctanoic acid	Organic acids and derivatives	Keto acids and derivatives	Medium-chain keto acids and derivatives	176.127806543709	NA	1.7877	1	NA
1.79_176.1278m/z	11.2017294501787	4.74686689986021e-06	2.49969997759883	Sham-Fibre:Sham-Control	HMDB0060685	C16652	C8H14O3	M+NH4	39.2	0	-1.98169043479275	98.1217843179471	3-Oxovalproic acid	Organic acids and derivatives	Keto acids and derivatives	Short-chain keto acids and derivatives	176.127806543709	NA	1.7877	1	map00982 Drug metabolism - cytochrome P450;
1.79_176.1278m/z	11.2017294501787	4.74686689986021e-06	2.49969997759883	Sham-Fibre:Sham-Control	HMDB0041616	null	C8H14O3	M+NH4	39.2	0	-1.98169043479275	98.1217843179471	Propyl levulinate	Organic acids and derivatives	Keto acids and derivatives	Gamma-keto acids and derivatives	176.127806543709	NA	1.7877	1	NA
1.79_176.1278m/z	11.2017294501787	4.74686689986021e-06	2.49969997759883	Sham-Fibre:Sham-Control	C16652	C16652	C8H14O3	M+NH4	39.2	0	-1.98169043479275	98.1217843179471	3-Oxovalproic acid; 2-n-Propyl-3-oxopentanoic acid; 3-Keto-VPA;	Organic acids and derivatives	Keto acids and derivatives	Short-chain keto acids and derivatives	176.127806543709	NA	1.7877	1	map00982 Drug metabolism - cytochrome P450;
1.79_176.1278m/z	11.2017294501787	4.74686689986021e-06	2.49969997759883	Sham-Fibre:Sham-Control	HMDB0013211	null	C8H14O3	M+NH4	39.2	0	-1.98169043479275	98.1217843179471	Alpha-Ketooctanoic acid	Organic acids and derivatives	Keto acids and derivatives	Medium-chain keto acids and derivatives	176.127806543709	NA	1.7877	1	NA
1.79_176.1278m/z	11.2017294501787	4.74686689986021e-06	2.49969997759883	Sham-Fibre:Sham-Control	HMDB0000909	null	C8H14O3	M+NH4	45.5	31.7	-1.98169043479275	98.1217843179471	trans-4-Hydroxycyclohexylacetic acid	Organic oxygen compounds	Organooxygen compounds	Alcohols and polyols	176.127806543709	NA	1.7877	1	NA
1.79_176.1278m/z	11.2017294501787	4.74686689986021e-06	2.49969997759883	Sham-Fibre:Sham-Control	HMDB0031177	null	C8H14O3	M+NH4	39.2	0	-1.98169043479275	98.1217843179471	Tetrahydrofurfuryl propionate	Organoheterocyclic compounds	Tetrahydrofurans	null	176.127806543709	NA	1.7877	1	NA
1.79_176.1278m/z	11.2017294501787	4.74686689986021e-06	2.49969997759883	Sham-Fibre:Sham-Control	HMDB0000451	null	C8H14O3	M+NH4	45.5	31.7	-1.98169043479275	98.1217843179471	cis-4-Hydroxycyclohexylacetic acid	Organic oxygen compounds	Organooxygen compounds	Alcohols and polyols	176.127806543709	NA	1.7877	1	NA
1.79_176.1278m/z	11.2017294501787	4.74686689986021e-06	2.49969997759883	Sham-Fibre:Sham-Control	HMDB0060683	C16655	C8H14O3	M+NH4	39.2	0	-1.98169043479275	98.1217843179471	2-n-Propyl-4-oxopentanoic acid	Organic acids and derivatives	Keto acids and derivatives	Gamma-keto acids and derivatives	176.127806543709	NA	1.7877	1	map00982 Drug metabolism - cytochrome P450;
1.79_176.1278m/z	11.2017294501787	4.74686689986021e-06	2.49969997759883	Sham-Fibre:Sham-Control	HMDB0031307	C02975	C8H14O3	M+NH4	39.2	0	-1.98169043479275	98.1217843179471	Ethyl 3-oxohexanoate	Organic acids and derivatives	Keto acids and derivatives	Beta-keto acids and derivatives	176.127806543709	NA	1.7877	1	NULL
1.80_260.1953m/z	2.53774241989749	0.0459909402009505	1.16711040477736	Sham-Fibre:Sham-Control	HMDB0028955	null	C12H25N3O3	M+H	37.5	0	-5.86487703295447	94.0058685533368	Lysyl-Leucine	Organic acids and derivatives	Carboxylic acids and derivatives	Amino acids, peptides, and analogues	260.195347991747	NA	1.802	1	NA
1.80_260.1953m/z	2.53774241989749	0.0459909402009505	1.16711040477736	Sham-Fibre:Sham-Control	HMDB0028912	null	C12H25N3O3	M+H	37.5	0	-5.86487703295447	94.0058685533368	Isoleucyl-Lysine	Organic acids and derivatives	Carboxylic acids and derivatives	Amino acids, peptides, and analogues	260.195347991747	NA	1.802	1	NA
1.80_260.1953m/z	2.53774241989749	0.0459909402009505	1.16711040477736	Sham-Fibre:Sham-Control	HMDB0028934	null	C12H25N3O3	M+H	37.5	0	-5.86487703295447	94.0058685533368	Leucyl-Lysine	Organic acids and derivatives	Carboxylic acids and derivatives	Amino acids, peptides, and analogues	260.195347991747	NA	1.802	1	NA
1.80_260.1953m/z	2.53774241989749	0.0459909402009505	1.16711040477736	Sham-Fibre:Sham-Control	HMDB0028954	null	C12H25N3O3	M+H	37.5	0	-5.86487703295447	94.0058685533368	Lysyl-Isoleucine	Organic acids and derivatives	Carboxylic acids and derivatives	Amino acids, peptides, and analogues	260.195347991747	NA	1.802	1	NA
1.83_317.0307m/z	1.91358819100927	0.0185729629956007	1.21699449954429	Sham-Fibre:Sham-Control	HMDB0125204	null	C15H10O9	M+H-H2O	37.9	12.6	4.46907460343088	82.3637230490563	3,5,6,7-tetrahydroxy-2-(3,4,5-trihydroxyphenyl)-4H-chromen-4-one	Phenylpropanoids and polyketides	Flavonoids	Flavones	317.030686462822	NA	1.83056666666667	1	NA
1.83_317.0307m/z	1.91358819100927	0.0185729629956007	1.21699449954429	Sham-Fibre:Sham-Control	HMDB0030159	null	C15H10O9	M+H-H2O	37.9	12.6	4.46907460343088	82.3637230490563	3,3',4',5,6,7,8-Heptahydroxyflavone	Phenylpropanoids and polyketides	Flavonoids	Flavones	317.030686462822	NA	1.83056666666667	1	NA
1.83_317.0307m/z	1.91358819100927	0.0185729629956007	1.21699449954429	Sham-Fibre:Sham-Control	HMDB0129429	null	C15H10O9	M+H-H2O	37.9	12.6	4.46907460343088	82.3637230490563	3,5,6,7-tetrahydroxy-2-(2,3,4-trihydroxyphenyl)-4H-chromen-4-one	Phenylpropanoids and polyketides	Flavonoids	Flavones	317.030686462822	NA	1.83056666666667	1	NA
1.83_317.0307m/z	1.91358819100927	0.0185729629956007	1.21699449954429	Sham-Fibre:Sham-Control	HMDB0140547	null	C15H10O9	M+H-H2O	35.4	0	4.46907460343088	82.3637230490563	5,6,7,8-tetrahydroxy-2-(3,4,5-trihydroxyphenyl)-4H-chromen-4-one	Phenylpropanoids and polyketides	Flavonoids	Flavones	317.030686462822	NA	1.83056666666667	1	NA
1.83_317.0307m/z	1.91358819100927	0.0185729629956007	1.21699449954429	Sham-Fibre:Sham-Control	HMDB0128699	null	C12H14O9S	M+H-H2O	34.3	0	-5.62308561013535	77.9853177348198	[1-(6,7-dimethoxy-2H-1,3-benzodioxol-5-yl)-3-oxopropoxy]sulfonic acid	Organoheterocyclic compounds	Benzodioxoles	null	317.030686462822	NA	1.83056666666667	1	NA
1.83_317.0307m/z	1.91358819100927	0.0185729629956007	1.21699449954429	Sham-Fibre:Sham-Control	HMDB0128707	null	C12H14O9S	M+H-H2O	34.3	0	-5.62308561013535	77.9853177348198	{[1-(6,7-dimethoxy-2H-1,3-benzodioxol-5-yl)-3-oxopropan-2-yl]oxy}sulfonic acid	null	null	null	317.030686462822	NA	1.83056666666667	1	NA
1.83_317.0307m/z	1.91358819100927	0.0185729629956007	1.21699449954429	Sham-Fibre:Sham-Control	C04606	C04606	C16H14O4S2	M+H-H2O	35.2	0	1.86743509267971	78.3529186891522	5-(3,4-Diacetoxybut-1-ynyl)-2,2'-bithiophene;	null	null	null	317.030686462822	NA	1.83056666666667	1	NULL
1.83_317.0307m/z	1.91358819100927	0.0185729629956007	1.21699449954429	Sham-Fibre:Sham-Control	HMDB0125205	null	C15H10O9	M+H-H2O	37.9	12.6	4.46907460343088	82.3637230490563	3,5,7-trihydroxy-2-(2,3,4,5-tetrahydroxyphenyl)-4H-chromen-4-one	Phenylpropanoids and polyketides	Flavonoids	Flavones	317.030686462822	NA	1.83056666666667	1	NA
1.83_317.0307m/z	1.91358819100927	0.0185729629956007	1.21699449954429	Sham-Fibre:Sham-Control	HMDB0041200	null	C16H10N2O3	M+K	35.6	0.346	-5.80361469000711	84.1572474366846	Dehydroxymethylflazine	Alkaloids and derivatives	Harmala alkaloids	null	317.030686462822	NA	1.83056666666667	1	NA
1.83_317.0307m/z	1.91358819100927	0.0185729629956007	1.21699449954429	Sham-Fibre:Sham-Control	HMDB0060029	null	C12H14O9S	M+H-H2O	37.3	15	-5.62308561013535	77.9853177348198	5-(3',4',5'-Trihydroxyphenyl)-gamma-valerolactone-O-methyl-O-sulphate	Benzenoids	Phenols	Benzenediols	317.030686462822	NA	1.83056666666667	1	NA
1.83_317.0307m/z	1.91358819100927	0.0185729629956007	1.21699449954429	Sham-Fibre:Sham-Control	HMDB0128717	null	C12H14O9S	M+H-H2O	34.6	1.32	-5.62308561013535	77.9853177348198	{[3-(6,7-dimethoxy-2H-1,3-benzodioxol-5-yl)oxiran-2-yl]methoxy}sulfonic acid	Organoheterocyclic compounds	Benzodioxoles	null	317.030686462822	NA	1.83056666666667	1	NA
1.83_317.0307m/z	1.91358819100927	0.0185729629956007	1.21699449954429	Sham-Fibre:Sham-Control	HMDB0129430	null	C15H10O9	M+H-H2O	37.9	12.6	4.46907460343088	82.3637230490563	3,5,6,7-tetrahydroxy-2-(2,4,5-trihydroxyphenyl)-4H-chromen-4-one	Phenylpropanoids and polyketides	Flavonoids	Flavones	317.030686462822	NA	1.83056666666667	1	NA
1.84_175.0164n	3.30580207818524	0.00992013522214128	1.61047444787017	Sham-Fibre:Sham-Control	NA	NA	NA	NA	NA	NA	NA	NA	NA	NA	NA	NA	NA	NA	NA	NA	NA
1.84_256.0528n	2.54586286871705	0.00455381385296647	1.33727484999524	Sham-Fibre:Sham-Control	C00225	C00225	C12H14Cl2N2	M+H-H2O, M+Na	31.1	0	-2.4580538772078	58.6020834958713	Methyl viologen; Paraquat dichloride; 1,1'-Dimethyl-4,4'-bipyridinium dichloride;	null	null	null	279.026601214776	256.052774465518	1.84485	1	NULL
1.84_332.0030m/z	8.94007192293344	0.00191092255335896	2.17834698298902	Sham-Fibre:Sham-Control	C18398	C18398	C10H13Cl2O3PS	M+NH4	29.7	0	-2.49354762862816	51.6202497959135	Dichlofenthion;	null	null	null	332.003049936423	NA	1.84485	1	NULL
1.84_407.9970m/z	30.5646850055948	0.000843795569423516	2.65406151409323	Sham-Fibre:Sham-Control	NA	NA	NA	NA	NA	NA	NA	NA	NA	NA	NA	NA	NA	NA	NA	NA	NA
1.86_164.0188n	2.74055232005744	0.0140745252113614	1.46254204290376	Sham-Fibre:Sham-Control	NA	NA	NA	NA	NA	NA	NA	NA	NA	NA	NA	NA	NA	NA	NA	NA	NA
1.86_218.9565m/z	4.01092157245459	0.0176888396347547	1.67952725115069	Sham-Fibre:Sham-Control	NA	NA	NA	NA	NA	NA	NA	NA	NA	NA	NA	NA	NA	NA	NA	NA	NA
1.86_258.9749m/z	3.17677578521753	0.0196905865845373	1.5059126600103	Sham-Fibre:Sham-Control	NA	NA	NA	NA	NA	NA	NA	NA	NA	NA	NA	NA	NA	NA	NA	NA	NA
1.86_259.0284m/z	3.00657665325979	0.00337806192410837	1.55152543596918	Sham-Fibre:Sham-Control	HMDB0133664	null	C10H10O6S	M+H	33.2	17.8	5.21997170910191	54.322145425466	(2E)-2-methyl-3-[3-(sulfooxy)phenyl]prop-2-enoic acid	Phenylpropanoids and polyketides	Cinnamic acids and derivatives	Hydroxycinnamic acids and derivatives	259.028432326164	NA	1.85913333333333	1	NA
1.86_259.0284m/z	3.00657665325979	0.00337806192410837	1.55152543596918	Sham-Fibre:Sham-Control	C09098	C09098	C14H8N2O	M+K	29.1	0	7.32224676475149	53.6056636889659	Canthin-6-one; 6H-Indolo(3,2,1-de)(1,5)naphthyridin-6-one;	null	null	null	259.028432326164	NA	1.85913333333333	1	NULL
1.86_259.0284m/z	3.00657665325979	0.00337806192410837	1.55152543596918	Sham-Fibre:Sham-Control	HMDB0040977	null	C11H12N2OS	M+K	29.2	0	-7.99650817437804	54.7105614679052	Brassitin	Organoheterocyclic compounds	Indoles and derivatives	Indoles	259.028432326164	NA	1.85913333333333	1	NA
1.86_259.0284m/z	3.00657665325979	0.00337806192410837	1.55152543596918	Sham-Fibre:Sham-Control	C15627	C15627	C13H9ClN2O3	M+H-H2O	34	6.71	5.61793391789198	69.9449034709489	GW 9662; 2-Chloro-5-nitrobenzanilide;	null	null	null	259.028432326164	NA	1.85913333333333	1	NULL
1.86_259.0284m/z	3.00657665325979	0.00337806192410837	1.55152543596918	Sham-Fibre:Sham-Control	HMDB0013970	null	C11H12N2OS	M+K	29.2	0	-7.99650817424889	54.7105614679052	Dehydroxyzyleuton	Organoheterocyclic compounds	Benzothiophenes	1-benzothiophenes	259.028432326164	NA	1.85913333333333	1	NA
1.86_259.0284m/z	3.00657665325979	0.00337806192410837	1.55152543596918	Sham-Fibre:Sham-Control	HMDB0014810	null	C10H13ClN2O3S	M+H-H2O	32.5	0	-6.59488343294135	70.1248323253557	Chlorpropamide	Benzenoids	Benzene and substituted derivatives	Benzenesulfonamides	259.028432326164	NA	1.85913333333333	1	NA
1.86_259.0284m/z	3.00657665325979	0.00337806192410837	1.55152543596918	Sham-Fibre:Sham-Control	HMDB0131144	null	C10H12O7S	M+H-H2O	33.3	17.6	4.87937028612983	54.4567914939077	3-[4-methoxy-3-(sulfooxy)phenyl]propanoic acid	Organic acids and derivatives	Organic sulfuric acids and derivatives	Arylsulfates	259.028432326164	NA	1.85913333333333	1	NA
1.86_259.0284m/z	3.00657665325979	0.00337806192410837	1.55152543596918	Sham-Fibre:Sham-Control	HMDB0131180	null	C10H10O6S	M+H	33.2	17.8	5.21997170910191	54.322145425466	{4-[(1E)-3-methoxy-3-oxoprop-1-en-1-yl]phenyl}oxidanesulfonic acid	Phenylpropanoids and polyketides	Cinnamic acids and derivatives	Cinnamic acid esters	259.028432326164	NA	1.85913333333333	1	NA
1.86_259.0284m/z	3.00657665325979	0.00337806192410837	1.55152543596918	Sham-Fibre:Sham-Control	HMDB0041724	null	C10H12O7S	M+H-H2O	33.3	17.6	4.87937028612983	54.4567914939077	Dihydroferulic acid 4-sulfate	Organic acids and derivatives	Organic sulfuric acids and derivatives	Arylsulfates	259.028432326164	NA	1.85913333333333	1	NA
1.86_259.0284m/z	3.00657665325979	0.00337806192410837	1.55152543596918	Sham-Fibre:Sham-Control	HMDB0133667	null	C10H10O6S	M+H	33.2	17.8	5.21997170910191	54.322145425466	(2E)-2-methyl-3-[4-(sulfooxy)phenyl]prop-2-enoic acid	Phenylpropanoids and polyketides	Cinnamic acids and derivatives	Cinnamic acids	259.028432326164	NA	1.85913333333333	1	NA
1.86_259.0284m/z	3.00657665325979	0.00337806192410837	1.55152543596918	Sham-Fibre:Sham-Control	HMDB0133661	null	C10H10O6S	M+H	33.5	19.4	5.21997170910191	54.322145425466	(2Z)-3-phenyl-2-[(sulfooxy)methyl]prop-2-enoic acid	Phenylpropanoids and polyketides	Cinnamic acids and derivatives	Cinnamic acids	259.028432326164	NA	1.85913333333333	1	NA
1.86_259.0284m/z	3.00657665325979	0.00337806192410837	1.55152543596918	Sham-Fibre:Sham-Control	HMDB0135681	null	C10H10O6S	M+H	33.2	17.8	5.21997170888161	54.322145425466	[2-hydroxy-5-(3-oxobut-1-en-1-yl)phenyl]oxidanesulfonic acid	Phenylpropanoids and polyketides	Cinnamic acids and derivatives	Hydroxycinnamic acids and derivatives	259.028432326164	NA	1.85913333333333	1	NA
1.86_275.0068m/z	5.43323974890042	0.00185903467769105	1.87259887903383	Sham-Fibre:Sham-Control	C03126	C03126	C6H10O10S	M+H	45	35.2	0.352254587804828	90.130805694334	L-Iduronate 2-sulfate;	null	null	null	275.00684046587	NA	1.85913333333333	1	NULL
1.86_275.0068m/z	5.43323974890042	0.00185903467769105	1.87259887903383	Sham-Fibre:Sham-Control	HMDB0033350	null	C11H12N2S2	M+K	38	0	-2.15217569896674	92.3857497602342	Brassinin	Organoheterocyclic compounds	Indoles and derivatives	Indoles	275.00684046587	NA	1.85913333333333	1	NA
1.86_275.0068m/z	5.43323974890042	0.00185903467769105	1.87259887903383	Sham-Fibre:Sham-Control	C06587	C06587	C12H9ClO4	M+Na	35.4	7.32	-5.22453200911695	75.5148096999447	2-Hydroxy-6-oxo-6-(4'-chlorophenyl)-hexa-2,4-dienoate;	null	null	null	275.00684046587	NA	1.85913333333333	1
1.86_288.9831m/z	4.79941732531916	0.000768786212823749	1.77508409648234	Sham-Fibre:Sham-Control	C16193	C16193	C10H8O6S2	M+H	31.4	0	-1.50054110832702	59.0088449668859	1,6-Naphthalenedisulfonic acid;	null	null	null	288.983074285749	NA	1.85913333333333	1
1.86_288.9831m/z	4.79941732531916	0.000768786212823749	1.77508409648234	Sham-Fibre:Sham-Control	C16194	C16194	C10H8O6S2	M+H	31.4	0	-1.50054110832702	59.0088449668859	2,6-Naphthalenedisulfonic acid;	null	null	null	288.983074285749	NA	1.85913333333333	1
1.86_289.9714n	9.92804223925817	0.00105390540659225	2.16025560694133	Sham-Fibre:Sham-Control	NA	NA	NA	NA	NA	NA	NA	NA	NA	NA	NA	NA	NA	NA	NA	NA	NA
1.86_393.0318m/z	9.31740455074191	0.00283608712402084	2.09900667503693	Sham-Fibre:Sham-Control	C08117	C08117	C15H14N4O6S2	M+H-H2O	38.5	0	-0.83886381642353	93.6220737164457	Ceftibuten;	Organoheterocyclic compounds	Lactams	Beta lactams	393.031843971616	NA	1.85913333333333	1	NULL
1.86_393.0318m/z	9.31740455074191	0.00283608712402084	2.09900667503693	Sham-Fibre:Sham-Control	HMDB0015485	C08117	C15H14N4O6S2	M+H-H2O	38.5	0	-0.83886381642353	93.6220737164457	Ceftibuten	Organoheterocyclic compounds	Lactams	Beta lactams	393.031843971616	NA	1.85913333333333	1	NULL
1.86_393.0318m/z	9.31740455074191	0.00283608712402084	2.09900667503693	Sham-Fibre:Sham-Control	HMDB0031789	C18728	C20H18O2Sn	M+H-H2O	19	0	5.5061566423318	1.09456682712054	(Acetyloxy)triphenylstannane	Organic compounds	Benzenoids	Benzene and substituted derivatives	393.031843971616	NA	1.85913333333333	1	NULL
1.86_393.0318m/z	9.31740455074191	0.00283608712402084	2.09900667503693	Sham-Fibre:Sham-Control	C18728	C18728	C20H18O2Sn	M+H-H2O	19	0	5.5061566423318	1.09456682712054	Fentin acetate;	Organic compounds	Benzenoids	Benzene and substituted derivatives	393.031843971616	NA	1.85913333333333	1	NULL
1.87_255.0028m/z	2.7478383280741	0.00247065434161751	1.47274669543376	Sham-Fibre:Sham-Control	C11434	C11434	C5H13O7P	M+K	36.1	0	-1.10385852536472	81.7472705160666	2-C-Methyl-D-erythritol 4-phosphate;	null	null	null	255.002808986356	NA	1.87341666666667	1	map00900 Terpenoid backbone biosynthesis; map01100 Metabolic pathways;
1.87_346.0419m/z	2.53232445240858	0.0064067581699308	1.50389296945282	Sham-Fibre:Sham-Control	HMDB0000095	C00055	C9H14N3O8P	M+Na	34.8	9.96	2.50582003345632	66.9994016954028	Cytidine monophosphate	Nucleosides, nucleotides, and analogues	Pyrimidine nucleotides	Pyrimidine ribonucleotides	346.04188123966	NA	1.87341666666667	1	map00240 Pyrimidine metabolism; map01100 Metabolic pathways;
1.87_346.0419m/z	2.53232445240858	0.0064067581699308	1.50389296945282	Sham-Fibre:Sham-Control	C03104	C03104	C9H14N3O8P	M+Na	33.9	5.25	2.50582003345632	66.9994016954028	Cytidine 2'-phosphate; 2'-Cytidylic acid; Cytidine 2'-monophosphate;	null	null	null	346.04188123966	NA	1.87341666666667	1	NULL
1.87_346.0419m/z	2.53232445240858	0.0064067581699308	1.50389296945282	Sham-Fibre:Sham-Control	C00055	C00055	C9H14N3O8P	M+Na	34.8	9.96	2.50582003328037	66.9994016954028	CMP; Cytidine-5'-monophosphate; Cytidylic acid;	Nucleosides, nucleotides, and analogues	Pyrimidine nucleotides	Pyrimidine ribonucleotides	346.04188123966	NA	1.87341666666667	1	map00240 Pyrimidine metabolism; map01100 Metabolic pathways;
1.87_346.0419m/z	2.53232445240858	0.0064067581699308	1.50389296945282	Sham-Fibre:Sham-Control	C15617	C15617	C14H14ClN3O2S	M+Na	29	0	9.70488087332624	55.6303418078131	Pirinixic acid;	null	null	null	346.04188123966	NA	1.87341666666667	1	NULL
1.87_346.0419m/z	2.53232445240858	0.0064067581699308	1.50389296945282	Sham-Fibre:Sham-Control	C05822	C05822	C9H14N3O8P	M+Na	33.9	5.25	2.50582003345632	66.9994016954028	3'-CMP; Cytidine 3'-phosphate;	null	null	null	346.04188123966	NA	1.87341666666667	1	map00240 Pyrimidine metabolism;
1.87_346.0419m/z	2.53232445240858	0.0064067581699308	1.50389296945282	Sham-Fibre:Sham-Control	C18644	C18644	C12H16N3O3PS2	M+H	31.5	0	-7.14476429942968	65.7184356367331	Azinphos-ethyl;	null	null	null	346.04188123966	NA	1.87341666666667	1	NULL
1.87_346.0419m/z	2.53232445240858	0.0064067581699308	1.50389296945282	Sham-Fibre:Sham-Control	HMDB0011692	null	C9H14N3O8P	M+Na	33.9	5.25	2.50582003328037	66.9994016954028	Cytidine 2'-phosphate	Organic oxygen compounds	Organooxygen compounds	Carbohydrates and carbohydrate conjugates	346.04188123966	NA	1.87341666666667	1	NA
1.87_361.0076n	3.5505946090437	0.000768786212823749	1.73098920279828	Sham-Fibre:Sham-Control	NA	NA	NA	NA	NA	NA	NA	NA	NA	NA	NA	NA	NA	NA	NA	NA	NA
1.87_413.0506m/z	2.90033638292987	0.000745613487577427	1.41398660558948	Sham-Fibre:Sham-Control	HMDB0124970	null	C15H18O11	M+K	35.7	3.54	6.67885926612918	82.6654813662769	6-{[3-(3,4-dihydroxyphenyl)-2-hydroxypropanoyl]oxy}-3,4,5-trihydroxyoxane-2-carboxylic acid	Organic oxygen compounds	Organooxygen compounds	Carbohydrates and carbohydrate conjugates	413.050567932897	NA	1.87341666666667	1	NA
1.87_413.0506m/z	2.90033638292987	0.000745613487577427	1.41398660558948	Sham-Fibre:Sham-Control	HMDB0124891	null	C17H16O10S	M+H	35.7	5.84	-7.58702827885439	81.2655884510204	{2,6-dimethoxy-4-[3-oxo-3-(2,4,6-trihydroxyphenyl)prop-1-en-1-yl]phenyl}oxidanesulfonic acid	Phenylpropanoids and polyketides	Linear 1,3-diarylpropanoids	Chalcones and dihydrochalcones	413.050567932897	NA	1.87341666666667	1	NA
1.87_413.0506m/z	2.90033638292987	0.000745613487577427	1.41398660558948	Sham-Fibre:Sham-Control	HMDB0128013	null	C15H18O11	M+K	35	0	6.67885926597723	82.6654813662769	3,4,5-trihydroxy-6-{[3-(3,4,5-trihydroxyphenyl)propanoyl]oxy}oxane-2-carboxylic acid	Organic oxygen compounds	Organooxygen compounds	Carbohydrates and carbohydrate conjugates	413.050567932897	NA	1.87341666666667	1	NA
1.87_413.0506m/z	2.90033638292987	0.000745613487577427	1.41398660558948	Sham-Fibre:Sham-Control	HMDB0128012	null	C15H18O11	M+K	35	0	6.67885926597723	82.6654813662769	6-[4-(2-carboxyethyl)-2,6-dihydroxyphenoxy]-3,4,5-trihydroxyoxane-2-carboxylic acid	Organic oxygen compounds	Organooxygen compounds	Carbohydrates and carbohydrate conjugates	413.050567932897	NA	1.87341666666667	1	NA
1.87_413.0506m/z	2.90033638292987	0.000745613487577427	1.41398660558948	Sham-Fibre:Sham-Control	HMDB0060541	null	C16H15ClN6O3	M+K	33.7	7.64	-5.36293075146128	66.8753000403401	N-Desmethylzopiclone	Organoheterocyclic compounds	Pyrrolopyrazines	Cyclopyrrolones	413.050567932897	NA	1.87341666666667	1	NA
1.87_413.0506m/z	2.90033638292987	0.000745613487577427	1.41398660558948	Sham-Fibre:Sham-Control	HMDB0124968	null	C15H18O11	M+K	35	0	6.67885926612918	82.6654813662769	6-[4-(2-carboxy-2-hydroxyethyl)-2-hydroxyphenoxy]-3,4,5-trihydroxyoxane-2-carboxylic acid	Organic oxygen compounds	Organooxygen compounds	Carbohydrates and carbohydrate conjugates	413.050567932897	NA	1.87341666666667	1	NA
1.87_413.0506m/z	2.90033638292987	0.000745613487577427	1.41398660558948	Sham-Fibre:Sham-Control	HMDB0128011	null	C15H18O11	M+K	35	0	6.67885926597723	82.6654813662769	6-[5-(2-carboxyethyl)-2,3-dihydroxyphenoxy]-3,4,5-trihydroxyoxane-2-carboxylic acid	Organic oxygen compounds	Organooxygen compounds	Carbohydrates and carbohydrate conjugates	413.050567932897	NA	1.87341666666667	1	NA
1.87_413.0506m/z	2.90033638292987	0.000745613487577427	1.41398660558948	Sham-Fibre:Sham-Control	HMDB0124969	null	C15H18O11	M+K	35	0	6.67885926597723	82.6654813662769	6-[5-(2-carboxy-2-hydroxyethyl)-2-hydroxyphenoxy]-3,4,5-trihydroxyoxane-2-carboxylic acid	Organic oxygen compounds	Organooxygen compounds	Carbohydrates and carbohydrate conjugates	413.050567932897	NA	1.87341666666667	1	NA
1.87_442.0026m/z	4.85896721042565	0.00846042936882033	1.82163715111913	Sham-Fibre:Sham-Control	HMDB0060874	null	C10H15N5O10P2S	M+H-H2O	32.1	0	9.65016755647608	70.8865857221628	Thioguanosine 5'-diphosphate	Nucleosides, nucleotides, and analogues	Purine nucleotides	Purine ribonucleotides	442.002627151898	NA	1.87341666666667	1	NA
1.89_190.0702m/z	3.67898310661505	0.00209193981318945	1.64436731710553	Sham-Fibre:Sham-Control	C00624	C00624	C7H11NO5	M+H	42.5	21.6	-4.30857514131351	96.0679774029791	N-Acetyl-L-glutamate; N-Acetyl-L-glutamic acid;	null	null	null	190.070184292115	NA	1.88771666666667	1	map00220 Arginine biosynthesis; map01100 Metabolic pathways; map01210 2-Oxocarboxylic acid metabolism; map01230 Biosynthesis of amino acids;
1.89_190.0702m/z	3.67898310661505	0.00209193981318945	1.64436731710553	Sham-Fibre:Sham-Control	C02637	C02637	C7H8O5	M+NH4	47.9	48.6	-4.73497807951297	96.4476470840377	3-Dehydroshikimate;	null	null	null	190.070184292115	NA	1.88771666666667	1	map00400 Phenylalanine, tyrosine and tryptophan biosynthesis; map01100 Metabolic pathways; map01230 Biosynthesis of amino acids;
1.89_190.0702m/z	3.67898310661505	0.00209193981318945	1.64436731710553	Sham-Fibre:Sham-Control	C07479	C07479	C7H8O5	M+NH4	48.1	49.4	-4.73497807951297	96.4476470840377	2-Oxo-5-methyl-cis-muconate;	null	null	null	190.070184292115	NA	1.88771666666667	1	map01100 Metabolic pathways;
1.89_190.0702m/z	3.67898310661505	0.00209193981318945	1.64436731710553	Sham-Fibre:Sham-Control	C12109	C12109	C7H11NO5	M+H	46.9	43.5	-4.30857514131351	96.0679774029791	AminoDHQ; 5-Deoxy-5-amino-3-dehydroquinic acid;	null	null	null	190.070184292115	NA	1.88771666666667	1
1.89_190.0702m/z	3.67898310661505	0.00209193981318945	1.64436731710553	Sham-Fibre:Sham-Control	HMDB0032499	null	C8H15NS2	M+H	35.4	0	-8.90502934176902	86.5972414465689	Pyrrolidino-[1,2E]-4H-2,4-dimethyl-1,3,5-dithiazine	Organoheterocyclic compounds	Azacyclic compounds	Dithiazinanes	190.070184292115	NA	1.88771666666667	1	NA
1.89_190.0702m/z	3.67898310661505	0.00209193981318945	1.64436731710553	Sham-Fibre:Sham-Control	C14148	C14148	C6H9N5O	M+Na	39.4	2.47	1.5183076816796	96.5945303476189	N-Cyclopropylammeline; 2-Hydroxy-4-amino-6-(cyclopropylamino)-1,3,5-triazine;	null	null	null	190.070184292115	NA	1.88771666666667	1
1.89_190.0702m/z	3.67898310661505	0.00209193981318945	1.64436731710553	Sham-Fibre:Sham-Control	C02652	C02652	C7H8O5	M+NH4	47.9	48.6	-4.73497807951297	96.4476470840377	5-Dehydroshikimate;	null	null	null	190.070184292115	NA	1.88771666666667	1	NULL
1.89_190.0702m/z	3.67898310661505	0.00209193981318945	1.64436731710553	Sham-Fibre:Sham-Control	C03871	C03871	C7H11NO5	M+H	42.5	21.7	-4.30857514131351	96.0679774029791	L-2-Amino-6-oxoheptanedioate; L-2-Amino-6-oxopimelate;	null	null	null	190.070184292115	NA	1.88771666666667	1	map01100 Metabolic pathways; map01230 Biosynthesis of amino acids;
1.89_190.0702m/z	3.67898310661505	0.00209193981318945	1.64436731710553	Sham-Fibre:Sham-Control	C03063	C03063	C7H8O5	M+NH4	48.1	49.4	-4.73497807951297	96.4476470840377	2-Oxohept-3-enedioate; 2-Oxohept-3-ene-1,7-dioate;	null	null	null	190.070184292115	NA	1.88771666666667	1	map00350 Tyrosine metabolism;
1.89_190.0702m/z	3.67898310661505	0.00209193981318945	1.64436731710553	Sham-Fibre:Sham-Control	C07478	C07478	C7H8O5	M+NH4	47.9	48.5	-4.73497807951297	96.4476470840377	2-Hydroxy-5-methyl-cis,cis-muconate;	null	null	null	190.070184292115	NA	1.88771666666667	1	map01100 Metabolic pathways;
1.89_190.0702m/z	3.67898310661505	0.00209193981318945	1.64436731710553	Sham-Fibre:Sham-Control	C05600	C05600	C7H8O5	M+NH4	47.9	48.5	-4.73497807951297	96.4476470840377	2-Hydroxyhepta-2,4-dienedioate; 2-Hydroxyhepta-2,4-diene-1,7-dioate;	null	null	null	190.070184292115	NA	1.88771666666667	1	map00350 Tyrosine metabolism;
1.89_190.0702m/z	3.67898310661505	0.00209193981318945	1.64436731710553	Sham-Fibre:Sham-Control	C00579	C00579	C8H17NOS2	M+H-H2O	35.6	0.837	-8.13051389568272	86.3688260354257	Dihydrolipoamide; Dihydrothioctamide;	Lipids and lipid-like molecules	Fatty Acyls	Fatty amides	190.070184292115	NA	1.88771666666667	1	NULL
1.89_190.0702m/z	3.67898310661505	0.00209193981318945	1.64436731710553	Sham-Fibre:Sham-Control	HMDB0000590	null	C7H11NO5	M+H	42.5	21.6	-4.30857514146384	96.0679774029791	Glutarylglycine	Organic acids and derivatives	Carboxylic acids and derivatives	Amino acids, peptides, and analogues	190.070184292115	NA	1.88771666666667	1	NA
1.89_190.0702m/z	3.67898310661505	0.00209193981318945	1.64436731710553	Sham-Fibre:Sham-Control	HMDB0000985	C00579	C8H17NOS2	M+H-H2O	35.5	0	-8.13051389568272	86.3688260354257	Dihydrolipoamide	Lipids and lipid-like molecules	Fatty Acyls	Fatty amides	190.070184292115	NA	1.88771666666667	1	NULL
1.89_190.0702m/z	3.67898310661505	0.00209193981318945	1.64436731710553	Sham-Fibre:Sham-Control	C18306	C18306	C7H8O5	M+NH4	47.9	48.6	-4.73497807951297	96.4476470840377	5-Methylmaleylacetate;	null	null	null	190.070184292115	NA	1.88771666666667	1
1.89_190.0702m/z	3.67898310661505	0.00209193981318945	1.64436731710553	Sham-Fibre:Sham-Control	HMDB0001138	null	C7H11NO5	M+H	42.5	21.6	-4.30857514131351	96.0679774029791	N-Acetylglutamic acid	Organic acids and derivatives	Carboxylic acids and derivatives	Amino acids, peptides, and analogues	190.070184292115	NA	1.88771666666667	1	NA
1.89_190.0702m/z	3.67898310661505	0.00209193981318945	1.64436731710553	Sham-Fibre:Sham-Control	C18318	C18318	C7H8O5	M+NH4	47.9	48.5	-4.73497807951297	96.4476470840377	cis,cis-2,4-Dihydroxy-5-methyl-6-oxo-2,4-hexadienoate;	null	null	null	190.070184292115	NA	1.88771666666667	1
1.89_190.0702m/z	3.67898310661505	0.00209193981318945	1.64436731710553	Sham-Fibre:Sham-Control	HMDB0031574	null	C8H15NS2	M+H	35.4	0	-8.90502934176902	86.5972414465689	1-Isothiocyanato-6-(methylthio)hexane	Organosulfur compounds	Isothiocyanates	null	190.070184292115	NA	1.88771666666667	1	NA
1.90_286.0212n	2.25734477277722	0.0165600028644312	1.23747975415014	Sham-Fibre:Sham-Control	NA	NA	NA	NA	NA	NA	NA	NA	NA	NA	NA	NA	NA	NA	NA	NA	NA
1.93_890.3075m/z	189.302005918655	0.00017065765046082	3.15137486988188	Sham-Fibre:Sham-Control	NA	NA	NA	NA	NA	NA	NA	NA	NA	NA	NA	NA	NA	NA	NA	NA	NA
1.94_77.0381m/z	0.445436630840317	0.00481864478976092	1.2739631064979	Sham-Fibre:Sham-Control	C15584	C15584	C6H6O	M+H-H2O	37.9	0	-4.76805931725362	95.1375330212447	Phenol;	Benzenoids	Phenols	1-hydroxy-4-unsubstituted benzenoids	77.0381281647903	NA	1.94485	1	NULL
1.94_77.0381m/z	0.445436630840317	0.00481864478976092	1.2739631064979	Sham-Fibre:Sham-Control	C01782	C01782	C6H6O	M+H-H2O	37.9	0	-4.76805931725362	95.1375330212447	Arene oxide;	null	null	null	77.0381281647903	NA	1.94485	1	NULL
1.94_77.0381m/z	0.445436630840317	0.00481864478976092	1.2739631064979	Sham-Fibre:Sham-Control	C00146	C00146	C6H6O	M+H-H2O	37.9	0	-4.76805931725362	95.1375330212447	Phenol; Benzenol; Hydroxybenzene; Phenic acid; Phenylic acid;	null	null	null	77.0381281647903	NA	1.94485	1	map00350 Tyrosine metabolism; map04974 Protein digestion and absorption;
1.94_77.0381m/z	0.445436630840317	0.00481864478976092	1.2739631064979	Sham-Fibre:Sham-Control	HMDB0000228	C15584	C6H6O	M+H-H2O	37.9	0	-4.76805931725362	95.1375330212447	Phenol	Benzenoids	Phenols	1-hydroxy-4-unsubstituted benzenoids	77.0381281647903	NA	1.94485	1	NULL
1.96_108.0579n	0.536240850647812	0.00852880098512838	1.07760540193707	Sham-Fibre:Sham-Control	HMDB0001858	C01468	C7H8O	M+H-H2O, M+H	56	86	3.83410719130002	98.4291858702362	p-Cresol	Benzenoids	Phenols	Cresols	91.0546409302149	108.057929180215	1.95915	1	map01100 Metabolic pathways; map04974 Protein digestion and absorption;
1.96_108.0579n	0.536240850647812	0.00852880098512838	1.07760540193707	Sham-Fibre:Sham-Control	HMDB0033895	C01403	C7H8O	M+H-H2O, M+H	55.9	85.5	3.83410719143153	98.4291858702362	Anisole	Benzenoids	Benzene and substituted derivatives	Phenol ethers	91.0546409302149	108.057929180215	1.95915	1	NULL
1.96_108.0579n	0.536240850647812	0.00852880098512838	1.07760540193707	Sham-Fibre:Sham-Control	C03485	C03485	C7H8O	M+H-H2O, M+H	56	86	3.83410719130002	98.4291858702362	Aromatic primary alcohol; Aromatic alcohol;	Benzenoids	Benzene and substituted derivatives	Benzyl alcohols	91.0546409302149	108.057929180215	1.95915	1	NULL
1.96_108.0579n	0.536240850647812	0.00852880098512838	1.07760540193707	Sham-Fibre:Sham-Control	C01468	C01468	C7H8O	M+H-H2O, M+H	56	86	3.83410719143153	98.4291858702362	4-Cresol; p-Cresol; 4-Hydroxytoluene; 4-Methylphenol;	Benzenoids	Phenols	Cresols	91.0546409302149	108.057929180215	1.95915	1	map01100 Metabolic pathways; map04974 Protein digestion and absorption;
1.96_108.0579n	0.536240850647812	0.00852880098512838	1.07760540193707	Sham-Fibre:Sham-Control	HMDB0003119	C03485	C7H8O	M+H-H2O, M+H	56	86	3.83410719130002	98.4291858702362	Benzyl alcohol	Benzenoids	Benzene and substituted derivatives	Benzyl alcohols	91.0546409302149	108.057929180215	1.95915	1	NULL
1.96_108.0579n	0.536240850647812	0.00852880098512838	1.07760540193707	Sham-Fibre:Sham-Control	C01467	C01467	C7H8O	M+H-H2O, M+H	56	86	3.83410719130002	98.4291858702362	3-Cresol; m-Cresol; 3-Hydroxytoluene; 3-Methylphenol;	Benzenoids	Phenols	Cresols	91.0546409302149	108.057929180215	1.95915	1
1.96_108.0579n	0.536240850647812	0.00852880098512838	1.07760540193707	Sham-Fibre:Sham-Control	HMDB0002055	C01542	C7H8O	M+H-H2O, M+H	56	86	3.83410719143153	98.4291858702362	o-Cresol	Benzenoids	Phenols	Cresols	91.0546409302149	108.057929180215	1.95915	1	map01100 Metabolic pathways;
1.96_108.0579n	0.536240850647812	0.00852880098512838	1.07760540193707	Sham-Fibre:Sham-Control	C01403	C01403	C7H8O	M+H-H2O, M+H	55.9	85.5	3.83410719143153	98.4291858702362	Anisole; Methoxybenzene; Methyl phenyl ether; Phenol methyl ether;	Benzenoids	Benzene and substituted derivatives	Phenol ethers	91.0546409302149	108.057929180215	1.95915	1	NULL
1.96_108.0579n	0.536240850647812	0.00852880098512838	1.07760540193707	Sham-Fibre:Sham-Control	C01542	C01542	C7H8O	M+H-H2O, M+H	56	86	3.83410719143153	98.4291858702362	o-Cresol; 2-Hydroxytoluene; o-Methylphenol;	Benzenoids	Phenols	Cresols	91.0546409302149	108.057929180215	1.95915	1	map01100 Metabolic pathways;
1.96_108.0579n	0.536240850647812	0.00852880098512838	1.07760540193707	Sham-Fibre:Sham-Control	C00556	C00556	C7H8O	M+H-H2O, M+H	56	86	3.83410719130002	98.4291858702362	Benzyl alcohol; alpha-Hydroxytoluene; Benzenemethanol; Phenylmethanol; Phenylcarbinol; Hydroxymethylbenzene;	null	null	null	91.0546409302149	108.057929180215	1.95915	1
1.96_108.0579n	0.536240850647812	0.00852880098512838	1.07760540193707	Sham-Fibre:Sham-Control	HMDB0002048	C01467	C7H8O	M+H-H2O, M+H	56	86	3.83410719143153	98.4291858702362	m-Cresol	Benzenoids	Phenols	Cresols	91.0546409302149	108.057929180215	1.95915	1
1.96_118.0425n	0.479055378274126	0.00551870803163816	1.20018107738988	Sham-Fibre:Sham-Control	HMDB0032929	C14512	C8H6O	M+H, M+NH4	47.8	46.5	5.61176200531377	98.8200904514588	Benzofuran	Organoheterocyclic compounds	Benzofurans	null	136.076536992122	118.042527234832	1.95915	1	NULL
1.96_118.0425n	0.479055378274126	0.00551870803163816	1.20018107738988	Sham-Fibre:Sham-Control	C14512	C14512	C8H6O	M+H, M+NH4	47.8	46.5	5.61176200555454	98.8200904514588	Benzofuran;	Organoheterocyclic compounds	Benzofurans	null	136.076536992122	118.042527234832	1.95915	1	NULL
1.96_118.0425n	0.479055378274126	0.00551870803163816	1.20018107738988	Sham-Fibre:Sham-Control	HMDB0038998	null	C8H6O	M+H, M+NH4	42.1	18.3	5.61176200543416	98.8200904514588	3,5,7-Octatriyn-1-ol	Lipids and lipid-like molecules	Fatty Acyls	Fatty alcohols	136.076536992122	118.042527234832	1.95915	1	NA
1.96_118.0425n	0.479055378274126	0.00551870803163816	1.20018107738988	Sham-Fibre:Sham-Control	HMDB0040549	null	C8H6O	M+H, M+NH4	42.2	18.4	5.61176200543416	98.8200904514588	xi-2,3-Octadiene-5,7-diyn-1-ol	Lipids and lipid-like molecules	Fatty Acyls	Fatty alcohols	136.076536992122	118.042527234832	1.95915	1	NA
1.96_118.0425n	0.479055378274126	0.00551870803163816	1.20018107738988	Sham-Fibre:Sham-Control	HMDB0030968	null	C8H6O	M+H, M+NH4	38.5	0	5.61176200543416	98.8200904514588	2,4,6-Octatriyn-1-ol	Lipids and lipid-like molecules	Fatty Acyls	Fatty alcohols	136.076536992122	118.042527234832	1.95915	1	NA
1.96_120.0572n	0.54527367964221	0.00749522271259988	1.09461216683494	Sham-Fibre:Sham-Control	HMDB0006236	C00601	C8H8O	M+H-H2O, M+H	53.8	74.9	-2.30300580048561	96.8432511489259	Phenylacetaldehyde	Benzenoids	Benzene and substituted derivatives	Phenylacetaldehydes	121.064563550838	120.057238382967	1.95915	1	map00360 Phenylalanine metabolism; map01100 Metabolic pathways;
1.96_120.0572n	0.54527367964221	0.00749522271259988	1.09461216683494	Sham-Fibre:Sham-Control	C07214	C07214	C8H8O	M+H-H2O, M+H	56.7	89.5	-2.30300580060397	96.8432511489259	2-Methylbenzaldehyde; o-Toluic aldehyde; 2-Formyltoluene; o-Tolualdehyde;	Benzenoids	Benzene and substituted derivatives	Benzoyl derivatives	121.064563550838	120.057238382967	1.95915	1	map01100 Metabolic pathways;
1.96_120.0572n	0.54527367964221	0.00749522271259988	1.09461216683494	Sham-Fibre:Sham-Control	HMDB0062765	C02083	C8H8O	M+H-H2O, M+H	56.6	89.1	-2.30300580036724	96.8432511489259	Styrene Oxide	Benzenoids	Benzene and substituted derivatives	null	121.064563550838	120.057238382967	1.95915	1	NULL
1.96_120.0572n	0.54527367964221	0.00749522271259988	1.09461216683494	Sham-Fibre:Sham-Control	C00601	C00601	C8H8O	M+H-H2O, M+H	53.8	74.9	-2.30300580036724	96.8432511489259	Phenylacetaldehyde; alpha-Tolualdehyde;	Benzenoids	Benzene and substituted derivatives	Phenylacetaldehydes	121.064563550838	120.057238382967	1.95915	1	map00360 Phenylalanine metabolism; map01100 Metabolic pathways;
1.96_120.0572n	0.54527367964221	0.00749522271259988	1.09461216683494	Sham-Fibre:Sham-Control	HMDB0038997	null	C8H8O	M+H-H2O, M+H	55.9	85.6	-2.30300580048561	96.8432511489259	Lentialexin	Lipids and lipid-like molecules	Fatty Acyls	Fatty alcohols	121.064563550838	120.057238382967	1.95915	1	NA
1.96_120.0572n	0.54527367964221	0.00749522271259988	1.09461216683494	Sham-Fibre:Sham-Control	HMDB0033910	C07113	C8H8O	M+H-H2O, M+H	48.7	49.6	-2.30300580048561	96.8432511489259	Acetophenone	Organic oxygen compounds	Organooxygen compounds	Carbonyl compounds	121.064563550838	120.057238382967	1.95915	1
1.96_120.0572n	0.54527367964221	0.00749522271259988	1.09461216683494	Sham-Fibre:Sham-Control	C07113	C07113	C8H8O	M+H-H2O, M+H	48.7	49.6	-2.30300580060397	96.8432511489259	Acetophenone; 1-Phenylethanone; Phenyl methyl ketone; Acetylbenzene; Methyl phenyl ketone;	Organic oxygen compounds	Organooxygen compounds	Carbonyl compounds	121.064563550838	120.057238382967	1.95915	1
1.96_120.0572n	0.54527367964221	0.00749522271259988	1.09461216683494	Sham-Fibre:Sham-Control	C20782	C20782	C8H8O	M+H-H2O, M+H	56.6	89.1	-2.30300580048561	96.8432511489259	(S)-2-Phenyloxirane; (S)-Styrene oxide;	null	null	null	121.064563550838	120.057238382967	1.95915	1	map01100 Metabolic pathways;
1.96_120.0572n	0.54527367964221	0.00749522271259988	1.09461216683494	Sham-Fibre:Sham-Control	HMDB0029636	C07214	C8H8O	M+H-H2O, M+H	56.7	89.5	-2.30300580036724	96.8432511489259	2-Methylbenzaldehyde	Benzenoids	Benzene and substituted derivatives	Benzoyl derivatives	121.064563550838	120.057238382967	1.95915	1	map01100 Metabolic pathways;
1.96_120.0572n	0.54527367964221	0.00749522271259988	1.09461216683494	Sham-Fibre:Sham-Control	HMDB0124943	null	C8H8O	M+H-H2O, M+H	49.2	52.1	-2.30300580036724	96.8432511489259	3-ethenylphenol	Benzenoids	Benzene and substituted derivatives	Styrenes	121.064563550838	120.057238382967	1.95915	1	NA
1.96_120.0572n	0.54527367964221	0.00749522271259988	1.09461216683494	Sham-Fibre:Sham-Control	HMDB0004072	C05627	C8H8O	M+H-H2O, M+H	49.2	52.1	-2.30300580048561	96.8432511489259	4-Hydroxystyrene	Benzenoids	Benzene and substituted derivatives	Styrenes	121.064563550838	120.057238382967	1.95915	1
1.96_120.0572n	0.54527367964221	0.00749522271259988	1.09461216683494	Sham-Fibre:Sham-Control	C05627	C05627	C8H8O	M+H-H2O, M+H	49.2	52.1	-2.30300580048561	96.8432511489259	4-Hydroxystyrene; 4-Vinylphenol;	Benzenoids	Benzene and substituted derivatives	Styrenes	121.064563550838	120.057238382967	1.95915	1
1.96_120.0572n	0.54527367964221	0.00749522271259988	1.09461216683494	Sham-Fibre:Sham-Control	C07209	C07209	C8H8O	M+H-H2O, M+H	56.7	89.5	-2.30300580060397	96.8432511489259	3-Methylbenzaldehyde; m-Tolualdehyde;	Benzenoids	Benzene and substituted derivatives	Benzoyl derivatives	121.064563550838	120.057238382967	1.95915	1	map01100 Metabolic pathways;
1.96_120.0572n	0.54527367964221	0.00749522271259988	1.09461216683494	Sham-Fibre:Sham-Control	HMDB0029637	C07209	C8H8O	M+H-H2O, M+H	56.7	89.5	-2.30300580036724	96.8432511489259	3-Methylbenzaldehyde	Benzenoids	Benzene and substituted derivatives	Benzoyl derivatives	121.064563550838	120.057238382967	1.95915	1	map01100 Metabolic pathways;
1.96_120.0572n	0.54527367964221	0.00749522271259988	1.09461216683494	Sham-Fibre:Sham-Control	HMDB0013815	null	C8H8O	M+H-H2O, M+H	56.6	89.1	-2.30300580060397	96.8432511489259	2,3-Dihydrobenzofuran	Organoheterocyclic compounds	Coumarans	null	121.064563550838	120.057238382967	1.95915	1	NA
1.96_120.0572n	0.54527367964221	0.00749522271259988	1.09461216683494	Sham-Fibre:Sham-Control	C06758	C06758	C8H8O	M+H-H2O, M+H	56.7	89.5	-2.30300580060397	96.8432511489259	p-Tolualdehyde; p-Methylbenzaldehyde; 4-Methylbenzaldehyde; 4-Toluylaldehyde; p-Formyltoluene;	Benzenoids	Benzene and substituted derivatives	Benzoyl derivatives	121.064563550838	120.057238382967	1.95915	1	map01100 Metabolic pathways;
1.96_120.0572n	0.54527367964221	0.00749522271259988	1.09461216683494	Sham-Fibre:Sham-Control	HMDB0029638	C06758	C8H8O	M+H-H2O, M+H	56.7	89.5	-2.30300580060397	96.8432511489259	4-Methylbenzaldehyde	Benzenoids	Benzene and substituted derivatives	Benzoyl derivatives	121.064563550838	120.057238382967	1.95915	1	map01100 Metabolic pathways;
1.96_120.0572n	0.54527367964221	0.00749522271259988	1.09461216683494	Sham-Fibre:Sham-Control	C02083	C02083	C8H8O	M+H-H2O, M+H	56.6	89.1	-2.30300580048561	96.8432511489259	Styrene oxide; Styrene-7,8-oxide;	Benzenoids	Benzene and substituted derivatives	null	121.064563550838	120.057238382967	1.95915	1	NULL
1.96_164.0478n	0.5063739919832	0.00756806468861558	1.13781304516888	Sham-Fibre:Sham-Control	HMDB0062605	null	C9H8O3	M+H-H2O, M+NH4	39.3	0	2.53747960487643	99.4450578565402	Methyl Phenylglyoxalate	Benzenoids	Benzene and substituted derivatives	Benzoyl derivatives	182.081799978379	164.04776038203	1.95915	1	NA
1.96_164.0478n	0.5063739919832	0.00756806468861558	1.13781304516888	Sham-Fibre:Sham-Control	HMDB0129375	null	C9H8O3	M+H-H2O, M+NH4	49.4	50.3	2.53747960487643	99.4450578565402	4-methoxy-1-benzofuran-6-ol	Organoheterocyclic compounds	Benzofurans	null	182.081799978379	164.04776038203	1.95915	1	NA
1.96_164.0478n	0.5063739919832	0.00756806468861558	1.13781304516888	Sham-Fibre:Sham-Control	HMDB0134029	null	C9H8O3	M+H-H2O, M+NH4	49.9	53	2.53747960487643	99.4450578565402	3-(2,3-dihydroxyphenyl)prop-2-enal	Phenylpropanoids and polyketides	Cinnamaldehydes	null	182.081799978379	164.04776038203	1.95915	1	NA
1.96_164.0478n	0.5063739919832	0.00756806468861558	1.13781304516888	Sham-Fibre:Sham-Control	HMDB0001713	C12621	C9H8O3	M+H-H2O, M+NH4	48	43.7	2.53747960487643	99.4450578565402	m-Coumaric acid	Phenylpropanoids and polyketides	Cinnamic acids and derivatives	Hydroxycinnamic acids and derivatives	182.081799978379	164.04776038203	1.95915	1	map00360 Phenylalanine metabolism;
1.96_164.0478n	0.5063739919832	0.00756806468861558	1.13781304516888	Sham-Fibre:Sham-Control	HMDB0062774	null	C9H8O3	M+H-H2O, M+NH4	48	43.7	2.53747960470318	99.4450578565402	Trans-3-coumarate	null	null	null	182.081799978379	164.04776038203	1.95915	1	NA
1.96_164.0478n	0.5063739919832	0.00756806468861558	1.13781304516888	Sham-Fibre:Sham-Control	HMDB0030677	C06738	C9H8O3	M+H-H2O, M+NH4	48	43.7	2.53747960470318	99.4450578565402	cis-p-Coumaric acid	Phenylpropanoids and polyketides	Cinnamic acids and derivatives	Hydroxycinnamic acids and derivatives	182.081799978379	164.04776038203	1.95915	1	NULL
1.96_164.0478n	0.5063739919832	0.00756806468861558	1.13781304516888	Sham-Fibre:Sham-Control	C12621	C12621	C9H8O3	M+H-H2O, M+NH4	48	43.7	2.53747960470318	99.4450578565402	trans-3-Hydroxycinnamate; (2E)-3-(3-Hydroxyphenyl)prop-2-enoate;	Phenylpropanoids and polyketides	Cinnamic acids and derivatives	Hydroxycinnamic acids and derivatives	182.081799978379	164.04776038203	1.95915	1	map00360 Phenylalanine metabolism;
1.96_164.0478n	0.5063739919832	0.00756806468861558	1.13781304516888	Sham-Fibre:Sham-Control	HMDB0000205	C00166	C9H8O3	M+H-H2O, M+NH4	49.9	52.8	2.53747960487643	99.4450578565402	Phenylpyruvic acid	Benzenoids	Benzene and substituted derivatives	Phenylpyruvic acid derivatives	182.081799978379	164.04776038203	1.95915	1	map00360 Phenylalanine metabolism; map00400 Phenylalanine, tyrosine and tryptophan biosynthesis; map01100 Metabolic pathways; map01210 2-Oxocarboxylic acid metabolism; map01230 Biosynthesis of amino acids;
1.96_164.0478n	0.5063739919832	0.00756806468861558	1.13781304516888	Sham-Fibre:Sham-Control	HMDB0134030	null	C9H8O3	M+H-H2O, M+NH4	49.9	53	2.53747960487643	99.4450578565402	3-(2,5-dihydroxyphenyl)prop-2-enal	Phenylpropanoids and polyketides	Cinnamaldehydes	null	182.081799978379	164.04776038203	1.95915	1	NA
1.96_164.0478n	0.5063739919832	0.00756806468861558	1.13781304516888	Sham-Fibre:Sham-Control	HMDB0134028	null	C9H8O3	M+H-H2O, M+NH4	48	43.7	2.53747960470318	99.4450578565402	3-(2-hydroxyphenyl)prop-2-enoic acid	Phenylpropanoids and polyketides	Cinnamic acids and derivatives	Hydroxycinnamic acids and derivatives	182.081799978379	164.04776038203	1.95915	1	NA
1.96_164.0478n	0.5063739919832	0.00756806468861558	1.13781304516888	Sham-Fibre:Sham-Control	C02763	C02763	C9H8O3	M+H-H2O, M+NH4	49.3	49.8	2.53747960470318	99.4450578565402	2-Hydroxy-3-phenylpropenoate; enol-Phenylpyruvate; enol-Phenylpyruvic acid; enol-alpha-Ketohydrocinnamic acid;	Benzenoids	Benzene and substituted derivatives	Phenylpyruvic acid derivatives	182.081799978379	164.04776038203	1.95915	1	map00360 Phenylalanine metabolism;
1.96_164.0478n	0.5063739919832	0.00756806468861558	1.13781304516888	Sham-Fibre:Sham-Control	C07114	C07114	C9H8O3	M+H-H2O, M+NH4	45.6	31.4	2.53747960470318	99.4450578565402	3-Oxo-3-phenylpropanoate; Benzoylacetate; 3-Oxo-3-phenylpropionate; 3-Oxo-3-phenylpropionic acid;	null	null	null	182.081799978379	164.04776038203	1.95915	1
1.96_164.0478n	0.5063739919832	0.00756806468861558	1.13781304516888	Sham-Fibre:Sham-Control	HMDB0041592	C05838	C9H8O3	M+H-H2O, M+NH4	48	43.7	2.53747960470318	99.4450578565402	Coumaric acid	Phenylpropanoids and polyketides	Cinnamic acids and derivatives	Hydroxycinnamic acids and derivatives	182.081799978379	164.04776038203	1.95915	1
1.96_164.0478n	0.5063739919832	0.00756806468861558	1.13781304516888	Sham-Fibre:Sham-Control	C10945	C10945	C9H8O3	M+H-H2O, M+NH4	49.9	53	2.53747960487643	99.4450578565402	Caffeic aldehyde; 3,4-Dihydroxycinnamaldehyde; Caffeyl aldehyde;	Phenylpropanoids and polyketides	Cinnamaldehydes	null	182.081799978379	164.04776038203	1.95915	1
1.96_164.0478n	0.5063739919832	0.00756806468861558	1.13781304516888	Sham-Fibre:Sham-Control	HMDB0128076	null	C9H8O3	M+H-H2O, M+NH4	48	43.7	2.53747960487643	99.4450578565402	3-(4-hydroxyphenyl)prop-2-enoic acid	Phenylpropanoids and polyketides	Cinnamic acids and derivatives	Hydroxycinnamic acids and derivatives	182.081799978379	164.04776038203	1.95915	1	NA
1.96_164.0478n	0.5063739919832	0.00756806468861558	1.13781304516888	Sham-Fibre:Sham-Control	C01772	C01772	C9H8O3	M+H-H2O, M+NH4	48	43.7	2.53747960470318	99.4450578565402	trans-2-Hydroxycinnamate; trans-2-Hydroxycinnamic acid; 2-Hydroxycinnamate; 2-Coumaric acid; o-Coumaric acid; 2-Coumarate;	Phenylpropanoids and polyketides	Cinnamic acids and derivatives	Hydroxycinnamic acids and derivatives	182.081799978379	164.04776038203	1.95915	1	map00360 Phenylalanine metabolism;
1.96_164.0478n	0.5063739919832	0.00756806468861558	1.13781304516888	Sham-Fibre:Sham-Control	C06738	C06738	C9H8O3	M+H-H2O, M+NH4	48	43.7	2.53747960470318	99.4450578565402	cis-p-Coumarate;	Phenylpropanoids and polyketides	Cinnamic acids and derivatives	Hydroxycinnamic acids and derivatives	182.081799978379	164.04776038203	1.95915	1	NULL
1.96_164.0478n	0.5063739919832	0.00756806468861558	1.13781304516888	Sham-Fibre:Sham-Control	HMDB0141768	null	C9H8O3	M+H-H2O, M+NH4	52.3	64.9	2.53747960487643	99.4450578565402	3-(4-hydroxyphenyl)oxirane-2-carbaldehyde	Benzenoids	Phenols	1-hydroxy-2-unsubstituted benzenoids	182.081799978379	164.04776038203	1.95915	1	NA
1.96_164.0478n	0.5063739919832	0.00756806468861558	1.13781304516888	Sham-Fibre:Sham-Control	HMDB0141767	C10945	C9H8O3	M+H-H2O, M+NH4	49.9	53	2.53747960470318	99.4450578565402	(2E)-3-(3,4-dihydroxyphenyl)prop-2-enal	Phenylpropanoids and polyketides	Cinnamaldehydes	null	182.081799978379	164.04776038203	1.95915	1
1.96_164.0478n	0.5063739919832	0.00756806468861558	1.13781304516888	Sham-Fibre:Sham-Control	C00166	C00166	C9H8O3	M+H-H2O, M+NH4	49.9	52.8	2.53747960470318	99.4450578565402	Phenylpyruvate; Phenylpyruvic acid; alpha-Ketohydrocinnamic acid; keto-Phenylpyruvate; 3-Phenyl-2-oxopropanoate; 2-Oxo-3-phenylpropanoate;	Benzenoids	Benzene and substituted derivatives	Phenylpyruvic acid derivatives	182.081799978379	164.04776038203	1.95915	1	map00360 Phenylalanine metabolism; map00400 Phenylalanine, tyrosine and tryptophan biosynthesis; map01100 Metabolic pathways; map01210 2-Oxocarboxylic acid metabolism; map01230 Biosynthesis of amino acids;
1.96_164.0478n	0.5063739919832	0.00756806468861558	1.13781304516888	Sham-Fibre:Sham-Control	HMDB0134031	null	C9H8O3	M+H-H2O, M+NH4	52.3	64.9	2.53747960487643	99.4450578565402	3-(2-hydroxyphenyl)oxirane-2-carbaldehyde	Benzenoids	Phenols	1-hydroxy-4-unsubstituted benzenoids	182.081799978379	164.04776038203	1.95915	1	NA
1.96_164.0478n	0.5063739919832	0.00756806468861558	1.13781304516888	Sham-Fibre:Sham-Control	HMDB0012225	C02763	C9H8O3	M+H-H2O, M+NH4	49.3	49.8	2.53747960487643	99.4450578565402	Enol-phenylpyruvate	Benzenoids	Benzene and substituted derivatives	Phenylpyruvic acid derivatives	182.081799978379	164.04776038203	1.95915	1	map00360 Phenylalanine metabolism;
1.96_164.0478n	0.5063739919832	0.00756806468861558	1.13781304516888	Sham-Fibre:Sham-Control	HMDB0002641	C01772	C9H8O3	M+H-H2O, M+NH4	48	43.7	2.53747960487643	99.4450578565402	2-Hydroxycinnamic acid	Phenylpropanoids and polyketides	Cinnamic acids and derivatives	Hydroxycinnamic acids and derivatives	182.081799978379	164.04776038203	1.95915	1	map00360 Phenylalanine metabolism;
1.96_164.0478n	0.5063739919832	0.00756806468861558	1.13781304516888	Sham-Fibre:Sham-Control	HMDB0002035	C00811	C9H8O3	M+H-H2O, M+NH4	48	43.7	2.53747960487643	99.4450578565402	4-Hydroxycinnamic acid	Phenylpropanoids and polyketides	Cinnamic acids and derivatives	Hydroxycinnamic acids and derivatives	182.081799978379	164.04776038203	1.95915	1	map00130 Ubiquinone and other terpenoid-quinone biosynthesis; map00350 Tyrosine metabolism; map00360 Phenylalanine metabolism; map01100 Metabolic pathways;
1.96_164.0478n	0.5063739919832	0.00756806468861558	1.13781304516888	Sham-Fibre:Sham-Control	HMDB0126545	null	C9H8O3	M+H-H2O, M+NH4	51.5	61.3	2.53747960487643	99.4450578565402	3-phenyloxirane-2-carboxylic acid	Organoheterocyclic compounds	Epoxides	Oxirane carboxylic acids and derivatives	182.081799978379	164.04776038203	1.95915	1	NA
1.96_164.0478n	0.5063739919832	0.00756806468861558	1.13781304516888	Sham-Fibre:Sham-Control	HMDB0062655	null	C9H8O3	M+H-H2O, M+NH4	48	43.7	2.53747960470318	99.4450578565402	Cis-2-coumarate	Phenylpropanoids and polyketides	Cinnamic acids and derivatives	Hydroxycinnamic acids and derivatives	182.081799978379	164.04776038203	1.95915	1	NA
1.96_164.0478n	0.5063739919832	0.00756806468861558	1.13781304516888	Sham-Fibre:Sham-Control	C00811	C00811	C9H8O3	M+H-H2O, M+NH4	48	43.7	2.53747960470318	99.4450578565402	4-Coumarate; p-Coumaric acid; trans-4-Hydroxycinnamate; trans-p-Hydroxycinnamate; 4-Hydroxycinnamic acid; 4-Hydroxycinnamate;	Phenylpropanoids and polyketides	Cinnamic acids and derivatives	Hydroxycinnamic acids and derivatives	182.081799978379	164.04776038203	1.95915	1	map00130 Ubiquinone and other terpenoid-quinone biosynthesis; map00350 Tyrosine metabolism; map00360 Phenylalanine metabolism; map01100 Metabolic pathways;
1.96_164.0478n	0.5063739919832	0.00756806468861558	1.13781304516888	Sham-Fibre:Sham-Control	C05838	C05838	C9H8O3	M+H-H2O, M+NH4	48	43.7	2.53747960470318	99.4450578565402	cis-2-Hydroxycinnamate; 2-Coumarinate;	Phenylpropanoids and polyketides	Cinnamic acids and derivatives	Hydroxycinnamic acids and derivatives	182.081799978379	164.04776038203	1.95915	1
1.96_164.0478n	0.5063739919832	0.00756806468861558	1.13781304516888	Sham-Fibre:Sham-Control	HMDB0125104	null	C9H8O3	M+H-H2O, M+NH4	48	43.7	2.53747960470318	99.4450578565402	3-(3-hydroxyphenyl)prop-2-enoic acid	null	null	null	182.081799978379	164.04776038203	1.95915	1	NA
1.97_243.0421n	0.488971036048401	0.0074061194361011	1.35100999738229	Sham-Fibre:Sham-Control	NA	NA	NA	NA	NA	NA	NA	NA	NA	NA	NA	NA	NA	NA	NA	NA	NA
10.04_348.2866m/z	0.525774178865438	0.0486312169511569	1.03667775657833	Sham-Fibre:Sham-Control	HMDB0039133	null	C22H34O2	M+NH4	37.1	0	-9.33674547239298	95.8560090416873	4,8,12,15,19-Docosapentaenoic acid	Lipids and lipid-like molecules	Fatty Acyls	Fatty acids and conjugates	348.286622344405	NA	10.0414	1	NA
10.04_348.2866m/z	0.525774178865438	0.0486312169511569	1.03667775657833	Sham-Fibre:Sham-Control	HMDB0039530	C16184	C22H34O2	M+NH4	37.1	0	-9.33674547239298	95.8560090416873	Ethyl icosapentate	Lipids and lipid-like molecules	Fatty Acyls	Fatty acid esters	348.286622344405	NA	10.0414	1	NULL
10.04_348.2866m/z	0.525774178865438	0.0486312169511569	1.03667775657833	Sham-Fibre:Sham-Control	C15421	C15421	C22H34O2	M+NH4	37.1	0	-9.33674547256509	95.8560090416873	2-Methyl-5alpha-androst-2-en-17beta-ol acetate;	null	null	null	348.286622344405	NA	10.0414	1	NULL
10.04_348.2866m/z	0.525774178865438	0.0486312169511569	1.03667775657833	Sham-Fibre:Sham-Control	HMDB0062334	null	C22H39NO3	M+H-H2O	37.3	0	-8.44122349749304	95.9278581026807	N-Linoleoyl GABA	Organic acids and derivatives	Carboxylic acids and derivatives	Amino acids, peptides, and analogues	348.286622344405	NA	10.0414	1	NA
10.04_348.2866m/z	0.525774178865438	0.0486312169511569	1.03667775657833	Sham-Fibre:Sham-Control	C15413	C15413	C22H34O2	M+NH4	37.1	0	-9.33674547256509	95.8560090416873	17beta-Hydroxy-4,4,17-trimethylandrost-5-en-3-one;	null	null	null	348.286622344405	NA	10.0414	1	NULL
10.04_348.2866m/z	0.525774178865438	0.0486312169511569	1.03667775657833	Sham-Fibre:Sham-Control	C11695	C11695	C22H37NO2	M+H	37.3	0	-8.87899255509031	96.0828634399249	Anandamide; Arachidonylethanolamide; N-(5Z,8Z,11Z,14Z-icosatetraenoyl)-ethanolamide; AEA;	Organic nitrogen compounds	Organonitrogen compounds	Amines	348.286622344405	NA	10.0414	1	map04080 Neuroactive ligand-receptor interaction; map04723 Retrograde endocannabinoid signaling; map04750 Inflammatory mediator regulation of TRP channels;
10.04_348.2866m/z	0.525774178865438	0.0486312169511569	1.03667775657833	Sham-Fibre:Sham-Control	C11896	C11896	C22H34O2	M+NH4	37.1	0	-9.33674547256509	95.8560090416873	Taxa-4(20),11(12)-dien-5alpha-yl acetate;	null	null	null	348.286622344405	NA	10.0414	1
10.04_348.2866m/z	0.525774178865438	0.0486312169511569	1.03667775657833	Sham-Fibre:Sham-Control	C20792	C20792	C20H39NO2	M+Na	38.5	0	-2.08372040337661	94.839972410296	Oleoylethanolamide; OEA;	Organic nitrogen compounds	Organonitrogen compounds	Amines	348.286622344405	NA	10.0414	1	map04024 cAMP signaling pathway;
10.04_348.2866m/z	0.525774178865438	0.0486312169511569	1.03667775657833	Sham-Fibre:Sham-Control	HMDB0006528	C16513	C22H34O2	M+NH4	37.1	0	-9.33674547239298	95.8560090416873	Docosapentaenoic acid (22n-3)	Lipids and lipid-like molecules	Fatty Acyls	Fatty acids and conjugates	348.286622344405	NA	10.0414	1	map01040 Biosynthesis of unsaturated fatty acids;
10.04_348.2866m/z	0.525774178865438	0.0486312169511569	1.03667775657833	Sham-Fibre:Sham-Control	HMDB0002088	C20792	C20H39NO2	M+Na	38.5	0	-2.08372040337661	94.839972410296	N-Oleoylethanolamine	Organic nitrogen compounds	Organonitrogen compounds	Amines	348.286622344405	NA	10.0414	1	map04024 cAMP signaling pathway;
10.04_348.2866m/z	0.525774178865438	0.0486312169511569	1.03667775657833	Sham-Fibre:Sham-Control	HMDB0032257	null	C22H34O2	M+NH4	37.1	0	-9.33674547239298	95.8560090416873	Ethyl abietate	Lipids and lipid-like molecules	Prenol lipids	Diterpenoids	348.286622344405	NA	10.0414	1	NA
10.04_348.2866m/z	0.525774178865438	0.0486312169511569	1.03667775657833	Sham-Fibre:Sham-Control	HMDB0035581	null	C22H34O2	M+NH4	37.1	0	-9.33674547239298	95.8560090416873	1-Phenyl-1,3-hexadecanedione	Organic oxygen compounds	Organooxygen compounds	Carbonyl compounds	348.286622344405	NA	10.0414	1	NA
10.04_348.2866m/z	0.525774178865438	0.0486312169511569	1.03667775657833	Sham-Fibre:Sham-Control	C13364	C13364	C22H34O2	M+NH4	37.1	0	-9.33674547239298	95.8560090416873	Ethyl icosapentate; Eicosapentaenoic acid, ethyl ester;	null	null	null	348.286622344405	NA	10.0414	1	NULL
10.04_348.2866m/z	0.525774178865438	0.0486312169511569	1.03667775657833	Sham-Fibre:Sham-Control	C16184	C16184	C22H34O2	M+NH4	37.1	0	-9.33674547239298	95.8560090416873	(5Z,8Z,11Z,14Z,17Z)-Eicosapentaenoic acid ethyl ester; EPA ethyl ester;	Lipids and lipid-like molecules	Fatty Acyls	Fatty acid esters	348.286622344405	NA	10.0414	1	NULL
10.04_348.2866m/z	0.525774178865438	0.0486312169511569	1.03667775657833	Sham-Fibre:Sham-Control	C16513	C16513	C22H34O2	M+NH4	37.1	0	-9.33674547239298	95.8560090416873	(7Z,10Z,13Z,16Z,19Z)-Docosa-7,10,13,16,19-pentaenoic acid; Docosapentaenoic acid;	Lipids and lipid-like molecules	Fatty Acyls	Fatty acids and conjugates	348.286622344405	NA	10.0414	1	map01040 Biosynthesis of unsaturated fatty acids;
10.04_348.2866m/z	0.525774178865438	0.0486312169511569	1.03667775657833	Sham-Fibre:Sham-Control	HMDB0001976	null	C22H34O2	M+NH4	37.1	0	-9.33674547239298	95.8560090416873	Docosapentaenoic acid (22n-6)	Lipids and lipid-like molecules	Fatty Acyls	Fatty acids and conjugates	348.286622344405	NA	10.0414	1	NA
10.04_348.2866m/z	0.525774178865438	0.0486312169511569	1.03667775657833	Sham-Fibre:Sham-Control	HMDB0004080	C11695	C22H37NO2	M+H	37.3	0	-8.87899255509031	96.0828634399249	Anandamide	Organic nitrogen compounds	Organonitrogen compounds	Amines	348.286622344405	NA	10.0414	1	map04080 Neuroactive ligand-receptor interaction; map04723 Retrograde endocannabinoid signaling; map04750 Inflammatory mediator regulation of TRP channels;
10.04_348.2866m/z	0.525774178865438	0.0486312169511569	1.03667775657833	Sham-Fibre:Sham-Control	HMDB0013655	null	C22H37NO2	M+H	37.3	0	-8.87899255509031	96.0828634399249	O-Arachidonoyl Ethanolamine	Lipids and lipid-like molecules	Fatty Acyls	Fatty acid esters	348.286622344405	NA	10.0414	1	NA
10.04_348.2866m/z	0.525774178865438	0.0486312169511569	1.03667775657833	Sham-Fibre:Sham-Control	HMDB0035024	null	C22H34O2	M+NH4	37.1	0	-9.33674547239298	95.8560090416873	ent-16-Kauren-19-ol acetate	Lipids and lipid-like molecules	Prenol lipids	Diterpenoids	348.286622344405	NA	10.0414	1	NA
10.04_348.2866m/z	0.525774178865438	0.0486312169511569	1.03667775657833	Sham-Fibre:Sham-Control	HMDB0038909	null	C22H34O2	M+NH4	37.1	0	-9.33674547256509	95.8560090416873	2-Methyl-5-(8,11-pentadecadienyl)-1,3-benzenediol	null	null	null	348.286622344405	NA	10.0414	1	NA
10.16_568.6307m/z	0.164756381414326	0.0298113938196989	1.84526327328379	Sham-Fibre:Sham-Control	NA	NA	NA	NA	NA	NA	NA	NA	NA	NA	NA	NA	NA	NA	NA	NA	NA
10.17_567.5593n	0.289140962856425	0.0427259810195764	1.28475993142471	Sham-Fibre:Sham-Control	HMDB0011761	null	C36H73NO3	M+H, M+Na	39.7	0	0.528602704102368	99.2965907280088	Cer(d18:0/18:0)	Lipids and lipid-like molecules	Sphingolipids	Ceramides	568.566621649836	567.559345217836	10.1712666666667	1	NA
10.23_594.5773m/z	0.223031226319695	0.0345954648265132	1.41261484609617	Sham-Fibre:Sham-Control	HMDB0004951	null	C38H75NO3	M+H	35.7	0.595	-7.79970150040328	86.8618277124596	Ceramide (d18:1/20:0)	Lipids and lipid-like molecules	Sphingolipids	Ceramides	594.577341995289	NA	10.2300833333333	1	NA
10.27_611.4870m/z	0.456254959471789	0.00117936470778051	1.28309039070321	Sham-Fibre:Sham-Control	NA	NA	NA	NA	NA	NA	NA	NA	NA	NA	NA	NA	NA	NA	NA	NA	NA
10.31_1004.1037m/z	0.195505492623412	0.0257063495947295	1.8160723803039	Sham-Fibre:Sham-Control	NA	NA	NA	NA	NA	NA	NA	NA	NA	NA	NA	NA	NA	NA	NA	NA	NA
10.40_427.2709m/z	0.603955947760574	0.0071196628116884	1.07364410501503	Sham-Fibre:Sham-Control	HMDB0013045	null	C23H38O7	M+H	36.7	0	4.28627135488906	88.2650195473937	Prostaglandin PGE2 glyceryl ester	Lipids and lipid-like molecules	Fatty Acyls	Eicosanoids	427.270857061124	NA	10.3987666666667	1	NA
10.40_427.2709m/z	0.603955947760574	0.0071196628116884	1.07364410501503	Sham-Fibre:Sham-Control	HMDB0062663	null	C23H38O7	M+H	36.7	0	4.28627135488906	88.2650195473937	Prostaglandin H2 2-glyceryl Ester	Lipids and lipid-like molecules	Fatty Acyls	Eicosanoids	427.270857061124	NA	10.3987666666667	1	NA
10.40_427.2709m/z	0.603955947760574	0.0071196628116884	1.07364410501503	Sham-Fibre:Sham-Control	HMDB0013653	null	C23H38O7	M+H	36.7	0	4.28627135488906	88.2650195473937	Prostaglandin D2-1-glyceryl ester	Lipids and lipid-like molecules	Fatty Acyls	Eicosanoids	427.270857061124	NA	10.3987666666667	1	NA
10.40_427.2709m/z	0.603955947760574	0.0071196628116884	1.07364410501503	Sham-Fibre:Sham-Control	HMDB0013043	null	C23H38O7	M+H	36.7	0	4.28627135488906	88.2650195473937	Prostaglandin PGE2 1-glyceryl ester	Lipids and lipid-like molecules	Fatty Acyls	Eicosanoids	427.270857061124	NA	10.3987666666667	1	NA
10.46_596.5956m/z	0.320538457662641	0.0169664027682447	1.19888191765214	Sham-Fibre:Sham-Control	HMDB0011764	null	C38H77NO3	M+H	38.3	0	-3.34949275373483	95.6480430013044	Cer(d18:0/20:0)	Lipids and lipid-like molecules	Sphingolipids	Ceramides	596.595626839324	NA	10.4581333333333	1	NA
10.50_231.2091m/z	33.9336715802556	0.00749522271259988	2.21801464729071	Sham-Fibre:Sham-Control	HMDB0030932	null	C17H28O	M+H-H2O	38.1	0	-6.56916418290988	98.0187139245849	Avocadenofuran	Organoheterocyclic compounds	Heteroaromatic compounds	null	231.2090967089	NA	10.5021	1	NA
10.50_231.2091m/z	33.9336715802556	0.00749522271259988	2.21801464729071	Sham-Fibre:Sham-Control	C00370	C00370	C17H28O	M+H-H2O	38.1	0	-6.56916418290988	98.0187139245849	Sterol;	Lipids and lipid-like molecules	Steroids and steroid derivatives	Hydroxysteroids	231.2090967089	NA	10.5021	1	NULL
10.50_231.2091m/z	33.9336715802556	0.00749522271259988	2.21801464729071	Sham-Fibre:Sham-Control	HMDB0032182	null	C15H28	M+Na	38.6	0	3.72266970822722	97.4223266315553	Cadinene	Lipids and lipid-like molecules	Prenol lipids	Sesquiterpenoids	231.2090967089	NA	10.5021	1	NA
10.50_231.2091m/z	33.9336715802556	0.00749522271259988	2.21801464729071	Sham-Fibre:Sham-Control	HMDB0041333	null	C17H28O	M+H-H2O	38.1	0	-6.56916418290988	98.0187139245849	(all-Z)-8,11,14-Heptadecatrienal	Lipids and lipid-like molecules	Fatty Acyls	Fatty aldehydes	231.2090967089	NA	10.5021	1	NA
10.50_231.2091m/z	33.9336715802556	0.00749522271259988	2.21801464729071	Sham-Fibre:Sham-Control	HMDB0060512	C00370	C17H28O	M+H-H2O	38.1	0	-6.56916418290988	98.0187139245849	Sterol	Lipids and lipid-like molecules	Steroids and steroid derivatives	Hydroxysteroids	231.2090967089	NA	10.5021	1	NULL
10.50_231.2091m/z	33.9336715802556	0.00749522271259988	2.21801464729071	Sham-Fibre:Sham-Control	C16343	C16343	C17H28O	M+H-H2O	38.1	0	-6.56916418290988	98.0187139245849	Heptadecatrienal; (8Z,11Z,14Z)-8,11,14-Heptadecatrienal;	null	null	null	231.2090967089	NA	10.5021	1	map00592 alpha-Linolenic acid metabolism;
10.59_413.3336m/z	1.81102847993555	0.0349305121952523	1.07406652881114	Sham-Fibre:Sham-Control	HMDB0013334	null	C23H41NO4	M+NH4	31.9	0	-9.67206951848759	70.1247848977067	9,12-Hexadecadienoylcarnitine	null	null	null	413.333560924408	NA	10.5897333333333	1	NA
10.59_571.3948m/z	2.64686019486072	0.0303834682056134	1.39569958672708	Sham-Fibre:Sham-Control	HMDB0006817	C05802	C37H56O2	M+K	40.1	18.6	6.82816137315896	89.6834813906472	2-Hexaprenyl-6-methoxyphenol	Lipids and lipid-like molecules	Prenol lipids	Polyprenylphenols	571.394824619555	NA	10.5897333333333	1	map00130 Ubiquinone and other terpenoid-quinone biosynthesis;
[truncated: 8,551 more rows]
